# Supplementary material for: The Dynamic Proteome of Oligodendrocyte Lineage Differentiation Features Planar Cell Polarity and Macroautophagy Pathways
Source: Gigascience. 2020 Oct 31;9(11):giaa116. doi: 10.1093/gigascience/giaa116 (PMC7601170; doi:10.1093/gigascience/giaa116)
Supplement: giaa116_Supplemental_Figures_and_Tables [file giaa116_supplemental_figures_and_tables.zip › Table S1.xlsx]

## Sheet: Sheet1
Abbreviation	Full form		Protein name	neXtProt entry	Full protein name
AA	ascorbic acid		ABCD3	NX_P28288	ATP-binding cassette sub-family D member 3
AGC	automatic gain control		ACADS	NX_P16219	Short-chain specific acyl-CoA dehydrogenase, mitochondrial
Asn	asparagine		ACOX1	NX_Q15067	Peroxisomal acyl-coenzyme A oxidase 1
Asp	aspartate		AKT1	NX_P31749	RAC-alpha serine/threonine-protein kinase
BCA	bicinchoninic acid		ANXA2	NX_P07355	Annexin A2
bioDBnet	biological database network		ARL6IP5	NX_O75915	PRA1 family protein 3
BP	biological process		ASNS	NX_P08243	Asparagine synthetase
BSA	bovine serum albumin		ATG16L1	NX_Q676U5	Autophagy-related protein 16-1
CaM	calmodulin		ATG2B	NX_Q96BY7	Autophagy-related protein 2 homolog B
cAMP	cyclic adenosine monophosphate		ATG3	NX_Q9NT62	Ubiquitin-like-conjugating enzyme ATG3
CNS	central nervous system		ATG5	NX_Q9H1Y0	Autophagy protein 5
d0	day 0 of differentiation		ATG7	NX_O95352	Ubiquitin-like modifier-activating enzyme ATG7
d12	day 12 of differentiation		ATG9A	NX_Q7Z3C6	Autophagy-related protein 9A
d120	day 120 of differentiation		ATP2B2	NX_Q01814	Plasma membrane calcium-transporting ATPase 2
d20	day 20 of differentiation		BCAN	NX_Q96GW7	Brevican core protein
d8	day 8 of differentiation		BDH2	NX_Q9BUT1	3-hydroxybutyrate dehydrogenase type 2
d80	day 80 of differentiation		CA2	NX_P00918	Carbonic anhydrase 2
DAVID	the database for annotation, visualization and integrated discovery		CAMK2G	NX_Q13555	Calcium/calmodulin-dependent protein kinase type II subunit gamma
DDA	data-dependent acquisition		CAVIN4	NX_Q5BKX8	Caveolae-associated protein 4
DEP	differentially expressed protein		CBX2	NX_Q14781	Chromobox protein homolog 2
ECM	extracellular matrix		CBX5	NX_P45973	Chromobox protein homolog 5
Eph	ephrin		CD44	NX_P16070	CD44 antigen
EpiSC	epiblast stem cell		CD47	NX_Q08722	Leukocyte surface antigen CD47
FA	formic acid		CD47	NX_Q08722	Leukocyte surface antigen CD47
FDR	false discovery rate		CD9	NX_P21926	CD9 antigen
Gln	glutamine		CDH2	NX_P19022	Cadherin-2
Glu	glutamate		CDK5	NX_Q00535	Cyclin-dependent-like kinase 5
GO	gene ontology		CIC	NX_Q96RK0	Protein capicua homolog
GSEA	gene set enrichment analysis		CLU	NX_P10909	Clusterin
HCD	higher energy collisional dissociation		CNP	NX_P09543	2',3'-cyclic-nucleotide 3'-phosphodiesterase
hESC	human embryonic stem cell		CNTN1	NX_Q12860	Contactin-1
HGF	hepatocyte growth factor		COL3A1	NX_P02461	Collagen alpha-1(III)
ictrl	Inner control		CRABP1	NX_P29762	Cellular retinoic acid-binding protein 1
IGF1	insulin-like growth factor 1		CRABP2	NX_P29373	Cellular retinoic acid-binding protein 2
iPSC	induced pluripotent stem cell		CRAT	NX_P43155	Carnitine O-acetyltransferase
LDN	LDN193189		CRIP2	NX_P52943	Cysteine-rich protein 2
mhDEP	most highly differentially expressed protein		CRYAB	NX_P02511	Alpha-crystallin B chain
MIN6	mouse insulinoma 6		CRYL1	NX_Q9Y2S2	Lambda-crystallin homolog
MS	multiple sclerosis		CSRP2	NX_Q16527	Cysteine and glycine-rich protein 2
MSigDB	molecular signatures database		CTNND2	NX_Q9UQB3	Catenin delta-2
mTOR signaling pathway	the mammalian target of rapamycin signaling pathway		DCHS1	NX_Q96JQ0	Protocadherin-16
mTORC1	mTOR complex 1		DCLK2	NX_Q8N568	Serine/threonine-protein kinase DCLK2
NADP	nicotinamide adenine dinucleotide phosphate		DECR1	NX_Q16698	2,4-dienoyl-CoA reductase, mitochondrial
nanoflow LC/ESI-MS/MS	high-resolution nanoflow liquid chromatography positive ion electrospray ionization tandem mass spectrometry		DES	NX_P17661	Desmin
NCE	normalized collision energy		DPYSL2	NX_Q16555	Dihydropyrimidinase-related protein 2
NPC	neural progenitor cell		DPYSL4	NX_O14531	Dihydropyrimidinase-related protein 4
NSC	neural stem cell		DPYSL5	NX_Q9BPU6	Dihydropyrimidinase-related protein 5
NSPCs	neural stem and progenitor cells		DSP	NX_P15924	Desmoplakin
NTF3	neurotrophin 3		EPB41L3	NX_Q9Y2J2	Band 4.1-like protein 3
OL	oligodendrocyte		FABP7	NX_O15540	Fatty acid-binding protein, brain
ON	optic neuritis		FHL1	NX_Q13642	Four and a half LIM domains protein 1
OPC	oligodendrocyte progenitor cell		FMNL2	NX_Q96PY5	Formin-like protein 2
PANTHER	protein analysis through evolutionary relationships		FN1	NX_P02751	Fibronectin
PCA	principal component analysis		FREM2	NX_Q5SZK8	FRAS1-related extracellular matrix protein 2
PCCs	Pearson correlation coefficients		FREM2	X_Q5SZK8	FRAS1-related extracellular matrix protein 2
PCP	non-canonical planar cell polarity Wnt signaling pathway		FTL	NX_P02792	Ferritin light chain
PDGF-AA	platelet-derived growth factor AA		FYN	NX_P06241	Tyrosine-protein kinase Fyn
PFA	paraformaldehyde		GABARAPL2	NX_P60520	Gamma-aminobutyric acid receptor-associated protein-like 2
PKCe signaling pathway	Protein kinase C epsilon signaling pathway		GALC	NX_P54803	Galactocerebrosidase
PMD	Pelizaeus–Merzbacher disease		GAP43	NX_P17677	Neuromodulin
pO/L	poly-L-ornithine/laminin		GKAP1	NX_Q5VSY0	G kinase-anchoring protein 1
pre-OPC	pre-oligodendrocyte progenitor cell		GLUL	NX_P15104	Glutamine synthetase
PRIDE	proteomics identifications database		GNAO1	NX_P09471	Guanine nucleotide-binding protein G(o) subunit alpha
PS	preotein set		GNG2	NX_P59768	Guanine nucleotide-binding protein G(I)/G(S)/G(O) subunit gamma-2
RA	all trans-retinoic acid		GPC1	NX_P35052	Glypican-1
RH6	Royan human embryonic strm cell line 6		GPM6B	NX_Q13491	Neuronal membrane glycoprotein M6-b
SAG	smoothened agonist of sonic hedgehog		GSN	NX_P06396	Gelsolin
SB	SB431542		H1F0	NX_P07305	Histone H1.0
SC	schwann cell		H1FX	NX_Q92522	Histone H1x
SCI	spinal cord injury		H2AFX	NX_P16104	Histone H2AX
SCX	strong cation-exchange		H2AFY	NX_O75367	Core histone macro-H2A.1
STSP	stage transition specific protein		H2AFZ	NX_P0C0S5	Histone H2A.Z
SVZ	subventricular zone		HGF	NX_P14210	Hepatocyte growth factor
T3	3,3,5-Triiodo-l-thyronine and also thyroid hormone		HIST1H1B	NX_P16401	Histone H1.5
TF	transcription factor		HIST1H1C	NX_P16403	Histone H1.2
TFA	trifluoroacetic acid		HIST1H1D	NX_P16402	Histone H1.3
TGF-β signaling pathway	transforming growth factor beta signaling pathway		HIST1H1E	NX_P10412	Histone H1.4
TMT	tandem mass tag and also tandem mass tag mass spectrometry		HIST1H2BM	NX_Q99879	Histone H2B type 1-M
UniProt	universal protein resource		HIST1H3A	NX_P68431	Histone H3.1
			HIST1H4A	NX_P62805	Histone H4
			HIST2H2AB	NX_Q8IUE6	Histone H2A type 2-B
			HMGA1	NX_P17096	High mobility group protein HMG-I/HMG-Y
			HMGA2	NX_P52926	High mobility group protein HMGI-C
			HMGB2	NX_P26583	High mobility group protein B2
			HMOX1	NX_P09601	Heme oxygenase 1
			HTRA1	NX_Q92743	Serine protease HTRA1
			IGF1	NX_P05019	Insulin-like growth factor I
			IGFBP7	NX_Q16270	Insulin-like growth factor-binding protein 7
			INS	NX_P01308	Insulin
			ITGB4	NX_P16144	Integrin beta-4
			JUP	NX_P14923	Junction plakoglobin
			KRT18	NX_P05783	Keratin, type I cytoskeletal 18
			KRT19	NX_P08727	Keratin, type I cytoskeletal 19
			KRT7	NX_P08729	Keratin, type II cytoskeletal 7
			KRT8	NX_P05787	Keratin, type II cytoskeletal 8
			L1CAM	NX_P32004	Neural cell adhesion molecule L1
			LAMB1	NX_P07942	Laminin subunit beta-1
			LIN28A	NX_Q9H9Z2	Protein lin-28 homolog A
			LMNA	NX_P02545	Prelamin-A/C
			LSAMP	NX_Q13449	Limbic system-associated membrane protein
			LSM12	NX_Q3MHD2	Protein LSM12 homolog
			LSM14B	NX_Q9BX40	Protein LSM14 homolog B
			LUM	NX_P51884	Lumican
			LUZP1	NX_Q86V48	Leucine zipper protein 1
			MAP1B	NX_P46821	Microtubule-associated protein 1B
			MSI1	NX_O43347	RNA-binding protein Musashi homolog 1
			NTF3 (NT3)	NX_P20783	Neurotrophin-3
			NTN1	NX_O95631	Netrin-1
			OLIG2	NX_Q13516	Oligodendrocyte transcription factor 2
			PACS2	NX_Q86VP3	Phosphofurin acidic cluster sorting protein 2
			PBDC1	NX_Q9BVG4	Polysaccharide biosynthesis domain-containing protein 1
			PCSK1N	NX_Q9UHG2	Proprotein convertase subtilisin/kexin type 1 inhibitor
			PDGFA	NX_P04085	Platelet-derived growth factor subunit A
			PDGFRA	NX_P16234	Platelet-derived growth factor receptor alpha
			PFN2	NX_P35080	Profilin-2
			PHF6	NX_Q8IWS0	PHD finger protein 6
			PHPT1	NX_Q9NRX4	14 kDa phosphohistidine phosphatase
			PIK3C3	NX_Q8NEB9	Phosphatidylinositol 3-kinase catalytic subunit type 3
			PKP2	NX_Q99959	Plakophilin-2
			PLEC	NX_Q15149	Plectin
			POU5F1 (OCT4)	NX_Q01860	POU domain, class 5, transcription factor 1
			PPT1	NX_P50897	Palmitoyl-protein thioesterase 1
			PRAF2	NX_O60831	PRA1 family protein 2
			PRKAA1	NX_Q13131	5'-AMP-activated protein kinase catalytic subunit alpha-1
			PRKAA2	NX_P54646	5'-AMP-activated protein kinase catalytic subunit alpha-2
			PRKAG1	NX_P54619	5'-AMP-activated protein kinase subunit gamma-1
			PRKCA	NX_P17252	Protein kinase C alpha type
			PTPRZ	NX_P23471	Receptor-type tyrosine-protein phosphatase zeta
			RBMS1	NX_P29558	RNA-binding motif, single-stranded-interacting protein 1
			RBP1	NX_P09455	Retinol-binding protein 1
			RRAGA	NX_Q7L523	Ras-related GTP-binding protein A
			RUFY3	NX_Q7L099	RUN and FYVE domain-containing protein 3
			SALL1	NX_Q9NSC2	Sal-like protein 1
			SEPT3	NX_Q9UH03	Neuronal-specific septin-3
			SIRT2	NX_Q8IXJ6	NAD-dependent protein deacetylase sirtuin-2
			SLC1A3	NX_P43003	Excitatory amino acid transporter 1
			SLC27A1	NX_Q6PCB7	Long-chain fatty acid transport protein 1
			SMOC1	NX_Q9H4F8	SPARC-related modular calcium-binding protein 1
			SOX1	NX_O00570	Transcription factor SOX-1
			SOX2	NX_P48431	Transcription factor SOX-2
			SOX3	NX_P41225	Transcription factor SOX-3
			SULF1	NX_Q8IWU6	Extracellular sulfatase Sulf-1
			TAGLN3	NX_Q9UI15	Transgelin-3
			TF	NX_P02787	Serotransferrin
			TGFB2	NX_P61812	Transforming growth factor beta-2 proprotein
			TGFBI	NX_Q15582	Transforming growth factor-beta-induced protein ig-h3
			TMEM65	NX_Q6PI78	Transmembrane protein 65
			TMOD1	NX_P28289	Tropomodulin-1
			TNC	NX_P24821	Tenascin
			TNFRSF10B	NX_O14763	Tumor necrosis factor receptor superfamily member 10B
			TPP1	NX_O14773	Tripeptidyl-peptidase 1
			TPPP	NX_O94811	Tubulin polymerization-promoting protein
			TPPP3	NX_Q9BW30	Tubulin polymerization-promoting protein family member 3
			TSPAN3	NX_O60637	Tetraspanin-3
			TSPO	NX_P30536	Translocator protein
			VIM	NX_P08670	Vimentin

## Sheet: Legend
Supplementary Table S1: The left table shows the abbreviations used in this article and their full forms, and the right table contains the neXtProt entry and the full name of the proteins mentioned in the text of this article.
