# Supplementary material for: The Dynamic Proteome of Oligodendrocyte Lineage Differentiation Features Planar Cell Polarity and Macroautophagy Pathways
Source: Gigascience. 2020 Oct 31;9(11):giaa116. doi: 10.1093/gigascience/giaa116 (PMC7601170; doi:10.1093/gigascience/giaa116)
Supplement: giaa116_Supplemental_Figures_and_Tables [file giaa116_supplemental_figures_and_tables.zip › Table S10.xlsx]

## Sheet: Sheet1
Type	Antigen	Dilution	Host	Provider	Cat. No.
Primary antibodies	NANOG	1:100	Goat	R&D Systems	AF1997
	SOX1	1:200	Goat	R&D Systems	AF3369
	OLIG2	1:500	Rabbit	Sigma	AB9610
	NKX2.2	1:50	Mouse	Developmental Studies Hybridoma Bank	74.5A5
	PDGFRA	1:500	Rabbit	Abcam	ab61219
	MBP	1:100	Mouse	Sigma	SAB5300427
Secondary antibodies (Alexa Fluor 488 or 546)	Goat IgG	1:500	Donkey	Invitrogen Antibodies	A-11055
	Goat IgG	1:500	Donkey	Invitrogen Antibodies	A-11056
	Rabbit IgG	1:500	Donkey	Invitrogen Antibodies	A10040
	Mouse IgG	1:500	Donkey	Invitrogen Antibodies	A10036
	Mouse IgG	1:500	Donkey	Invitrogen Antibodies	A-21202

## Sheet: Legend
Supplementary Table S10: List of antibodies used in the experiments.
