# Supplementary material for: The Dynamic Proteome of Oligodendrocyte Lineage Differentiation Features Planar Cell Polarity and Macroautophagy Pathways
Source: Gigascience. 2020 Oct 31;9(11):giaa116. doi: 10.1093/gigascience/giaa116 (PMC7601170; doi:10.1093/gigascience/giaa116)
Supplement: giaa116_Supplemental_Figures_and_Tables [file giaa116_supplemental_figures_and_tables.zip › Table S11.xlsx]

## Sheet: Sheet1
Reagent	Provider	Cat. No.
TRIzolTM Reagent	Invitrogen	15596018
Chloroform	Merck Millipore	102444
Absolute ethanol	Merck Millipore	107017
Acetone	Merck Millipore	100014
Guanidine hydrochloride	Sigma-Aldrich	G3272
Glycerol	Sigma-Aldrich	G5516
Urea	Sigma-Aldrich	U5378
Thiourea	Sigma-Aldrich	T8656
CHAPS hydrate	Sigma-Aldrich	C3023
1,4-Dithiothreitol	Sigma-Aldrich	D0632
Protease Inhibitor Cocktail powder	Sigma-Aldrich	P2714
Phosphatase Inhibitor Cocktail 2	Sigma-Aldrich	P5726

## Sheet: Legend
Supplementary Table S11: Details of the reagents used for protein isolation.
