# Supplementary material for: The Dynamic Proteome of Oligodendrocyte Lineage Differentiation Features Planar Cell Polarity and Macroautophagy Pathways
Source: Gigascience. 2020 Oct 31;9(11):giaa116. doi: 10.1093/gigascience/giaa116 (PMC7601170; doi:10.1093/gigascience/giaa116)
Supplement: giaa116_Supplemental_Figures_and_Tables [file giaa116_supplemental_figures_and_tables.zip › Table S12.xlsx]

## Sheet: Sheet1
Terms	Number of proteins			Supplementary Table S12: Oligodendrocyte lineage proteome data covered a significant number of enriched proteins that included:
nucleic acid binding (PC00171)	559			- 1,180 enzymes and enzyme modulators
hydrolase (PC00121)	349			- 698 nucleic acid binding and transcription factors (TFs)
transferase (PC00220)	257			- 425 intra/extracellular trafficking and signaling proteins
enzyme modulator (PC00095)	229			- 203 cytoskeletal and extracellular matrix (ECM) proteins
cytoskeletal protein (PC00085)	171			- 57 structural and adhesive proteins
oxidoreductase (PC00176)	165
transcription factor (PC00218)	139
membrane traffic protein (PC00150)	110
ligase (PC00142)	107
transporter (PC00227)	104
signaling molecule (PC00207)	71
receptor (PC00197)	71
calcium-binding protein (PC00060)	67
transfer/carrier protein (PC00219)	69
chaperone (PC00072)	50
lyase (PC00144)	42
extracellular matrix protein (PC00102)	32
isomerase (PC00135)	31
cell adhesion molecule (PC00069)	26
cell junction protein (PC00070)	19
defense/immunity protein (PC00090)	15
transmembrane receptor regulatory/adaptor protein (PC00226)	14
structural protein (PC00211)	12
viral protein (PC00237)	2
storage protein (PC00210)	2
surfactant (PC00212)	1
