# Supplementary material for: The Dynamic Proteome of Oligodendrocyte Lineage Differentiation Features Planar Cell Polarity and Macroautophagy Pathways
Source: Gigascience. 2020 Oct 31;9(11):giaa116. doi: 10.1093/gigascience/giaa116 (PMC7601170; doi:10.1093/gigascience/giaa116)
Supplement: giaa116_Supplemental_Figures_and_Tables [file giaa116_supplemental_figures_and_tables.zip › Table S2.xlsx]

## Sheet: 171102
UniProt Accession	Description	# Proteins	# Unique Peptides	# Peptides	# PSMs	127_C/126	127_N/126	128_C/126	128_N/126	129_C/126	129_N/126	130_C/126	130_N/126	131/126
O94915	Protein furry homolog-like OS=Homo sapiens GN=FRYL PE=1 SV=2 - [FRYL_HUMAN]	1	1	1	1	0.791	0.772	0.881	0.862	1.482	1.37	0.845	1.082	1.239
P02768	Serum albumin OS=Homo sapiens GN=ALB PE=1 SV=2 - [ALBU_HUMAN]	1	4	4	11	0.415	1.653	1.286	0.377	1.057	1.237	0.419	1.064	0.5
O43149	Zinc finger ZZ-type and EF-hand domain-containing protein 1 OS=Homo sapiens GN=ZZEF1 PE=1 SV=6 - [ZZEF1_HUMAN]	1	1	1	1	0.785	0.745	0.88	0.901	1.787	1.783	0.91	2.181	1.054
P05413	Fatty acid-binding protein, heart OS=Homo sapiens GN=FABP3 PE=1 SV=4 - [FABPH_HUMAN]	2	1	2	3	0.793	0.944	0.841	0.742	2.323	3.41	0.81	1.469	0.723
P99999	Cytochrome c OS=Homo sapiens GN=CYCS PE=1 SV=2 - [CYC_HUMAN]	1	3	3	9	0.887	0.948	0.584	0.872	0.696	0.621	0.868	0.925	0.835
P60174	Triosephosphate isomerase OS=Homo sapiens GN=TPI1 PE=1 SV=3 - [TPIS_HUMAN]	1	6	6	18	1.721	0.943	1.276	1.377	1.687	1.167	1.752	1.599	1.347
P69891	Hemoglobin subunit gamma-1 OS=Homo sapiens GN=HBG1 PE=1 SV=2 - [HBG1_HUMAN]	2	2	2	2	1.018	1.185	1.303	0.775	0.617	0.848	1.12	0.55	0.872
P13473	Lysosome-associated membrane glycoprotein 2 OS=Homo sapiens GN=LAMP2 PE=1 SV=2 - [LAMP2_HUMAN]	1	1	1	1	0.959	0.808	1.001	1.11	1.757	1.462	0.991	2.008	1.153
P30086	Phosphatidylethanolamine-binding protein 1 OS=Homo sapiens GN=PEBP1 PE=1 SV=3 - [PEBP1_HUMAN]	1	3	3	9	1.18	0.708	1.115	1.017	1.471	1.161	1.208	2.171	1.055
Q08379	Golgin subfamily A member 2 OS=Homo sapiens GN=GOLGA2 PE=1 SV=3 - [GOGA2_HUMAN]	1	12	12	14	1.293	1.086	0.953	1.16	0.991	0.922	1.301	0.969	1.062
P26640	Valine--tRNA ligase OS=Homo sapiens GN=VARS PE=1 SV=4 - [SYVC_HUMAN]	1	19	19	21	0.676	0.742	0.788	0.747	0.885	0.823	0.666	0.911	0.882
Q96HC4	PDZ and LIM domain protein 5 OS=Homo sapiens GN=PDLIM5 PE=1 SV=5 - [PDLI5_HUMAN]	1	3	3	3	0.764	0.675	1.006	1.021	1.673	2.017	0.69	2.193	0.944
Q9Y6X4	Soluble lamin-associated protein of 75 kDa OS=Homo sapiens GN=FAM169A PE=1 SV=2 - [F169A_HUMAN]	1	1	1	1	0.733	1.12	0.789	1.015	0.897	0.92	0.678	1.176	0.918
Q92804	TATA-binding protein-associated factor 2N OS=Homo sapiens GN=TAF15 PE=1 SV=1 - [RBP56_HUMAN]	1	3	5	5	2.731	1.195	1.034	1.12	1.02	0.905	2.664	0.585	1.271
Q15643	Thyroid receptor-interacting protein 11 OS=Homo sapiens GN=TRIP11 PE=1 SV=3 - [TRIPB_HUMAN]	1	1	2	2	0.804	0.828	1.108	0.842	1.047	1.655	0.812	1.018	1.318
Q6DKI1	60S ribosomal protein L7-like 1 OS=Homo sapiens GN=RPL7L1 PE=1 SV=1 - [RL7L_HUMAN]	2	5	5	5	0.739	1.078	0.961	0.977	0.524	0.608	0.783	0.754	0.909
Q5UIP0	Telomere-associated protein RIF1 OS=Homo sapiens GN=RIF1 PE=1 SV=2 - [RIF1_HUMAN]	1	4	4	4	0.761	1.196	0.463	0.645	0.415	0.47	0.732	0.435	0.635
P09104	Gamma-enolase OS=Homo sapiens GN=ENO2 PE=1 SV=3 - [ENOG_HUMAN]	1	3	6	17	1.135	0.93	1.565	1.246	3.923	1.858	1.314	4.854	1.069
Q9P253	Vacuolar protein sorting-associated protein 18 homolog OS=Homo sapiens GN=VPS18 PE=1 SV=2 - [VPS18_HUMAN]	1	1	1	1	0.986	0.848	0.866	1.008	1.001	1.157	0.968	1.193	1.073
Q9Y3X0	Coiled-coil domain-containing protein 9 OS=Homo sapiens GN=CCDC9 PE=1 SV=1 - [CCDC9_HUMAN]	1	2	2	2	0.738	0.824	1.027	0.611	1.2	1.31	1.067	0.454	0.695
Q9P2Q2	FERM domain-containing protein 4A OS=Homo sapiens GN=FRMD4A PE=1 SV=3 - [FRM4A_HUMAN]	1	1	1	1	1.843	1.644	1.732	0.904	4.423	6.655	1.484	1.731	1.046
Q8WWN8	Arf-GAP with Rho-GAP domain, ANK repeat and PH domain-containing protein 3 OS=Homo sapiens GN=ARAP3 PE=1 SV=1 - [ARAP3_HUMAN]	1	1	1	1	0.377	0.908	0.277	0.193	0.49	0.331	0.42	0.336	0.264
Q9Y4A5	Transformation/transcription domain-associated protein OS=Homo sapiens GN=TRRAP PE=1 SV=3 - [TRRAP_HUMAN]	1	6	8	9	1.045	1.078	0.937	1.226	0.874	0.945	0.982	1.023	1.242
P10586	Receptor-type tyrosine-protein phosphatase F OS=Homo sapiens GN=PTPRF PE=1 SV=2 - [PTPRF_HUMAN]	2	3	5	6	1.215	0.943	0.905	1.302	0.906	0.822	1.152	1.146	1.18
O14867	Transcription regulator protein BACH1 OS=Homo sapiens GN=BACH1 PE=1 SV=2 - [BACH1_HUMAN]	1	1	1	1	3.043	1.271	2.303	1.383	1.386	2.294	3.318	0.648	1.831
P46100	Transcriptional regulator ATRX OS=Homo sapiens GN=ATRX PE=1 SV=5 - [ATRX_HUMAN]	1	3	4	5	0.954	1.681	0.799	0.593	1.18	0.816	1.014	0.977	0.663
Q9H078	Caseinolytic peptidase B protein homolog OS=Homo sapiens GN=CLPB PE=1 SV=1 - [CLPB_HUMAN]	1	3	3	3	1.166	1.254	0.994	1.095	1.067	0.927	1.301	0.971	0.871
Q9NU22	Midasin OS=Homo sapiens GN=MDN1 PE=1 SV=2 - [MDN1_HUMAN]	1	18	18	18	0.579	0.985	0.442	0.564	0.43	0.45	0.522	0.452	0.525
Q9BVP2	Guanine nucleotide-binding protein-like 3 OS=Homo sapiens GN=GNL3 PE=1 SV=2 - [GNL3_HUMAN]	1	7	7	9	0.866	1.131	0.6	0.928	0.55	0.643	0.816	0.536	0.925
O60341	Lysine-specific histone demethylase 1A OS=Homo sapiens GN=KDM1A PE=1 SV=2 - [KDM1A_HUMAN]	1	12	12	15	0.993	1.026	0.935	1.062	0.654	0.685	0.987	0.772	1.047
Q7Z2W4	Zinc finger CCCH-type antiviral protein 1 OS=Homo sapiens GN=ZC3HAV1 PE=1 SV=3 - [ZCCHV_HUMAN]	1	5	5	6	0.92	0.846	0.926	0.807	0.982	1.047	0.983	1.066	0.954
O76041	Nebulette OS=Homo sapiens GN=NEBL PE=1 SV=1 - [NEBL_HUMAN]	1	2	2	2	1.264	1.021	1.442	1.322	2.141	1.9	1.317	2.898	1.443
P22676	Calretinin OS=Homo sapiens GN=CALB2 PE=1 SV=2 - [CALB2_HUMAN]	1	1	1	1	1.088	1.018	0.813	1.02	2.514	1.196	0.959	2.07	0.867
P11908	Ribose-phosphate pyrophosphokinase 2 OS=Homo sapiens GN=PRPS2 PE=1 SV=2 - [PRPS2_HUMAN]	1	1	6	7	0.749	0.814	0.975	0.819	0.797	0.954	0.788	0.823	1.122
P31946	14-3-3 protein beta/alpha OS=Homo sapiens GN=YWHAB PE=1 SV=3 - [1433B_HUMAN]	1	1	7	51	0.805	0.786	1.017	0.735	1.34	1.574	0.831	1.137	0.825
P62258	14-3-3 protein epsilon OS=Homo sapiens GN=YWHAE PE=1 SV=1 - [1433E_HUMAN]	1	5	8	39	1.156	0.938	1.332	1.136	1.585	1.327	1.143	1.196	1.173
Q04917	14-3-3 protein eta OS=Homo sapiens GN=YWHAH PE=1 SV=4 - [1433F_HUMAN]	1	5	9	46	0.758	0.885	0.974	0.631	1.143	1.216	0.777	1.004	0.815
P61981	14-3-3 protein gamma OS=Homo sapiens GN=YWHAG PE=1 SV=2 - [1433G_HUMAN]	1	5	10	50	0.913	0.889	1.511	0.874	2.118	1.823	0.857	1.477	1.113
P31947	14-3-3 protein sigma OS=Homo sapiens GN=SFN PE=1 SV=1 - [1433S_HUMAN]	1	1	5	28	1.062	0.887	0.562	1.415	0.299	0.733	0.919	0.308	0.387
P27348	14-3-3 protein theta OS=Homo sapiens GN=YWHAQ PE=1 SV=1 - [1433T_HUMAN]	1	4	9	51	0.832	0.85	1.963	0.938	2.135	2.403	0.928	1.839	1.078
P63104	14-3-3 protein zeta/delta OS=Homo sapiens GN=YWHAZ PE=1 SV=1 - [1433Z_HUMAN]	1	5	9	52	0.992	0.775	1.345	0.963	1.902	1.7	0.989	1.503	1.066
P30443	HLA class I histocompatibility antigen, A-1 alpha chain OS=Homo sapiens GN=HLA-A PE=1 SV=1 - [1A01_HUMAN]	2	1	1	1	0.865	1.179	0.757	0.689	1.098	1.114	0.821	0.965	0.699
P18462	HLA class I histocompatibility antigen, A-25 alpha chain OS=Homo sapiens GN=HLA-A PE=2 SV=1 - [1A25_HUMAN]	20	2	2	3	0.811	1.178	0.688	0.882	1.29	1.203	0.814	1.073	0.602
P10319	HLA class I histocompatibility antigen, B-58 alpha chain OS=Homo sapiens GN=HLA-B PE=2 SV=1 - [1B58_HUMAN]	37	2	2	3	0.882	0.924	0.92	0.813	1.204	1.116	0.922	1.086	0.756
Q14738	Serine/threonine-protein phosphatase 2A 56 kDa regulatory subunit delta isoform OS=Homo sapiens GN=PPP2R5D PE=1 SV=1 - [2A5D_HUMAN]	2	4	5	8	0.799	0.74	1.156	0.953	1.214	1.314	0.727	1.631	1.374
Q16537	Serine/threonine-protein phosphatase 2A 56 kDa regulatory subunit epsilon isoform OS=Homo sapiens GN=PPP2R5E PE=1 SV=1 - [2A5E_HUMAN]	2	3	4	5	0.874	0.651	1.291	1.106	1.549	1.578	0.753	2.112	1.293
P30153	Serine/threonine-protein phosphatase 2A 65 kDa regulatory subunit A alpha isoform OS=Homo sapiens GN=PPP2R1A PE=1 SV=4 - [2AAA_HUMAN]	2	15	15	26	0.843	0.735	1.054	0.852	1.237	1.267	0.857	1.278	0.942
P63151	Serine/threonine-protein phosphatase 2A 55 kDa regulatory subunit B alpha isoform OS=Homo sapiens GN=PPP2R2A PE=1 SV=1 - [2ABA_HUMAN]	4	4	4	5	0.771	0.746	0.94	0.842	1.05	1.146	0.823	1.115	0.92
Q9Y3L3	SH3 domain-binding protein 1 OS=Homo sapiens GN=SH3BP1 PE=1 SV=3 - [3BP1_HUMAN]	1	1	1	1	1.181	0.798	0.915	1.416	1.164	1.019	1.175	1.548	1.184
Q7L8J4	SH3 domain-binding protein 5-like OS=Homo sapiens GN=SH3BP5L PE=1 SV=1 - [3BP5L_HUMAN]	1	1	1	1	1.045	0.991	1.236	0.399	1.775	1.629	1.353	1.111	0.605
P29372	DNA-3-methyladenine glycosylase OS=Homo sapiens GN=MPG PE=1 SV=3 - [3MG_HUMAN]	1	2	2	2	0.88	0.822	1.042	1.124	0.81	0.918	0.884	0.921	1.101
P11171	Protein 4.1 OS=Homo sapiens GN=EPB41 PE=1 SV=4 - [41_HUMAN]	1	3	5	5	1.508	1.137	1.642	1.56	0.759	0.622	1.535	0.699	1.579
Q9NRA8	Eukaryotic translation initiation factor 4E transporter OS=Homo sapiens GN=EIF4ENIF1 PE=1 SV=2 - [4ET_HUMAN]	1	1	1	1	1.409	1.093	1.414	1.139	1.261	1.406	1.469	1.478	1.262
P08195	4F2 cell-surface antigen heavy chain OS=Homo sapiens GN=SLC3A2 PE=1 SV=3 - [4F2_HUMAN]	1	5	5	6	0.582	0.788	0.437	0.585	0.922	0.927	0.579	0.681	0.451
Q9H0P0	Cytosolic 5'-nucleotidase 3 OS=Homo sapiens GN=NT5C3 PE=1 SV=3 - [5NT3_HUMAN]	1	1	1	1	0.845	0.879	0.889	1.013	0.882	1.016	0.908	0.83	0.906
P49902	Cytosolic purine 5'-nucleotidase OS=Homo sapiens GN=NT5C2 PE=1 SV=1 - [5NTC_HUMAN]	1	2	2	2	0.756	0.771	1.165	0.939	0.979	1.279	0.731	1.309	0.946
P21589	5'-nucleotidase OS=Homo sapiens GN=NT5E PE=1 SV=1 - [5NTD_HUMAN]	1	2	2	2	1.051	0.888	1.003	1.061	2.114	2.43	1.053	1.187	1.163
P56378	6.8 kDa mitochondrial proteolipid OS=Homo sapiens GN=MP68 PE=1 SV=1 - [68MP_HUMAN]	1	2	2	3	0.748	1.264	0.892	0.945	0.696	0.871	0.769	1.115	0.868
P52209	6-phosphogluconate dehydrogenase, decarboxylating OS=Homo sapiens GN=PGD PE=1 SV=3 - [6PGD_HUMAN]	2	13	13	24	0.769	0.658	1.162	0.903	1.457	1.269	0.751	1.473	1.074
O95336	6-phosphogluconolactonase OS=Homo sapiens GN=PGLS PE=1 SV=2 - [6PGL_HUMAN]	1	6	6	7	1.145	0.846	1.269	1.11	1.422	1.494	1.194	1.905	1.488
P36639	7,8-dihydro-8-oxoguanine triphosphatase OS=Homo sapiens GN=NUDT1 PE=1 SV=3 - [8ODP_HUMAN]	1	1	1	1	0.989	0.904	0.898	0.772	0.843	0.732	0.938	0.482	0.833
Q8IZ83	Aldehyde dehydrogenase family 16 member A1 OS=Homo sapiens GN=ALDH16A1 PE=1 SV=2 - [A16A1_HUMAN]	1	2	2	2	1.075	0.959	1.156	1.258	1.023	1.229	1.148	1.027	1.338
P05067	Amyloid beta A4 protein OS=Homo sapiens GN=APP PE=1 SV=3 - [A4_HUMAN]	1	7	8	8	0.721	1.299	0.561	0.6	0.925	0.752	0.709	1.085	0.642
Q9NRG9	Aladin OS=Homo sapiens GN=AAAS PE=1 SV=1 - [AAAS_HUMAN]	1	3	3	4	0.788	1.17	0.618	0.995	0.471	0.533	0.714	0.518	0.891
Q15758	Neutral amino acid transporter B(0) OS=Homo sapiens GN=SLC1A5 PE=1 SV=2 - [AAAT_HUMAN]	1	2	2	2	0.659	0.864	0.585	0.764	0.693	0.715	0.696	0.532	0.619
Q86V21	Acetoacetyl-CoA synthetase OS=Homo sapiens GN=AACS PE=1 SV=1 - [AACS_HUMAN]	1	2	2	2	0.668	0.605	0.673	0.78	0.558	0.693	0.639	0.539	0.841
Q6PD74	Alpha- and gamma-adaptin-binding protein p34 OS=Homo sapiens GN=AAGAB PE=1 SV=1 - [AAGAB_HUMAN]	1	2	2	2	0.701	1.061	1.094	0.738	0.929	0.998	0.683	0.884	0.919
P54619	5'-AMP-activated protein kinase subunit gamma-1 OS=Homo sapiens GN=PRKAG1 PE=1 SV=1 - [AAKG1_HUMAN]	2	5	5	5	0.927	0.896	1.198	1.163	1.601	1.343	0.919	1.557	1.094
Q13131	5'-AMP-activated protein kinase catalytic subunit alpha-1 OS=Homo sapiens GN=PRKAA1 PE=1 SV=4 - [AAPK1_HUMAN]	1	2	2	2	1.014	0.97	1.033	0.632	1.617	1.193	1.001	1.458	0.873
P54646	5'-AMP-activated protein kinase catalytic subunit alpha-2 OS=Homo sapiens GN=PRKAA2 PE=1 SV=2 - [AAPK2_HUMAN]	1	1	1	1	0.906	1.098	0.966	0.858	0.957	0.817	0.888	0.769	0.718
Q9BTE6	Alanyl-tRNA editing protein Aarsd1 OS=Homo sapiens GN=AARSD1 PE=1 SV=2 - [AASD1_HUMAN]	1	3	3	3	0.923	0.722	0.865	0.994	0.964	0.904	0.868	0.925	0.999
Q9UDR5	Alpha-aminoadipic semialdehyde synthase, mitochondrial OS=Homo sapiens GN=AASS PE=1 SV=1 - [AASS_HUMAN]	1	15	15	24	0.359	1.371	0.267	0.308	0.319	0.248	0.318	0.299	0.377
P17174	Aspartate aminotransferase, cytoplasmic OS=Homo sapiens GN=GOT1 PE=1 SV=3 - [AATC_HUMAN]	1	9	9	12	0.852	0.671	0.918	0.948	1.218	1.034	0.811	1.331	0.972
Q9NY61	Protein AATF OS=Homo sapiens GN=AATF PE=1 SV=1 - [AATF_HUMAN]	1	1	1	1	1.038	1.168	1.12	1.395	0.744	0.816	1.094	0.893	1.165
P00505	Aspartate aminotransferase, mitochondrial OS=Homo sapiens GN=GOT2 PE=1 SV=3 - [AATM_HUMAN]	1	13	13	32	1.013	1.18	1.043	1	1.061	0.839	0.975	1.04	0.888
Q9NP58	ATP-binding cassette sub-family B member 6, mitochondrial OS=Homo sapiens GN=ABCB6 PE=1 SV=1 - [ABCB6_HUMAN]	1	4	4	4	0.967	1.007	1.129	1.066	2.819	1.908	1.051	2.477	0.96
O75027	ATP-binding cassette sub-family B member 7, mitochondrial OS=Homo sapiens GN=ABCB7 PE=1 SV=2 - [ABCB7_HUMAN]	1	7	7	8	0.769	1.192	0.875	0.842	0.864	0.707	0.746	1.153	0.817
P33897	ATP-binding cassette sub-family D member 1 OS=Homo sapiens GN=ABCD1 PE=1 SV=2 - [ABCD1_HUMAN]	1	1	1	1	0.925	1.064	1.267	0.634	2.095	1.879	0.794	1.39	0.785
P28288	ATP-binding cassette sub-family D member 3 OS=Homo sapiens GN=ABCD3 PE=1 SV=1 - [ABCD3_HUMAN]	3	4	5	6	1.06	1.075	0.975	1.482	1.611	1.68	0.986	2.99	1.194
P61221	ATP-binding cassette sub-family E member 1 OS=Homo sapiens GN=ABCE1 PE=1 SV=1 - [ABCE1_HUMAN]	1	7	7	8	0.629	0.591	0.672	0.751	0.596	0.76	0.617	0.631	0.968
Q8NE71	ATP-binding cassette sub-family F member 1 OS=Homo sapiens GN=ABCF1 PE=1 SV=2 - [ABCF1_HUMAN]	1	9	10	15	0.954	0.921	0.761	0.918	0.774	0.7	0.92	0.69	1.055
Q9UG63	ATP-binding cassette sub-family F member 2 OS=Homo sapiens GN=ABCF2 PE=1 SV=2 - [ABCF2_HUMAN]	1	2	2	2	0.777	0.816	0.77	0.696	0.823	0.972	0.739	0.849	0.876
Q9NUQ8	ATP-binding cassette sub-family F member 3 OS=Homo sapiens GN=ABCF3 PE=1 SV=2 - [ABCF3_HUMAN]	1	3	3	3	0.776	0.755	0.816	0.607	0.909	1.034	0.753	0.899	0.768
Q8N2K0	Monoacylglycerol lipase ABHD12 OS=Homo sapiens GN=ABHD12 PE=1 SV=2 - [ABD12_HUMAN]	1	3	3	4	1.037	1.09	0.914	1.239	1.089	0.893	1.1	1.338	1.236
Q8WTS1	1-acylglycerol-3-phosphate O-acyltransferase ABHD5 OS=Homo sapiens GN=ABHD5 PE=1 SV=1 - [ABHD5_HUMAN]	1	1	1	1	0.804	1.244	0.217	0.591	0.501	0.779	0.751	0.226	0.319
Q9NUJ1	Mycophenolic acid acyl-glucuronide esterase, mitochondrial OS=Homo sapiens GN=ABHD10 PE=1 SV=1 - [ABHDA_HUMAN]	1	3	3	3	1.59	1.136	1.418	1.432	1.614	1.296	1.613	2.037	1.324
Q8NFV4	Alpha/beta hydrolase domain-containing protein 11 OS=Homo sapiens GN=ABHD11 PE=1 SV=1 - [ABHDB_HUMAN]	1	1	1	1	1.641	1.002	1.03	1.587	1.215	1.001	1.603	1.388	1.247
Q7L211	Alpha/beta hydrolase domain-containing protein 13 OS=Homo sapiens GN=ABHD13 PE=1 SV=1 - [ABHDD_HUMAN]	2	1	1	1	1.384	0.954	1.137	1.675	1.221	1.145	1.278	1.55	1.521
Q96IU4	Alpha/beta hydrolase domain-containing protein 14B OS=Homo sapiens GN=ABHD14B PE=1 SV=1 - [ABHEB_HUMAN]	1	1	1	1	1.068	0.933	1.333	0.947	2.366	2.071	1.021	2.369	1.003
O95870	Abhydrolase domain-containing protein 16A OS=Homo sapiens GN=ABHD16A PE=1 SV=3 - [ABHGA_HUMAN]	1	4	4	4	1.169	0.982	1.316	1.161	1.559	1.128	1.211	1.586	1.233
Q8IZP0	Abl interactor 1 OS=Homo sapiens GN=ABI1 PE=1 SV=4 - [ABI1_HUMAN]	1	1	3	4	1.293	0.876	1.98	1.439	2.26	1.957	1.32	2.909	1.258
Q9NYB9	Abl interactor 2 OS=Homo sapiens GN=ABI2 PE=1 SV=1 - [ABI2_HUMAN]	1	3	5	6	1.418	0.991	1.491	1.334	1.782	1.592	1.483	1.884	1.238
P00519	Tyrosine-protein kinase ABL1 OS=Homo sapiens GN=ABL1 PE=1 SV=4 - [ABL1_HUMAN]	1	2	2	3	1.004	1.216	1.155	0.648	1.297	1.636	1.134	0.833	0.834
O14639	Actin-binding LIM protein 1 OS=Homo sapiens GN=ABLIM1 PE=1 SV=3 - [ABLM1_HUMAN]	1	2	2	2	1.024	0.938	0.844	0.863	1.336	1.295	0.976	1.605	0.896
Q13085	Acetyl-CoA carboxylase 1 OS=Homo sapiens GN=ACACA PE=1 SV=2 - [ACACA_HUMAN]	1	5	5	5	0.645	0.701	0.641	0.608	0.585	0.699	0.653	0.805	0.726
Q9UKU7	Isobutyryl-CoA dehydrogenase, mitochondrial OS=Homo sapiens GN=ACAD8 PE=1 SV=1 - [ACAD8_HUMAN]	1	2	2	2	1.012	1.014	0.692	1.089	0.835	0.866	1.008	1.079	0.955
Q9H845	Acyl-CoA dehydrogenase family member 9, mitochondrial OS=Homo sapiens GN=ACAD9 PE=1 SV=1 - [ACAD9_HUMAN]	1	5	5	5	0.948	1.125	1.105	1.139	1.035	1.138	0.919	1.222	1.104
P11310	Medium-chain specific acyl-CoA dehydrogenase, mitochondrial OS=Homo sapiens GN=ACADM PE=1 SV=1 - [ACADM_HUMAN]	1	6	6	6	1.093	1.265	1.144	1.02	0.931	1.1	1.125	1.007	0.94
P16219	Short-chain specific acyl-CoA dehydrogenase, mitochondrial OS=Homo sapiens GN=ACADS PE=1 SV=1 - [ACADS_HUMAN]	1	2	2	3	1.692	1.046	1.531	2.156	2.269	1.935	1.469	2.575	2.066
P49748	Very long-chain specific acyl-CoA dehydrogenase, mitochondrial OS=Homo sapiens GN=ACADVL PE=1 SV=1 - [ACADV_HUMAN]	1	11	11	12	0.965	1.044	0.771	1.266	0.963	0.927	0.964	1.114	0.889
Q15057	Arf-GAP with coiled-coil, ANK repeat and PH domain-containing protein 2 OS=Homo sapiens GN=ACAP2 PE=1 SV=3 - [ACAP2_HUMAN]	1	1	1	1	0.907	0.811	1.204	0.67	0.994	1.018	1.09	0.778	0.92
O00400	Acetyl-coenzyme A transporter 1 OS=Homo sapiens GN=SLC33A1 PE=1 SV=1 - [ACATN_HUMAN]	1	1	1	2	0.846	1.461	1.547	1.167	1.159	1.723	0.777	0.91	0.756
P07108	Acyl-CoA-binding protein OS=Homo sapiens GN=DBI PE=1 SV=2 - [ACBP_HUMAN]	1	1	1	1	1.168	0.727	1.828	0.943	1.524	1.801	1.218	1.581	1.377
Q6JQN1	Acyl-CoA dehydrogenase family member 10 OS=Homo sapiens GN=ACAD10 PE=2 SV=1 - [ACD10_HUMAN]	1	4	4	4	1.334	1.258	0.626	1.412	0.963	0.578	1.337	1.179	1.045
Q709F0	Acyl-CoA dehydrogenase family member 11 OS=Homo sapiens GN=ACAD11 PE=1 SV=2 - [ACD11_HUMAN]	1	4	4	4	1.127	0.995	0.885	1.183	1.52	1.217	1.139	1.633	1.098
Q9UKV3	Apoptotic chromatin condensation inducer in the nucleus OS=Homo sapiens GN=ACIN1 PE=1 SV=2 - [ACINU_HUMAN]	1	15	16	16	1.601	1.25	1.183	0.946	0.863	0.876	1.609	0.631	1.03
O96019	Actin-like protein 6A OS=Homo sapiens GN=ACTL6A PE=1 SV=1 - [ACL6A_HUMAN]	2	5	5	8	1.142	1.176	1.088	0.993	0.699	0.684	1.122	0.56	0.956
P53396	ATP-citrate synthase OS=Homo sapiens GN=ACLY PE=1 SV=3 - [ACLY_HUMAN]	1	20	20	25	0.759	0.628	0.91	0.848	0.762	1.116	0.733	0.875	0.827
Q9NPJ3	Acyl-coenzyme A thioesterase 13 OS=Homo sapiens GN=ACOT13 PE=1 SV=1 - [ACO13_HUMAN]	1	2	2	4	0.794	1.124	0.766	0.724	0.827	0.723	0.776	0.917	0.651
P21399	Cytoplasmic aconitate hydratase OS=Homo sapiens GN=ACO1 PE=1 SV=3 - [ACOC_HUMAN]	1	9	9	10	0.804	0.747	0.93	0.8	1.1	0.918	0.779	1.465	0.883
O00767	Acyl-CoA desaturase OS=Homo sapiens GN=SCD PE=1 SV=2 - [ACOD_HUMAN]	1	3	3	4	0.88	1.023	0.887	0.699	0.609	0.922	0.844	0.917	0.751
Q99798	Aconitate hydratase, mitochondrial OS=Homo sapiens GN=ACO2 PE=1 SV=2 - [ACON_HUMAN]	1	6	6	10	1.148	1.177	0.878	1.025	1.755	1.423	1.093	2.205	0.856
Q86TX2	Acyl-coenzyme A thioesterase 1 OS=Homo sapiens GN=ACOT1 PE=1 SV=1 - [ACOT1_HUMAN]	2	1	1	1	1.438	0.969	1.028	1.585	2.269	2.337	1.434	2.664	0.924
Q9Y305	Acyl-coenzyme A thioesterase 9, mitochondrial OS=Homo sapiens GN=ACOT9 PE=1 SV=2 - [ACOT9_HUMAN]	1	7	7	8	0.821	1.245	0.573	0.751	0.892	0.856	0.774	0.998	0.767
Q15067	Peroxisomal acyl-coenzyme A oxidase 1 OS=Homo sapiens GN=ACOX1 PE=1 SV=3 - [ACOX1_HUMAN]	1	5	5	6	0.817	1.101	1.024	1.181	2.403	1.787	0.78	3.576	0.776
P13798	Acylamino-acid-releasing enzyme OS=Homo sapiens GN=APEH PE=1 SV=4 - [ACPH_HUMAN]	1	9	9	10	0.723	0.664	0.786	0.7	0.882	0.8	0.675	1.016	0.841
O14561	Acyl carrier protein, mitochondrial OS=Homo sapiens GN=NDUFAB1 PE=1 SV=3 - [ACPM_HUMAN]	1	2	2	2	1.334	1.096	1.174	1.076	0.812	0.801	1.228	0.907	1.182
Q9NUB1	Acetyl-coenzyme A synthetase 2-like, mitochondrial OS=Homo sapiens GN=ACSS1 PE=1 SV=2 - [ACS2L_HUMAN]	1	2	2	2	0.754	1.211	0.503	0.809	2.093	1.407	0.733	1.146	0.774
Q9NR19	Acetyl-coenzyme A synthetase, cytoplasmic OS=Homo sapiens GN=ACSS2 PE=1 SV=1 - [ACSA_HUMAN]	1	3	3	3	1.185	0.912	1.73	1.306	2.573	2.587	1.255	2.49	1.28
Q96CM8	Acyl-CoA synthetase family member 2, mitochondrial OS=Homo sapiens GN=ACSF2 PE=1 SV=2 - [ACSF2_HUMAN]	1	2	2	2	1.181	1.124	1.005	1.598	1.438	1.008	1.145	1.553	0.752
Q4G176	Acyl-CoA synthetase family member 3, mitochondrial OS=Homo sapiens GN=ACSF3 PE=1 SV=3 - [ACSF3_HUMAN]	1	2	2	2	1.112	1.253	0.92	1.22	1.178	0.935	0.988	1.023	1.097
O95573	Long-chain-fatty-acid--CoA ligase 3 OS=Homo sapiens GN=ACSL3 PE=1 SV=3 - [ACSL3_HUMAN]	1	4	5	6	0.93	0.954	0.82	1.192	0.891	0.907	0.922	0.906	0.834
O60488	Long-chain-fatty-acid--CoA ligase 4 OS=Homo sapiens GN=ACSL4 PE=1 SV=2 - [ACSL4_HUMAN]	1	2	3	3	0.81	0.989	0.924	0.898	0.739	0.862	0.817	0.606	0.751
Q9H6R3	Acyl-CoA synthetase short-chain family member 3, mitochondrial OS=Homo sapiens GN=ACSS3 PE=1 SV=1 - [ACSS3_HUMAN]	1	1	1	1	1.145	1.001	0.739	1.345	0.855	0.754	1.121	0.882	0.838
P60709	Actin, cytoplasmic 1 OS=Homo sapiens GN=ACTB PE=1 SV=1 - [ACTB_HUMAN]	8	2	12	186	0.79	1.03	0.854	0.847	1.265	1.194	0.777	1.287	0.768
P63267	Actin, gamma-enteric smooth muscle OS=Homo sapiens GN=ACTG2 PE=1 SV=1 - [ACTH_HUMAN]	9	1	11	168	0.531	1.255	0.445	0.651	2.213	2.248	0.546	1.125	0.603
P12814	Alpha-actinin-1 OS=Homo sapiens GN=ACTN1 PE=1 SV=2 - [ACTN1_HUMAN]	2	7	15	35	0.584	0.736	0.625	0.612	1.063	1.474	0.566	1.071	0.7
Q08043	Alpha-actinin-3 OS=Homo sapiens GN=ACTN3 PE=1 SV=2 - [ACTN3_HUMAN]	1	3	7	10	1.155	0.993	0.793	1.211	0.675	0.651	1.031	0.714	1
O43707	Alpha-actinin-4 OS=Homo sapiens GN=ACTN4 PE=1 SV=2 - [ACTN4_HUMAN]	2	11	19	44	0.64	0.819	0.722	0.65	1.077	1.393	0.647	1.321	0.696
P42025	Beta-centractin OS=Homo sapiens GN=ACTR1B PE=1 SV=1 - [ACTY_HUMAN]	1	1	5	8	1.369	0.941	2.148	1.196	4.207	2.78	1.551	5.109	1.483
P61163	Alpha-centractin OS=Homo sapiens GN=ACTR1A PE=1 SV=1 - [ACTZ_HUMAN]	2	2	7	19	1.166	1.032	2.086	0.915	2.921	2.497	1.106	3.393	1.133
Q03154	Aminoacylase-1 OS=Homo sapiens GN=ACY1 PE=1 SV=1 - [ACY1_HUMAN]	1	3	3	3	0.894	0.868	0.751	0.83	0.877	0.819	0.898	0.916	1.048
P07311	Acylphosphatase-1 OS=Homo sapiens GN=ACYP1 PE=1 SV=2 - [ACYP1_HUMAN]	1	3	3	3	1.611	0.822	2.119	1.291	2.032	1.377	1.651	2.047	1.636
P14621	Acylphosphatase-2 OS=Homo sapiens GN=ACYP2 PE=1 SV=2 - [ACYP2_HUMAN]	1	1	1	1	1.125	0.916	1.989	1.08	5.153	4.684	1.172	6.801	0.926
O14672	Disintegrin and metalloproteinase domain-containing protein 10 OS=Homo sapiens GN=ADAM10 PE=1 SV=1 - [ADA10_HUMAN]	1	2	2	2	0.984	1.096	1.057	1.02	0.971	0.96	1.012	1.028	1.047
P78536	Disintegrin and metalloproteinase domain-containing protein 17 OS=Homo sapiens GN=ADAM17 PE=1 SV=1 - [ADA17_HUMAN]	1	1	1	1	1.296	0.959	1.425	1.706	1.173	1.253	1.303	1.835	2.417
Q13443	Disintegrin and metalloproteinase domain-containing protein 9 OS=Homo sapiens GN=ADAM9 PE=1 SV=1 - [ADAM9_HUMAN]	1	4	4	4	0.89	1.057	1.295	1.05	2.107	2.578	0.889	1.678	0.951
O00116	Alkyldihydroxyacetonephosphate synthase, peroxisomal OS=Homo sapiens GN=AGPS PE=1 SV=1 - [ADAS_HUMAN]	1	5	5	7	0.873	1.021	0.91	1.007	0.997	0.96	0.88	1.287	1.056
P00813	Adenosine deaminase OS=Homo sapiens GN=ADA PE=1 SV=3 - [ADA_HUMAN]	1	1	1	2	1.595	0.825	1.209	1.331	1.972	1.277	1.536	1.206	2.401
Q8NI60	Chaperone activity of bc1 complex-like, mitochondrial OS=Homo sapiens GN=ADCK3 PE=1 SV=1 - [ADCK3_HUMAN]	1	1	1	1	0.759	1.213	0.683	1.063	0.649	0.642	0.776	0.851	0.872
P35611	Alpha-adducin OS=Homo sapiens GN=ADD1 PE=1 SV=2 - [ADDA_HUMAN]	1	6	7	12	0.993	1.057	0.976	0.954	1.278	1.214	1.048	1.558	1.013
P35612	Beta-adducin OS=Homo sapiens GN=ADD2 PE=1 SV=3 - [ADDB_HUMAN]	1	9	10	10	0.936	0.907	0.962	0.802	1.661	1.081	0.902	1.818	0.839
Q9UEY8	Gamma-adducin OS=Homo sapiens GN=ADD3 PE=1 SV=1 - [ADDG_HUMAN]	1	3	3	3	1.174	1.042	0.849	1.239	1.17	1.404	1.325	1.922	1.149
P11766	Alcohol dehydrogenase class-3 OS=Homo sapiens GN=ADH5 PE=1 SV=4 - [ADHX_HUMAN]	1	9	9	17	0.731	0.807	0.853	0.747	0.949	0.858	0.729	1.019	0.871
P55263	Adenosine kinase OS=Homo sapiens GN=ADK PE=1 SV=2 - [ADK_HUMAN]	1	5	5	5	1.071	0.77	1.262	0.91	2.532	1.722	1.092	2.039	1.276
Q9H2P0	Activity-dependent neuroprotector homeobox protein OS=Homo sapiens GN=ADNP PE=1 SV=1 - [ADNP_HUMAN]	1	6	6	7	1.993	1.098	1.451	1.272	0.991	1.023	1.871	0.944	1.55
Q9BRR6	ADP-dependent glucokinase OS=Homo sapiens GN=ADPGK PE=1 SV=1 - [ADPGK_HUMAN]	1	2	2	2	0.825	1.097	1.124	1.035	0.94	1.055	0.852	0.926	0.834
Q9NRN7	L-aminoadipate-semialdehyde dehydrogenase-phosphopantetheinyl transferase OS=Homo sapiens GN=AASDHPPT PE=1 SV=2 - [ADPPT_HUMAN]	1	5	5	6	0.947	0.716	1.21	1.18	1.445	1.343	0.846	1.58	1.379
Q16186	Proteasomal ubiquitin receptor ADRM1 OS=Homo sapiens GN=ADRM1 PE=1 SV=2 - [ADRM1_HUMAN]	1	3	3	3	0.963	0.987	0.936	0.626	0.922	0.915	0.848	0.924	0.741
P22570	NADPH:adrenodoxin oxidoreductase, mitochondrial OS=Homo sapiens GN=FDXR PE=1 SV=3 - [ADRO_HUMAN]	1	7	7	8	1.436	1.246	0.916	1.696	1.178	1.002	1.499	1.02	1.499
P12235	ADP/ATP translocase 1 OS=Homo sapiens GN=SLC25A4 PE=1 SV=4 - [ADT1_HUMAN]	2	2	8	21	0.651	1.124	0.791	0.831	1.405	0.87	0.623	1.723	0.87
P05141	ADP/ATP translocase 2 OS=Homo sapiens GN=SLC25A5 PE=1 SV=7 - [ADT2_HUMAN]	2	1	10	29	0.756	0.913	0.86	1.012	0.768	0.821	0.708	1.001	0.888
P12236	ADP/ATP translocase 3 OS=Homo sapiens GN=SLC25A6 PE=1 SV=4 - [ADT3_HUMAN]	2	1	10	26	0.677	0.94	0.781	0.841	0.956	1.14	0.672	0.625	0.905
P10109	Adrenodoxin, mitochondrial OS=Homo sapiens GN=FDX1 PE=1 SV=1 - [ADX_HUMAN]	1	1	1	1	1.278	1.337	0.789	0.793	0.639	0.7	1.142	0.711	0.647
Q8IUX7	Adipocyte enhancer-binding protein 1 OS=Homo sapiens GN=AEBP1 PE=1 SV=1 - [AEBP1_HUMAN]	1	1	1	1	1.317	1.054	1.736	1.29	4.305	1.665	1.415	3.381	1.112
Q96SZ5	2-aminoethanethiol dioxygenase OS=Homo sapiens GN=ADO PE=1 SV=2 - [AEDO_HUMAN]	1	3	3	3	0.975	0.963	1.131	0.882	1.088	1.11	0.948	1.255	1.009
P55196	Afadin OS=Homo sapiens GN=MLLT4 PE=1 SV=3 - [AFAD_HUMAN]	1	16	17	22	1.567	1.032	1.209	1.095	0.963	0.954	1.54	0.936	1.157
Q9UHB7	AF4/FMR2 family member 4 OS=Homo sapiens GN=AFF4 PE=1 SV=1 - [AFF4_HUMAN]	1	2	2	2	1.053	0.984	1.139	1.306	1.085	1.061	1.017	1.002	1.166
Q9Y4W6	AFG3-like protein 2 OS=Homo sapiens GN=AFG3L2 PE=1 SV=2 - [AFG32_HUMAN]	1	14	15	20	0.757	1.115	0.626	0.78	0.752	0.632	0.716	0.83	0.726
P06280	Alpha-galactosidase A OS=Homo sapiens GN=GLA PE=1 SV=1 - [AGAL_HUMAN]	1	3	3	3	0.852	1.154	0.561	0.736	0.491	0.483	0.904	0.491	0.733
Q96P47	Arf-GAP with GTPase, ANK repeat and PH domain-containing protein 3 OS=Homo sapiens GN=AGAP3 PE=1 SV=2 - [AGAP3_HUMAN]	2	1	2	2	1.24	1.282	2.103	1.252	2.916	2.034	1.226	2.721	1.414
P52594	Arf-GAP domain and FG repeat-containing protein 1 OS=Homo sapiens GN=AGFG1 PE=1 SV=2 - [AGFG1_HUMAN]	1	2	2	2	1.933	1.032	1.1	0.5	1.784	1.129	1.934	1.133	1.505
Q53H12	Acylglycerol kinase, mitochondrial OS=Homo sapiens GN=AGK PE=1 SV=2 - [AGK_HUMAN]	1	8	8	9	1.136	1.296	0.946	1.087	1.039	0.844	1.179	1.001	1.02
O95394	Phosphoacetylglucosamine mutase OS=Homo sapiens GN=PGM3 PE=1 SV=1 - [AGM1_HUMAN]	1	7	7	9	0.844	0.778	1.053	0.888	2.486	2.131	0.908	2.371	0.965
Q9UL18	Protein argonaute-1 OS=Homo sapiens GN=EIF2C1 PE=1 SV=3 - [AGO1_HUMAN]	3	2	2	3	0.917	0.919	1.455	0.823	1.259	1.283	0.916	1.587	1.052
Q9UKV8	Protein argonaute-2 OS=Homo sapiens GN=EIF2C2 PE=1 SV=3 - [AGO2_HUMAN]	1	3	3	3	0.873	0.959	0.769	0.935	0.814	0.929	0.865	0.944	0.885
Q8NAT1	Glycosyltransferase-like domain-containing protein 2 OS=Homo sapiens GN=GTDC2 PE=1 SV=1 - [GTDC2_HUMAN]	1	1	1	1	0.989	1.408	1.814	0.836	1.946	1.632	0.915	2.1	0.892
Q5TGY3	AT-hook DNA-binding motif-containing protein 1 OS=Homo sapiens GN=AHDC1 PE=1 SV=1 - [AHDC1_HUMAN]	1	3	3	3	2.118	1.116	1.149	1.609	1.137	1.207	2.112	1.332	1.264
Q8IVF2	Protein AHNAK2 OS=Homo sapiens GN=AHNAK2 PE=1 SV=2 - [AHNK2_HUMAN]	1	2	2	2	0.713	2.106	1.012	0.416	3.839	10.777	1.143	3.726	0.68
Q09666	Neuroblast differentiation-associated protein AHNAK OS=Homo sapiens GN=AHNAK PE=1 SV=2 - [AHNK_HUMAN]	1	30	30	39	1.551	1.209	0.851	1.608	2.029	4.267	1.605	1.825	1.06
O95433	Activator of 90 kDa heat shock protein ATPase homolog 1 OS=Homo sapiens GN=AHSA1 PE=1 SV=1 - [AHSA1_HUMAN]	1	6	6	10	0.811	0.764	0.852	0.798	0.98	0.8	0.685	0.949	0.849
Q8NCW5	NAD(P)H-hydrate epimerase OS=Homo sapiens GN=APOA1BP PE=1 SV=2 - [NNRE_HUMAN]	1	2	2	2	1.051	0.824	1.301	1.055	1.318	1.309	1.029	1.641	1.306
Q9BQI0	Allograft inflammatory factor 1-like OS=Homo sapiens GN=AIF1L PE=1 SV=1 - [AIF1L_HUMAN]	3	3	4	8	1.495	1.08	0.902	1.235	0.432	0.442	1.506	0.379	1.489
O95831	Apoptosis-inducing factor 1, mitochondrial OS=Homo sapiens GN=AIFM1 PE=1 SV=1 - [AIFM1_HUMAN]	1	9	9	12	1.138	1.257	0.946	0.944	0.905	0.736	1.122	0.895	0.781
Q9NVV5	Androgen-induced gene 1 protein OS=Homo sapiens GN=AIG1 PE=1 SV=2 - [AIG1_HUMAN]	1	1	1	2	0.904	1.78	0.692	0.156	1.319	0.616	0.967	1.91	0.212
Q12904	Aminoacyl tRNA synthase complex-interacting multifunctional protein 1 OS=Homo sapiens GN=AIMP1 PE=1 SV=2 - [AIMP1_HUMAN]	8	4	5	9	1.123	0.853	0.873	0.893	0.87	0.911	1.12	0.835	0.915
Q13155	Aminoacyl tRNA synthase complex-interacting multifunctional protein 2 OS=Homo sapiens GN=AIMP2 PE=1 SV=2 - [AIMP2_HUMAN]	1	7	7	7	0.749	0.901	0.679	0.778	0.682	0.822	0.695	0.764	0.782
Q16352	Alpha-internexin OS=Homo sapiens GN=INA PE=1 SV=2 - [AINX_HUMAN]	1	10	14	25	1.202	1.062	3.281	1.262	4.676	2.981	1.174	6.225	1.07
O00170	AH receptor-interacting protein OS=Homo sapiens GN=AIP PE=1 SV=2 - [AIP_HUMAN]	1	2	2	2	1.267	0.955	1.435	1.379	1.464	1.565	1.314	1.597	1.423
Q02040	A-kinase anchor protein 17A OS=Homo sapiens GN=AKAP17A PE=1 SV=2 - [AK17A_HUMAN]	1	5	5	5	0.972	1.19	0.634	1.102	0.666	0.692	0.936	0.609	1.131
P14550	Alcohol dehydrogenase [NADP(+)] OS=Homo sapiens GN=AKR1A1 PE=1 SV=3 - [AK1A1_HUMAN]	4	8	9	18	1.057	0.881	0.987	1.101	1.302	1.162	1.074	1.405	1.393
P17516	Aldo-keto reductase family 1 member C4 OS=Homo sapiens GN=AKR1C4 PE=1 SV=3 - [AK1C4_HUMAN]	4	2	2	2	1.067	0.648	1.451	1.063	2.737	2.669	1.079	2.428	0.833
O43572	A-kinase anchor protein 10, mitochondrial OS=Homo sapiens GN=AKAP10 PE=1 SV=2 - [AKA10_HUMAN]	1	1	1	1	1.144	1.368	1.099	0.915	1.915	1.555	1.197	1.48	0.643
Q02952	A-kinase anchor protein 12 OS=Homo sapiens GN=AKAP12 PE=1 SV=4 - [AKA12_HUMAN]	1	9	9	9	0.83	1.086	1.339	0.852	1.002	1.489	0.826	0.788	0.759
Q92667	A-kinase anchor protein 1, mitochondrial OS=Homo sapiens GN=AKAP1 PE=1 SV=1 - [AKAP1_HUMAN]	1	1	1	1	0.829	1.018	0.82	0.959	0.793	0.764	0.904	1.154	0.947
Q9Y2D5	A-kinase anchor protein 2 OS=Homo sapiens GN=AKAP2 PE=1 SV=3 - [AKAP2_HUMAN]	1	7	7	7	1.369	1.197	1.141	1.328	0.891	1.178	1.341	0.893	1.155
O43823	A-kinase anchor protein 8 OS=Homo sapiens GN=AKAP8 PE=1 SV=1 - [AKAP8_HUMAN]	1	6	6	6	1.404	1.104	0.932	1.141	0.717	0.733	1.448	0.586	1.002
Q99996	A-kinase anchor protein 9 OS=Homo sapiens GN=AKAP9 PE=1 SV=3 - [AKAP9_HUMAN]	2	1	2	2	1.192	1.101	1.262	1.044	1.403	1.303	1.223	1.157	0.837
Q9ULX6	A-kinase anchor protein 8-like OS=Homo sapiens GN=AKAP8L PE=1 SV=3 - [AKP8L_HUMAN]	1	6	6	6	1.193	1.169	1.034	1.18	0.927	0.871	1.238	0.831	1.071
P31749	RAC-alpha serine/threonine-protein kinase OS=Homo sapiens GN=AKT1 PE=1 SV=2 - [AKT1_HUMAN]	1	3	3	3	1.064	0.778	2.1	1.419	2.127	2.583	1	3.261	1.847
Q9Y243	RAC-gamma serine/threonine-protein kinase OS=Homo sapiens GN=AKT3 PE=1 SV=1 - [AKT3_HUMAN]	1	1	1	1	1.006	1.446	2.324	0.797	2.232	2.006	1.079	3.073	1.219
Q96B36	Proline-rich AKT1 substrate 1 OS=Homo sapiens GN=AKT1S1 PE=1 SV=1 - [AKTS1_HUMAN]	1	1	1	1	1.024	0.746	1.114	1.078	1.486	2.165	1.045	1.465	1.006
P30837	Aldehyde dehydrogenase X, mitochondrial OS=Homo sapiens GN=ALDH1B1 PE=1 SV=3 - [AL1B1_HUMAN]	3	3	4	7	1.063	1.119	0.661	0.971	0.846	0.841	1.082	0.774	1.058
P51648	Fatty aldehyde dehydrogenase OS=Homo sapiens GN=ALDH3A2 PE=1 SV=1 - [AL3A2_HUMAN]	1	8	8	9	1.07	1.161	0.873	1.309	0.825	0.764	1.109	1.566	0.852
P30038	Delta-1-pyrroline-5-carboxylate dehydrogenase, mitochondrial OS=Homo sapiens GN=ALDH4A1 PE=1 SV=3 - [AL4A1_HUMAN]	1	9	9	14	1.156	1.201	0.721	0.905	0.959	0.947	1.141	1.51	0.839
P49419	Alpha-aminoadipic semialdehyde dehydrogenase OS=Homo sapiens GN=ALDH7A1 PE=1 SV=5 - [AL7A1_HUMAN]	1	9	9	22	1.073	1.096	0.869	1.047	0.95	0.847	1.097	1.277	1.119
P49189	4-trimethylaminobutyraldehyde dehydrogenase OS=Homo sapiens GN=ALDH9A1 PE=1 SV=3 - [AL9A1_HUMAN]	1	4	4	5	0.957	1.012	0.849	0.741	1.904	1.506	0.932	1.709	0.792
Q8TD30	Alanine aminotransferase 2 OS=Homo sapiens GN=GPT2 PE=1 SV=1 - [ALAT2_HUMAN]	1	2	2	2	0.647	0.916	0.554	0.75	0.735	0.551	0.668	0.888	0.72
P05091	Aldehyde dehydrogenase, mitochondrial OS=Homo sapiens GN=ALDH2 PE=1 SV=2 - [ALDH2_HUMAN]	3	5	6	7	1.247	1.065	1.065	1.285	1.906	1.375	1.259	1.709	1.432
P04075	Fructose-bisphosphate aldolase A OS=Homo sapiens GN=ALDOA PE=1 SV=2 - [ALDOA_HUMAN]	2	9	14	42	0.924	0.766	0.913	0.911	1.201	0.903	0.923	1.386	0.906
P09972	Fructose-bisphosphate aldolase C OS=Homo sapiens GN=ALDOC PE=1 SV=2 - [ALDOC_HUMAN]	2	2	7	14	1.012	0.713	1.125	1.103	1.529	1.076	1.06	2.052	1.113
P15121	Aldose reductase OS=Homo sapiens GN=AKR1B1 PE=1 SV=3 - [ALDR_HUMAN]	3	9	10	18	0.874	0.701	1.079	0.882	1.389	1.405	0.876	1.824	1
Q2TAA5	GDP-Man:Man(3)GlcNAc(2)-PP-Dol alpha-1,2-mannosyltransferase OS=Homo sapiens GN=ALG11 PE=1 SV=2 - [ALG11_HUMAN]	1	1	1	2	1.339	1.214	1.039	1.449	1.039	1.294	1.086	1.218	1.441
Q9BT22	Chitobiosyldiphosphodolichol beta-mannosyltransferase OS=Homo sapiens GN=ALG1 PE=1 SV=2 - [ALG1_HUMAN]	1	5	5	5	0.866	1.081	0.599	0.882	0.592	0.758	0.791	0.792	0.817
Q9H553	Alpha-1,3/1,6-mannosyltransferase ALG2 OS=Homo sapiens GN=ALG2 PE=1 SV=1 - [ALG2_HUMAN]	1	1	1	1	0.834	0.729	0.725	1.024	0.734	0.747	0.892	1.273	1.14
Q92685	Dol-P-Man:Man(5)GlcNAc(2)-PP-Dol alpha-1,3-mannosyltransferase OS=Homo sapiens GN=ALG3 PE=1 SV=1 - [ALG3_HUMAN]	1	1	1	1	0.841	1.116	0.996	0.954	1.372	1.342	0.908	0.973	1.083
Q9Y672	Dolichyl pyrophosphate Man9GlcNAc2 alpha-1,3-glucosyltransferase OS=Homo sapiens GN=ALG6 PE=1 SV=1 - [ALG6_HUMAN]	1	2	2	2	0.765	1.097	0.775	0.727	0.584	0.703	0.771	0.531	0.659
Q9BVK2	Probable dolichyl pyrophosphate Glc1Man9GlcNAc2 alpha-1,3-glucosyltransferase OS=Homo sapiens GN=ALG8 PE=1 SV=2 - [ALG8_HUMAN]	1	1	1	1	0.662	1.179	0.681	0.814	0.392	0.478	0.638	0.413	0.633
Q9H6U8	Alpha-1,2-mannosyltransferase ALG9 OS=Homo sapiens GN=ALG9 PE=1 SV=2 - [ALG9_HUMAN]	1	2	2	2	1.622	1.454	2.321	1.24	1.827	1.538	1.334	1.891	1.135
Q8TCU4	Alstrom syndrome protein 1 OS=Homo sapiens GN=ALMS1 PE=1 SV=3 - [ALMS1_HUMAN]	1	1	1	1	1.689	1.666	0.741	0.616	0.824	0.658	1.638	0.339	0.756
P19021	Peptidyl-glycine alpha-amidating monooxygenase OS=Homo sapiens GN=PAM PE=1 SV=2 - [AMD_HUMAN]	1	1	1	1	2.985	4.017	7.124	1.742	10.657	10.923	3.707	10.792	3.628
Q9H4A4	Aminopeptidase B OS=Homo sapiens GN=RNPEP PE=1 SV=2 - [AMPB_HUMAN]	1	7	7	8	0.922	0.805	1.134	1.147	1.464	1.3	0.947	1.545	1.235
Q01433	AMP deaminase 2 OS=Homo sapiens GN=AMPD2 PE=1 SV=2 - [AMPD2_HUMAN]	2	10	10	14	1.047	0.902	2.08	1.127	3.407	2.347	0.983	2.494	1.29
P49418	Amphiphysin OS=Homo sapiens GN=AMPH PE=1 SV=1 - [AMPH_HUMAN]	1	1	1	1	2.848	1.113	3.126	0.677	6.993	4.122	2.884	12.577	2.367
P28838	Cytosol aminopeptidase OS=Homo sapiens GN=LAP3 PE=1 SV=3 - [AMPL_HUMAN]	1	9	9	13	0.975	0.892	0.846	0.864	1.031	1.013	0.956	1.038	0.891
P53582	Methionine aminopeptidase 1 OS=Homo sapiens GN=METAP1 PE=1 SV=2 - [AMPM1_HUMAN]	1	4	4	4	0.972	0.96	0.798	0.936	0.586	0.754	0.968	0.61	1.071
P50579	Methionine aminopeptidase 2 OS=Homo sapiens GN=METAP2 PE=1 SV=1 - [AMPM2_HUMAN]	1	3	3	3	0.766	0.795	0.494	0.685	0.592	0.68	0.722	0.676	0.778
P30533	Alpha-2-macroglobulin receptor-associated protein OS=Homo sapiens GN=LRPAP1 PE=1 SV=1 - [AMRP_HUMAN]	1	7	7	12	1.524	1.084	1.044	1.031	1.131	0.896	1.448	0.913	1.028
P39687	Acidic leucine-rich nuclear phosphoprotein 32 family member A OS=Homo sapiens GN=ANP32A PE=1 SV=1 - [AN32A_HUMAN]	2	3	3	4	1.575	0.861	0.89	0.942	1.552	1.296	1.655	1.054	1.528
Q92688	Acidic leucine-rich nuclear phosphoprotein 32 family member B OS=Homo sapiens GN=ANP32B PE=1 SV=1 - [AN32B_HUMAN]	1	2	2	2	1.286	1.168	1.359	1.667	1.432	1.302	1.357	1.373	1.467
P54802	Alpha-N-acetylglucosaminidase OS=Homo sapiens GN=NAGLU PE=1 SV=2 - [ANAG_HUMAN]	1	4	4	4	1.198	1.034	0.971	1.215	1.419	1.333	1.201	2.147	1.059
Q9UJX6	Anaphase-promoting complex subunit 2 OS=Homo sapiens GN=ANAPC2 PE=1 SV=1 - [ANC2_HUMAN]	1	1	1	1	0.865	0.853	0.925	1.072	0.95	1.034	0.885	0.893	1.006
Q9P2R3	Ankyrin repeat and FYVE domain-containing protein 1 OS=Homo sapiens GN=ANKFY1 PE=1 SV=2 - [ANFY1_HUMAN]	1	6	6	6	1.108	0.92	1.391	1.02	1.991	2.408	1.139	2.02	1.139
Q12955	Ankyrin-3 OS=Homo sapiens GN=ANK3 PE=1 SV=3 - [ANK3_HUMAN]	3	5	7	8	1.053	1.092	0.775	0.727	0.675	0.66	1.167	0.765	0.782
Q9H8Y5	Ankyrin repeat and zinc finger domain-containing protein 1 OS=Homo sapiens GN=ANKZF1 PE=1 SV=1 - [ANKZ1_HUMAN]	1	1	1	1	0.647	0.961	0.474	0.302	0.624	0.396	0.562	0.331	0.49
Q9NQW6	Actin-binding protein anillin OS=Homo sapiens GN=ANLN PE=1 SV=2 - [ANLN_HUMAN]	1	1	1	1	0.522	0.939	0.472	0.417	0.445	0.466	0.604	0.214	0.504
Q99873	Protein arginine N-methyltransferase 1 OS=Homo sapiens GN=PRMT1 PE=1 SV=2 - [ANM1_HUMAN]	2	3	4	5	0.686	0.728	0.844	0.733	0.608	0.876	0.632	0.694	0.853
O14744	Protein arginine N-methyltransferase 5 OS=Homo sapiens GN=PRMT5 PE=1 SV=4 - [ANM5_HUMAN]	1	7	7	7	0.682	0.747	0.949	0.773	0.873	0.989	0.691	0.974	0.81
Q9NW15	Anoctamin-10 OS=Homo sapiens GN=ANO10 PE=1 SV=2 - [ANO10_HUMAN]	1	3	4	4	0.887	1.039	1.232	1.03	1.058	1.224	0.952	1.176	1.122
Q4KMQ2	Anoctamin-6 OS=Homo sapiens GN=ANO6 PE=1 SV=2 - [ANO6_HUMAN]	1	2	2	2	0.936	1.673	0.97	1.008	1.759	1.776	1.063	1.847	0.783
O75179	Ankyrin repeat domain-containing protein 17 OS=Homo sapiens GN=ANKRD17 PE=1 SV=3 - [ANR17_HUMAN]	2	7	7	9	0.845	0.753	0.897	0.894	0.794	0.889	0.807	0.794	1.032
Q8NB46	Serine/threonine-protein phosphatase 6 regulatory ankyrin repeat subunit C OS=Homo sapiens GN=ANKRD52 PE=1 SV=3 - [ANR52_HUMAN]	1	1	1	1	1.298	0.774	1.038	0.69	1.62	2.11	1.026	1.394	0.726
Q9H6X2	Anthrax toxin receptor 1 OS=Homo sapiens GN=ANTXR1 PE=1 SV=2 - [ANTR1_HUMAN]	1	2	2	2	0.935	1.209	1.617	0.999	2.051	2.418	0.991	2.079	0.895
P50995	Annexin A11 OS=Homo sapiens GN=ANXA11 PE=1 SV=1 - [ANX11_HUMAN]	1	6	6	7	0.858	0.882	0.996	0.899	0.924	1.034	0.858	1.002	0.763
P04083	Annexin A1 OS=Homo sapiens GN=ANXA1 PE=1 SV=2 - [ANXA1_HUMAN]	1	9	9	14	0.786	0.679	0.896	1.113	2.92	3.041	0.837	2.955	0.718
P07355	Annexin A2 OS=Homo sapiens GN=ANXA2 PE=1 SV=2 - [ANXA2_HUMAN]	2	14	14	36	0.753	0.915	1.167	0.944	2.89	4.808	0.77	3.187	0.86
P12429	Annexin A3 OS=Homo sapiens GN=ANXA3 PE=1 SV=3 - [ANXA3_HUMAN]	1	6	6	7	0.516	0.697	0.606	0.81	0.481	0.572	0.535	0.533	0.635
P09525	Annexin A4 OS=Homo sapiens GN=ANXA4 PE=1 SV=4 - [ANXA4_HUMAN]	1	5	5	5	0.933	0.935	1.26	1.083	2.109	2.505	1.03	2.748	1.047
P08758	Annexin A5 OS=Homo sapiens GN=ANXA5 PE=1 SV=2 - [ANXA5_HUMAN]	1	10	10	21	0.898	0.753	1.424	1.079	1.734	1.981	0.919	1.837	1.171
P08133	Annexin A6 OS=Homo sapiens GN=ANXA6 PE=1 SV=3 - [ANXA6_HUMAN]	1	26	26	39	0.96	0.853	1.507	1.066	2.902	3.566	0.948	2.897	1.338
P20073	Annexin A7 OS=Homo sapiens GN=ANXA7 PE=1 SV=3 - [ANXA7_HUMAN]	1	11	11	17	0.755	0.683	1.166	0.945	1.333	1.203	0.77	1.393	0.958
P27338	Amine oxidase [flavin-containing] B OS=Homo sapiens GN=MAOB PE=1 SV=3 - [AOFB_HUMAN]	1	5	5	5	1.139	1.006	1.401	1.316	2.004	2.744	1.111	6.32	1.165
Q63HQ0	AP-1 complex-associated regulatory protein OS=Homo sapiens GN=AP1AR PE=1 SV=1 - [AP1AR_HUMAN]	1	1	1	1	1.046	2.088	0.81	0.442	0.79	0.757	0.829	0.619
Q10567	AP-1 complex subunit beta-1 OS=Homo sapiens GN=AP1B1 PE=1 SV=2 - [AP1B1_HUMAN]	1	3	11	13	0.844	0.779	0.95	0.94	1.256	1.089	0.827	1.612	1.209
O43747	AP-1 complex subunit gamma-1 OS=Homo sapiens GN=AP1G1 PE=1 SV=5 - [AP1G1_HUMAN]	1	14	14	14	0.833	0.833	1.078	0.923	1.174	1.224	0.887	1.281	0.968
Q9BXS5	AP-1 complex subunit mu-1 OS=Homo sapiens GN=AP1M1 PE=1 SV=3 - [AP1M1_HUMAN]	1	4	5	5	1.45	1.005	1.719	1.352	1.81	1.713	1.447	2.577	1.514
Q9Y6Q5	AP-1 complex subunit mu-2 OS=Homo sapiens GN=AP1M2 PE=1 SV=4 - [AP1M2_HUMAN]	1	1	2	2	0.637	0.709	0.491	0.712	0.318	0.367	0.567	1.014	0.703
O95782	AP-2 complex subunit alpha-1 OS=Homo sapiens GN=AP2A1 PE=1 SV=3 - [AP2A1_HUMAN]	1	10	18	24	0.948	1.011	0.863	1.09	1.147	1.115	0.936	1.371	0.958
O94973	AP-2 complex subunit alpha-2 OS=Homo sapiens GN=AP2A2 PE=1 SV=2 - [AP2A2_HUMAN]	1	4	12	16	0.979	0.94	0.943	1.001	1.17	1.237	0.978	1.668	1.089
P05549	Transcription factor AP-2-alpha OS=Homo sapiens GN=TFAP2A PE=1 SV=1 - [AP2A_HUMAN]	1	1	1	2	2.991	1.218	1.297	5.288	0.885	1.008	2.697	0.9	1.304
P63010	AP-2 complex subunit beta OS=Homo sapiens GN=AP2B1 PE=1 SV=1 - [AP2B1_HUMAN]	1	6	14	19	0.849	0.978	0.808	0.905	1.064	1.251	0.825	1.253	0.983
Q96CW1	AP-2 complex subunit mu OS=Homo sapiens GN=AP2M1 PE=1 SV=2 - [AP2M1_HUMAN]	1	11	11	14	0.836	1.047	0.846	0.845	1.135	1.175	0.798	1.412	0.866
P53680	AP-2 complex subunit sigma OS=Homo sapiens GN=AP2S1 PE=1 SV=2 - [AP2S1_HUMAN]	1	2	2	2	0.879	0.956	0.895	0.943	1.048	1.313	0.821	1.254	1.182
O00203	AP-3 complex subunit beta-1 OS=Homo sapiens GN=AP3B1 PE=1 SV=3 - [AP3B1_HUMAN]	2	3	4	4	0.759	0.778	0.667	0.747	0.931	0.876	0.722	0.952	0.801
O14617	AP-3 complex subunit delta-1 OS=Homo sapiens GN=AP3D1 PE=1 SV=1 - [AP3D1_HUMAN]	1	4	4	4	0.907	0.813	0.982	1.048	1.242	1.288	0.895	1.302	0.997
Q9Y2T2	AP-3 complex subunit mu-1 OS=Homo sapiens GN=AP3M1 PE=1 SV=1 - [AP3M1_HUMAN]	2	3	3	4	0.823	0.903	0.815	0.891	0.819	0.95	0.793	0.833	0.914
Q92572	AP-3 complex subunit sigma-1 OS=Homo sapiens GN=AP3S1 PE=1 SV=1 - [AP3S1_HUMAN]	1	3	3	3	0.955	0.876	1.215	0.889	1.236	1.518	0.865	1.264	1.258
P50583	Bis(5'-nucleosyl)-tetraphosphatase [asymmetrical] OS=Homo sapiens GN=NUDT2 PE=1 SV=3 - [AP4A_HUMAN]	1	1	1	1	0.819	0.943	1.193	0.946	1.653	1.476	0.97	1.473	1.012
Q99767	Amyloid beta A4 precursor protein-binding family A member 2 OS=Homo sapiens GN=APBA2 PE=1 SV=3 - [APBA2_HUMAN]	2	1	1	1	1.163	1.054	1.893	1.195	2.073	2.036	1.102	2.975	1.224
Q96DE5	Anaphase-promoting complex subunit 16 OS=Homo sapiens GN=ANAPC16 PE=1 SV=1 - [APC16_HUMAN]	1	1	1	1	1.482	1.094	1.613	1.169	1.283	1.478	1.517	1.22	1.277
Q9H1A4	Anaphase-promoting complex subunit 1 OS=Homo sapiens GN=ANAPC1 PE=1 SV=1 - [APC1_HUMAN]	1	1	1	1	0.77	0.677	0.841	0.945	0.665	0.833	0.767	0.732	1.033
Q9UJX4	Anaphase-promoting complex subunit 5 OS=Homo sapiens GN=ANAPC5 PE=1 SV=2 - [APC5_HUMAN]	1	2	3	3	0.965	0.795	0.991	1.179	0.717	0.828	1.008	0.788	1.156
Q9UJX3	Anaphase-promoting complex subunit 7 OS=Homo sapiens GN=ANAPC7 PE=1 SV=4 - [APC7_HUMAN]	1	1	1	1	1.024	0.846	0.93	1.029	0.692	0.917	0.984	0.86	0.831
P27695	DNA-(apurinic or apyrimidinic site) lyase OS=Homo sapiens GN=APEX1 PE=1 SV=2 - [APEX1_HUMAN]	1	3	3	5	0.888	0.857	1.004	0.866	1.014	0.965	0.957	1.029	0.887
Q06481	Amyloid-like protein 2 OS=Homo sapiens GN=APLP2 PE=1 SV=2 - [APLP2_HUMAN]	3	2	3	3	0.965	1.102	1.02	1.16	1.086	0.991	1.029	0.945	0.811
Q9HDC9	Adipocyte plasma membrane-associated protein OS=Homo sapiens GN=APMAP PE=1 SV=2 - [APMAP_HUMAN]	1	9	9	17	1.08	1.194	1.597	1.337	1.411	1.258	1.081	1.314	1.106
P02654	Apolipoprotein C-I OS=Homo sapiens GN=APOC1 PE=1 SV=1 - [APOC1_HUMAN]	1	1	1	1	0.677	1.291	0.926	0.712	0.823	1.49	0.629	0.701	0.638
P02649	Apolipoprotein E OS=Homo sapiens GN=APOE PE=1 SV=1 - [APOE_HUMAN]	1	11	11	14	0.695	1.513	0.498	0.899	0.289	0.384	0.702	0.434	0.431
Q9BQE5	Apolipoprotein L2 OS=Homo sapiens GN=APOL2 PE=1 SV=1 - [APOL2_HUMAN]	1	6	6	6	0.937	1.066	1.039	0.758	1.897	1.709	0.98	1.735	0.745
Q9BUR5	Apolipoprotein O OS=Homo sapiens GN=APOO PE=1 SV=1 - [APOO_HUMAN]	1	2	2	2	0.836	1.123	0.939	1.015	0.984	0.943	0.79	1.298	0.927
Q6UW56	All-trans retinoic acid-induced differentiation factor OS=Homo sapiens GN=ATRAID PE=1 SV=2 - [ARAID_HUMAN]	1	1	1	1	0.609	1.049	0.65	0.701	0.715	0.694	0.485	0.71	0.728
Q7Z2E3	Aprataxin OS=Homo sapiens GN=APTX PE=1 SV=2 - [APTX_HUMAN]	1	2	2	2	1.103	0.899	0.9	1.036	0.639	0.922	1.159	0.739	1.12
P07741	Adenine phosphoribosyltransferase OS=Homo sapiens GN=APRT PE=1 SV=2 - [APT_HUMAN]	1	3	3	5	0.75	0.672	0.565	0.69	0.691	0.664	0.725	0.625	0.85
P55087	Aquaporin-4 OS=Homo sapiens GN=AQP4 PE=1 SV=2 - [AQP4_HUMAN]	1	1	1	1	1.108	0.852	1.16	1.128	1.21	1.181	1.029	3.058	1.154
O60306	Intron-binding protein aquarius OS=Homo sapiens GN=AQR PE=1 SV=4 - [AQR_HUMAN]	1	5	7	7	0.937	1.052	0.888	1.039	0.944	0.812	0.887	0.866	0.974
Q15041	ADP-ribosylation factor-like protein 6-interacting protein 1 OS=Homo sapiens GN=ARL6IP1 PE=1 SV=2 - [AR6P1_HUMAN]	1	3	4	4	0.798	1.075	0.946	0.983	1.295	1.012	0.786	1.569	0.808
Q8N6S5	ADP-ribosylation factor-like protein 6-interacting protein 6 OS=Homo sapiens GN=ARL6IP6 PE=1 SV=1 - [AR6P6_HUMAN]	1	2	2	2	1.161	1.035	1.26	1.398	1.239	1.086	1.194	1.314	1.081
P10398	Serine/threonine-protein kinase A-Raf OS=Homo sapiens GN=ARAF PE=1 SV=2 - [ARAF_HUMAN]	3	1	1	1	0.917	0.779	0.922	1.019	1.265	1.621	0.93	1.705	1.28
Q96P48	Arf-GAP with Rho-GAP domain, ANK repeat and PH domain-containing protein 1 OS=Homo sapiens GN=ARAP1 PE=1 SV=3 - [ARAP1_HUMAN]	1	3	3	3	0.516	0.701	0.498	0.491	0.766	0.65	0.458	0.793	0.752
P25098	Beta-adrenergic receptor kinase 1 OS=Homo sapiens GN=ADRBK1 PE=1 SV=2 - [ARBK1_HUMAN]	2	2	2	2	0.898	0.911	1.222	0.902	1.362	1.168	0.84	1.181	1.116
Q92747	Actin-related protein 2/3 complex subunit 1A OS=Homo sapiens GN=ARPC1A PE=1 SV=2 - [ARC1A_HUMAN]	1	8	8	10	0.973	0.917	1.261	0.879	1.731	1.803	0.933	1.788	0.938
O15143	Actin-related protein 2/3 complex subunit 1B OS=Homo sapiens GN=ARPC1B PE=1 SV=3 - [ARC1B_HUMAN]	1	5	5	8	0.817	0.867	0.734	0.821	1.076	1.213	0.817	0.645	0.721
P61204	ADP-ribosylation factor 3 OS=Homo sapiens GN=ARF3 PE=1 SV=2 - [ARF3_HUMAN]	4	2	5	19	0.961	0.704	1.014	1.057	1.267	0.822	0.968	2.867	1.007
P18085	ADP-ribosylation factor 4 OS=Homo sapiens GN=ARF4 PE=1 SV=3 - [ARF4_HUMAN]	3	4	6	20	0.662	0.791	0.886	0.757	2.282	1.457	0.697	0.863	0.892
P84085	ADP-ribosylation factor 5 OS=Homo sapiens GN=ARF5 PE=1 SV=2 - [ARF5_HUMAN]	3	2	5	18	0.971	0.659	0.935	0.924	1.204	1.169	1.014	1.048	1.097
P62330	ADP-ribosylation factor 6 OS=Homo sapiens GN=ARF6 PE=1 SV=2 - [ARF6_HUMAN]	4	2	3	7	0.922	1.033	0.703	0.858	1.212	1.091	0.867	1.194	1.173
Q8N6T3	ADP-ribosylation factor GTPase-activating protein 1 OS=Homo sapiens GN=ARFGAP1 PE=1 SV=2 - [ARFG1_HUMAN]	1	1	1	1	0.903	0.808	1.136	0.765	1.378	1.333	0.896	1.342	0.803
Q8N6H7	ADP-ribosylation factor GTPase-activating protein 2 OS=Homo sapiens GN=ARFGAP2 PE=1 SV=1 - [ARFG2_HUMAN]	1	6	6	6	1.409	0.844	1.609	1.127	1.404	1.596	1.451	1.234	1.158
Q9NP61	ADP-ribosylation factor GTPase-activating protein 3 OS=Homo sapiens GN=ARFGAP3 PE=1 SV=1 - [ARFG3_HUMAN]	1	4	4	4	1.614	0.992	1.398	1.536	1.593	1.8	1.665	1.375	1.321
P53367	Arfaptin-1 OS=Homo sapiens GN=ARFIP1 PE=1 SV=2 - [ARFP1_HUMAN]	1	3	3	3	0.877	0.895	0.94	0.773	0.965	1.138	0.877	1.07	0.894
Q13795	ADP-ribosylation factor-related protein 1 OS=Homo sapiens GN=ARFRP1 PE=1 SV=1 - [ARFRP_HUMAN]	1	1	1	1	1.277	1.04	1.057	1.032	1.069	1.342	1.199	1.054	0.982
P78540	Arginase-2, mitochondrial OS=Homo sapiens GN=ARG2 PE=1 SV=1 - [ARGI2_HUMAN]	1	2	2	2	1.035	0.989	1.101	1.307	1.053	0.826	1.03	1.161	1.146
Q9NWB6	Arginine and glutamate-rich protein 1 OS=Homo sapiens GN=ARGLU1 PE=1 SV=1 - [ARGL1_HUMAN]	1	2	2	2	2.124	1.007	1.511	1.499	1.229	1.144	2.21	0.718	1.787
Q8TER5	Rho guanine nucleotide exchange factor 40 OS=Homo sapiens GN=ARHGEF40 PE=1 SV=3 - [ARH40_HUMAN]	1	1	1	1	0.694	0.798	0.631	0.645	0.74	1.095	0.593	0.969	0.994
Q92888	Rho guanine nucleotide exchange factor 1 OS=Homo sapiens GN=ARHGEF1 PE=1 SV=2 - [ARHG1_HUMAN]	1	3	3	3	0.916	0.781	1.575	0.892	1.183	1.297	0.856	0.985	0.913
Q92974	Rho guanine nucleotide exchange factor 2 OS=Homo sapiens GN=ARHGEF2 PE=1 SV=4 - [ARHG2_HUMAN]	1	12	12	12	1.006	1.013	1.008	0.97	1.203	1.382	0.982	0.966	1.11
Q14155	Rho guanine nucleotide exchange factor 7 OS=Homo sapiens GN=ARHGEF7 PE=1 SV=2 - [ARHG7_HUMAN]	1	5	5	5	1.242	0.953	1.216	1.073	1.292	1.322	1.131	1.165	1.026
Q9NZN5	Rho guanine nucleotide exchange factor 12 OS=Homo sapiens GN=ARHGEF12 PE=1 SV=1 - [ARHGC_HUMAN]	1	1	1	2	1.116	0.978	1.02	1.012	1.228	1.261	0.983	1.469	0.893
Q6ZSZ5	Rho guanine nucleotide exchange factor 18 OS=Homo sapiens GN=ARHGEF18 PE=1 SV=3 - [ARHGI_HUMAN]	1	1	2	3	0.841	0.734	1.278	0.688	1.221	1.337	0.767	0.555	0.608
Q9NX46	Poly(ADP-ribose) glycohydrolase ARH3 OS=Homo sapiens GN=ADPRHL2 PE=1 SV=1 - [ARHL2_HUMAN]	1	3	3	4	1.103	0.815	0.992	1.149	1.179	0.997	1.065	1.423	1.287
O14497	AT-rich interactive domain-containing protein 1A OS=Homo sapiens GN=ARID1A PE=1 SV=3 - [ARI1A_HUMAN]	1	8	8	9	1.008	1.098	1.028	1.088	0.755	0.722	1.077	0.766	1.102
Q8NFD5	AT-rich interactive domain-containing protein 1B OS=Homo sapiens GN=ARID1B PE=1 SV=2 - [ARI1B_HUMAN]	1	4	4	4	1.071	1.009	1.018	0.984	0.983	0.853	1.105	0.897	1.007
Q9Y4X5	E3 ubiquitin-protein ligase ARIH1 OS=Homo sapiens GN=ARIH1 PE=1 SV=2 - [ARI1_HUMAN]	1	1	1	1	0.946	0.863	1.157	0.671	1.575	1.474	0.966	1.323	0.768
O95376	E3 ubiquitin-protein ligase ARIH2 OS=Homo sapiens GN=ARIH2 PE=1 SV=1 - [ARI2_HUMAN]	1	2	2	2	0.977	1.258	0.963	0.64	0.757	0.683	0.991	0.59	0.834
Q99856	AT-rich interactive domain-containing protein 3A OS=Homo sapiens GN=ARID3A PE=1 SV=2 - [ARI3A_HUMAN]	1	4	4	4	1.671	0.927	1.093	1.806	0.685	0.555	1.86	0.739	1.238
Q8IVW6	AT-rich interactive domain-containing protein 3B OS=Homo sapiens GN=ARID3B PE=1 SV=2 - [ARI3B_HUMAN]	1	1	1	3	1.031	1.215	0.411	0.567	0.215	0.194	0.968	0.179	0.384
Q68CP9	AT-rich interactive domain-containing protein 2 OS=Homo sapiens GN=ARID2 PE=1 SV=2 - [ARID2_HUMAN]	1	7	7	7	1.044	1.234	0.996	1.301	0.664	0.688	1.114	0.716	1.051
Q9Y4B4	Helicase ARIP4 OS=Homo sapiens GN=RAD54L2 PE=1 SV=4 - [ARIP4_HUMAN]	1	1	1	1	1.031	1.078	1.051	0.966	0.657	0.606	1.099	0.541	1.13
O43488	Aflatoxin B1 aldehyde reductase member 2 OS=Homo sapiens GN=AKR7A2 PE=1 SV=3 - [ARK72_HUMAN]	3	7	7	11	1.305	0.899	1.377	1.285	1.703	1.514	1.275	2.158	1.538
Q8N8L6	ADP-ribosylation factor-like protein 10 OS=Homo sapiens GN=ARL10 PE=2 SV=1 - [ARL10_HUMAN]	1	1	1	1	1.005	0.95	1.808	1.224	1.932	1.672	1.091	2.405	1.201
P40616	ADP-ribosylation factor-like protein 1 OS=Homo sapiens GN=ARL1 PE=1 SV=1 - [ARL1_HUMAN]	1	1	1	1	0.872	0.822	0.928	0.942	0.776	0.877	0.851	0.756	1.215
P36404	ADP-ribosylation factor-like protein 2 OS=Homo sapiens GN=ARL2 PE=1 SV=4 - [ARL2_HUMAN]	1	5	5	7	0.806	0.889	0.883	0.932	0.829	0.796	0.818	1.17	1.138
P36405	ADP-ribosylation factor-like protein 3 OS=Homo sapiens GN=ARL3 PE=1 SV=2 - [ARL3_HUMAN]	1	3	3	9	1.254	0.786	1.573	1.266	1.921	1.903	1.302	2.666	1.887
P56559	ADP-ribosylation factor-like protein 4C OS=Homo sapiens GN=ARL4C PE=1 SV=1 - [ARL4C_HUMAN]	1	1	1	1	2.035	0.898	1.604	2.09	2.199	2.081	2.136	3.702	2.034
Q96KC2	ADP-ribosylation factor-like protein 5B OS=Homo sapiens GN=ARL5B PE=1 SV=1 - [ARL5B_HUMAN]	2	1	1	1	0.972	0.974	0.89	1.088	0.864	0.814	0.935	0.723	1.09
Q96BM9	ADP-ribosylation factor-like protein 8A OS=Homo sapiens GN=ARL8A PE=1 SV=1 - [ARL8A_HUMAN]	1	1	3	4	1.103	0.972	1.158	0.9	2.494	1.534	1.177	1.826	0.938
Q9NVJ2	ADP-ribosylation factor-like protein 8B OS=Homo sapiens GN=ARL8B PE=1 SV=1 - [ARL8B_HUMAN]	1	1	3	4	0.999	1.213	1.086	1.259	2.037	1.689	0.996	3.37	1.124
Q8N2F6	Armadillo repeat-containing protein 10 OS=Homo sapiens GN=ARMC10 PE=1 SV=1 - [ARM10_HUMAN]	1	3	3	5	0.933	1.284	0.768	1.083	0.851	0.827	0.88	1.286	0.955
Q9NVT9	Armadillo repeat-containing protein 1 OS=Homo sapiens GN=ARMC1 PE=1 SV=1 - [ARMC1_HUMAN]	1	3	3	3	1.005	1.027	1.075	0.973	1.1	1.019	0.93	1.287	1.028
Q6NXE6	Armadillo repeat-containing protein 6 OS=Homo sapiens GN=ARMC6 PE=1 SV=2 - [ARMC6_HUMAN]	1	1	1	1	0.685	0.661	0.588	0.634	0.623	0.786	0.668	0.544	0.684
Q8IUR7	Armadillo repeat-containing protein 8 OS=Homo sapiens GN=ARMC8 PE=1 SV=2 - [ARMC8_HUMAN]	1	2	2	2	0.827	0.821	0.758	0.893	0.802	0.916	0.814	0.808	1.006
Q7Z3E5	LisH domain-containing protein ARMC9 OS=Homo sapiens GN=ARMC9 PE=1 SV=2 - [ARMC9_HUMAN]	1	1	1	1	0.849	0.512	1.034	1.327	0.906	1.247	0.777	0.9	1.841
Q9P291	Armadillo repeat-containing X-linked protein 1 OS=Homo sapiens GN=ARMCX1 PE=1 SV=1 - [ARMX1_HUMAN]	1	2	2	2	0.807	1.022	0.794	1.07	0.723	0.957	0.772	0.992	0.848
Q7L311	Armadillo repeat-containing X-linked protein 2 OS=Homo sapiens GN=ARMCX2 PE=2 SV=1 - [ARMX2_HUMAN]	1	2	2	2	0.692	0.935	0.711	0.739	0.788	0.94	0.695	1.049	0.636
Q86WX3	Active regulator of SIRT1 OS=Homo sapiens GN=RPS19BP1 PE=1 SV=1 - [AROS_HUMAN]	1	1	1	1	1.247	1.359	1.14	1.276	0.65	0.852	1.318	1.22	1.1
Q9NZ32	Actin-related protein 10 OS=Homo sapiens GN=ACTR10 PE=1 SV=1 - [ARP10_HUMAN]	1	4	4	4	1.586	0.96	1.77	1.247	2.193	2.084	1.303	2.664	1.101
P56211	cAMP-regulated phosphoprotein 19 OS=Homo sapiens GN=ARPP19 PE=1 SV=2 - [ARP19_HUMAN]	1	1	1	1	2.127	0.549	2.246	1.241	2.542	2.488	2.067	1.758	1.327
P61160	Actin-related protein 2 OS=Homo sapiens GN=ACTR2 PE=1 SV=1 - [ARP2_HUMAN]	2	5	6	17	0.813	0.93	1.006	0.804	1.571	1.336	0.813	1.01	0.86
Q9P1U1	Actin-related protein 3B OS=Homo sapiens GN=ACTR3B PE=1 SV=1 - [ARP3B_HUMAN]	1	1	4	4	1.274	1.221	1.385	0.959	1.427	0.96	1.348	1.342	1.121
P61158	Actin-related protein 3 OS=Homo sapiens GN=ACTR3 PE=1 SV=3 - [ARP3_HUMAN]	1	7	10	18	0.862	0.893	1.01	1.046	1.284	1.398	0.875	1.208	1.127
Q9BPX5	Actin-related protein 2/3 complex subunit 5-like protein OS=Homo sapiens GN=ARPC5L PE=1 SV=1 - [ARP5L_HUMAN]	1	3	3	6	0.968	0.814	0.819	0.925	1.089	1.057	0.943	1.06	1.041
O15144	Actin-related protein 2/3 complex subunit 2 OS=Homo sapiens GN=ARPC2 PE=1 SV=1 - [ARPC2_HUMAN]	1	7	7	8	0.839	0.896	1.078	0.911	1.479	1.71	0.834	1.273	1.064
O15145	Actin-related protein 2/3 complex subunit 3 OS=Homo sapiens GN=ARPC3 PE=1 SV=3 - [ARPC3_HUMAN]	1	6	6	11	0.958	0.872	1.001	1.136	1.419	1.419	0.974	1.64	1.22
P59998	Actin-related protein 2/3 complex subunit 4 OS=Homo sapiens GN=ARPC4 PE=1 SV=3 - [ARPC4_HUMAN]	1	5	5	7	0.808	0.892	1.094	0.999	1.086	1.646	0.813	1.438	1.138
O15511	Actin-related protein 2/3 complex subunit 5 OS=Homo sapiens GN=ARPC5 PE=1 SV=3 - [ARPC5_HUMAN]	1	2	2	3	1.108	0.788	1.203	1.146	1.752	1.854	1.069	1.829	1.124
P15289	Arylsulfatase A OS=Homo sapiens GN=ARSA PE=1 SV=3 - [ARSA_HUMAN]	1	3	4	5	1.422	0.992	1.634	1.306	1.858	1.61	1.362	2.744	1.339
P15848	Arylsulfatase B OS=Homo sapiens GN=ARSB PE=1 SV=1 - [ARSB_HUMAN]	1	3	3	4	1.507	1.003	1.219	1.413	1.384	1.585	1.484	1.555	1.293
Q6UWY0	Arylsulfatase K OS=Homo sapiens GN=ARSK PE=1 SV=1 - [ARSK_HUMAN]	1	1	1	1	1.253	1.324	0.766	1.681	0.825	0.825	1.238	1.272	1.502
O00192	Armadillo repeat protein deleted in velo-cardio-facial syndrome OS=Homo sapiens GN=ARVCF PE=1 SV=1 - [ARVC_HUMAN]	1	5	5	5	1.523	1.354	1.472	1.082	1.835	1.901	1.425	1.781	1.134
Q13510	Acid ceramidase OS=Homo sapiens GN=ASAH1 PE=1 SV=5 - [ASAH1_HUMAN]	1	7	7	8	1.247	1.173	0.97	1.231	1.737	2.301	1.242	2.362	1.058
Q9ULH1	Arf-GAP with SH3 domain, ANK repeat and PH domain-containing protein 1 OS=Homo sapiens GN=ASAP1 PE=1 SV=4 - [ASAP1_HUMAN]	1	1	2	2	1.129	0.902	1.835	1.435	1.786	1.596	1.065	2.726	1.709
O43150	Arf-GAP with SH3 domain, ANK repeat and PH domain-containing protein 2 OS=Homo sapiens GN=ASAP2 PE=1 SV=3 - [ASAP2_HUMAN]	1	1	2	2	1.488	1.172	1.185	0.672	1.702	1.079	1.216	1.367	0.919
Q9H1I8	Activating signal cointegrator 1 complex subunit 2 OS=Homo sapiens GN=ASCC2 PE=1 SV=3 - [ASCC2_HUMAN]	1	1	1	1	0.849	0.757	0.749	1.117	1.089	0.889	0.785	0.972	1.222
Q9ULZ3	Apoptosis-associated speck-like protein containing a CARD OS=Homo sapiens GN=PYCARD PE=1 SV=2 - [ASC_HUMAN]	1	1	1	1	0.36	0.558	0.175	0.304	0.248	0.253	0.333	0.315	0.303
Q7L266	Isoaspartyl peptidase/L-asparaginase OS=Homo sapiens GN=ASRGL1 PE=1 SV=2 - [ASGL1_HUMAN]	1	2	2	2	1.955	1.002	2.106	1.425	2.162	2.551	1.889	3.187	3.215
Q9UBL3	Set1/Ash2 histone methyltransferase complex subunit ASH2 OS=Homo sapiens GN=ASH2L PE=1 SV=1 - [ASH2L_HUMAN]	1	4	4	5	1.162	0.953	0.91	1.09	0.729	0.776	1.157	0.75	1.304
O95671	N-acetylserotonin O-methyltransferase-like protein OS=Homo sapiens GN=ASMTL PE=1 SV=3 - [ASML_HUMAN]	1	3	3	3	0.786	0.976	0.672	1.016	0.674	0.768	0.872	0.933	0.819
O43681	ATPase ASNA1 OS=Homo sapiens GN=ASNA1 PE=1 SV=2 - [ASNA_HUMAN]	1	5	5	6	0.768	0.856	0.901	0.942	1.096	1.069	0.801	1.425	1.153
P08243	Asparagine synthetase [glutamine-hydrolyzing] OS=Homo sapiens GN=ASNS PE=1 SV=4 - [ASNS_HUMAN]	1	9	9	11	0.377	0.454	0.44	0.511	0.524	0.735	0.375	0.478	0.53
Q9BZE9	Tether containing UBX domain for GLUT4 OS=Homo sapiens GN=ASPSCR1 PE=1 SV=1 - [ASPC1_HUMAN]	1	1	1	1	1.041	0.654	1.017	1.051	1.395	1.182	1.063	1.707	1.029
P20933	N(4)-(beta-N-acetylglucosaminyl)-L-asparaginase OS=Homo sapiens GN=AGA PE=1 SV=2 - [ASPG_HUMAN]	1	1	1	1	1.389	0.93	0.865	1.257	1.08	1.618	1.505	1.112	0.833
Q12797	Aspartyl/asparaginyl beta-hydroxylase OS=Homo sapiens GN=ASPH PE=1 SV=3 - [ASPH_HUMAN]	1	9	9	11	1.343	1.131	1.325	1.267	1.187	1.539	1.385	1.148	1.324
Q96KQ4	Apoptosis-stimulating of p53 protein 1 OS=Homo sapiens GN=PPP1R13B PE=1 SV=3 - [ASPP1_HUMAN]	1	1	1	1	1.059	1.035	0.892	1.186	0.805	0.953	1.033	1.001	1.235
P00966	Argininosuccinate synthase OS=Homo sapiens GN=ASS1 PE=1 SV=2 - [ASSY_HUMAN]	1	5	5	5	0.899	1.087	0.533	0.877	0.835	1.464	0.858	0.878	0.812
Q9HD20	Probable cation-transporting ATPase 13A1 OS=Homo sapiens GN=ATP13A1 PE=1 SV=2 - [AT131_HUMAN]	1	7	7	9	1.037	1.158	0.876	1.097	1.109	1.151	1.015	1.403	0.843
P05023	Sodium/potassium-transporting ATPase subunit alpha-1 OS=Homo sapiens GN=ATP1A1 PE=1 SV=1 - [AT1A1_HUMAN]	4	11	22	32	0.818	1.177	0.652	0.826	0.971	0.718	0.777	0.884	0.69
P50993	Sodium/potassium-transporting ATPase subunit alpha-2 OS=Homo sapiens GN=ATP1A2 PE=1 SV=1 - [AT1A2_HUMAN]	3	3	12	18	1.22	0.866	0.917	1.323	1.497	1.45	1.178	4.706	1.051
P13637	Sodium/potassium-transporting ATPase subunit alpha-3 OS=Homo sapiens GN=ATP1A3 PE=1 SV=3 - [AT1A3_HUMAN]	2	5	14	19	0.731	0.978	1.458	0.789	2.239	1.928	0.792	2.906	0.728
P54709	Sodium/potassium-transporting ATPase subunit beta-3 OS=Homo sapiens GN=ATP1B3 PE=1 SV=1 - [AT1B3_HUMAN]	1	4	4	5	0.925	1.112	0.959	0.816	0.99	0.876	0.866	0.987	0.841
O14983	Sarcoplasmic/endoplasmic reticulum calcium ATPase 1 OS=Homo sapiens GN=ATP2A1 PE=1 SV=1 - [AT2A1_HUMAN]	2	1	6	6
P16615	Sarcoplasmic/endoplasmic reticulum calcium ATPase 2 OS=Homo sapiens GN=ATP2A2 PE=1 SV=1 - [AT2A2_HUMAN]	2	10	15	18	0.886	1.117	0.771	0.972	0.934	0.948	0.907	1.014	0.696
P20020	Plasma membrane calcium-transporting ATPase 1 OS=Homo sapiens GN=ATP2B1 PE=1 SV=3 - [AT2B1_HUMAN]	2	5	11	12	1.48	1.128	1.088	1.599	1.31	1.154	1.365	1.1	1.048
P23634	Plasma membrane calcium-transporting ATPase 4 OS=Homo sapiens GN=ATP2B4 PE=1 SV=2 - [AT2B4_HUMAN]	1	8	13	13	1.172	1.068	1.102	1.203	1.959	1.59	1.102	2.752	1.135
P98194	Calcium-transporting ATPase type 2C member 1 OS=Homo sapiens GN=ATP2C1 PE=1 SV=3 - [AT2C1_HUMAN]	1	1	1	1	0.855	0.953	0.715	0.943	0.878	0.82	0.865	0.821	0.973
P24539	ATP synthase subunit b, mitochondrial OS=Homo sapiens GN=ATP5F1 PE=1 SV=2 - [AT5F1_HUMAN]	1	5	5	12	0.751	1.199	1.112	0.866	1.106	0.913	0.803	1.417	0.764
P05496	ATP synthase F(0) complex subunit C1, mitochondrial OS=Homo sapiens GN=ATP5G1 PE=2 SV=2 - [AT5G1_HUMAN]	3	1	1	1	1.523	1.399	2.058	1.006	1.738	1.494	1.613	1.262	1.007
Q8NBU5	ATPase family AAA domain-containing protein 1 OS=Homo sapiens GN=ATAD1 PE=1 SV=1 - [ATAD1_HUMAN]	1	4	4	5	1.036	1.007	0.901	0.986	0.904	0.843	0.98	1.163	0.977
Q5SQI0	Alpha-tubulin N-acetyltransferase OS=Homo sapiens GN=ATAT1 PE=1 SV=1 - [ATAT_HUMAN]	1	5	5	5	1.188	0.887	2.259	1.511	4.386	3.021	1.315	5.477	1.66
Q7L8W6	Diphthine--ammonia ligase OS=Homo sapiens GN=ATPBD4 PE=1 SV=3 - [DPH6_HUMAN]	1	1	1	1	0.911	0.729	0.625	0.735	0.659	0.683	0.899	0.482	1.184
Q9ULI0	ATPase family AAA domain-containing protein 2B OS=Homo sapiens GN=ATAD2B PE=1 SV=3 - [ATD2B_HUMAN]	1	2	2	3	1.101	1.369	1.11	1.113	0.682	0.584	1.144	0.614	0.756
Q9NVI7	ATPase family AAA domain-containing protein 3A OS=Homo sapiens GN=ATAD3A PE=1 SV=2 - [ATD3A_HUMAN]	3	14	14	16	0.862	1.116	0.787	0.989	0.99	0.891	0.907	1.076	0.847
P18846	Cyclic AMP-dependent transcription factor ATF-1 OS=Homo sapiens GN=ATF1 PE=1 SV=2 - [ATF1_HUMAN]	2	3	3	6	1.537	0.978	0.991	1.024	0.83	0.831	1.594	0.824	1.061
P18847	Cyclic AMP-dependent transcription factor ATF-3 OS=Homo sapiens GN=ATF3 PE=1 SV=2 - [ATF3_HUMAN]	1	1	1	1	0.964	1.345	0.303	0.743	0.92	0.286	0.887	0.718	0.421
P17544	Cyclic AMP-dependent transcription factor ATF-7 OS=Homo sapiens GN=ATF7 PE=1 SV=2 - [ATF7_HUMAN]	1	1	1	1	2.118	1.248	0.708	0.908	0.51	0.627	2.163	0.407	0.963
Q96BY7	Autophagy-related protein 2 homolog B OS=Homo sapiens GN=ATG2B PE=1 SV=5 - [ATG2B_HUMAN]	1	1	1	1	0.567	1.116	1.202	0.434	0.994	1.681	0.506	0.735	0.655
Q9NT62	Ubiquitin-like-conjugating enzyme ATG3 OS=Homo sapiens GN=ATG3 PE=1 SV=1 - [ATG3_HUMAN]	1	2	2	2	0.715	0.663	0.958	0.805	1.35	1.34	0.71	1.751	0.816
Q9H1Y0	Autophagy protein 5 OS=Homo sapiens GN=ATG5 PE=1 SV=2 - [ATG5_HUMAN]	1	1	1	1	0.836	0.886	0.905	0.849	1.121	0.984	0.854	1.202	0.954
O95352	Ubiquitin-like modifier-activating enzyme ATG7 OS=Homo sapiens GN=ATG7 PE=1 SV=1 - [ATG7_HUMAN]	1	3	3	3	0.941	0.842	0.976	1.043	1.342	1.303	0.97	1.349	1.217
Q7Z3C6	Autophagy-related protein 9A OS=Homo sapiens GN=ATG9A PE=1 SV=3 - [ATG9A_HUMAN]	1	1	1	1	0.836	0.937	0.972	0.876	1.788	1.458	0.936	1.722	1.258
Q9UII2	ATPase inhibitor, mitochondrial OS=Homo sapiens GN=ATPIF1 PE=1 SV=1 - [ATIF1_HUMAN]	1	4	4	7	0.864	1.381	0.384	0.502	0.533	0.566	0.755	0.655	0.556
Q6UY14	ADAMTS-like protein 4 OS=Homo sapiens GN=ADAMTSL4 PE=1 SV=2 - [ATL4_HUMAN]	1	2	2	2	1.386	1.18	1.541	1.266	1.998	1.176	1.581	1.049	1.097
Q8WXF7	Atlastin-1 OS=Homo sapiens GN=ATL1 PE=1 SV=1 - [ATLA1_HUMAN]	1	3	3	3	0.845	0.866	1.993	1.084	3.213	2.793	0.911	5.051	1.227
Q8NHH9	Atlastin-2 OS=Homo sapiens GN=ATL2 PE=1 SV=2 - [ATLA2_HUMAN]	1	1	1	2	0.898	1.122	0.79	0.622	0.703	0.65	0.801	0.726	0.681
Q6DD88	Atlastin-3 OS=Homo sapiens GN=ATL3 PE=1 SV=1 - [ATLA3_HUMAN]	1	4	4	4	0.633	1.218	0.453	0.69	1.055	1.613	0.575	1.189	0.777
P56381	ATP synthase subunit epsilon, mitochondrial OS=Homo sapiens GN=ATP5E PE=1 SV=2 - [ATP5E_HUMAN]	2	3	3	4	1.062	1.182	0.913	1.029	1.02	0.887	1.11	1.132	0.795
O75947	ATP synthase subunit d, mitochondrial OS=Homo sapiens GN=ATP5H PE=1 SV=3 - [ATP5H_HUMAN]	1	5	5	9	1.092	1.118	1.254	1.017	0.977	1.03	1.121	1.104	0.857
P56385	ATP synthase subunit e, mitochondrial OS=Homo sapiens GN=ATP5I PE=1 SV=2 - [ATP5I_HUMAN]	1	2	2	3	1.164	1.167	1.079	1.188	0.974	0.939	1.101	1.295	0.978
O75964	ATP synthase subunit g, mitochondrial OS=Homo sapiens GN=ATP5L PE=1 SV=3 - [ATP5L_HUMAN]	1	3	3	7	0.839	1.285	1.061	0.841	0.837	0.875	0.811	1.035	0.758
Q99766	ATP synthase subunit s, mitochondrial OS=Homo sapiens GN=ATP5S PE=1 SV=3 - [ATP5S_HUMAN]	1	1	1	1	1.042	1.008	0.802	1.074	1.45	1.248	1.001	1.832	0.87
P25705	ATP synthase subunit alpha, mitochondrial OS=Homo sapiens GN=ATP5A1 PE=1 SV=1 - [ATPA_HUMAN]	1	18	19	50	1.046	1.135	0.929	0.981	1.054	0.878	1.045	1.101	0.791
P06576	ATP synthase subunit beta, mitochondrial OS=Homo sapiens GN=ATP5B PE=1 SV=3 - [ATPB_HUMAN]	1	7	7	40	1.076	1.148	1.196	1.049	1.095	0.993	1.025	1.362	1.008
P30049	ATP synthase subunit delta, mitochondrial OS=Homo sapiens GN=ATP5D PE=1 SV=2 - [ATPD_HUMAN]	1	1	1	3	1.262	1.135	1.254	1.155	1.186	1.178	1.278	1.258	0.944
P36542	ATP synthase subunit gamma, mitochondrial OS=Homo sapiens GN=ATP5C1 PE=1 SV=1 - [ATPG_HUMAN]	1	10	11	27	0.839	1.227	0.941	0.897	0.906	0.868	0.835	1.032	0.769
P56134	ATP synthase subunit f, mitochondrial OS=Homo sapiens GN=ATP5J2 PE=2 SV=3 - [ATPK_HUMAN]	1	1	2	6	0.863	0.977	1.06	1.054	1.084	1.004	0.89	1.299	0.987
P48047	ATP synthase subunit O, mitochondrial OS=Homo sapiens GN=ATP5O PE=1 SV=1 - [ATPO_HUMAN]	1	7	7	22	1.014	1.123	0.9	1.01	0.988	0.896	0.953	1.204	0.862
Q9UBB4	Ataxin-10 OS=Homo sapiens GN=ATXN10 PE=1 SV=1 - [ATX10_HUMAN]	2	6	7	9	0.852	0.701	1.061	1.081	0.935	1.173	0.903	1.181	1.525
Q8WWM7	Ataxin-2-like protein OS=Homo sapiens GN=ATXN2L PE=1 SV=2 - [ATX2L_HUMAN]	1	11	12	12	1.177	0.841	0.925	0.95	0.934	0.946	1.183	0.774	0.971
Q99700	Ataxin-2 OS=Homo sapiens GN=ATXN2 PE=1 SV=2 - [ATX2_HUMAN]	1	4	6	6	1.358	0.966	1.07	0.946	1.151	1.063	1.338	1.204	0.977
P54252	Ataxin-3 OS=Homo sapiens GN=ATXN3 PE=1 SV=4 - [ATX3_HUMAN]	1	1	1	1	0.995	0.901	1.277	1.157	1.278	1.07	1.169	1.338	0.997
Q9Y679	Ancient ubiquitous protein 1 OS=Homo sapiens GN=AUP1 PE=1 SV=1 - [AUP1_HUMAN]	1	3	3	4	1.298	1.263	1.025	0.629	0.951	0.819	1.442	0.903	0.758
Q96GD4	Aurora kinase B OS=Homo sapiens GN=AURKB PE=1 SV=3 - [AURKB_HUMAN]	1	2	2	2	0.863	0.971	0.688	0.907	0.702	0.652	0.885	0.728	0.886
Q8WXX7	Autism susceptibility gene 2 protein OS=Homo sapiens GN=AUTS2 PE=1 SV=1 - [AUTS2_HUMAN]	1	1	1	1	1.409	1.331	1.504	0.993	0.629	0.723	1.376	0.358	1.989
Q9NQS1	Cell death regulator Aven OS=Homo sapiens GN=AVEN PE=1 SV=1 - [AVEN_HUMAN]	1	1	1	1	2.511	1.596	1.763	0.404	1.383	2.527	1.994	0.947	1.512
Q9BXK5	Bcl-2-like protein 13 OS=Homo sapiens GN=BCL2L13 PE=1 SV=1 - [B2L13_HUMAN]	1	2	2	2	0.863	1.092	0.898	1.088	1.045	0.98	0.955	1.032	1.061
P61769	Beta-2-microglobulin OS=Homo sapiens GN=B2M PE=1 SV=1 - [B2MG_HUMAN]	1	1	1	1	1.062	1.133	1.081	0.914	1.964	1.569	0.988	2.221	0.826
O94766	Galactosylgalactosylxylosylprotein 3-beta-glucuronosyltransferase 3 OS=Homo sapiens GN=B3GAT3 PE=1 SV=2 - [B3GA3_HUMAN]	2	4	4	5	1.199	1.007	1.599	1.66	1.979	1.479	1.181	1.827	1.756
Q6Y288	Beta-1,3-glucosyltransferase OS=Homo sapiens GN=B3GALTL PE=1 SV=2 - [B3GLT_HUMAN]	1	2	2	2	1.754	0.929	2.37	1.698	2.041	2.092	1.969	2.839	2.463
O43505	N-acetyllactosaminide beta-1,3-N-acetylglucosaminyltransferase OS=Homo sapiens GN=B3GNT1 PE=1 SV=1 - [B3GN1_HUMAN]	1	2	2	2	0.902	1.116	0.932	1.091	1.601	1.002	0.928	1.433	0.939
Q96L58	Beta-1,3-galactosyltransferase 6 OS=Homo sapiens GN=B3GALT6 PE=2 SV=2 - [B3GT6_HUMAN]	1	1	1	2	1.589	0.912	2.45	1.247	1.683	1.874	1.657	1.188	1.258
Q9UBV7	Beta-1,4-galactosyltransferase 7 OS=Homo sapiens GN=B4GALT7 PE=1 SV=1 - [B4GT7_HUMAN]	1	1	1	1	1.061	0.842	1.335	1.549	0.99	1.09	1.121	0.913	1.405
Q9NWV8	BRISC and BRCA1-A complex member 1 OS=Homo sapiens GN=BABAM1 PE=1 SV=1 - [BABA1_HUMAN]	1	2	2	2	1.351	1.073	1.193	0.775	1.087	0.952	1.236	0.908	0.852
O00154	Cytosolic acyl coenzyme A thioester hydrolase OS=Homo sapiens GN=ACOT7 PE=1 SV=3 - [BACH_HUMAN]	1	4	4	6	0.478	0.771	0.717	0.381	0.928	0.874	0.568	0.654	0.576
O75531	Barrier-to-autointegration factor OS=Homo sapiens GN=BANF1 PE=1 SV=1 - [BAF_HUMAN]	1	3	3	4	1.319	1.401	2.045	0.9	0.813	0.906	1.318	0.646	0.923
O95816	BAG family molecular chaperone regulator 2 OS=Homo sapiens GN=BAG2 PE=1 SV=1 - [BAG2_HUMAN]	2	7	7	8	0.899	0.872	0.702	0.577	0.886	1.198	0.93	0.874	0.642
O95817	BAG family molecular chaperone regulator 3 OS=Homo sapiens GN=BAG3 PE=1 SV=3 - [BAG3_HUMAN]	1	4	4	4	1.006	0.735	1.091	0.929	1.432	1.486	1.017	1.607	0.938
O95429	BAG family molecular chaperone regulator 4 OS=Homo sapiens GN=BAG4 PE=1 SV=1 - [BAG4_HUMAN]	1	1	1	1	1.656	0.88	1.199	1.127	1.002	0.929	1.668	0.797	1.005
P46379	Large proline-rich protein BAG6 OS=Homo sapiens GN=BAG6 PE=1 SV=2 - [BAG6_HUMAN]	1	7	7	9	0.766	0.684	0.932	0.946	1.113	0.992	0.823	1.076	1.08
Q9UQB8	Brain-specific angiogenesis inhibitor 1-associated protein 2 OS=Homo sapiens GN=BAIAP2 PE=1 SV=1 - [BAIP2_HUMAN]	1	8	8	9	1.617	0.98	1.514	1.537	1.503	1.657	1.678	2.113	1.67
Q16611	Bcl-2 homologous antagonist/killer OS=Homo sapiens GN=BAK1 PE=1 SV=1 - [BAK_HUMAN]	1	1	1	1	0.798	1.068	0.823	0.949	0.957	0.892	0.842	0.839	0.784
Q8IXM2	Chromatin complexes subunit BAP18 OS=Homo sapiens GN=BAP18 PE=1 SV=1 - [BAP18_HUMAN]	1	1	1	1	1.159	0.888	0.948	1.229	0.867	0.983	1.167	1.077	1.382
Q92560	Ubiquitin carboxyl-terminal hydrolase BAP1 OS=Homo sapiens GN=BAP1 PE=1 SV=2 - [BAP1_HUMAN]	1	1	1	1	1.023	0.881	1.137	1.387	0.874	0.938	0.988	1.082	1.585
Q9UHQ4	B-cell receptor-associated protein 29 OS=Homo sapiens GN=BCAP29 PE=1 SV=2 - [BAP29_HUMAN]	1	4	4	6	1.974	1.379	2.567	1.292	2.977	2.739	1.953	1.92	1.243
P51572	B-cell receptor-associated protein 31 OS=Homo sapiens GN=BCAP31 PE=1 SV=3 - [BAP31_HUMAN]	1	9	9	10	0.935	1.231	1.185	0.878	1.19	1.179	0.958	1.285	0.721
P35613	Basigin OS=Homo sapiens GN=BSG PE=1 SV=2 - [BASI_HUMAN]	1	2	2	4	1.013	0.998	0.704	1.616	1.389	0.823	0.875	1.2	0.692
P80723	Brain acid soluble protein 1 OS=Homo sapiens GN=BASP1 PE=1 SV=2 - [BASP1_HUMAN]	1	1	1	1	1.466	1.554	2.442	0.623	3.259	3.336	1.4	1.763	0.749
Q07812	Apoptosis regulator BAX OS=Homo sapiens GN=BAX PE=1 SV=1 - [BAX_HUMAN]	1	2	2	4	0.763	0.99	1.192	0.903	1.383	1.033	0.766	1.084	0.964
Q9UIG0	Tyrosine-protein kinase BAZ1B OS=Homo sapiens GN=BAZ1B PE=1 SV=2 - [BAZ1B_HUMAN]	1	19	19	23	1.016	1.111	1.246	1.268	0.786	0.768	1	0.828	1.176
Q9UIF9	Bromodomain adjacent to zinc finger domain protein 2A OS=Homo sapiens GN=BAZ2A PE=1 SV=4 - [BAZ2A_HUMAN]	1	3	3	3	1.412	1.1	1.019	1.464	0.765	0.759	1.434	0.759	1.172
P50895	Basal cell adhesion molecule OS=Homo sapiens GN=BCAM PE=1 SV=2 - [BCAM_HUMAN]	1	6	6	7	1.096	1.339	0.831	1.027	1.216	0.856	1.091	0.835	0.912
P56945	Breast cancer anti-estrogen resistance protein 1 OS=Homo sapiens GN=BCAR1 PE=1 SV=2 - [BCAR1_HUMAN]	1	1	1	1	1.148	0.901	1.241	1.045	1.223	1.243	1.154	1.122	0.857
P54687	Branched-chain-amino-acid aminotransferase, cytosolic OS=Homo sapiens GN=BCAT1 PE=1 SV=3 - [BCAT1_HUMAN]	1	2	2	4	0.826	0.694	1.207	1.006	0.826	1.094	0.804	0.599	1.337
O15382	Branched-chain-amino-acid aminotransferase, mitochondrial OS=Homo sapiens GN=BCAT2 PE=1 SV=2 - [BCAT2_HUMAN]	1	2	2	3	1.183	1.118	1.003	1.455	1.174	0.879	1.102	1.14	1.298
Q9P287	BRCA2 and CDKN1A-interacting protein OS=Homo sapiens GN=BCCIP PE=1 SV=1 - [BCCIP_HUMAN]	1	2	2	3	0.784	0.807	0.831	1.002	0.584	0.659	0.767	0.645	1.27
O14874	[3-methyl-2-oxobutanoate dehydrogenase [lipoamide]] kinase, mitochondrial OS=Homo sapiens GN=BCKDK PE=1 SV=2 - [BCKD_HUMAN]	1	1	1	1	0.976	0.831	0.837	1.14	1.071	0.991	1.081	1.004	1.225
O95999	B-cell lymphoma/leukemia 10 OS=Homo sapiens GN=BCL10 PE=1 SV=1 - [BCL10_HUMAN]	1	2	2	2	0.988	0.928	0.979	0.773	0.83	1.242	0.97	0.646	0.818
Q4VC05	B-cell CLL/lymphoma 7 protein family member A OS=Homo sapiens GN=BCL7A PE=1 SV=1 - [BCL7A_HUMAN]	3	3	3	3	1.605	1.049	1.595	1.305	1.466	1.202	1.612	1.409	1.391
Q9NYF8	Bcl-2-associated transcription factor 1 OS=Homo sapiens GN=BCLAF1 PE=1 SV=2 - [BCLF1_HUMAN]	1	7	7	10	1.028	1.111	0.998	1.04	0.844	0.832	1.066	0.79	1.089
P11274	Breakpoint cluster region protein OS=Homo sapiens GN=BCR PE=1 SV=2 - [BCR_HUMAN]	2	6	6	6	0.877	0.892	1.278	0.829	1.238	1.315	0.877	1.337	0.831
Q9Y276	Mitochondrial chaperone BCS1 OS=Homo sapiens GN=BCS1L PE=1 SV=1 - [BCS1_HUMAN]	1	2	2	2	0.959	1.101	1.099	1.24	1.35	1.151	1.093	1.258	1.171
Q9BUT1	3-hydroxybutyrate dehydrogenase type 2 OS=Homo sapiens GN=BDH2 PE=1 SV=2 - [BDH2_HUMAN]	2	4	5	7	0.946	0.844	1.4	1.129	1.928	1.341	0.956	2.54	1.016
Q02338	D-beta-hydroxybutyrate dehydrogenase, mitochondrial OS=Homo sapiens GN=BDH1 PE=1 SV=3 - [BDH_HUMAN]	1	1	1	1	1.023	1.221	0.548	1.258	0.684	0.655	1.096	0.728	1.296
Q5T5X7	BEN domain-containing protein 3 OS=Homo sapiens GN=BEND3 PE=1 SV=1 - [BEND3_HUMAN]	1	2	2	2	0.99	0.859	0.875	1.047	0.666	0.664	0.985	0.736	1.208
P16278	Beta-galactosidase OS=Homo sapiens GN=GLB1 PE=1 SV=2 - [BGAL_HUMAN]	1	3	3	4	1.026	1.316	0.75	1.028	1.164	1.155	1.007	1.2	0.973
Q15582	Transforming growth factor-beta-induced protein ig-h3 OS=Homo sapiens GN=TGFBI PE=1 SV=1 - [BGH3_HUMAN]	1	3	3	3	1.138	0.993	1.114	1.054	5.903	1.988	1.09	1.766	1.207
P08236	Beta-glucuronidase OS=Homo sapiens GN=GUSB PE=1 SV=2 - [BGLR_HUMAN]	1	9	9	11	1.699	1.175	1.355	2.134	1.716	1.299	1.88	1.961	1.828
Q9UHR4	Brain-specific angiogenesis inhibitor 1-associated protein 2-like protein 1 OS=Homo sapiens GN=BAIAP2L1 PE=1 SV=2 - [BI2L1_HUMAN]	1	2	2	2	0.892	1.069	0.53	0.991	0.463	0.494	0.829	0.45	0.703
Q96G01	Protein bicaudal D homolog 1 OS=Homo sapiens GN=BICD1 PE=1 SV=3 - [BICD1_HUMAN]	1	1	1	1	0.806	1.06	1.274	0.756	1.646	1.59	0.721	2.289	0.821
P53004	Biliverdin reductase A OS=Homo sapiens GN=BLVRA PE=1 SV=2 - [BIEA_HUMAN]	1	3	3	4	0.731	0.638	0.932	0.925	1.607	1.67	0.752	2.166	1.257
Q9Y6D6	Brefeldin A-inhibited guanine nucleotide-exchange protein 1 OS=Homo sapiens GN=ARFGEF1 PE=1 SV=2 - [BIG1_HUMAN]	1	6	8	8	0.471	0.702	0.546	0.519	0.421	0.505	0.473	0.583	0.628
Q9Y6D5	Brefeldin A-inhibited guanine nucleotide-exchange protein 2 OS=Homo sapiens GN=ARFGEF2 PE=1 SV=3 - [BIG2_HUMAN]	1	1	3	3	0.623	0.927	1.077	0.581	1.177	1.345	0.682	1.159	0.588
Q5TH69	Brefeldin A-inhibited guanine nucleotide-exchange protein 3 OS=Homo sapiens GN=ARFGEF3 PE=1 SV=3 - [BIG3_HUMAN]	1	1	1	1	0.466	0.787	0.643	0.167	1.747	1.243	0.487	1.48	0.22
O00499	Myc box-dependent-interacting protein 1 OS=Homo sapiens GN=BIN1 PE=1 SV=1 - [BIN1_HUMAN]	1	2	2	2	1.441	0.997	2.349	1.137	2.773	2.469	1.452	2.541	1.441
Q13490	Baculoviral IAP repeat-containing protein 2 OS=Homo sapiens GN=BIRC2 PE=1 SV=2 - [BIRC2_HUMAN]	1	3	3	3	1.355	1.055	1.179	1.074	1.409	1.177	1.382	1.261	1.089
Q9NR09	Baculoviral IAP repeat-containing protein 6 OS=Homo sapiens GN=BIRC6 PE=1 SV=2 - [BIRC6_HUMAN]	1	1	2	3	0.891	0.668	0.785	0.958	1.046	0.997	0.926	1.097	1.102
Q13867	Bleomycin hydrolase OS=Homo sapiens GN=BLMH PE=1 SV=1 - [BLMH_HUMAN]	1	3	3	3	0.879	0.79	1.287	1.125	1.113	1.08	0.917	1.333	1.189
P30043	Flavin reductase (NADPH) OS=Homo sapiens GN=BLVRB PE=1 SV=3 - [BLVRB_HUMAN]	1	1	1	1	0.986	0.904	0.703	0.976	1.194	0.954	0.874	1.503	1.26
P35226	Polycomb complex protein BMI-1 OS=Homo sapiens GN=BMI1 PE=1 SV=2 - [BMI1_HUMAN]	2	2	2	2	1.188	1.006	1.272	1.271	0.831	0.916	1.206	0.822	1.178
P13497	Bone morphogenetic protein 1 OS=Homo sapiens GN=BMP1 PE=1 SV=2 - [BMP1_HUMAN]	2	4	4	4	1.182	1.123	1.889	0.89	4.211	3.462	1.32	2.261	0.921
P18075	Bone morphogenetic protein 7 OS=Homo sapiens GN=BMP7 PE=1 SV=1 - [BMP7_HUMAN]	1	1	1	1	1.724	1.068	2.307	2.212	1.212	1.611	1.695	1.661	1.685
Q14692	Ribosome biogenesis protein BMS1 homolog OS=Homo sapiens GN=BMS1 PE=1 SV=1 - [BMS1_HUMAN]	1	10	10	14	0.814	1.265	0.649	0.883	0.681	0.64	0.821	0.481	0.816
Q12983	BCL2/adenovirus E1B 19 kDa protein-interacting protein 3 OS=Homo sapiens GN=BNIP3 PE=1 SV=2 - [BNIP3_HUMAN]	1	1	1	1	1.024	1.942	0.956	0.627	0.907	0.94	1.053	0.665	0.471
Q96IK1	Biorientation of chromosomes in cell division protein 1 OS=Homo sapiens GN=BOD1 PE=1 SV=2 - [BOD1_HUMAN]	2	2	2	2	1.368	0.904	1.192	1.163	0.72	0.827	1.34	0.653	1.81
O75936	Gamma-butyrobetaine dioxygenase OS=Homo sapiens GN=BBOX1 PE=1 SV=1 - [BODG_HUMAN]	1	1	1	1	1.312	1.22	1.351	1.027	2.372	1.581	1.336	4.814	1.056
Q9Y3E2	BolA-like protein 1 OS=Homo sapiens GN=BOLA1 PE=1 SV=1 - [BOLA1_HUMAN]	1	1	1	1	1.088	0.86	0.997	1.03	1.004	0.828	1.061	0.84	0.997
Q9H3K6	BolA-like protein 2 OS=Homo sapiens GN=BOLA2 PE=1 SV=1 - [BOLA2_HUMAN]	1	1	1	1	0.686	0.63	0.792	0.71	1.018	0.845	0.73	0.902	0.815
Q14137	Ribosome biogenesis protein BOP1 OS=Homo sapiens GN=BOP1 PE=1 SV=2 - [BOP1_HUMAN]	1	3	3	6	0.874	1.054	0.794	0.873	0.769	0.556	0.903	0.553	0.692
Q53HL2	Borealin OS=Homo sapiens GN=CDCA8 PE=1 SV=2 - [BOREA_HUMAN]	1	2	2	2	1.008	1.209	1.144	0.856	0.76	0.711	1.03	0.82	0.851
Q86WA6	Valacyclovir hydrolase OS=Homo sapiens GN=BPHL PE=1 SV=1 - [BPHL_HUMAN]	1	5	5	5	1.202	1.199	0.947	1.006	0.913	0.819	1.14	1.427	1.145
O95861	3'(2'),5'-bisphosphate nucleotidase 1 OS=Homo sapiens GN=BPNT1 PE=1 SV=1 - [BPNT1_HUMAN]	1	2	2	2	1.082	0.857	1.564	1.239	2.166	2.132	1.123	2.86	1.155
Q12830	Nucleosome-remodeling factor subunit BPTF OS=Homo sapiens GN=BPTF PE=1 SV=3 - [BPTF_HUMAN]	1	6	6	6	0.733	1.128	0.619	0.808	0.507	0.551	0.702	0.57	0.633
Q7Z569	BRCA1-associated protein OS=Homo sapiens GN=BRAP PE=1 SV=2 - [BRAP_HUMAN]	1	1	1	1	0.87	0.828	0.93	0.834	0.946	0.98	0.898	1.06	0.896
O95696	Bromodomain-containing protein 1 OS=Homo sapiens GN=BRD1 PE=1 SV=1 - [BRD1_HUMAN]	2	6	6	7	1.451	1.124	1.058	1.895	0.782	0.838	1.462	0.84	1.526
O60885	Bromodomain-containing protein 4 OS=Homo sapiens GN=BRD4 PE=1 SV=2 - [BRD4_HUMAN]	3	7	7	9	1.315	1.066	0.928	1.003	0.785	0.797	1.311	0.811	1.135
Q9NPI1	Bromodomain-containing protein 7 OS=Homo sapiens GN=BRD7 PE=1 SV=1 - [BRD7_HUMAN]	1	3	3	3	1.239	1.281	0.969	1.079	0.629	0.634	1.308	0.74	0.924
Q9H0E9	Bromodomain-containing protein 8 OS=Homo sapiens GN=BRD8 PE=1 SV=2 - [BRD8_HUMAN]	1	1	1	1	1.321	1.138	1.185	1.031	0.851	0.755	1.29	0.566	0.97
Q9H8M2	Bromodomain-containing protein 9 OS=Homo sapiens GN=BRD9 PE=1 SV=2 - [BRD9_HUMAN]	1	1	1	1	1.359	1.136	1.236	0.805	0.975	0.841	1.173	0.726	1.021
Q5VTR2	E3 ubiquitin-protein ligase BRE1A OS=Homo sapiens GN=RNF20 PE=1 SV=2 - [BRE1A_HUMAN]	1	1	3	3	0.886	0.9	0.804	0.966	0.524	0.671	0.736	0.636	1.27
O75150	E3 ubiquitin-protein ligase BRE1B OS=Homo sapiens GN=RNF40 PE=1 SV=4 - [BRE1B_HUMAN]	1	2	4	4	0.941	1.128	0.98	0.873	0.874	0.882	0.913	0.837	0.981
Q8WUW1	Protein BRICK1 OS=Homo sapiens GN=BRK1 PE=1 SV=1 - [BRK1_HUMAN]	2	2	2	2	0.972	0.86	1.124	0.894	1.387	1.212	0.952	1.669	0.925
Q5PSV4	Breast cancer metastasis-suppressor 1-like protein OS=Homo sapiens GN=BRMS1L PE=1 SV=2 - [BRM1L_HUMAN]	1	2	2	2	1.181	1.091	1.145	1.314	1.072	1.045	1.195	1.221	1.254
Q5VW32	BRO1 domain-containing protein BROX OS=Homo sapiens GN=BROX PE=1 SV=1 - [BROX_HUMAN]	1	1	1	1	1.096	0.756	1.354	1.01	1.623	1.562	1.074	2.295	1.097
P55201	Peregrin OS=Homo sapiens GN=BRPF1 PE=1 SV=2 - [BRPF1_HUMAN]	1	1	1	1	1.148	1.167	0.871	1.695	0.726	0.541	1.253	0.663	1.502
Q8TDN6	Ribosome biogenesis protein BRX1 homolog OS=Homo sapiens GN=BRIX1 PE=1 SV=2 - [BRX1_HUMAN]	1	6	6	7	0.804	1.055	0.709	0.983	0.446	0.506	0.77	0.438	0.871
Q96G97	Seipin OS=Homo sapiens GN=BSCL2 PE=1 SV=3 - [BSCL2_HUMAN]	1	1	1	1	1.101	0.953	1.341	1.007	1.885	1.229	1.129	1.979	0.928
Q96K17	Transcription factor BTF3 homolog 4 OS=Homo sapiens GN=BTF3L4 PE=1 SV=1 - [BT3L4_HUMAN]	1	2	4	4	1.164	0.772	1.105	0.965	0.939	1.038	1.245	0.948	1.127
A6NE02	BTB/POZ domain-containing protein 17 OS=Homo sapiens GN=BTBD17 PE=2 SV=1 - [BTBDH_HUMAN]	1	1	1	1	1.342	1.293	2.629	1.202	2.191	1.783	1.189	1.921	1.032
P20290	Transcription factor BTF3 OS=Homo sapiens GN=BTF3 PE=1 SV=1 - [BTF3_HUMAN]	1	6	8	10	0.751	0.612	0.526	0.545	0.429	0.508	0.731	0.439	0.72
O60566	Mitotic checkpoint serine/threonine-protein kinase BUB1 beta OS=Homo sapiens GN=BUB1B PE=1 SV=3 - [BUB1B_HUMAN]	1	1	1	1	0.652	0.88	0.546	0.76	0.469	0.519	0.615	0.414	0.587
O43684	Mitotic checkpoint protein BUB3 OS=Homo sapiens GN=BUB3 PE=1 SV=1 - [BUB3_HUMAN]	1	6	6	10	1.134	0.83	0.886	0.972	0.738	0.808	1.122	0.728	0.992
Q9BRD0	BUD13 homolog OS=Homo sapiens GN=BUD13 PE=1 SV=1 - [BUD13_HUMAN]	1	3	3	3	1.437	1.424	1.237	1.2	0.904	0.835	1.63	0.658	1.13
P41223	Protein BUD31 homolog OS=Homo sapiens GN=BUD31 PE=1 SV=2 - [BUD31_HUMAN]	1	4	4	4	1.048	1.163	1.302	1.444	0.815	0.973	1.039	0.775	1.326
Q13895	Bystin OS=Homo sapiens GN=BYSL PE=1 SV=3 - [BYST_HUMAN]	1	8	8	9	0.851	1.158	0.656	1.001	0.522	0.553	0.749	0.516	0.961
Q7L1Q6	Basic leucine zipper and W2 domain-containing protein 1 OS=Homo sapiens GN=BZW1 PE=1 SV=1 - [BZW1_HUMAN]	1	11	14	20	0.624	0.639	1.033	0.828	0.898	1.189	0.592	1.136	1.028
Q9Y6E2	Basic leucine zipper and W2 domain-containing protein 2 OS=Homo sapiens GN=BZW2 PE=1 SV=1 - [BZW2_HUMAN]	1	7	10	11	0.699	0.725	1.754	0.931	0.692	0.754	0.635	0.578	1.076
Q8NE86	Calcium uniporter protein, mitochondrial OS=Homo sapiens GN=MCU PE=1 SV=1 - [MCU_HUMAN]	1	4	4	6	0.763	1.336	0.695	0.689	0.741	0.726	0.766	0.751	0.679
Q69YN2	CWF19-like protein 1 OS=Homo sapiens GN=CWF19L1 PE=1 SV=2 - [C19L1_HUMAN]	1	1	1	1	0.821	0.662	0.701	1.11	0.671	0.693	0.797	1.761	1.074
Q2TBE0	CWF19-like protein 2 OS=Homo sapiens GN=CWF19L2 PE=1 SV=4 - [C19L2_HUMAN]	1	2	2	2	1.017	1.091	0.705	0.769	0.439	0.459	1.178	0.258	1.008
P11586	C-1-tetrahydrofolate synthase, cytoplasmic OS=Homo sapiens GN=MTHFD1 PE=1 SV=3 - [C1TC_HUMAN]	1	18	18	25	0.642	0.753	0.598	0.58	0.576	0.678	0.614	0.659	0.688
Q6UB35	Monofunctional C1-tetrahydrofolate synthase, mitochondrial OS=Homo sapiens GN=MTHFD1L PE=1 SV=1 - [C1TM_HUMAN]	1	5	5	5	0.6	1.024	0.537	0.782	0.475	0.576	0.552	0.477	0.765
Q6P1N0	Coiled-coil and C2 domain-containing protein 1A OS=Homo sapiens GN=CC2D1A PE=1 SV=1 - [C2D1A_HUMAN]	1	4	4	4	0.776	0.852	0.823	0.847	1.332	1.339	0.786	1.661	0.86
Q5T0F9	Coiled-coil and C2 domain-containing protein 1B OS=Homo sapiens GN=CC2D1B PE=1 SV=1 - [C2D1B_HUMAN]	1	1	1	1	0.985	0.697	0.845	1.051	1.21	1.492	0.967	1.735	1.215
Q9Y5P4	Collagen type IV alpha-3-binding protein OS=Homo sapiens GN=COL4A3BP PE=1 SV=1 - [C43BP_HUMAN]	1	4	4	4	0.857	0.954	0.825	0.761	0.862	0.74	0.785	0.572	0.74
Q99643	Succinate dehydrogenase cytochrome b560 subunit, mitochondrial OS=Homo sapiens GN=SDHC PE=1 SV=1 - [C560_HUMAN]	1	1	1	1	0.616	0.881	0.618	0.871	0.93	0.69	0.619	0.771	0.858
Q5T3J3	Ligand-dependent nuclear receptor-interacting factor 1 OS=Homo sapiens GN=LRIF1 PE=1 SV=1 - [LRIF1_HUMAN]	1	1	1	1	1.254	1.103	0.702	1.377	0.335	0.454	1.126	0.47	0.863
Q6ZSJ8	Uncharacterized protein C1orf122 OS=Homo sapiens GN=C1orf122 PE=2 SV=2 - [CA122_HUMAN]	1	1	1	1	0.853	0.965	0.756	0.385	0.969	1.091	0.957	0.793	0.647
Q9NWV4	UPF0587 protein C1orf123 OS=Homo sapiens GN=C1orf123 PE=1 SV=1 - [CA123_HUMAN]	1	2	2	2	1.333	0.805	1.135	0.966	1.207	1.016	1.311	1.374	1.215
Q8NDD1	Uncharacterized protein C1orf131 OS=Homo sapiens GN=C1orf131 PE=1 SV=3 - [CA131_HUMAN]	1	1	1	1	0.964	0.848	0.708	0.902	1.163	0.774	1.011	0.981	0.909
Q96BR5	Sel1 repeat-containing protein 1 OS=Homo sapiens GN=SELRC1 PE=1 SV=2 - [SELR1_HUMAN]	1	4	4	4	1.09	1.195	0.724	0.949	0.64	0.709	1.078	0.621	0.913
Q9H425	Uncharacterized protein C1orf198 OS=Homo sapiens GN=C1orf198 PE=1 SV=1 - [CA198_HUMAN]	1	2	2	2	1.453	1.117	1.306	1	1.541	1.891	1.529	1.729	1.071
Q9Y376	Calcium-binding protein 39 OS=Homo sapiens GN=CAB39 PE=1 SV=1 - [CAB39_HUMAN]	1	5	7	7	0.741	0.713	1.141	0.825	1.146	1.227	0.713	1.657	1.2
Q9BRK5	45 kDa calcium-binding protein OS=Homo sapiens GN=SDF4 PE=1 SV=1 - [CAB45_HUMAN]	1	2	2	3	1.173	1.233	1.079	1.137	0.699	0.83	1.386	0.672	0.797
Q9P1Z2	Calcium-binding and coiled-coil domain-containing protein 1 OS=Homo sapiens GN=CALCOCO1 PE=1 SV=2 - [CACO1_HUMAN]	1	1	1	1	1.222	0.971	0.973	0.997	2.158	1.433	1.311	1.775	0.684
P43155	Carnitine O-acetyltransferase OS=Homo sapiens GN=CRAT PE=1 SV=5 - [CACP_HUMAN]	1	7	7	7	1.121	1.094	1.264	1.13	2.337	1.644	1.158	3.064	1.169
P12830	Cadherin-1 OS=Homo sapiens GN=CDH1 PE=1 SV=3 - [CADH1_HUMAN]	1	8	9	9	0.755	1.359	0.463	0.856	0.441	0.39	0.806	0.501	0.45
P19022	Cadherin-2 OS=Homo sapiens GN=CDH2 PE=1 SV=4 - [CADH2_HUMAN]	1	2	2	2	2.985	1.205	2.693	2.11	3.474	3.089	2.933	4.471	2.866
P22223	Cadherin-3 OS=Homo sapiens GN=CDH3 PE=1 SV=2 - [CADH3_HUMAN]	1	1	2	2	0.894	1.282	0.701	1.048	0.651	0.653	0.937	0.778	0.882
P55285	Cadherin-6 OS=Homo sapiens GN=CDH6 PE=1 SV=1 - [CADH6_HUMAN]	1	3	3	3	1.987	0.868	2.043	1.416	1.397	1.597	2.148	1.412	1.407
Q9BY67	Cell adhesion molecule 1 OS=Homo sapiens GN=CADM1 PE=1 SV=2 - [CADM1_HUMAN]	1	2	2	2	2.831	1.28	1.647	2.188	2.134	1.819	3.047	2.087	1.639
Q8N3J6	Cell adhesion molecule 2 OS=Homo sapiens GN=CADM2 PE=2 SV=1 - [CADM2_HUMAN]	1	1	1	1	0.69	1.241	1.091	0.68	10.267	4.631	1.013	12.2	0.428
Q13111	Chromatin assembly factor 1 subunit A OS=Homo sapiens GN=CHAF1A PE=1 SV=2 - [CAF1A_HUMAN]	1	3	3	3	1.1	0.892	0.982	0.972	0.785	0.721	1.139	0.701	1.218
Q13112	Chromatin assembly factor 1 subunit B OS=Homo sapiens GN=CHAF1B PE=1 SV=1 - [CAF1B_HUMAN]	1	2	2	3	0.765	0.908	0.649	0.876	0.513	0.613	0.741	0.273	1.039
Q9ULX7	Carbonic anhydrase 14 OS=Homo sapiens GN=CA14 PE=1 SV=1 - [CAH14_HUMAN]	1	2	2	2	0.955	1.026	0.89	0.961	0.629	0.586	0.841	1.021	0.761
P00918	Carbonic anhydrase 2 OS=Homo sapiens GN=CA2 PE=1 SV=2 - [CAH2_HUMAN]	1	2	2	2	1.209	0.659	1.361	1.594	3.141	1.617	1.233	4.974	1.186
P22748	Carbonic anhydrase 4 OS=Homo sapiens GN=CA4 PE=1 SV=2 - [CAH4_HUMAN]	1	3	3	4	5.242	1.02	1.632	1.752	1.064	1.058	5.329	1.005	2.266
P62158	Calmodulin OS=Homo sapiens GN=CALM1 PE=1 SV=2 - [CALM_HUMAN]	3	2	2	4	1.629	0.978	2.042	0.819	1.526	1.295	1.576	1.055	1.02
P27797	Calreticulin OS=Homo sapiens GN=CALR PE=1 SV=1 - [CALR_HUMAN]	2	9	9	24	1.087	1.196	0.947	0.951	1.009	1.043	1.091	0.821	0.84
O43852	Calumenin OS=Homo sapiens GN=CALU PE=1 SV=2 - [CALU_HUMAN]	1	3	3	8	1.087	1.105	1.117	0.951	1.182	1.269	1.037	1.066	1.067
P27824	Calnexin OS=Homo sapiens GN=CANX PE=1 SV=2 - [CALX_HUMAN]	2	11	11	28	0.966	1.218	1.522	1.098	1.647	1.51	0.98	1.704	0.911
Q5T5Y3	Calmodulin-regulated spectrin-associated protein 1 OS=Homo sapiens GN=CAMSAP1 PE=1 SV=2 - [CAMP1_HUMAN]	1	1	2	2	1.276	0.905	1.843	0.808	1.632	1.697	1.178	1.016	1.055
Q9P1Y5	Calmodulin-regulated spectrin-associated protein 3 OS=Homo sapiens GN=CAMSAP3 PE=1 SV=2 - [CAMP3_HUMAN]	1	4	4	4	0.981	0.936	1.018	1.01	0.905	0.834	0.957	1.07	1.053
P07384	Calpain-1 catalytic subunit OS=Homo sapiens GN=CAPN1 PE=1 SV=1 - [CAN1_HUMAN]	1	9	9	10	0.675	0.717	0.756	0.713	1.225	1.253	0.68	1.524	0.69
P17655	Calpain-2 catalytic subunit OS=Homo sapiens GN=CAPN2 PE=1 SV=6 - [CAN2_HUMAN]	1	8	8	9	0.989	0.833	1.281	1.122	2.089	2.586	1.011	2.054	1.142
O15484	Calpain-5 OS=Homo sapiens GN=CAPN5 PE=1 SV=2 - [CAN5_HUMAN]	1	1	1	1	0.803	1.261	0.687	0.767	1.488	1.116	0.749	2.041	0.568
P63098	Calcineurin subunit B type 1 OS=Homo sapiens GN=PPP3R1 PE=1 SV=2 - [CANB1_HUMAN]	1	1	1	1	1.147	0.951	1.477	1.061	1.48	1.528	1.19	2.361	1.061
Q86VP6	Cullin-associated NEDD8-dissociated protein 1 OS=Homo sapiens GN=CAND1 PE=1 SV=2 - [CAND1_HUMAN]	1	24	28	44	0.965	0.827	1.069	1.051	1.285	1.249	0.932	1.471	1.147
O75155	Cullin-associated NEDD8-dissociated protein 2 OS=Homo sapiens GN=CAND2 PE=1 SV=3 - [CAND2_HUMAN]	1	1	5	5	0.403	0.714	1.121	0.644	1.237	1.201	0.478	0.701	0.87
Q01518	Adenylyl cyclase-associated protein 1 OS=Homo sapiens GN=CAP1 PE=1 SV=5 - [CAP1_HUMAN]	1	14	15	22	0.775	0.735	1.061	0.733	1.222	1.517	0.745	1.322	0.794
P40123	Adenylyl cyclase-associated protein 2 OS=Homo sapiens GN=CAP2 PE=1 SV=1 - [CAP2_HUMAN]	1	7	8	8	1.333	0.889	1.562	0.952	1.897	2.273	1.387	1.932	1.216
P40121	Macrophage-capping protein OS=Homo sapiens GN=CAPG PE=1 SV=2 - [CAPG_HUMAN]	1	4	4	5	0.697	0.853	0.653	0.717	0.667	0.983	0.771	0.88	0.687
Q14444	Caprin-1 OS=Homo sapiens GN=CAPRIN1 PE=1 SV=2 - [CAPR1_HUMAN]	1	3	3	3	0.859	0.843	0.961	0.733	0.765	0.933	0.898	0.76	0.829
Q9ULU8	Calcium-dependent secretion activator 1 OS=Homo sapiens GN=CADPS PE=1 SV=3 - [CAPS1_HUMAN]	1	2	2	2	0.727	0.859	2.056	0.812	2.786	2.456	0.769	3.158	0.811
P47756	F-actin-capping protein subunit beta OS=Homo sapiens GN=CAPZB PE=1 SV=4 - [CAPZB_HUMAN]	1	6	6	13	0.955	0.996	0.932	1.015	1.227	1.191	0.928	1.011	0.942
Q9NXV6	CDKN2A-interacting protein OS=Homo sapiens GN=CDKN2AIP PE=1 SV=3 - [CARF_HUMAN]	1	1	1	1	1.537	1.113	1.209	1.015	0.833	0.863	1.495	0.616	0.697
Q86X55	Histone-arginine methyltransferase CARM1 OS=Homo sapiens GN=CARM1 PE=1 SV=3 - [CARM1_HUMAN]	1	5	5	5	0.606	0.884	0.72	0.673	0.64	0.653	0.621	0.591	0.717
P42574	Caspase-3 OS=Homo sapiens GN=CASP3 PE=1 SV=2 - [CASP3_HUMAN]	1	1	1	1	0.591	0.554	0.672	0.451	0.958	0.901	0.565	0.908	0.544
P55212	Caspase-6 OS=Homo sapiens GN=CASP6 PE=1 SV=2 - [CASP6_HUMAN]	1	4	4	4	1.115	0.623	0.996	1.244	0.765	0.795	1.044	0.721	1.321
Q13948	Protein CASP OS=Homo sapiens GN=CUX1 PE=1 SV=2 - [CASP_HUMAN]	2	2	2	5	1.064	1.292	0.98	0.859	0.903	0.774	1.002	0.791	0.61
P04040	Catalase OS=Homo sapiens GN=CAT PE=1 SV=3 - [CATA_HUMAN]	1	4	4	4	0.913	0.909	1.623	0.97	2.416	2.126	0.868	1.769	1.329
P07858	Cathepsin B OS=Homo sapiens GN=CTSB PE=1 SV=3 - [CATB_HUMAN]	1	1	1	1	2.551	1.254	1.682	2.816	1.847	3.234	2.232	5.47	1.498
P53634	Dipeptidyl peptidase 1 OS=Homo sapiens GN=CTSC PE=1 SV=2 - [CATC_HUMAN]	1	3	3	9	1.178	1.206	0.828	1.315	0.936	0.829	1.152	0.884	1.256
P07339	Cathepsin D OS=Homo sapiens GN=CTSD PE=1 SV=1 - [CATD_HUMAN]	1	7	7	27	1.153	1.157	0.63	1.075	0.745	0.894	1.164	0.889	0.888
Q9UBX1	Cathepsin F OS=Homo sapiens GN=CTSF PE=1 SV=1 - [CATF_HUMAN]	1	2	2	2	1.64	1.151	0.677	1.473	1.049	0.847	1.677	0.832	0.825
O60911	Cathepsin L2 OS=Homo sapiens GN=CTSL2 PE=1 SV=2 - [CATL2_HUMAN]	1	1	1	1	0.878	1.115	0.751	0.747	0.74	0.782	0.882	0.662	0.709
Q9UBR2	Cathepsin Z OS=Homo sapiens GN=CTSZ PE=1 SV=1 - [CATZ_HUMAN]	1	3	3	5	1.355	1.221	0.967	1.459	0.763	0.789	1.297	0.844	1.017
Q03135	Caveolin-1 OS=Homo sapiens GN=CAV1 PE=1 SV=4 - [CAV1_HUMAN]	1	1	1	1	0.647	1.083	0.893	0.645	3.003	5.774	0.645	1.766	0.785
Q13938	Calcyphosin OS=Homo sapiens GN=CAPS PE=1 SV=1 - [CAYP1_HUMAN]	1	4	4	4	0.956	0.924	1.157	0.863	1.492	1.335	0.976	6.253	0.967
P52907	F-actin-capping protein subunit alpha-1 OS=Homo sapiens GN=CAPZA1 PE=1 SV=3 - [CAZA1_HUMAN]	1	1	2	5	1.386	1.023	1.21	1.085	1.703	1.38	1.371	1.062	0.938
P47755	F-actin-capping protein subunit alpha-2 OS=Homo sapiens GN=CAPZA2 PE=1 SV=3 - [CAZA2_HUMAN]	1	1	2	4	0.742	0.857	0.77	0.768	1.094	0.808	0.797	1.183	0.747
Q9UKZ1	UPF0760 protein C2orf29 OS=Homo sapiens GN=C2orf29 PE=1 SV=1 - [CB029_HUMAN]	1	2	2	2	0.901	1.105	0.962	0.731	0.92	0.951	0.906	0.793	0.74
Q9H6V9	UPF0554 protein C2orf43 OS=Homo sapiens GN=C2orf43 PE=1 SV=1 - [CB043_HUMAN]	1	2	2	2	1.314	0.96	1.166	1.622	1.088	1.046	1.399	1.192	1.57
Q8WWC4	Uncharacterized protein C2orf47, mitochondrial OS=Homo sapiens GN=C2orf47 PE=1 SV=1 - [CB047_HUMAN]	1	3	3	5	0.688	1.206	0.675	0.812	0.574	0.702	0.634	0.688	0.719
Q6GMV3	Putative peptidyl-tRNA hydrolase PTRHD1 OS=Homo sapiens GN=PTRHD1 PE=1 SV=1 - [PTRD1_HUMAN]	1	2	2	3	1.052	0.83	1.242	0.88	0.988	1.414	1.113	0.971	1.043
Q9H9S4	Calcium-binding protein 39-like OS=Homo sapiens GN=CAB39L PE=1 SV=3 - [CB39L_HUMAN]	1	1	3	3	1.229	0.835	1.45	1.719	1.936	1.733	1.274	2.67	1.807
P22681	E3 ubiquitin-protein ligase CBL OS=Homo sapiens GN=CBL PE=1 SV=2 - [CBL_HUMAN]	2	3	3	3	0.643	0.767	0.965	0.711	0.896	0.992	0.634	1.138	0.932
O75976	Carboxypeptidase D OS=Homo sapiens GN=CPD PE=1 SV=2 - [CBPD_HUMAN]	1	4	4	4	1.225	0.976	1.083	1.15	1.357	1.117	1.251	1.251	1.159
Q66K79	Carboxypeptidase Z OS=Homo sapiens GN=CPZ PE=1 SV=2 - [CBPZ_HUMAN]	1	1	1	1	1.245	1.405	0.901	1.935	1.137	1.325	1.296	1.289	0.851
Q92793	CREB-binding protein OS=Homo sapiens GN=CREBBP PE=1 SV=3 - [CBP_HUMAN]	1	1	3	3	1.056	1.037	1.409	1.055	1.564	1.459	1.089	1.07	1.059
P16152	Carbonyl reductase [NADPH] 1 OS=Homo sapiens GN=CBR1 PE=1 SV=3 - [CBR1_HUMAN]	1	2	2	2	0.899	0.681	0.609	1.009	1.471	1.11	0.934	1.485	0.819
Q8N4T8	Carbonyl reductase family member 4 OS=Homo sapiens GN=CBR4 PE=1 SV=3 - [CBR4_HUMAN]	1	2	2	2	1.605	1.114	1.578	1.468	2.082	1.423	1.672	2.771	1.441
P35520	Cystathionine beta-synthase OS=Homo sapiens GN=CBS PE=1 SV=2 - [CBS_HUMAN]	1	8	8	10	0.346	0.639	0.38	0.401	0.22	0.394	0.319	0.283	0.679
Q4V339	COBW domain-containing protein 6 OS=Homo sapiens GN=CBWD6 PE=2 SV=1 - [CBWD6_HUMAN]	5	2	2	2	0.635	0.737	0.545	0.753	0.721	0.649	0.612	0.716	0.875
P83916	Chromobox protein homolog 1 OS=Homo sapiens GN=CBX1 PE=1 SV=1 - [CBX1_HUMAN]	1	3	3	5	1.792	1.214	1.289	1.447	0.809	0.768	1.901	0.882	1.371
Q14781	Chromobox protein homolog 2 OS=Homo sapiens GN=CBX2 PE=1 SV=2 - [CBX2_HUMAN]	1	4	4	6	1.547	1.158	1.132	1.214	0.82	0.744	1.516	0.647	1.032
P45973	Chromobox protein homolog 5 OS=Homo sapiens GN=CBX5 PE=1 SV=1 - [CBX5_HUMAN]	1	4	4	4	2.804	1.311	1.714	1.553	1.047	1.063	2.843	0.938	1.426
Q9HC52	Chromobox protein homolog 8 OS=Homo sapiens GN=CBX8 PE=1 SV=3 - [CBX8_HUMAN]	1	2	2	2	1.294	0.95	1.458	1.461	1.175	1.191	1.279	1.437	1.467
Q9NPL8	Translocase of inner mitochondrial membrane domain-containing protein 1 OS=Homo sapiens GN=TIMMDC1 PE=1 SV=2 - [TIDC1_HUMAN]	1	2	2	2	0.645	0.997	0.78	0.663	0.619	0.633	0.672	0.705	0.525
Q8NBI6	Xyloside xylosyltransferase 1 OS=Homo sapiens GN=XXYLT1 PE=1 SV=1 - [XXLT1_HUMAN]	1	2	2	2	1.156	1.013	1.488	1.284	1.207	1.345	1.1	1.459	1.456
Q9BQ75	Protein CMSS1 OS=Homo sapiens GN=CMSS1 PE=1 SV=2 - [CMS1_HUMAN]	2	3	5	5	0.786	1.006	0.67	0.94	0.481	0.506	0.787	0.525	0.913
Q96FZ2	UPF0361 protein C3orf37 OS=Homo sapiens GN=C3orf37 PE=1 SV=1 - [CC037_HUMAN]	1	1	1	1	1.431	1.659	0.77	0.118	1.072	0.355	1.623	0.269	0.623
Q8NDZ4	Deleted in autism protein 1 OS=Homo sapiens GN=C3orf58 PE=2 SV=1 - [DIA1_HUMAN]	1	1	1	1	0.916	0.879	1.326	1.082	1.736	1.813	0.853	1.52	1.098
Q9UK61	Protein FAM208A OS=Homo sapiens GN=FAM208A PE=1 SV=3 - [F208A_HUMAN]	1	2	2	4	1.321	1.334	1.19	1.101	0.96	0.693	1.298	0.655	0.725
Q96NT0	Coiled-coil domain-containing protein 115 OS=Homo sapiens GN=CCDC115 PE=1 SV=1 - [CC115_HUMAN]	1	2	2	2	1.132	0.968	0.921	0.941	0.824	0.879	1.195	0.871	0.95
Q96CT7	Coiled-coil domain-containing protein 124 OS=Homo sapiens GN=CCDC124 PE=1 SV=1 - [CC124_HUMAN]	1	6	6	7	1.418	0.879	1.176	0.873	1.072	1.295	1.376	1.109	1.07
Q96BQ5	Coiled-coil domain-containing protein 127 OS=Homo sapiens GN=CCDC127 PE=1 SV=1 - [CC127_HUMAN]	1	2	2	2	0.979	0.958	1.193	1.158	1.083	1.123	0.978	1.156	1.192
Q9H6E4	Coiled-coil domain-containing protein 134 OS=Homo sapiens GN=CCDC134 PE=1 SV=1 - [CC134_HUMAN]	1	3	3	3	0.896	1.051	0.927	0.966	0.91	0.781	0.917	0.83	0.949
Q96JN2	Coiled-coil domain-containing protein 136 OS=Homo sapiens GN=CCDC136 PE=2 SV=3 - [CC136_HUMAN]	1	1	1	1	1.259	1.401	2.23	0.945	3.23	2.261	1.346	3.818	0.976
Q6PK04	Coiled-coil domain-containing protein 137 OS=Homo sapiens GN=CCDC137 PE=1 SV=1 - [CC137_HUMAN]	1	4	4	4	1.11	1.01	0.946	1.058	0.7	0.69	1.132	0.629	0.912
Q9GZT6	Coiled-coil domain-containing protein 90B, mitochondrial OS=Homo sapiens GN=CCDC90B PE=1 SV=2 - [CC90B_HUMAN]	1	1	1	1	1.062	1.102	1.381	1.28	1.285	1.344	1.076	1.754	1.208
Q8IX12	Cell division cycle and apoptosis regulator protein 1 OS=Homo sapiens GN=CCAR1 PE=1 SV=2 - [CCAR1_HUMAN]	2	6	7	10	1.224	0.989	1.075	1.164	0.922	0.974	1.204	0.837	1.06
Q8WUD4	Coiled-coil domain-containing protein 12 OS=Homo sapiens GN=CCDC12 PE=1 SV=1 - [CCD12_HUMAN]	1	1	1	1	1.216	0.757	0.92	1.082	0.566	0.606	1.239	0.721	1.329
O60826	Coiled-coil domain-containing protein 22 OS=Homo sapiens GN=CCDC22 PE=1 SV=1 - [CCD22_HUMAN]	1	2	2	2	1.092	0.906	1.36	1.213	1.422	1.513	1.017	1.722	1.663
Q86WR0	Coiled-coil domain-containing protein 25 OS=Homo sapiens GN=CCDC25 PE=1 SV=2 - [CCD25_HUMAN]	1	1	1	1	1.061	0.866	1.226	1.055	1.22	1.195	1.172	0.883	1.179
Q96MW1	Coiled-coil domain-containing protein 43 OS=Homo sapiens GN=CCDC43 PE=1 SV=2 - [CCD43_HUMAN]	1	3	3	3	1.492	0.815	1.05	1.33	1.061	1.014	1.437	0.974	1.155
Q96A33	Coiled-coil domain-containing protein 47 OS=Homo sapiens GN=CCDC47 PE=1 SV=1 - [CCD47_HUMAN]	1	7	7	7	0.981	1.018	1.071	1.039	0.899	0.798	0.831	0.675	0.909
Q8IVM0	Coiled-coil domain-containing protein 50 OS=Homo sapiens GN=CCDC50 PE=1 SV=1 - [CCD50_HUMAN]	1	1	1	1	1.196	0.926	1.353	1.229	1.334	1.271	1.174	1.176	1.372
Q96ER9	Coiled-coil domain-containing protein 51 OS=Homo sapiens GN=CCDC51 PE=1 SV=2 - [CCD51_HUMAN]	1	5	5	5	0.887	1.17	0.792	0.976	0.796	0.922	0.819	0.925	0.942
Q4VC31	Coiled-coil domain-containing protein 58 OS=Homo sapiens GN=CCDC58 PE=1 SV=1 - [CCD58_HUMAN]	1	4	4	5	1.172	1.241	0.753	0.836	0.558	0.523	1.086	0.555	0.835
Q8IV32	Coiled-coil domain-containing protein 71 OS=Homo sapiens GN=CCDC71 PE=2 SV=3 - [CCD71_HUMAN]	1	1	1	1	1.212	1.087	1.093	1.061	1.063	1.048	1.188	1.021	0.849
Q9Y2S6	Translation machinery-associated protein 7 OS=Homo sapiens GN=TMA7 PE=1 SV=1 - [TMA7_HUMAN]	1	2	2	3	1.439	0.941	1.589	0.577	1.246	1.535	1.66	0.481	1.016
Q9H6F5	Coiled-coil domain-containing protein 86 OS=Homo sapiens GN=CCDC86 PE=1 SV=1 - [CCD86_HUMAN]	1	3	3	3	1.316	1.038	1.065	0.842	0.663	0.958	1.348	0.516	1.054
Q7Z6B0	Coiled-coil domain-containing protein 91 OS=Homo sapiens GN=CCDC91 PE=1 SV=2 - [CCD91_HUMAN]	1	1	1	1	1.187	0.945	1.119	1.13	1.039	1.096	1.177	1.417	1.108
Q567U6	Coiled-coil domain-containing protein 93 OS=Homo sapiens GN=CCDC93 PE=1 SV=2 - [CCD93_HUMAN]	1	5	5	5	1.108	0.912	1.368	1.237	1.412	1.596	1.107	1.397	1.091
Q9BW85	Coiled-coil domain-containing protein 94 OS=Homo sapiens GN=CCDC94 PE=1 SV=1 - [CCD94_HUMAN]	2	1	1	1	0.977	0.953	1.015	0.764	0.8	0.778	1.01	0.541	0.85
Q96F63	Coiled-coil domain-containing protein 97 OS=Homo sapiens GN=CCDC97 PE=1 SV=1 - [CCD97_HUMAN]	1	1	1	1	0.926	0.936	1.365	0.766	0.483	0.919	0.992	0.582	0.781
Q16204	Coiled-coil domain-containing protein 6 OS=Homo sapiens GN=CCDC6 PE=1 SV=2 - [CCDC6_HUMAN]	1	4	4	5	0.842	0.839	0.848	0.755	1.016	1.012	0.877	0.962	0.807
P53701	Cytochrome c-type heme lyase OS=Homo sapiens GN=HCCS PE=1 SV=1 - [CCHL_HUMAN]	1	4	4	4	0.835	1.036	0.734	0.849	0.617	0.625	0.847	0.554	0.742
P06307	Cholecystokinin OS=Homo sapiens GN=CCK PE=1 SV=1 - [CCKN_HUMAN]	1	1	1	1	1.567	0.881	3.988	1.449	1.386	1.922	1.166	1.809	2.016
O75909	Cyclin-K OS=Homo sapiens GN=CCNK PE=1 SV=2 - [CCNK_HUMAN]	1	1	1	1	1.154	1.243	1.089	0.851	1.135	3.082	1.169	0.791	0.952
O14618	Copper chaperone for superoxide dismutase OS=Homo sapiens GN=CCS PE=1 SV=1 - [CCS_HUMAN]	1	1	1	1	0.983	1.02	1.116	0.948	1.68	1.228	1.013	1.455	0.965
Q8N7R7	Cyclin-Y-like protein 1 OS=Homo sapiens GN=CCNYL1 PE=1 SV=2 - [CCYL1_HUMAN]	1	1	1	1	0.862	1.096	0.792	0.774	1.053	0.931	0.852	1.13	0.721
Q9NWY4	UPF0609 protein C4orf27 OS=Homo sapiens GN=C4orf27 PE=1 SV=2 - [CD027_HUMAN]	1	2	2	2	1.373	0.919	1.289	1.033	1.591	0.978	1.4	1.164	1.014
Q7Z392	Trafficking protein particle complex subunit 11 OS=Homo sapiens GN=TRAPPC11 PE=1 SV=2 - [TPC11_HUMAN]	1	1	1	1	0.802	0.908	0.755	0.755	0.872	1.08	0.778	1.091	0.931
Q96EY4	Translation machinery-associated protein 16 OS=Homo sapiens GN=TMA16 PE=1 SV=2 - [TMA16_HUMAN]	1	4	4	4	1.159	0.957	0.831	0.853	0.583	0.641	1.087	0.598	0.923
P21127	Cyclin-dependent kinase 11B OS=Homo sapiens GN=CDK11B PE=1 SV=3 - [CD11B_HUMAN]	2	2	2	2	0.874	1.103	0.665	0.85	0.907	0.826	0.881	0.86	0.96
P48509	CD151 antigen OS=Homo sapiens GN=CD151 PE=1 SV=3 - [CD151_HUMAN]	1	1	1	1	0.651	1.428	0.729	0.624	1.094	1.325	0.67	0.735	0.761
Q13740	CD166 antigen OS=Homo sapiens GN=ALCAM PE=1 SV=2 - [CD166_HUMAN]	1	1	1	1	2.604	1.546	1.388	1.865	3.683	2.415	2.629	1.954	1.42
Q9Y5K6	CD2-associated protein OS=Homo sapiens GN=CD2AP PE=1 SV=1 - [CD2AP_HUMAN]	1	5	5	5	0.816	0.773	0.516	0.797	0.535	0.57	0.792	0.534	0.775
O95400	CD2 antigen cytoplasmic tail-binding protein 2 OS=Homo sapiens GN=CD2BP2 PE=1 SV=1 - [CD2B2_HUMAN]	1	2	2	3	1.3	1.03	1.417	1.401	1.255	1.223	1.326	1.062	1.378
P16070	CD44 antigen OS=Homo sapiens GN=CD44 PE=1 SV=3 - [CD44_HUMAN]	1	2	2	2	0.917	0.761	1.002	1.033	2.822	2.223	0.843	2.257	0.93
Q08722	Leukocyte surface antigen CD47 OS=Homo sapiens GN=CD47 PE=1 SV=1 - [CD47_HUMAN]	1	2	2	2	1.919	1.076	1.782	2.264	6.792	3.978	2.03	6.387	1.611
P13987	CD59 glycoprotein OS=Homo sapiens GN=CD59 PE=1 SV=1 - [CD59_HUMAN]	1	1	1	1	1.357	1.301	1.41	1.315	2.227	2.857	1.309	1.969	0.817
P08962	CD63 antigen OS=Homo sapiens GN=CD63 PE=1 SV=2 - [CD63_HUMAN]	1	2	2	3	1.09	1.349	1.359	1.369	2.732	2.076	1.099	1.543	0.786
P60033	CD81 antigen OS=Homo sapiens GN=CD81 PE=1 SV=1 - [CD81_HUMAN]	1	2	2	2	0.905	1.222	1.246	0.755	1.463	1.705	0.934	1.488	0.826
P14209	CD99 antigen OS=Homo sapiens GN=CD99 PE=1 SV=1 - [CD99_HUMAN]	1	1	1	2	3.431	1.147	4.212	1.62	8.337	4.648	3.834	8.015	1.566
P21926	CD9 antigen OS=Homo sapiens GN=CD9 PE=1 SV=4 - [CD9_HUMAN]	1	1	1	1	0.269	1.662	0.25	0.357	1.241	1.208	0.274	0.974	0.275
Q96GN5	Cell division cycle-associated 7-like protein OS=Homo sapiens GN=CDCA7L PE=1 SV=2 - [CDA7L_HUMAN]	1	1	1	1	0.715	1.192	0.485	0.307	0.425	0.344	0.544	0.362	0.505
Q9UJX2	Cell division cycle protein 23 homolog OS=Homo sapiens GN=CDC23 PE=1 SV=3 - [CDC23_HUMAN]	1	3	3	3	0.761	0.872	0.947	1.046	0.811	1.065	0.78	1.051	1.126
P30260	Cell division cycle protein 27 homolog OS=Homo sapiens GN=CDC27 PE=1 SV=2 - [CDC27_HUMAN]	1	3	3	3	1.128	0.971	1.48	0.994	0.883	1.054	1.155	0.795	0.875
Q16543	Hsp90 co-chaperone Cdc37 OS=Homo sapiens GN=CDC37 PE=1 SV=1 - [CDC37_HUMAN]	1	6	6	8	0.705	0.732	0.833	0.631	0.929	0.865	0.664	0.964	0.681
Q99459	Cell division cycle 5-like protein OS=Homo sapiens GN=CDC5L PE=1 SV=2 - [CDC5L_HUMAN]	1	11	12	17	1.402	1.075	1.16	1.236	0.834	0.855	1.396	0.781	1.246
Q6P1J9	Parafibromin OS=Homo sapiens GN=CDC73 PE=1 SV=1 - [CDC73_HUMAN]	1	8	8	9	0.997	1.017	1.071	0.979	0.604	0.736	0.984	0.722	0.979
Q96FF9	Sororin OS=Homo sapiens GN=CDCA5 PE=1 SV=1 - [CDCA5_HUMAN]	1	2	2	2	0.817	1.1	0.692	0.689	0.497	0.538	0.828	0.381	0.673
O14735	CDP-diacylglycerol--inositol 3-phosphatidyltransferase OS=Homo sapiens GN=CDIPT PE=1 SV=1 - [CDIPT_HUMAN]	1	2	2	3	1.111	1.245	1.23	1.18	1.343	1.292	1.032	1.333	0.804
Q9NYV4	Cyclin-dependent kinase 12 OS=Homo sapiens GN=CDK12 PE=1 SV=2 - [CDK12_HUMAN]	17	2	3	3	2.592	1.391	1.696	0.884	1.242	0.917	2.598	0.512	1.231
P24941	Cyclin-dependent kinase 2 OS=Homo sapiens GN=CDK2 PE=1 SV=2 - [CDK2_HUMAN]	19	2	5	5	1.055	0.964	1.228	1.397	0.914	1	1.114	1.082	1.416
Q00535	Cyclin-dependent kinase 5 OS=Homo sapiens GN=CDK5 PE=1 SV=3 - [CDK5_HUMAN]	17	2	3	3	0.84	0.918	1.47	1.021	2.079	1.761	0.79	2.535	1.188
P50750	Cyclin-dependent kinase 9 OS=Homo sapiens GN=CDK9 PE=1 SV=3 - [CDK9_HUMAN]	19	4	6	7	1.146	0.975	1.053	1.087	0.879	0.823	1.136	0.67	1.057
O14519	Cyclin-dependent kinase 2-associated protein 1 OS=Homo sapiens GN=CDK2AP1 PE=1 SV=1 - [CDKA1_HUMAN]	2	1	1	1	1.326	1.015	0.772	0.911	0.719	0.693	1.434	0.836	0.802
Q5VV42	Threonylcarbamoyladenosine tRNA methylthiotransferase OS=Homo sapiens GN=CDKAL1 PE=1 SV=1 - [CDKAL_HUMAN]	1	3	3	3	0.764	0.996	0.586	0.849	0.581	0.6	0.759	0.522	0.854
Q16878	Cysteine dioxygenase type 1 OS=Homo sapiens GN=CDO1 PE=1 SV=2 - [CDO1_HUMAN]	1	1	2	3	1.133	1.143	1.298	1.054	2.003	1.343	1.204	1.886	0.968
Q86X02	Cerebellar degeneration-related protein 2-like OS=Homo sapiens GN=CDR2L PE=2 SV=2 - [CDR2L_HUMAN]	1	1	1	1	0.962	0.75	1.029	1.125	1.115	1.036	0.951	1.149	1.244
O95674	Phosphatidate cytidylyltransferase 2 OS=Homo sapiens GN=CDS2 PE=1 SV=1 - [CDS2_HUMAN]	1	4	4	5	1.262	1.411	1.704	1.201	1.372	1.217	1.365	1.276	1.106
Q9UKY7	Protein CDV3 homolog OS=Homo sapiens GN=CDV3 PE=1 SV=1 - [CDV3_HUMAN]	1	1	1	1	1.816	0.635	1.311	1.554	1.191	1.757	1.734	1.084	1.953
Q4G0N4	NAD kinase domain-containing protein 1 OS=Homo sapiens GN=NADKD1 PE=1 SV=2 - [NAKD1_HUMAN]	3	4	4	4	1.525	1.094	1.322	1.658	1.708	1.72	1.59	2.245	1.453
Q7Z3B0	Small integral membrane protein 15 OS=Homo sapiens GN=SMIM15 PE=2 SV=1 - [SIM15_HUMAN]	1	1	1	1	1.014	1.229	1.058	1.034	0.981	1.145	0.987	0.857	0.75
A5PLN9	UPF0533 protein C5orf44 OS=Homo sapiens GN=C5orf44 PE=2 SV=2 - [CE044_HUMAN]	1	1	1	1	0.871	1.06	0.802	0.631	0.924	0.92	1.025	1.067	0.714
Q9UPV0	Centrosomal protein of 164 kDa OS=Homo sapiens GN=CEP164 PE=1 SV=3 - [CE164_HUMAN]	1	2	2	2	1.777	1.426	0.995	0.849	0.877	0.634	1.508	0.457	0.562
Q5SW79	Centrosomal protein of 170 kDa OS=Homo sapiens GN=CEP170 PE=1 SV=1 - [CE170_HUMAN]	2	7	7	7	1.096	0.939	1.794	0.95	1.902	1.856	1.15	1.859	1.1
O15078	Centrosomal protein of 290 kDa OS=Homo sapiens GN=CEP290 PE=1 SV=2 - [CE290_HUMAN]	9	1	3	3	0.69	0.736	0.714	0.588	1.075	1.306	0.651	0.747	0.684
Q03701	CCAAT/enhancer-binding protein zeta OS=Homo sapiens GN=CEBPZ PE=1 SV=3 - [CEBPZ_HUMAN]	1	5	5	8	0.634	1.154	0.484	0.743	0.464	0.536	0.615	0.487	0.746
Q9BXF3	Cat eye syndrome critical region protein 2 OS=Homo sapiens GN=CECR2 PE=1 SV=2 - [CECR2_HUMAN]	1	5	6	6	0.908	1.247	0.782	0.885	0.457	0.494	0.998	0.485	0.98
Q9BXW7	Cat eye syndrome critical region protein 5 OS=Homo sapiens GN=CECR5 PE=1 SV=1 - [CECR5_HUMAN]	1	5	5	6	1.251	1.245	0.703	1.153	0.614	0.542	1.295	0.641	1.092
Q92879	CUGBP Elav-like family member 1 OS=Homo sapiens GN=CELF1 PE=1 SV=2 - [CELF1_HUMAN]	1	5	6	7	1.003	1.097	0.723	1.078	0.718	0.593	1.041	0.669	1.202
O95319	CUGBP Elav-like family member 2 OS=Homo sapiens GN=CELF2 PE=1 SV=1 - [CELF2_HUMAN]	1	1	2	3	1.292	1.001	1.167	1.295	1.556	1.634	1.2	2.678	1.683
Q8N111	Cell cycle exit and neuronal differentiation protein 1 OS=Homo sapiens GN=CEND1 PE=2 SV=1 - [CEND_HUMAN]	1	1	1	1	0.999	1.152	2.72	0.872	5.101	2.46	0.92	4.444	0.805
P49450	Histone H3-like centromeric protein A OS=Homo sapiens GN=CENPA PE=1 SV=1 - [CENPA_HUMAN]	1	1	1	1	1.911	1.164	2.685	2.06	0.945	1.133	1.696	1.127	1.863
P49454	Centromere protein F OS=Homo sapiens GN=CENPF PE=1 SV=2 - [CENPF_HUMAN]	1	4	5	5	0.822	1.052	0.601	0.785	0.481	0.692	0.734	0.646	0.743
Q9H3R5	Centromere protein H OS=Homo sapiens GN=CENPH PE=1 SV=1 - [CENPH_HUMAN]	1	3	3	3	0.726	0.824	0.905	0.959	0.255	0.351	0.729	0.304	1.201
Q7Z7K6	Centromere protein V OS=Homo sapiens GN=CENPV PE=1 SV=1 - [CENPV_HUMAN]	1	4	4	6	1.801	0.992	1.702	2.162	1.343	1.095	1.902	1.392	2.398
Q53EZ4	Centrosomal protein of 55 kDa OS=Homo sapiens GN=CEP55 PE=1 SV=3 - [CEP55_HUMAN]	1	1	1	1	1.153	0.81	0.655	0.37	0.196	0.585	1.031	0.108	0.821
Q8TCT0	Ceramide kinase OS=Homo sapiens GN=CERK PE=1 SV=1 - [CERK1_HUMAN]	1	1	1	1	0.936	1.129	0.99	1.018	0.562	0.723	0.993	0.907	0.872
P41208	Centrin-2 OS=Homo sapiens GN=CETN2 PE=1 SV=1 - [CETN2_HUMAN]	2	2	2	2	2.012	1.117	2.626	1.355	1.27	1.329	1.904	1.397	1.357
O15182	Centrin-3 OS=Homo sapiens GN=CETN3 PE=2 SV=2 - [CETN3_HUMAN]	1	2	3	3	1.212	1.046	1.228	1.042	0.746	0.69	1.152	0.886	1.008
Q9P1F3	Costars family protein ABRACL OS=Homo sapiens GN=ABRACL PE=1 SV=1 - [ABRAL_HUMAN]	1	1	1	1	1.136	0.61	0.967	1.346	0.7	0.707	1.208	0.703	1.906
Q9BRT2	Mitochondrial nucleoid factor 1 OS=Homo sapiens GN=MNF1 PE=1 SV=1 - [MNF1_HUMAN]	1	2	2	2	1.565	1.216	1.04	0.95	0.954	0.749	1.551	0.971	0.864
Q9P0B6	Coiled-coil domain-containing protein 167 OS=Homo sapiens GN=CCDC167 PE=1 SV=2 - [CC167_HUMAN]	1	2	2	2	1.853	1.244	3.258	1.412	1.497	1.564	1.92	2.037	1.672
Q9Y530	O-acetyl-ADP-ribose deacetylase 1 OS=Homo sapiens GN=OARD1 PE=1 SV=2 - [OARD1_HUMAN]	1	3	3	4	1.123	0.836	1.159	1.326	0.761	0.803	1.066	0.883	1.644
Q5TF21	Protein SOGA3 OS=Homo sapiens GN=SOGA3 PE=2 SV=1 - [SOGA3_HUMAN]	1	6	6	6	1.168	0.966	1.631	1.12	2.652	1.835	1.232	3.305	1.169
Q9H993	UPF0364 protein C6orf211 OS=Homo sapiens GN=C6orf211 PE=1 SV=1 - [CF211_HUMAN]	1	3	3	4	0.551	0.612	0.653	0.588	0.558	0.756	0.554	0.698	1.161
Q9UEE9	Craniofacial development protein 1 OS=Homo sapiens GN=CFDP1 PE=1 SV=1 - [CFDP1_HUMAN]	1	3	3	3	1.57	1.109	1.295	0.81	1.021	0.924	1.47	0.772	1.223
Q9BRJ6	Uncharacterized protein C7orf50 OS=Homo sapiens GN=C7orf50 PE=1 SV=1 - [CG050_HUMAN]	1	2	2	4	0.984	0.924	1.364	1.11	1.142	1.018	0.972	1.097	1.206
Q0VGL1	Ragulator complex protein LAMTOR4 OS=Homo sapiens GN=LAMTOR4 PE=1 SV=1 - [LTOR4_HUMAN]	1	1	1	1	0.98	1.325	0.958	1.083	1.233	1.295	0.975	1.158	0.871
Q0VF96	Cingulin-like protein 1 OS=Homo sapiens GN=CGNL1 PE=1 SV=2 - [CGNL1_HUMAN]	1	2	2	2	0.568	1.217	0.451	0.622	0.526	0.559	0.527	0.566	0.606
P61604	10 kDa heat shock protein, mitochondrial OS=Homo sapiens GN=HSPE1 PE=1 SV=2 - [CH10_HUMAN]	1	7	7	32	0.927	1.221	0.71	0.773	0.636	0.568	0.89	0.695	0.676
P10809	60 kDa heat shock protein, mitochondrial OS=Homo sapiens GN=HSPD1 PE=1 SV=2 - [CH60_HUMAN]	1	18	18	63	0.842	1.127	0.773	0.803	0.559	0.534	0.836	0.67	0.738
Q9NX63	Coiled-coil-helix-coiled-coil-helix domain-containing protein 3, mitochondrial OS=Homo sapiens GN=CHCHD3 PE=1 SV=1 - [CHCH3_HUMAN]	1	9	9	11	1.195	1.307	1.093	0.821	0.956	0.833	1.177	0.905	0.619
Q9BSY4	Coiled-coil-helix-coiled-coil-helix domain-containing protein 5 OS=Homo sapiens GN=CHCHD5 PE=1 SV=1 - [CHCH5_HUMAN]	1	1	1	1	1.016	0.94	0.901	1.064	1.16	1.229	1.192	1.019	0.824
Q9BRQ6	Coiled-coil-helix-coiled-coil-helix domain-containing protein 6, mitochondrial OS=Homo sapiens GN=CHCHD6 PE=1 SV=1 - [CHCH6_HUMAN]	1	1	1	1	1.742	1.131	1.812	1.365	1.764	1.468	1.57	1.69	1.051
Q86WJ1	Chromodomain-helicase-DNA-binding protein 1-like OS=Homo sapiens GN=CHD1L PE=1 SV=2 - [CHD1L_HUMAN]	1	3	3	3	0.936	0.87	0.947	1.084	0.491	0.631	0.974	0.665	1.356
O14646	Chromodomain-helicase-DNA-binding protein 1 OS=Homo sapiens GN=CHD1 PE=1 SV=2 - [CHD1_HUMAN]	3	3	5	5	0.946	1.097	0.479	1.166	0.5	0.888	0.995	0.411	0.705
O14647	Chromodomain-helicase-DNA-binding protein 2 OS=Homo sapiens GN=CHD2 PE=1 SV=2 - [CHD2_HUMAN]	2	2	4	4	0.748	1.322	0.543	0.34	0.722	0.512	0.689	0.34	0.625
Q14839	Chromodomain-helicase-DNA-binding protein 4 OS=Homo sapiens GN=CHD4 PE=1 SV=2 - [CHD4_HUMAN]	4	27	27	43	1.068	1.093	1.016	1.243	0.693	0.708	1.055	0.689	1.224
Q9P2D1	Chromodomain-helicase-DNA-binding protein 7 OS=Homo sapiens GN=CHD7 PE=1 SV=3 - [CHD7_HUMAN]	2	5	9	9	1.385	0.969	1.37	1.315	0.812	0.82	1.236	1.08	1.735
Q9HCK8	Chromodomain-helicase-DNA-binding protein 8 OS=Homo sapiens GN=CHD8 PE=1 SV=5 - [CHD8_HUMAN]	1	1	4	4	1.004	1.103	1.195	0.835	1.352	1.294	0.949	1.396	0.92
Q8IWX8	Calcium homeostasis endoplasmic reticulum protein OS=Homo sapiens GN=CHERP PE=1 SV=3 - [CHERP_HUMAN]	1	5	5	6	1.227	0.966	0.784	0.945	0.778	0.784	1.225	0.666	1.182
Q9BWS9	Chitinase domain-containing protein 1 OS=Homo sapiens GN=CHID1 PE=1 SV=1 - [CHID1_HUMAN]	1	3	3	4	1.011	0.901	1.094	0.936	0.983	0.94	0.987	1.034	1.034
Q9UNE7	E3 ubiquitin-protein ligase CHIP OS=Homo sapiens GN=STUB1 PE=1 SV=2 - [CHIP_HUMAN]	1	5	5	5	1.041	0.993	0.887	0.916	1.072	1.296	0.98	1.118	1.05
O96017	Serine/threonine-protein kinase Chk2 OS=Homo sapiens GN=CHEK2 PE=1 SV=1 - [CHK2_HUMAN]	1	2	2	3	0.602	1.136	0.469	0.294	0.306	0.335	0.582	0.247	0.588
Q9HD42	Charged multivesicular body protein 1a OS=Homo sapiens GN=CHMP1A PE=1 SV=1 - [CHM1A_HUMAN]	1	5	5	5	1.115	0.941	1.319	0.922	1.41	1.292	1.111	1.655	0.991
Q7LBR1	Charged multivesicular body protein 1b OS=Homo sapiens GN=CHMP1B PE=1 SV=1 - [CHM1B_HUMAN]	1	6	6	7	0.953	0.845	1.13	0.965	1.158	0.93	0.993	1.284	0.843
O43633	Charged multivesicular body protein 2a OS=Homo sapiens GN=CHMP2A PE=1 SV=1 - [CHM2A_HUMAN]	1	6	6	9	0.774	0.982	1.057	0.897	1.443	1.169	0.788	1.673	0.933
Q9UQN3	Charged multivesicular body protein 2b OS=Homo sapiens GN=CHMP2B PE=1 SV=1 - [CHM2B_HUMAN]	1	3	3	4	0.872	0.95	0.796	0.808	0.998	0.928	0.888	1.171	0.853
Q9H444	Charged multivesicular body protein 4b OS=Homo sapiens GN=CHMP4B PE=1 SV=1 - [CHM4B_HUMAN]	3	4	4	6	0.991	0.894	1.273	0.961	1.425	1.317	1.046	1.46	1.025
Q9Y3E7	Charged multivesicular body protein 3 OS=Homo sapiens GN=CHMP3 PE=1 SV=3 - [CHMP3_HUMAN]	1	1	1	1	0.914	0.911	1.536	1.137	1.65	2.218	0.868	5.373	1.032
Q9NZZ3	Charged multivesicular body protein 5 OS=Homo sapiens GN=CHMP5 PE=1 SV=1 - [CHMP5_HUMAN]	1	2	2	2	1.297	0.81	1.299	1.12	1.554	1.469	1.328	1.766	1.068
Q96FZ7	Charged multivesicular body protein 6 OS=Homo sapiens GN=CHMP6 PE=1 SV=3 - [CHMP6_HUMAN]	1	2	2	2	1.164	1.048	1.33	1.16	1.615	1.565	1.139	1.613	1.099
Q99653	Calcineurin B homologous protein 1 OS=Homo sapiens GN=CHP1 PE=1 SV=3 - [CHP1_HUMAN]	1	2	2	2	1.481	0.78	1.486	1.55	1.288	1.279	1.484	1.234	1.541
Q9UHD1	Cysteine and histidine-rich domain-containing protein 1 OS=Homo sapiens GN=CHORDC1 PE=1 SV=2 - [CHRD1_HUMAN]	1	3	3	3	0.734	0.75	0.903	0.885	0.809	0.94	0.739	0.844	0.79
Q9Y2V2	Calcium-regulated heat stable protein 1 OS=Homo sapiens GN=CARHSP1 PE=1 SV=2 - [CHSP1_HUMAN]	1	3	3	3	1.185	0.924	1.119	0.891	0.853	0.85	1.21	1.252	0.972
Q86X52	Chondroitin sulfate synthase 1 OS=Homo sapiens GN=CHSY1 PE=1 SV=3 - [CHSS1_HUMAN]	1	1	1	2	0.771	1.223	0.725	0.68	0.794	0.892	0.841	0.478	0.573
Q9NS84	Carbohydrate sulfotransferase 7 OS=Homo sapiens GN=CHST7 PE=1 SV=2 - [CHST7_HUMAN]	1	1	1	1	0.464	1.416	0.523	0.246	0.482	0.659	0.402	0.171	0.179
Q8NCH0	Carbohydrate sulfotransferase 14 OS=Homo sapiens GN=CHST14 PE=1 SV=2 - [CHSTE_HUMAN]	1	1	1	1	0.682	0.679	0.945	0.853	1.09	1.333	0.637	0.904	0.943
Q9H330	Transmembrane protein 245 OS=Homo sapiens GN=TMEM245 PE=1 SV=2 - [TM245_HUMAN]	1	3	3	3	0.937	1.164	1.064	1.114	0.985	0.781	1.021	0.94	0.812
Q8N5L8	Ribonuclease P protein subunit p25-like protein OS=Homo sapiens GN=RPP25L PE=1 SV=1 - [RP25L_HUMAN]	1	1	1	1	0.611	0.584	0.799	0.716	0.497	0.956	0.6	0.846	0.964
Q8IXQ3	Uncharacterized protein C9orf40 OS=Homo sapiens GN=C9orf40 PE=1 SV=1 - [CI040_HUMAN]	1	1	1	1	1.869	0.927	1.299	1.049	0.775	0.85	1.955	0.728	1.645
Q8N4J0	UPF0586 protein C9orf41 OS=Homo sapiens GN=C9orf41 PE=1 SV=1 - [CI041_HUMAN]	1	1	1	1	0.567	0.732	0.425	0.47	0.242	0.31	0.555	0.205	0.456
Q9HBL7	Plasminogen receptor (KT) OS=Homo sapiens GN=PLGRKT PE=1 SV=1 - [PLRKT_HUMAN]	1	1	1	1	1.068	0.987	1.319	1.222	1.426	1.282	1.049	1.909	1.19
Q9NZ63	Uncharacterized protein C9orf78 OS=Homo sapiens GN=C9orf78 PE=1 SV=1 - [CI078_HUMAN]	1	2	2	2	1.578	0.967	1.167	1.144	1.037	0.947	1.577	0.841	1.085
Q9H8G2	Caspase activity and apoptosis inhibitor 1 OS=Homo sapiens GN=CAAP1 PE=1 SV=2 - [CAAP1_HUMAN]	1	1	1	1	1.213	1.136	0.665	1.099	0.669	0.743	1.155	0.802	1.012
Q5T280	Uncharacterized protein C9orf114 OS=Homo sapiens GN=C9orf114 PE=1 SV=3 - [CI114_HUMAN]	1	5	5	5	1.039	1.107	0.515	0.837	0.525	0.533	1.055	0.422	0.758
Q9BRR3	Transmembrane protein 246 OS=Homo sapiens GN=TMEM246 PE=2 SV=1 - [TM246_HUMAN]	1	2	2	2	1.062	1.06	1.039	1.113	0.939	1.07	1.137	1.211	1.068
Q9BUH6	Uncharacterized protein C9orf142 OS=Homo sapiens GN=C9orf142 PE=1 SV=2 - [CI142_HUMAN]	1	1	1	1	1.324	0.918	1.014	1.297	1.389	1.27	1.359	1.676	1.582
O76071	Probable cytosolic iron-sulfur protein assembly protein CIAO1 OS=Homo sapiens GN=CIAO1 PE=1 SV=1 - [CIAO1_HUMAN]	1	1	1	1	0.944	0.885	0.688	0.975	0.96	0.69	0.966	0.807	0.685
Q96RK0	Protein capicua homolog OS=Homo sapiens GN=CIC PE=1 SV=2 - [CIC_HUMAN]	1	1	1	2	1.512	0.898	1.04	0.623	1.558	1.731	1.628	1.813	0.724
Q9P2M7	Cingulin OS=Homo sapiens GN=CGN PE=1 SV=2 - [CING_HUMAN]	1	13	13	15	1.024	1.14	0.341	0.767	0.312	0.287	1.006	0.302	0.574
Q8TCG1	Protein CIP2A OS=Homo sapiens GN=KIAA1524 PE=1 SV=2 - [CIP2A_HUMAN]	1	1	1	1	0.664	0.777	0.973	0.533	0.77	0.767	0.654	0.582	0.834
Q15642	Cdc42-interacting protein 4 OS=Homo sapiens GN=TRIP10 PE=1 SV=3 - [CIP4_HUMAN]	1	3	3	3	1.015	0.744	0.727	0.87	0.791	0.811	0.965	0.776	1.151
Q969X6	Cirhin OS=Homo sapiens GN=CIRH1A PE=1 SV=1 - [CIR1A_HUMAN]	1	5	5	5	0.632	1.172	0.683	0.637	0.517	0.52	0.616	0.578	0.645
Q86X95	Corepressor interacting with RBPJ 1 OS=Homo sapiens GN=CIR1 PE=1 SV=1 - [CIR1_HUMAN]	1	1	1	1	1.517	1.589	0.515	0.708	0.75	0.404	1.353	0.32	0.403
Q14011	Cold-inducible RNA-binding protein OS=Homo sapiens GN=CIRBP PE=1 SV=1 - [CIRBP_HUMAN]	1	2	3	6	3.3	1.148	2.229	1.445	2.354	2.613	2.977	1.729	1.352
Q9NZ45	CDGSH iron-sulfur domain-containing protein 1 OS=Homo sapiens GN=CISD1 PE=1 SV=1 - [CISD1_HUMAN]	1	1	1	1	0.949	1.634	1.103	1.334	1.057	0.738	0.908	1.477	1.079
Q8N5K1	CDGSH iron-sulfur domain-containing protein 2 OS=Homo sapiens GN=CISD2 PE=1 SV=1 - [CISD2_HUMAN]	1	3	3	3	1.129	1.22	1.291	1.251	0.987	0.904	1.135	1.222	1.106
O75390	Citrate synthase, mitochondrial OS=Homo sapiens GN=CS PE=1 SV=2 - [CISY_HUMAN]	1	9	9	27	1.057	1.048	1.048	1.37	1.38	1.126	1.03	1.644	1.085
Q5VWN6	Protein FAM208B OS=Homo sapiens GN=FAM208B PE=1 SV=1 - [F208B_HUMAN]	1	1	1	1	0.917	1.03	0.821	0.791	0.747	0.668	0.898	0.569	0.796
Q96D05	Uncharacterized protein C10orf35 OS=Homo sapiens GN=C10orf35 PE=1 SV=1 - [CJ035_HUMAN]	1	1	1	1	1.124	0.876	1.095	1.693	1.222	0.847	1.144	1.833	1.08
Q9BRX8	Redox-regulatory protein FAM213A OS=Homo sapiens GN=FAM213A PE=1 SV=3 - [F213A_HUMAN]	1	7	7	8	1.284	1.03	2.072	1.48	1.845	1.796	1.267	1.682	1.463
Q5T2E6	UPF0668 protein C10orf76 OS=Homo sapiens GN=C10orf76 PE=2 SV=1 - [CJ076_HUMAN]	1	1	1	1	0.999	0.894	1.131	1.156	1.161	1.243	1.127	1.574	1.305
Q9H0W9	Ester hydrolase C11orf54 OS=Homo sapiens GN=C11orf54 PE=1 SV=1 - [CK054_HUMAN]	1	1	1	1	1.131	0.654	1.527	1.015	1.664	1.149	1.071	2.28	1.643
Q9H7C9	Mth938 domain-containing protein OS=Homo sapiens GN=AAMDC PE=1 SV=1 - [AAMDC_HUMAN]	1	5	5	5	1.57	0.954	1.154	1.139	1.67	1.497	1.585	1.441	1.358
Q9H3H3	UPF0696 protein C11orf68 OS=Homo sapiens GN=C11orf68 PE=1 SV=2 - [CK068_HUMAN]	1	2	2	2	0.93	0.718	0.992	0.972	1.027	1.432	1.002	1.58	1.446
Q9BUA3	Uncharacterized protein C11orf84 OS=Homo sapiens GN=C11orf84 PE=1 SV=3 - [CK084_HUMAN]	1	1	1	1	1.689	1.115	0.928	0.748	0.497	0.527	1.889	0.419	0.996
Q7Z7L8	Uncharacterized protein C11orf96 OS=Homo sapiens GN=C11orf96 PE=1 SV=3 - [CK096_HUMAN]	1	1	1	1	4.233	3.005	3.706	2.894	18.98	11.649	4.417	18.795	4.591
Q96JB5	CDK5 regulatory subunit-associated protein 3 OS=Homo sapiens GN=CDK5RAP3 PE=1 SV=2 - [CK5P3_HUMAN]	4	8	9	9	1.06	1.105	1.062	1.242	1.391	1.197	1.071	1.322	1.046
Q07065	Cytoskeleton-associated protein 4 OS=Homo sapiens GN=CKAP4 PE=1 SV=2 - [CKAP4_HUMAN]	2	16	16	27	1.401	1.172	1.862	1.474	1.699	1.637	1.389	1.474	1.307
Q14008	Cytoskeleton-associated protein 5 OS=Homo sapiens GN=CKAP5 PE=1 SV=3 - [CKAP5_HUMAN]	1	20	20	24	0.788	0.916	0.906	0.911	1.032	1.005	0.734	1.182	1.005
Q9NX76	CKLF-like MARVEL transmembrane domain-containing protein 6 OS=Homo sapiens GN=CMTM6 PE=1 SV=1 - [CKLF6_HUMAN]	1	1	1	1	0.995	0.876	0.882	1.061	1.304	1.095	1.042	1.209	0.927
P61024	Cyclin-dependent kinases regulatory subunit 1 OS=Homo sapiens GN=CKS1B PE=1 SV=1 - [CKS1_HUMAN]	1	1	1	1	0.683	0.454	0.793	0.665	0.122	0.37	0.639	0.101	1.204
Q7Z460	CLIP-associating protein 1 OS=Homo sapiens GN=CLASP1 PE=1 SV=1 - [CLAP1_HUMAN]	1	6	9	10	1.212	0.893	1.373	1.112	1.445	1.181	1.191	1.522	1.361
O75122	CLIP-associating protein 2 OS=Homo sapiens GN=CLASP2 PE=1 SV=2 - [CLAP2_HUMAN]	1	8	11	13	0.981	0.938	1.291	0.966	1.629	1.332	0.983	2.059	0.941
P09496	Clathrin light chain A OS=Homo sapiens GN=CLTA PE=1 SV=1 - [CLCA_HUMAN]	2	8	8	10	1.507	1.067	1.183	1.099	0.869	0.795	1.492	1.009	0.943
P09497	Clathrin light chain B OS=Homo sapiens GN=CLTB PE=1 SV=1 - [CLCB_HUMAN]	1	3	3	3	1.197	1.088	1.801	1.174	1.305	1.434	1.174	1.461	0.92
Q96S66	Chloride channel CLIC-like protein 1 OS=Homo sapiens GN=CLCC1 PE=1 SV=1 - [CLCC1_HUMAN]	1	1	1	1	0.994	1.075	1.325	0.99	1.753	1.579	1.032	1.71	0.889
P51790	H(+)/Cl(-) exchange transporter 3 OS=Homo sapiens GN=CLCN3 PE=1 SV=2 - [CLCN3_HUMAN]	3	2	2	2	1.111	0.954	1.059	1.335	1.694	1.718	1.096	2.298	1.3
O14493	Claudin-4 OS=Homo sapiens GN=CLDN4 PE=1 SV=1 - [CLD4_HUMAN]	1	1	1	1	1.476	1.053	1.311	1.391	1.052	1.205	1.508	1.016	1.134
P56747	Claudin-6 OS=Homo sapiens GN=CLDN6 PE=1 SV=2 - [CLD6_HUMAN]	1	3	3	4	0.378	1.514	0.152	0.324	0.1	0.084	0.369	0.09	0.175
Q00610	Clathrin heavy chain 1 OS=Homo sapiens GN=CLTC PE=1 SV=5 - [CLH1_HUMAN]	2	27	27	43	0.774	0.977	0.735	0.852	1.033	1.102	0.784	1.033	0.776
O00299	Chloride intracellular channel protein 1 OS=Homo sapiens GN=CLIC1 PE=1 SV=4 - [CLIC1_HUMAN]	3	6	7	11	0.651	0.564	1.003	0.771	1.194	1.198	0.634	1.016	0.952
Q9Y696	Chloride intracellular channel protein 4 OS=Homo sapiens GN=CLIC4 PE=1 SV=4 - [CLIC4_HUMAN]	3	2	3	5	0.719	0.77	0.759	0.727	0.768	0.971	0.601	0.647	0.802
Q96NY7	Chloride intracellular channel protein 6 OS=Homo sapiens GN=CLIC6 PE=2 SV=3 - [CLIC6_HUMAN]	1	2	2	2	1.61	1.186	0.936	1.618	0.963	0.327	1.827	0.38	1.115
P30622	CAP-Gly domain-containing linker protein 1 OS=Homo sapiens GN=CLIP1 PE=1 SV=2 - [CLIP1_HUMAN]	1	3	4	4	1.625	0.797	1.424	1.2	1.339	1.596	1.56	1.479	1.355
Q9UDT6	CAP-Gly domain-containing linker protein 2 OS=Homo sapiens GN=CLIP2 PE=1 SV=1 - [CLIP2_HUMAN]	1	8	9	9	0.976	0.868	1.133	1.014	1.898	1.538	1.062	2.718	0.984
Q5W111	SPRY domain-containing protein 7 OS=Homo sapiens GN=SPRYD7 PE=1 SV=2 - [SPRY7_HUMAN]	1	1	1	1	0.954	0.868	1.03	1.287	1.132	1.518	0.944	1.254	1.223
Q9NWW5	Ceroid-lipofuscinosis neuronal protein 6 OS=Homo sapiens GN=CLN6 PE=1 SV=1 - [CLN6_HUMAN]	1	1	1	1	0.907	1.304	1.559	0.891	0.403	0.627	0.827	0.348	0.718
Q16740	Putative ATP-dependent Clp protease proteolytic subunit, mitochondrial OS=Homo sapiens GN=CLPP PE=1 SV=1 - [CLPP_HUMAN]	1	3	3	4	1.007	1.176	0.96	1.162	1.015	0.909	1.063	1.03	0.921
O96005	Cleft lip and palate transmembrane protein 1 OS=Homo sapiens GN=CLPTM1 PE=1 SV=1 - [CLPT1_HUMAN]	1	6	6	6	0.922	0.983	1.072	0.924	1.314	1.275	0.907	1.326	0.947
O76031	ATP-dependent Clp protease ATP-binding subunit clpX-like, mitochondrial OS=Homo sapiens GN=CLPX PE=1 SV=2 - [CLPX_HUMAN]	1	2	2	3	0.931	0.886	0.749	1.062	0.824	0.882	0.844	0.93	0.939
P10909	Clusterin OS=Homo sapiens GN=CLU PE=1 SV=1 - [CLUS_HUMAN]	1	5	5	11	1.611	1.014	1.452	1.899	2.974	1.862	1.725	4.345	1.212
Q8N0X4	Citrate lyase subunit beta-like protein, mitochondrial OS=Homo sapiens GN=CLYBL PE=2 SV=2 - [CLYBL_HUMAN]	1	1	1	2	1.051	1.101	0.824	1.043	0.709	0.714	0.925	0.84	1.119
Q96DG6	Carboxymethylenebutenolidase homolog OS=Homo sapiens GN=CMBL PE=1 SV=1 - [CMBL_HUMAN]	1	8	8	9	1.127	0.844	1.285	1.368	3.722	2.954	1.16	4.199	1.452
O75746	Calcium-binding mitochondrial carrier protein Aralar1 OS=Homo sapiens GN=SLC25A12 PE=1 SV=2 - [CMC1_HUMAN]	1	2	6	7	0.783	1.04	0.96	0.995	1.453	1.231	0.753	1.814	0.922
Q9UJS0	Calcium-binding mitochondrial carrier protein Aralar2 OS=Homo sapiens GN=SLC25A13 PE=1 SV=2 - [CMC2_HUMAN]	1	7	11	14	1.069	1.062	1.162	1.187	0.731	0.806	1.068	0.661	0.942
Q86U38	Nucleolar protein 9 OS=Homo sapiens GN=NOP9 PE=1 SV=1 - [NOP9_HUMAN]	1	2	2	2	0.834	1.126	0.698	0.796	0.657	0.766	0.872	0.579	0.771
Q7Z3D6	UPF0317 protein C14orf159, mitochondrial OS=Homo sapiens GN=C14orf159 PE=1 SV=2 - [CN159_HUMAN]	1	3	3	3	1.28	1.129	1.069	1.019	1.213	1.081	1.19	2.263	1.191
Q9Y224	UPF0568 protein C14orf166 OS=Homo sapiens GN=C14orf166 PE=1 SV=1 - [CN166_HUMAN]	1	8	8	10	0.93	0.891	1.046	0.966	1.005	1.053	0.884	0.955	1.099
P09543	2',3'-cyclic-nucleotide 3'-phosphodiesterase OS=Homo sapiens GN=CNP PE=1 SV=2 - [CN37_HUMAN]	3	12	14	21	1.308	0.987	1.097	1.506	1.828	1.637	1.341	2.68	1.256
P62633	Cellular nucleic acid-binding protein OS=Homo sapiens GN=CNBP PE=1 SV=1 - [CNBP_HUMAN]	1	5	5	7	1.189	1.199	1.138	0.966	0.552	0.95	1.175	0.407	1.125
Q15021	Condensin complex subunit 1 OS=Homo sapiens GN=NCAPD2 PE=1 SV=3 - [CND1_HUMAN]	1	8	8	8	0.664	0.767	0.696	0.697	0.475	0.655	0.656	0.465	0.937
Q15003	Condensin complex subunit 2 OS=Homo sapiens GN=NCAPH PE=1 SV=3 - [CND2_HUMAN]	1	3	3	3	0.971	0.92	0.895	0.816	0.844	0.746	1.003	0.548	0.939
Q9BPX3	Condensin complex subunit 3 OS=Homo sapiens GN=NCAPG PE=1 SV=1 - [CND3_HUMAN]	1	3	3	3	0.66	0.734	0.719	0.713	0.455	0.638	0.639	0.469	0.888
P42695	Condensin-2 complex subunit D3 OS=Homo sapiens GN=NCAPD3 PE=1 SV=2 - [CNDD3_HUMAN]	1	1	1	1	0.641	0.836	0.576	0.687	0.482	0.666	0.606	0.497	0.765
Q96KP4	Cytosolic non-specific dipeptidase OS=Homo sapiens GN=CNDP2 PE=1 SV=2 - [CNDP2_HUMAN]	1	5	5	12	0.871	0.703	1.065	0.904	1.173	0.928	0.892	1.485	1.09
P51911	Calponin-1 OS=Homo sapiens GN=CNN1 PE=1 SV=2 - [CNN1_HUMAN]	1	1	3	4	0.481	0.955	0.559	0.44	0.662	0.703	0.451	0.47	0.544
Q99439	Calponin-2 OS=Homo sapiens GN=CNN2 PE=1 SV=4 - [CNN2_HUMAN]	1	4	7	18	0.917	0.744	0.636	0.687	0.481	0.943	0.872	0.421	0.783
Q15417	Calponin-3 OS=Homo sapiens GN=CNN3 PE=1 SV=1 - [CNN3_HUMAN]	1	6	9	25	2.231	0.907	1.5	1.523	1.579	2.021	2.289	1.357	1.874
Q9H8M5	Metal transporter CNNM2 OS=Homo sapiens GN=CNNM2 PE=1 SV=2 - [CNNM2_HUMAN]	2	1	1	1	0.982	0.832	0.805	1.003	0.893	0.898	0.947	0.835	0.992
Q8NE01	Metal transporter CNNM3 OS=Homo sapiens GN=CNNM3 PE=1 SV=1 - [CNNM3_HUMAN]	1	3	3	3	1.214	1.103	1.073	1.256	1.081	0.835	1.191	1.066	1.497
A5YKK6	CCR4-NOT transcription complex subunit 1 OS=Homo sapiens GN=CNOT1 PE=1 SV=2 - [CNOT1_HUMAN]	1	20	20	22	0.861	0.886	0.82	0.973	0.817	0.881	0.882	0.934	1.041
Q9NZN8	CCR4-NOT transcription complex subunit 2 OS=Homo sapiens GN=CNOT2 PE=1 SV=1 - [CNOT2_HUMAN]	1	2	2	2	1.33	0.909	1.344	1.475	1.092	1.143	1.327	1.382	1.328
O75175	CCR4-NOT transcription complex subunit 3 OS=Homo sapiens GN=CNOT3 PE=1 SV=1 - [CNOT3_HUMAN]	1	2	2	2	0.866	0.846	0.722	0.79	0.733	0.722	0.921	0.796	0.897
O95628	CCR4-NOT transcription complex subunit 4 OS=Homo sapiens GN=CNOT4 PE=1 SV=3 - [CNOT4_HUMAN]	1	1	1	1	0.9	0.803	0.949	1.011	0.894	0.937	0.878	1.179	1.068
Q9ULM6	CCR4-NOT transcription complex subunit 6 OS=Homo sapiens GN=CNOT6 PE=1 SV=2 - [CNOT6_HUMAN]	2	3	3	3	0.878	0.77	1.07	1.065	0.992	0.947	0.855	1.003	1.331
Q9H9A5	CCR4-NOT transcription complex subunit 10 OS=Homo sapiens GN=CNOT10 PE=1 SV=1 - [CNOTA_HUMAN]	1	2	2	2	0.987	1.104	0.678	0.443	0.856	0.605	1.018	0.75	0.855
Q9Y2B0	Protein canopy homolog 2 OS=Homo sapiens GN=CNPY2 PE=1 SV=1 - [CNPY2_HUMAN]	1	4	4	6	1.366	1.317	1.018	1.11	0.573	0.576	1.303	0.541	0.738
Q9BT09	Protein canopy homolog 3 OS=Homo sapiens GN=CNPY3 PE=1 SV=1 - [CNPY3_HUMAN]	1	4	4	5	1.145	1.439	0.876	0.99	0.892	0.82	1.218	0.584	1.103
Q12860	Contactin-1 OS=Homo sapiens GN=CNTN1 PE=1 SV=1 - [CNTN1_HUMAN]	1	4	4	4	1.111	1.055	1.215	1.214	3.35	2.409	1.141	7.06	0.991
Q8N137	Centrobin OS=Homo sapiens GN=CNTROB PE=1 SV=1 - [CNTRB_HUMAN]	1	2	2	2	1.516	1.303	0.856	1.164	0.819	0.784	1.565	0.84	0.914
Q9NPA0	ER membrane protein complex subunit 7 OS=Homo sapiens GN=EMC7 PE=1 SV=1 - [EMC7_HUMAN]	1	2	2	2	0.887	1.017	1.047	0.96	0.851	0.915	0.857	0.896	0.729
Q7Z6K5	UPF0552 protein C15orf38 OS=Homo sapiens GN=C15orf38 PE=2 SV=1 - [CO038_HUMAN]	1	1	1	1	1.812	0.882	1.755	1.519	2.928	2.253	2.135	2.935	1.136
Q96SY0	von Willebrand factor A domain-containing protein 9 OS=Homo sapiens GN=VWA9 PE=1 SV=2 - [VWA9_HUMAN]	1	1	1	2	0.87	0.906	0.896	0.976	0.726	0.947	0.914	0.777	1.329
P02452	Collagen alpha-1(I) chain OS=Homo sapiens GN=COL1A1 PE=1 SV=5 - [CO1A1_HUMAN]	1	14	14	16	1.365	1.249	1.401	1.531	3.882	6.979	1.527	1.571	1.186
P08123	Collagen alpha-2(I) chain OS=Homo sapiens GN=COL1A2 PE=1 SV=7 - [CO1A2_HUMAN]	1	10	10	13	1.742	1.236	1.957	1.262	3.196	3.39	1.703	1.535	1.003
P02458	Collagen alpha-1(II) chain OS=Homo sapiens GN=COL2A1 PE=1 SV=3 - [CO2A1_HUMAN]	1	4	5	5	6.601	1.062	4.77	4.979	2.118	1.38	6.792	1.126	2.409
P02461	Collagen alpha-1(III) chain OS=Homo sapiens GN=COL3A1 PE=1 SV=4 - [CO3A1_HUMAN]	1	7	7	7	1.255	1.03	1.547	1.18	2.688	7.028	1.382	1.365	1.225
P08572	Collagen alpha-2(IV) chain OS=Homo sapiens GN=COL4A2 PE=1 SV=4 - [CO4A2_HUMAN]	4	3	3	3	1.911	1.172	1.671	1.631	1.586	1.334	2.023	0.861	1.2
P20908	Collagen alpha-1(V) chain OS=Homo sapiens GN=COL5A1 PE=1 SV=3 - [CO5A1_HUMAN]	1	1	1	1	1.522	1.127	2.357	1.408	3.764	2.091	1.519	2.491	1.426
P05997	Collagen alpha-2(V) chain OS=Homo sapiens GN=COL5A2 PE=1 SV=3 - [CO5A2_HUMAN]	1	2	3	3	1.155	1.092	1.518	1.646	2.537	1.701	1.147	2.273	1.199
P12109	Collagen alpha-1(VI) chain OS=Homo sapiens GN=COL6A1 PE=1 SV=3 - [CO6A1_HUMAN]	1	7	7	9	0.97	1.001	1.18	0.873	6.308	4.242	1.054	2.51	0.885
P12110	Collagen alpha-2(VI) chain OS=Homo sapiens GN=COL6A2 PE=1 SV=4 - [CO6A2_HUMAN]	1	10	10	11	0.976	0.961	1.052	1.015	4.843	2.875	1.14	2.313	0.976
P12111	Collagen alpha-3(VI) chain OS=Homo sapiens GN=COL6A3 PE=1 SV=5 - [CO6A3_HUMAN]	1	22	22	28	0.985	1.08	1.19	1.05	7.451	3.792	1.046	2.791	1.113
P27658	Collagen alpha-1(VIII) chain OS=Homo sapiens GN=COL8A1 PE=1 SV=2 - [CO8A1_HUMAN]	1	2	2	3	1.089	0.886	1.901	1.176	5.133	3.412	1.085	5.238	1.386
Q13057	Bifunctional coenzyme A synthase OS=Homo sapiens GN=COASY PE=1 SV=4 - [COASY_HUMAN]	1	3	3	3	0.975	0.697	1.012	1.357	1.582	1.321	0.944	1.504	1.276
O75128	Protein cordon-bleu OS=Homo sapiens GN=COBL PE=1 SV=2 - [COBL_HUMAN]	1	1	1	1	1.001	1.226	0.665	0.73	0.674	0.682	1.005	0.701	0.64
Q99715	Collagen alpha-1(XII) chain OS=Homo sapiens GN=COL12A1 PE=1 SV=2 - [COCA1_HUMAN]	1	12	12	14	1.04	1.116	1.176	0.98	4.417	4.043	1.09	1.85	1.107
Q05707	Collagen alpha-1(XIV) chain OS=Homo sapiens GN=COL14A1 PE=1 SV=3 - [COEA1_HUMAN]	1	11	11	12	1.184	1.034	1.807	1.433	1.703	1.389	1.191	1.683	1.114
P23528	Cofilin-1 OS=Homo sapiens GN=CFL1 PE=1 SV=3 - [COF1_HUMAN]	1	4	5	10	1.089	0.889	1.755	0.863	1.814	2.192	1.069	1.452	1.131
Q9Y281	Cofilin-2 OS=Homo sapiens GN=CFL2 PE=1 SV=1 - [COF2_HUMAN]	1	1	2	6	1.125	0.682	2.178	1.12	2.155	2.827	1.089	3.232	1.436
Q8WTW3	Conserved oligomeric Golgi complex subunit 1 OS=Homo sapiens GN=COG1 PE=1 SV=1 - [COG1_HUMAN]	1	2	2	2	1.139	0.944	0.871	1.226	1.296	1.006	1.127	1.167	1.309
Q14746	Conserved oligomeric Golgi complex subunit 2 OS=Homo sapiens GN=COG2 PE=1 SV=1 - [COG2_HUMAN]	1	2	3	3	1.087	1.145	0.838	0.822	1.079	0.837	1.031	0.905	0.787
Q96JB2	Conserved oligomeric Golgi complex subunit 3 OS=Homo sapiens GN=COG3 PE=1 SV=3 - [COG3_HUMAN]	1	2	2	2	1.15	1.019	0.963	1.084	1.331	1.084	1.169	1.028	0.967
Q9H9E3	Conserved oligomeric Golgi complex subunit 4 OS=Homo sapiens GN=COG4 PE=1 SV=3 - [COG4_HUMAN]	1	3	3	3	1.035	1.045	1.028	1.09	1.218	1.113	1.062	1.025	1.029
Q9UP83	Conserved oligomeric Golgi complex subunit 5 OS=Homo sapiens GN=COG5 PE=1 SV=3 - [COG5_HUMAN]	1	1	1	1	1.101	1.063	1.472	1.286	1.141	1.287	1.121	1.367	1.031
Q9Y2V7	Conserved oligomeric Golgi complex subunit 6 OS=Homo sapiens GN=COG6 PE=1 SV=2 - [COG6_HUMAN]	1	1	1	1	1.203	1.035	1.015	1.229	1.388	1.198	1.205	1.339	1.211
P83436	Conserved oligomeric Golgi complex subunit 7 OS=Homo sapiens GN=COG7 PE=1 SV=1 - [COG7_HUMAN]	1	3	3	3	1.152	1.066	1.082	1.053	1.269	1.215	1.037	1.171	1.072
P39060	Collagen alpha-1(XVIII) chain OS=Homo sapiens GN=COL18A1 PE=1 SV=5 - [COIA1_HUMAN]	1	7	7	10	1.29	1.214	1.272	1.371	0.893	0.991	1.146	0.747	1.044
P38432	Coilin OS=Homo sapiens GN=COIL PE=1 SV=1 - [COIL_HUMAN]	1	4	4	4	1.164	1.174	0.731	1.262	0.722	0.774	1.176	0.703	0.894
Q9UBI1	COMM domain-containing protein 3 OS=Homo sapiens GN=COMMD3 PE=1 SV=1 - [COMD3_HUMAN]	1	1	1	1	1.213	0.907	1.477	1.483	1.758	1.83	1.25	3.312	1.591
Q9P000	COMM domain-containing protein 9 OS=Homo sapiens GN=COMMD9 PE=1 SV=2 - [COMD9_HUMAN]	1	2	2	2	1.077	0.943	1.441	1.15	1.428	1.69	1.077	1.376	1.117
Q9Y6G5	COMM domain-containing protein 10 OS=Homo sapiens GN=COMMD10 PE=1 SV=1 - [COMDA_HUMAN]	1	2	2	2	0.951	0.891	1.526	1.016	1.48	1.659	0.962	1.879	1.284
P21964	Catechol O-methyltransferase OS=Homo sapiens GN=COMT PE=1 SV=2 - [COMT_HUMAN]	1	2	2	2	0.949	0.68	1.062	1.269	1.464	1.095	0.962	2.749	0.742
P53621	Coatomer subunit alpha OS=Homo sapiens GN=COPA PE=1 SV=2 - [COPA_HUMAN]	1	19	19	24	0.875	0.823	0.95	0.915	1.044	1.236	0.83	0.936	1.005
P35606	Coatomer subunit beta' OS=Homo sapiens GN=COPB2 PE=1 SV=2 - [COPB2_HUMAN]	1	18	18	19	0.83	0.886	0.934	0.79	1.113	1.29	0.816	0.918	0.857
P53618	Coatomer subunit beta OS=Homo sapiens GN=COPB1 PE=1 SV=3 - [COPB_HUMAN]	1	10	10	11	0.864	0.792	0.916	0.927	1.079	1.245	0.9	0.931	1.077
P48444	Coatomer subunit delta OS=Homo sapiens GN=ARCN1 PE=1 SV=1 - [COPD_HUMAN]	1	8	8	11	0.946	0.865	1.149	1.082	1.246	1.337	1.006	1.073	1.074
O14579	Coatomer subunit epsilon OS=Homo sapiens GN=COPE PE=1 SV=3 - [COPE_HUMAN]	1	7	7	7	0.996	0.782	1.132	1.154	1.18	1.37	0.997	1.047	1.33
Q9UBF2	Coatomer subunit gamma-2 OS=Homo sapiens GN=COPG2 PE=1 SV=1 - [COPG2_HUMAN]	2	4	6	7	0.861	0.878	0.973	1.03	0.819	0.885	0.753	0.999	1.258
Q9Y678	Coatomer subunit gamma-1 OS=Homo sapiens GN=COPG1 PE=1 SV=1 - [COPG1_HUMAN]	3	9	11	13	0.781	0.871	0.991	0.782	1.62	1.838	0.765	1.294	0.817
Q5HYK3	2-methoxy-6-polyprenyl-1,4-benzoquinol methylase, mitochondrial OS=Homo sapiens GN=COQ5 PE=1 SV=2 - [COQ5_HUMAN]	1	3	3	3	1	1.142	0.797	0.992	0.749	0.757	0.992	0.78	0.99
Q9Y2Z9	Ubiquinone biosynthesis monooxygenase COQ6 OS=Homo sapiens GN=COQ6 PE=1 SV=2 - [COQ6_HUMAN]	1	2	2	4	1.116	0.879	1.152	1.223	0.983	1.116	1.072	1.245	1.256
Q99807	Ubiquinone biosynthesis protein COQ7 homolog OS=Homo sapiens GN=COQ7 PE=1 SV=3 - [COQ7_HUMAN]	1	1	1	1	0.945	1.223	0.889	1.009	0.865	0.711	0.932	0.971	0.766
O75208	Ubiquinone biosynthesis protein COQ9, mitochondrial OS=Homo sapiens GN=COQ9 PE=1 SV=1 - [COQ9_HUMAN]	1	2	2	2	0.851	1.307	0.841	0.756	1.16	0.869	0.883	1.015	0.646
Q9BR76	Coronin-1B OS=Homo sapiens GN=CORO1B PE=1 SV=1 - [COR1B_HUMAN]	1	4	4	4	0.863	0.709	0.906	0.787	1.08	1.149	0.835	1.023	0.87
Q9ULV4	Coronin-1C OS=Homo sapiens GN=CORO1C PE=1 SV=1 - [COR1C_HUMAN]	2	11	11	24	1.544	0.942	1.269	1.258	1.798	1.995	1.536	1.803	1.308
Q9UQ03	Coronin-2B OS=Homo sapiens GN=CORO2B PE=2 SV=4 - [COR2B_HUMAN]	1	3	3	3	0.991	0.868	1.454	1.093	3.099	2.738	1.069	4.222	1.127
P57737	Coronin-7 OS=Homo sapiens GN=CORO7 PE=1 SV=2 - [CORO7_HUMAN]	1	2	2	2	0.951	0.82	1.248	0.979	1.918	1.583	1.004	2.105	1.041
P10589	COUP transcription factor 1 OS=Homo sapiens GN=NR2F1 PE=1 SV=1 - [COT1_HUMAN]	1	1	4	5	1.963	0.883	3.691	2.007	2.39	2.676	1.923	1.989	1.624
P24468	COUP transcription factor 2 OS=Homo sapiens GN=NR2F2 PE=1 SV=1 - [COT2_HUMAN]	1	1	4	5	4.849	1.473	5.366	6.934	3.097	3.439	5.258	3.977	3.514
Q14019	Coactosin-like protein OS=Homo sapiens GN=COTL1 PE=1 SV=3 - [COTL1_HUMAN]	1	8	8	13	1.112	0.695	2.034	1.111	1.086	1.225	1.078	0.945	1.54
Q49B96	Cytochrome c oxidase assembly protein COX19 OS=Homo sapiens GN=COX19 PE=1 SV=1 - [COX19_HUMAN]	1	1	1	1	1.136	0.963	0.744	0.975	0.74	0.832	1.143	0.848	0.946
P00395	Cytochrome c oxidase subunit 1 OS=Homo sapiens GN=MT-CO1 PE=1 SV=1 - [COX1_HUMAN]	1	1	1	2	0.973	0.99	1.166	1.184	0.854	1.072	0.953	0.946	1.042
P00403	Cytochrome c oxidase subunit 2 OS=Homo sapiens GN=MT-CO2 PE=1 SV=1 - [COX2_HUMAN]	1	3	3	6	0.803	0.984	1.03	0.878	0.753	0.835	0.771	1.114	0.748
P13073	Cytochrome c oxidase subunit 4 isoform 1, mitochondrial OS=Homo sapiens GN=COX4I1 PE=1 SV=1 - [COX41_HUMAN]	1	4	4	11	0.749	1.093	1.034	0.797	0.677	0.788	0.701	1.024	0.602
P20674	Cytochrome c oxidase subunit 5A, mitochondrial OS=Homo sapiens GN=COX5A PE=1 SV=2 - [COX5A_HUMAN]	1	3	4	4	1.566	1.04	2.132	1.142	0.625	0.644	1.563	0.962	0.928
P10606	Cytochrome c oxidase subunit 5B, mitochondrial OS=Homo sapiens GN=COX5B PE=1 SV=2 - [COX5B_HUMAN]	1	2	2	2	1.061	1.167	1.006	0.965	0.791	0.896	1.071	1.037	0.893
P09669	Cytochrome c oxidase subunit 6C OS=Homo sapiens GN=COX6C PE=1 SV=2 - [COX6C_HUMAN]	1	3	3	4	0.726	1.125	0.997	0.938	0.922	1.105	0.736	0.927	0.952
P24311	Cytochrome c oxidase subunit 7B, mitochondrial OS=Homo sapiens GN=COX7B PE=1 SV=2 - [COX7B_HUMAN]	1	2	2	2	0.752	1.086	0.905	0.811	0.554	0.716	0.683	0.615	0.629
P15954	Cytochrome c oxidase subunit 7C, mitochondrial OS=Homo sapiens GN=COX7C PE=1 SV=1 - [COX7C_HUMAN]	1	2	2	5	0.852	1.266	0.78	0.732	0.473	0.783	0.861	0.754	0.63
O14548	Cytochrome c oxidase subunit 7A-related protein, mitochondrial OS=Homo sapiens GN=COX7A2L PE=1 SV=2 - [COX7R_HUMAN]	1	2	2	3	0.849	1.073	0.965	1.054	0.939	1.044	0.942	1.204	0.786
P10176	Cytochrome c oxidase subunit 8A, mitochondrial OS=Homo sapiens GN=COX8A PE=1 SV=2 - [COX8A_HUMAN]	1	1	1	1	0.786	1.199	0.902	0.882	0.611	0.747	0.82	1.113	0.787
Q9NRP2	COX assembly mitochondrial protein 2 homolog OS=Homo sapiens GN=CMC2 PE=1 SV=1 - [COXM2_HUMAN]	1	2	2	2	0.948	1.215	0.777	0.845	0.67	0.727	0.929	0.637	0.872
Q9Y6A4	UPF0468 protein C16orf80 OS=Homo sapiens GN=C16orf80 PE=1 SV=1 - [CP080_HUMAN]	1	1	1	1	0.895	0.807	1.328	1.236	1.181	1.055	0.993	1.318	1.111
Q1ED39	Protein C16orf88 OS=Homo sapiens GN=C16orf88 PE=1 SV=1 - [CP088_HUMAN]	1	1	1	1	1.108	1.127	0.865	0.968	0.756	0.633	1.1	0.762	0.795
Q9BV73	Centrosome-associated protein CEP250 OS=Homo sapiens GN=CEP250 PE=1 SV=2 - [CP250_HUMAN]	1	1	2	3	1.594	1.03	1.129	1.476	1.002	0.868	1.79	1.347	1.184
Q96SQ9	Cytochrome P450 2S1 OS=Homo sapiens GN=CYP2S1 PE=2 SV=2 - [CP2S1_HUMAN]	1	9	9	15	0.395	1.362	0.307	0.419	0.225	0.21	0.367	0.226	0.391
Q7Z449	Cytochrome P450 2U1 OS=Homo sapiens GN=CYP2U1 PE=1 SV=1 - [CP2U1_HUMAN]	1	1	2	2	1.177	1.09	1.033	1.554	0.963	0.855	1.085	1.955	1.476
Q16850	Lanosterol 14-alpha demethylase OS=Homo sapiens GN=CYP51A1 PE=1 SV=3 - [CP51A_HUMAN]	1	3	3	3	0.727	0.856	1.041	0.849	0.729	1.084	0.732	0.947	0.941
Q6FI81	Anamorsin OS=Homo sapiens GN=CIAPIN1 PE=1 SV=2 - [CPIN1_HUMAN]	1	6	6	8	1.057	0.858	1.096	0.792	0.859	0.888	1.032	0.726	0.978
Q99829	Copine-1 OS=Homo sapiens GN=CPNE1 PE=1 SV=1 - [CPNE1_HUMAN]	1	4	4	5	1.132	0.833	1.654	1.45	1.827	1.695	1.091	1.795	1.939
Q96FN4	Copine-2 OS=Homo sapiens GN=CPNE2 PE=1 SV=3 - [CPNE2_HUMAN]	7	1	2	3	1.021	1.045	2.202	1.215	2.424	2.638	1.162	3.68	1.379
O75131	Copine-3 OS=Homo sapiens GN=CPNE3 PE=1 SV=1 - [CPNE3_HUMAN]	7	5	6	7	0.882	0.913	1.396	1.042	1.77	1.437	0.813	1.73	1.1
P04632	Calpain small subunit 1 OS=Homo sapiens GN=CAPNS1 PE=1 SV=1 - [CPNS1_HUMAN]	2	3	3	5	0.843	0.743	1.289	0.978	1.901	2.496	0.843	1.916	1.032
Q10570	Cleavage and polyadenylation specificity factor subunit 1 OS=Homo sapiens GN=CPSF1 PE=1 SV=2 - [CPSF1_HUMAN]	1	12	12	14	0.896	1.03	0.643	0.954	0.546	0.571	0.841	0.53	0.866
Q9P2I0	Cleavage and polyadenylation specificity factor subunit 2 OS=Homo sapiens GN=CPSF2 PE=1 SV=2 - [CPSF2_HUMAN]	1	3	3	3	0.959	0.942	0.894	0.972	0.812	0.824	0.914	0.777	0.94
Q9UKF6	Cleavage and polyadenylation specificity factor subunit 3 OS=Homo sapiens GN=CPSF3 PE=1 SV=1 - [CPSF3_HUMAN]	1	5	5	6	0.887	0.881	0.767	1.001	0.678	0.716	0.855	0.768	1.119
O95639	Cleavage and polyadenylation specificity factor subunit 4 OS=Homo sapiens GN=CPSF4 PE=1 SV=1 - [CPSF4_HUMAN]	1	2	2	2	1.336	1.003	0.953	1.117	0.87	0.88	1.356	0.862	1.122
O43809	Cleavage and polyadenylation specificity factor subunit 5 OS=Homo sapiens GN=NUDT21 PE=1 SV=1 - [CPSF5_HUMAN]	1	6	6	16	1.476	0.886	1.163	1.281	0.852	0.83	1.423	0.855	1.481
Q16630	Cleavage and polyadenylation specificity factor subunit 6 OS=Homo sapiens GN=CPSF6 PE=1 SV=2 - [CPSF6_HUMAN]	1	4	4	6	1.178	0.922	1.09	1.168	0.698	0.773	1.13	0.723	1.338
Q8N684	Cleavage and polyadenylation specificity factor subunit 7 OS=Homo sapiens GN=CPSF7 PE=1 SV=1 - [CPSF7_HUMAN]	1	9	9	13	1.477	0.983	1.358	1.326	1.049	0.978	1.615	0.982	1.388
P50416	Carnitine O-palmitoyltransferase 1, liver isoform OS=Homo sapiens GN=CPT1A PE=1 SV=2 - [CPT1A_HUMAN]	1	1	1	1	0.534	0.37	0.495	0.712	1.09	0.58	0.743	0.755	0.778
P23786	Carnitine O-palmitoyltransferase 2, mitochondrial OS=Homo sapiens GN=CPT2 PE=1 SV=2 - [CPT2_HUMAN]	1	11	11	13	1.136	1.156	0.906	1.016	1.107	0.852	1.109	1.248	0.941
Q9H3G5	Probable serine carboxypeptidase CPVL OS=Homo sapiens GN=CPVL PE=1 SV=2 - [CPVL_HUMAN]	1	4	4	4	1.314	1.186	0.899	1.284	0.713	0.745	1.377	1	1.023
Q9BQA9	Uncharacterized protein C17orf62 OS=Homo sapiens GN=C17orf62 PE=1 SV=1 - [CQ062_HUMAN]	1	1	1	1	1.217	1.18	1.372	1.312	1.567	1.465	1.233	1.587	0.984
Q53F19	Uncharacterized protein C17orf85 OS=Homo sapiens GN=C17orf85 PE=1 SV=2 - [CQ085_HUMAN]	1	4	4	5	1.477	1.098	1.339	1.231	0.886	1.022	1.626	0.745	1.061
A8MSI8	LYR motif-containing protein 9 OS=Homo sapiens GN=LYRM9 PE=2 SV=2 - [LYRM9_HUMAN]	1	1	1	1	1.966	0.929	1.29	1.671	2.832	1.727	2.726	3.067	1.21
Q32NC0	UPF0711 protein C18orf21 OS=Homo sapiens GN=C18orf21 PE=1 SV=1 - [CR021_HUMAN]	1	1	1	2	0.901	1.275	0.78	0.62	0.815	1.524	0.928	0.61	0.727
P78560	Death domain-containing protein CRADD OS=Homo sapiens GN=CRADD PE=1 SV=1 - [CRADD_HUMAN]	1	1	1	1	1.055	0.879	0.989	1.203	0.974	1.005	1.007	1.114	1.415
P23508	Colorectal mutant cancer protein OS=Homo sapiens GN=MCC PE=1 SV=2 - [CRCM_HUMAN]	1	1	1	1	0.948	0.748	1.141	0.737	1.441	1.851	0.836	1.743	0.868
Q96HD1	Cysteine-rich with EGF-like domain protein 1 OS=Homo sapiens GN=CRELD1 PE=1 SV=3 - [CREL1_HUMAN]	1	3	3	3	0.993	0.975	1.469	1.185	1.832	1.358	1.017	1.889	1.035
Q6UXH1	Cysteine-rich with EGF-like domain protein 2 OS=Homo sapiens GN=CRELD2 PE=1 SV=1 - [CREL2_HUMAN]	1	2	2	2	1.153	1.254	1.187	0.916	1.164	1.293	1.124	0.799	0.79
P52943	Cysteine-rich protein 2 OS=Homo sapiens GN=CRIP2 PE=1 SV=1 - [CRIP2_HUMAN]	1	3	3	3	0.922	1.187	1.927	1.17	3.977	5.024	0.918	5.846	1.145
P46109	Crk-like protein OS=Homo sapiens GN=CRKL PE=1 SV=1 - [CRKL_HUMAN]	1	6	6	10	1.392	0.72	1.219	1.313	1.399	1.186	1.384	1.53	1.589
P46108	Adapter molecule crk OS=Homo sapiens GN=CRK PE=1 SV=2 - [CRK_HUMAN]	1	4	4	4	1.084	0.91	1.063	0.928	1.361	1.456	1.119	1.239	0.985
Q8IUI8	Cytokine receptor-like factor 3 OS=Homo sapiens GN=CRLF3 PE=1 SV=2 - [CRLF3_HUMAN]	1	3	3	3	0.811	0.863	0.815	0.82	0.768	0.747	0.796	0.798	0.651
Q9BZJ0	Crooked neck-like protein 1 OS=Homo sapiens GN=CRNKL1 PE=1 SV=4 - [CRNL1_HUMAN]	1	6	6	6	0.858	0.97	1.048	1.11	0.815	0.834	0.86	0.95	1.2
Q5TZA2	Rootletin OS=Homo sapiens GN=CROCC PE=1 SV=1 - [CROCC_HUMAN]	3	10	13	15	1.172	1.193	1.004	0.938	0.807	0.837	1.127	0.819	0.965
P02741	C-reactive protein OS=Homo sapiens GN=CRP PE=1 SV=1 - [CRP_HUMAN]	1	1	1	1	0.688	1.538	1.048	0.754	0.375	0.393	0.681	0.46	0.658
O75718	Cartilage-associated protein OS=Homo sapiens GN=CRTAP PE=1 SV=1 - [CRTAP_HUMAN]	1	9	9	11	0.902	1.091	0.897	1.045	1.021	1.189	0.967	0.824	1.087
P02511	Alpha-crystallin B chain OS=Homo sapiens GN=CRYAB PE=1 SV=2 - [CRYAB_HUMAN]	1	2	2	2	1.244	0.963	1.3	1.835	12.257	3.604	1.59	19.359	1.431
Q9Y2S2	Lambda-crystallin homolog OS=Homo sapiens GN=CRYL1 PE=1 SV=3 - [CRYL1_HUMAN]	1	5	5	5	1.091	0.84	1.545	1.233	3.166	2.138	1.035	5.352	1.302
Q969H8	UPF0556 protein C19orf10 OS=Homo sapiens GN=C19orf10 PE=1 SV=1 - [CS010_HUMAN]	1	1	1	1	1.135	1.231	1.056	1.129	1.535	1.372	1.187	1.331	1.048
Q9BQ61	Uncharacterized protein C19orf43 OS=Homo sapiens GN=C19orf43 PE=1 SV=1 - [CS043_HUMAN]	1	3	3	3	1.308	0.864	1.256	0.834	1.028	1.037	1.435	0.74	1.17
Q9BQD3	KxDL motif-containing protein 1 OS=Homo sapiens GN=KXD1 PE=1 SV=2 - [KXDL1_HUMAN]	1	1	1	1	1.261	1.279	1.286	0.894	1.382	1.739	1.552	1.201	0.514
Q9BSF4	Uncharacterized protein C19orf52 OS=Homo sapiens GN=C19orf52 PE=1 SV=2 - [CS052_HUMAN]	1	2	2	2	1.2	1.141	1.133	1.306	0.959	1.018	1.167	1.04	0.968
O75534	Cold shock domain-containing protein E1 OS=Homo sapiens GN=CSDE1 PE=1 SV=2 - [CSDE1_HUMAN]	1	10	10	12	0.611	0.651	0.801	0.662	0.542	0.79	0.599	0.587	0.861
P68400	Casein kinase II subunit alpha OS=Homo sapiens GN=CSNK2A1 PE=1 SV=1 - [CSK21_HUMAN]	2	1	2	2	1.006	0.944	1.114	1.268	0.672	0.702	1.051	0.832	1.12
P19784	Casein kinase II subunit alpha' OS=Homo sapiens GN=CSNK2A2 PE=1 SV=1 - [CSK22_HUMAN]	1	3	4	4	0.924	0.811	0.994	1.085	0.899	0.929	0.872	1.103	1.123
P67870	Casein kinase II subunit beta OS=Homo sapiens GN=CSNK2B PE=1 SV=1 - [CSK2B_HUMAN]	1	2	2	2	0.866	0.942	1.54	1.134	0.724	0.904	0.834	0.85	1.151
O14936	Peripheral plasma membrane protein CASK OS=Homo sapiens GN=CASK PE=1 SV=3 - [CSKP_HUMAN]	1	9	9	10	1.348	1.101	1.234	1.392	1.631	1.424	1.256	1.992	1.318
P41240	Tyrosine-protein kinase CSK OS=Homo sapiens GN=CSK PE=1 SV=1 - [CSK_HUMAN]	1	5	5	5	0.943	0.836	1.594	1.106	1.495	1.424	0.951	1.74	1.417
Q13098	COP9 signalosome complex subunit 1 OS=Homo sapiens GN=GPS1 PE=1 SV=4 - [CSN1_HUMAN]	1	5	5	8	0.849	0.738	1.139	0.937	1.151	1.157	0.852	1.267	1.088
P61201	COP9 signalosome complex subunit 2 OS=Homo sapiens GN=COPS2 PE=1 SV=1 - [CSN2_HUMAN]	1	6	6	8	0.955	0.806	1.112	0.985	1.252	1.202	0.891	1.184	1.148
Q9UNS2	COP9 signalosome complex subunit 3 OS=Homo sapiens GN=COPS3 PE=1 SV=3 - [CSN3_HUMAN]	1	5	5	8	0.859	0.826	1.182	0.909	1.381	1.234	0.853	1.287	0.91
Q9BT78	COP9 signalosome complex subunit 4 OS=Homo sapiens GN=COPS4 PE=1 SV=1 - [CSN4_HUMAN]	1	4	4	4	1.051	0.797	1.256	1.037	1.405	1.392	1.033	1.234	1.088
Q92905	COP9 signalosome complex subunit 5 OS=Homo sapiens GN=COPS5 PE=1 SV=4 - [CSN5_HUMAN]	1	2	2	2	1.209	0.881	1.454	1.149	1.225	1.147	1.205	1.585	1.316
Q7L5N1	COP9 signalosome complex subunit 6 OS=Homo sapiens GN=COPS6 PE=1 SV=1 - [CSN6_HUMAN]	1	3	3	4	0.869	0.794	1.353	1.029	1.025	1.199	0.829	1.222	1.289
Q9UBW8	COP9 signalosome complex subunit 7a OS=Homo sapiens GN=COPS7A PE=1 SV=1 - [CSN7A_HUMAN]	1	2	2	2	0.878	0.883	1.047	0.97	1.37	1.506	0.877	1.575	0.976
Q9H9Q2	COP9 signalosome complex subunit 7b OS=Homo sapiens GN=COPS7B PE=1 SV=1 - [CSN7B_HUMAN]	1	1	1	1	1.054	0.891	1.305	1.02	1.155	0.979	1.025	1.216	1.208
Q99627	COP9 signalosome complex subunit 8 OS=Homo sapiens GN=COPS8 PE=1 SV=1 - [CSN8_HUMAN]	1	1	1	1	0.949	0.686	0.927	0.865	0.922	1.065	0.874	0.978	1.083
P13611	Versican core protein OS=Homo sapiens GN=VCAN PE=1 SV=3 - [CSPG2_HUMAN]	1	1	1	1	1.398	0.857	1.328	1.244	1.579	2.065	1.295	1.56	1.032
P21291	Cysteine and glycine-rich protein 1 OS=Homo sapiens GN=CSRP1 PE=1 SV=3 - [CSRP1_HUMAN]	1	1	1	1	0.903	0.546	0.746	0.956	1.681	3.21	0.956	1.221	0.688
Q16527	Cysteine and glycine-rich protein 2 OS=Homo sapiens GN=CSRP2 PE=1 SV=3 - [CSRP2_HUMAN]	1	3	3	3	1.647	1.016	0.918	1.352	1.115	1.451	1.649	1.033	1.51
Q05048	Cleavage stimulation factor subunit 1 OS=Homo sapiens GN=CSTF1 PE=1 SV=1 - [CSTF1_HUMAN]	1	3	3	4	1.157	1.061	0.769	1.098	0.722	0.765	1.176	0.732	0.942
P33240	Cleavage stimulation factor subunit 2 OS=Homo sapiens GN=CSTF2 PE=1 SV=1 - [CSTF2_HUMAN]	1	3	6	8	1.493	1.091	1.012	1.023	0.863	0.908	1.391	0.762	0.89
Q12996	Cleavage stimulation factor subunit 3 OS=Homo sapiens GN=CSTF3 PE=1 SV=1 - [CSTF3_HUMAN]	1	5	5	5	0.893	1.111	0.697	0.983	0.588	0.634	0.925	0.471	0.827
Q9H0L4	Cleavage stimulation factor subunit 2 tau variant OS=Homo sapiens GN=CSTF2T PE=1 SV=1 - [CSTFT_HUMAN]	1	3	5	6	1.468	1.133	0.928	1.111	0.911	0.789	1.474	0.858	1.119
Q9BQP7	Mitochondrial genome maintenance exonuclease 1 OS=Homo sapiens GN=MGME1 PE=1 SV=1 - [MGME1_HUMAN]	1	1	1	1	0.925	1.133	0.739	0.951	0.684	0.64	0.87	0.709	0.846
Q96MY1	Uncharacterized protein C20orf112 OS=Homo sapiens GN=C20orf112 PE=1 SV=2 - [CT112_HUMAN]	2	1	1	1	1.377	0.982	1.24	1.479	1.084	1.02	1.414	1.348	1.215
Q9P2B4	CTTNBP2 N-terminal-like protein OS=Homo sapiens GN=CTTNBP2NL PE=1 SV=2 - [CT2NL_HUMAN]	1	5	5	5	1.141	0.919	1.14	1.018	1.025	1.301	1.107	1.151	1.047
Q8WYA6	Beta-catenin-like protein 1 OS=Homo sapiens GN=CTNNBL1 PE=1 SV=1 - [CTBL1_HUMAN]	1	13	13	18	1.044	1.1	0.947	1.28	0.841	0.845	1.015	0.78	1.392
Q13363	C-terminal-binding protein 1 OS=Homo sapiens GN=CTBP1 PE=1 SV=2 - [CTBP1_HUMAN]	1	5	9	13	1.513	0.946	1.284	1.64	1.336	1.143	1.304	1.235	1.521
P56545	C-terminal-binding protein 2 OS=Homo sapiens GN=CTBP2 PE=1 SV=1 - [CTBP2_HUMAN]	1	6	10	13	0.891	0.794	0.876	0.848	0.595	0.572	0.9	0.549	0.88
P49711	Transcriptional repressor CTCF OS=Homo sapiens GN=CTCF PE=1 SV=1 - [CTCF_HUMAN]	2	6	6	6	1.38	1.23	1.014	1.482	0.714	0.688	1.325	0.971	1.297
Q9Y5B0	RNA polymerase II subunit A C-terminal domain phosphatase OS=Homo sapiens GN=CTDP1 PE=1 SV=3 - [CTDP1_HUMAN]	1	1	1	1	1.135	0.985	1.055	0.848	1.194	1.052	1.057	0.994	0.923
P0CG12	Chromosome transmission fidelity protein 8 homolog isoform 2 OS=Homo sapiens GN=CHTF8 PE=2 SV=1 - [CTF8A_HUMAN]	1	1	1	1	1.928	0.755	1.695	1.446	1.885	1.13	1.981	1.269	1.296
P29279	Connective tissue growth factor OS=Homo sapiens GN=CTGF PE=1 SV=2 - [CTGF_HUMAN]	1	2	2	3	0.905	1.594	2.003	0.52	0.857	1.781	0.852	0.565	0.744
Q8IWA5	Choline transporter-like protein 2 OS=Homo sapiens GN=SLC44A2 PE=1 SV=3 - [CTL2_HUMAN]	1	4	4	5	1.382	1.144	1.341	1.412	1.937	1.783	1.355	2.811	1.259
P35221	Catenin alpha-1 OS=Homo sapiens GN=CTNNA1 PE=1 SV=1 - [CTNA1_HUMAN]	2	7	13	21	1.005	1.101	0.756	1.088	0.796	0.869	0.927	0.864	0.801
P26232	Catenin alpha-2 OS=Homo sapiens GN=CTNNA2 PE=1 SV=5 - [CTNA2_HUMAN]	1	3	9	15	1.624	1.343	1.32	1.744	2.088	1.688	1.746	3.064	1.28
P35222	Catenin beta-1 OS=Homo sapiens GN=CTNNB1 PE=1 SV=1 - [CTNB1_HUMAN]	1	11	14	32	0.973	1.113	0.777	1.097	0.978	0.925	0.962	1.289	0.889
O60716	Catenin delta-1 OS=Homo sapiens GN=CTNND1 PE=1 SV=1 - [CTND1_HUMAN]	1	21	21	26	1.413	1.09	0.786	1.286	0.845	0.859	1.432	0.909	0.963
Q9UQB3	Catenin delta-2 OS=Homo sapiens GN=CTNND2 PE=1 SV=3 - [CTND2_HUMAN]	3	3	6	7	2.685	1.162	1.83	1.925	3.531	2.738	3.04	5.669	2.361
Q8WY07	Cationic amino acid transporter 3 OS=Homo sapiens GN=SLC7A3 PE=1 SV=1 - [CTR3_HUMAN]	1	2	2	2	0.363	1.374	0.274	0.222	0.24	0.247	0.352	0.225	0.326
Q6PD62	RNA polymerase-associated protein CTR9 homolog OS=Homo sapiens GN=CTR9 PE=1 SV=1 - [CTR9_HUMAN]	1	2	2	2	0.686	0.96	0.47	0.85	0.575	0.553	0.663	0.611	0.781
Q05D32	CTD small phosphatase-like protein 2 OS=Homo sapiens GN=CTDSPL2 PE=1 SV=2 - [CTSL2_HUMAN]	1	1	1	1	1.203	1.11	1.027	1.681	0.525	0.57	1.131	0.717	1.481
Q2VPK5	Cytoplasmic tRNA 2-thiolation protein 2 OS=Homo sapiens GN=CTU2 PE=1 SV=1 - [CTU2_HUMAN]	1	1	1	1	0.722	0.972	0.855	0.646	1.394	1.199	0.746	1.336	0.92
O43822	Protein C21orf2 OS=Homo sapiens GN=C21orf2 PE=1 SV=1 - [CU002_HUMAN]	1	1	1	1	1.297	1.375	1.492	0.402	2.866	3.718	1.472	1.253	0.42
P57076	Uncharacterized protein C21orf59 OS=Homo sapiens GN=C21orf59 PE=1 SV=1 - [CU059_HUMAN]	1	1	1	1	0.744	0.782	0.906	0.805	0.754	0.864	0.763	0.772	0.911
Q9NSI2	Protein FAM207A OS=Homo sapiens GN=FAM207A PE=1 SV=2 - [F207A_HUMAN]	1	2	2	2	1.04	1.068	1.144	0.958	0.833	0.8	1.001	0.736	1.047
Q13616	Cullin-1 OS=Homo sapiens GN=CUL1 PE=1 SV=2 - [CUL1_HUMAN]	1	9	9	9	0.821	0.858	0.966	0.848	0.803	0.931	0.791	0.936	0.898
Q13617	Cullin-2 OS=Homo sapiens GN=CUL2 PE=1 SV=2 - [CUL2_HUMAN]	1	7	7	9	0.965	0.829	1.072	1.074	0.991	1.045	0.889	1.023	1.198
Q13618	Cullin-3 OS=Homo sapiens GN=CUL3 PE=1 SV=2 - [CUL3_HUMAN]	1	9	10	10	0.869	0.843	1.063	1.113	1.065	1.118	0.897	1.102	1.276
Q13619	Cullin-4A OS=Homo sapiens GN=CUL4A PE=1 SV=3 - [CUL4A_HUMAN]	1	3	6	8	0.502	0.9	0.608	0.53	0.661	0.808	0.497	0.655	0.647
Q13620	Cullin-4B OS=Homo sapiens GN=CUL4B PE=1 SV=4 - [CUL4B_HUMAN]	1	9	12	13	0.851	1.039	1.217	0.879	1.343	1.269	0.858	1.104	0.905
Q93034	Cullin-5 OS=Homo sapiens GN=CUL5 PE=1 SV=4 - [CUL5_HUMAN]	1	4	4	5	0.961	0.871	1.446	1.28	2.109	1.589	0.935	2.656	1.309
Q14999	Cullin-7 OS=Homo sapiens GN=CUL7 PE=1 SV=2 - [CUL7_HUMAN]	2	1	1	1	1.239	1.202	1.501	1.128	2.508	2.155	1.244	2.465	0.963
Q9NTM9	Copper homeostasis protein cutC homolog OS=Homo sapiens GN=CUTC PE=1 SV=1 - [CUTC_HUMAN]	1	1	1	1	1.484	1.074	0.978	1.626	1.013	0.856	1.527	1.13	1.214
Q9P013	Spliceosome-associated protein CWC15 homolog OS=Homo sapiens GN=CWC15 PE=1 SV=2 - [CWC15_HUMAN]	1	4	4	5	2.285	1.297	1.454	1.372	1.073	0.994	2.338	0.774	1.466
Q9HCG8	Pre-mRNA-splicing factor CWC22 homolog OS=Homo sapiens GN=CWC22 PE=1 SV=3 - [CWC22_HUMAN]	1	1	1	1	1.047	1.208	1.366	1.19	1.391	0.834	1.157	0.684	0.987
Q6UX04	Peptidyl-prolyl cis-trans isomerase CWC27 homolog OS=Homo sapiens GN=CWC27 PE=1 SV=1 - [CWC27_HUMAN]	1	3	3	3	1.185	1.036	0.83	0.927	0.686	0.678	1.102	0.703	1.295
O43402	ER membrane protein complex subunit 8 OS=Homo sapiens GN=EMC8 PE=1 SV=1 - [EMC8_HUMAN]	1	4	4	4	1.044	1.073	1.105	1.163	0.863	1.04	1.045	1.022	1.035
P14406	Cytochrome c oxidase subunit 7A2, mitochondrial OS=Homo sapiens GN=COX7A2 PE=1 SV=1 - [CX7A2_HUMAN]	1	1	1	1	0.873	1.089	0.855	0.978	0.695	0.93	0.834	0.713	0.807
P17302	Gap junction alpha-1 protein OS=Homo sapiens GN=GJA1 PE=1 SV=2 - [CXA1_HUMAN]	1	1	1	1	0.721	1.138	0.45	0.511	0.413	0.58	0.659	0.408	0.389
P78310	Coxsackievirus and adenovirus receptor OS=Homo sapiens GN=CXADR PE=1 SV=1 - [CXAR_HUMAN]	1	6	6	6	1.043	1.258	1.069	0.959	0.874	0.803	1.11	1.029	0.859
Q9P0U4	CpG-binding protein OS=Homo sapiens GN=CXXC1 PE=1 SV=2 - [CXXC1_HUMAN]	1	1	1	1	1.334	0.975	0.765	0.913	0.715	0.88	1.337	1.009	1.199
P08574	Cytochrome c1, heme protein, mitochondrial OS=Homo sapiens GN=CYC1 PE=1 SV=3 - [CY1_HUMAN]	1	3	3	7	0.915	1.15	0.977	1.078	0.801	0.752	0.846	1.176	0.892
O43169	Cytochrome b5 type B OS=Homo sapiens GN=CYB5B PE=1 SV=2 - [CYB5B_HUMAN]	1	3	3	3	1.485	1.221	2.356	1.168	1.355	1.398	1.445	1.222	0.885
P00167	Cytochrome b5 OS=Homo sapiens GN=CYB5A PE=1 SV=2 - [CYB5_HUMAN]	1	1	1	1	2.305	1.267	1.265	1.455	0.365	0.44	2.389	0.718	1.176
Q9HB71	Calcyclin-binding protein OS=Homo sapiens GN=CACYBP PE=1 SV=2 - [CYBP_HUMAN]	1	5	5	6	0.868	0.719	0.886	0.816	0.724	0.756	0.825	0.821	0.936
Q7L576	Cytoplasmic FMR1-interacting protein 1 OS=Homo sapiens GN=CYFIP1 PE=1 SV=1 - [CYFP1_HUMAN]	3	6	15	17	0.989	0.9	1.036	0.938	1.319	1.431	0.994	1.226	1.044
Q96F07	Cytoplasmic FMR1-interacting protein 2 OS=Homo sapiens GN=CYFIP2 PE=1 SV=2 - [CYFP2_HUMAN]	3	3	12	13	0.844	0.82	1.088	0.921	1.268	1.13	0.721	1.867	1.151
Q15438	Cytohesin-1 OS=Homo sapiens GN=CYTH1 PE=1 SV=1 - [CYH1_HUMAN]	3	1	1	1	1.155	0.743	1.205	1.252	1.292	1.245	1.093	1.619	1.669
O00622	Protein CYR61 OS=Homo sapiens GN=CYR61 PE=1 SV=1 - [CYR61_HUMAN]	1	7	7	7	0.603	1.515	1.176	0.898	0.901	0.76	0.607	0.666	0.806
P04080	Cystatin-B OS=Homo sapiens GN=CSTB PE=1 SV=2 - [CYTB_HUMAN]	1	1	1	1	0.862	0.647	0.792	0.92	1.347	1.161	0.908	1.13	1.005
P01034	Cystatin-C OS=Homo sapiens GN=CST3 PE=1 SV=1 - [CYTC_HUMAN]	1	1	1	1	1.68	0.869	1.173	1.564	1.083	3.561	1.341	1.529	0.828
Q69YQ0	Cytospin-A OS=Homo sapiens GN=SPECC1L PE=1 SV=2 - [CYTSA_HUMAN]	8	1	2	2	0.832	1.227	1.009	0.435	0.916	1.558	0.842	0.573	0.712
Q5M775	Cytospin-B OS=Homo sapiens GN=SPECC1 PE=1 SV=1 - [CYTSB_HUMAN]	1	2	4	4	1.29	1.114	0.846	1.156	1.294	1.139	1.3	1.659	0.985
Q6ZPD9	Protein dpy-19 homolog 3 OS=Homo sapiens GN=DPY19L3 PE=2 SV=1 - [D19L3_HUMAN]	1	1	1	1	1.389	0.971	1.358	1.229	1.189	0.951	1.332	1.22	1.563
Q8N465	D-2-hydroxyglutarate dehydrogenase, mitochondrial OS=Homo sapiens GN=D2HGDH PE=1 SV=3 - [D2HDH_HUMAN]	1	2	2	2	1.205	1.036	1.193	1.333	2.029	1.446	1.124	3.165	1.123
Q9NRG7	Epimerase family protein SDR39U1 OS=Homo sapiens GN=SDR39U1 PE=1 SV=2 - [D39U1_HUMAN]	1	3	3	3	1.262	1.11	1.032	1.276	1.286	1.083	1.244	1.674	1.038
Q9Y4D1	Disheveled-associated activator of morphogenesis 1 OS=Homo sapiens GN=DAAM1 PE=1 SV=2 - [DAAM1_HUMAN]	1	2	2	2	1.02	1.094	1.172	0.932	1.638	1.073	1.005	1.538	1.158
Q96NX9	Dachshund homolog 2 OS=Homo sapiens GN=DACH2 PE=2 SV=1 - [DACH2_HUMAN]	2	1	1	1	1.497	0.94	1.522	1.823	1.178	1.133	1.608	1.455	1.37
P61803	Dolichyl-diphosphooligosaccharide--protein glycosyltransferase subunit DAD1 OS=Homo sapiens GN=DAD1 PE=1 SV=3 - [DAD1_HUMAN]	1	1	1	1	0.998	1.54	1.151	0.925	0.8	1.056	0.854	0.649	0.825
Q14118	Dystroglycan OS=Homo sapiens GN=DAG1 PE=1 SV=2 - [DAG1_HUMAN]	1	1	1	2	1.275	0.868	1.139	1.266	1.43	1.338	1.374	1.639	1.273
O43293	Death-associated protein kinase 3 OS=Homo sapiens GN=DAPK3 PE=1 SV=1 - [DAPK3_HUMAN]	2	3	3	3	1.265	1.087	0.691	1.154	0.653	0.864	1.311	0.553	1.071
Q9NR28	Diablo homolog, mitochondrial OS=Homo sapiens GN=DIABLO PE=1 SV=1 - [DBLOH_HUMAN]	1	6	7	10	1.243	1.109	1.286	1.492	0.916	1.027	1.178	1.102	1.464
Q9UJU6	Drebrin-like protein OS=Homo sapiens GN=DBNL PE=1 SV=1 - [DBNL_HUMAN]	1	3	3	3	1.265	0.902	1.597	1.15	1.905	2.234	1.317	2.084	1.099
P16989	DNA-binding protein A OS=Homo sapiens GN=CSDA PE=1 SV=4 - [DBPA_HUMAN]	2	3	3	3	0.814	0.827	0.657	0.755	0.578	0.952	0.771	0.6	0.784
Q9UK59	Lariat debranching enzyme OS=Homo sapiens GN=DBR1 PE=1 SV=2 - [DBR1_HUMAN]	1	1	1	1	1.037	0.97	1.065	1.04	1.014	1.116	1.081	0.952	1.059
Q13409	Cytoplasmic dynein 1 intermediate chain 2 OS=Homo sapiens GN=DYNC1I2 PE=1 SV=3 - [DC1I2_HUMAN]	1	1	1	2	1.046	0.866	1.376	0.901	2.069	1.612	0.957	2.244	0.985
Q9Y6G9	Cytoplasmic dynein 1 light intermediate chain 1 OS=Homo sapiens GN=DYNC1LI1 PE=1 SV=3 - [DC1L1_HUMAN]	1	5	5	7	0.848	0.811	1.295	0.919	1.202	1.058	0.779	1.393	1.116
O43237	Cytoplasmic dynein 1 light intermediate chain 2 OS=Homo sapiens GN=DYNC1LI2 PE=1 SV=1 - [DC1L2_HUMAN]	1	3	3	4	1.022	0.898	1.544	1.192	2.891	2.329	1.043	3.47	1.363
Q8TEB1	DDB1- and CUL4-associated factor 11 OS=Homo sapiens GN=DCAF11 PE=1 SV=1 - [DCA11_HUMAN]	1	1	1	1	0.919	0.934	1.021	0.86	1.052	0.926	0.944	0.938	0.749
Q9NV06	DDB1- and CUL4-associated factor 13 OS=Homo sapiens GN=DCAF13 PE=1 SV=2 - [DCA13_HUMAN]	1	6	6	6	0.766	1.156	0.61	0.829	0.582	0.543	0.803	0.497	0.765
Q96JK2	DDB1- and CUL4-associated factor 5 OS=Homo sapiens GN=DCAF5 PE=1 SV=2 - [DCAF5_HUMAN]	1	2	2	2	2.796	0.891	4.436	0.844	4.074	2.894	1.789	0.858	1.438
P61962	DDB1- and CUL4-associated factor 7 OS=Homo sapiens GN=DCAF7 PE=1 SV=1 - [DCAF7_HUMAN]	1	2	2	2	1.86	0.949	1.427	1.918	1.16	0.994	1.838	1.251	1.992
Q8WVC6	Dephospho-CoA kinase domain-containing protein OS=Homo sapiens GN=DCAKD PE=1 SV=1 - [DCAKD_HUMAN]	1	5	5	5	0.976	1.031	0.878	1.178	0.886	0.943	1.042	0.902	0.909
P27707	Deoxycytidine kinase OS=Homo sapiens GN=DCK PE=1 SV=1 - [DCK_HUMAN]	1	1	1	2	1.114	0.9	1.282	1.556	1.379	1.662	1.059	1.597	1.124
O15075	Serine/threonine-protein kinase DCLK1 OS=Homo sapiens GN=DCLK1 PE=1 SV=2 - [DCLK1_HUMAN]	1	8	8	12	0.926	0.78	1.491	1.118	3.56	3.22	0.943	6.436	1.187
Q8N568	Serine/threonine-protein kinase DCLK2 OS=Homo sapiens GN=DCLK2 PE=2 SV=4 - [DCLK2_HUMAN]	1	5	5	5	0.994	1.002	1.32	1.114	2.843	2.289	1.06	4.454	1.137
Q96C86	m7GpppX diphosphatase OS=Homo sapiens GN=DCPS PE=1 SV=2 - [DCPS_HUMAN]	1	6	6	8	1.022	0.904	1.079	0.922	0.9	0.881	1.076	0.945	1.068
P32321	Deoxycytidylate deaminase OS=Homo sapiens GN=DCTD PE=1 SV=2 - [DCTD_HUMAN]	1	1	1	1	1.559	0.497	1.129	1.666	0.918	1.18	1.703	1.016	2.036
Q14203	Dynactin subunit 1 OS=Homo sapiens GN=DCTN1 PE=1 SV=3 - [DCTN1_HUMAN]	2	14	15	18	1.144	1.022	1.877	1.014	2.688	2.079	1.121	2.828	1.127
Q13561	Dynactin subunit 2 OS=Homo sapiens GN=DCTN2 PE=1 SV=4 - [DCTN2_HUMAN]	1	8	8	10	1.311	0.87	1.751	1.175	2.085	1.705	1.268	2.527	1.398
O75935	Dynactin subunit 3 OS=Homo sapiens GN=DCTN3 PE=1 SV=1 - [DCTN3_HUMAN]	1	4	4	5	1.094	0.905	1.701	1.013	1.905	1.747	1.136	2.122	1.269
Q9UJW0	Dynactin subunit 4 OS=Homo sapiens GN=DCTN4 PE=1 SV=1 - [DCTN4_HUMAN]	1	3	3	3	1.139	0.872	1.272	1.204	1.491	1.309	1.152	1.358	1.279
Q9BTE1	Dynactin subunit 5 OS=Homo sapiens GN=DCTN5 PE=1 SV=1 - [DCTN5_HUMAN]	1	1	1	1	0.827	0.858	1.137	0.753	0.996	1.029	0.935	0.998	0.753
O00399	Dynactin subunit 6 OS=Homo sapiens GN=DCTN6 PE=1 SV=1 - [DCTN6_HUMAN]	1	2	2	2	1.511	0.898	1.892	1.217	2.365	2.25	1.513	2.604	1.514
Q9H773	dCTP pyrophosphatase 1 OS=Homo sapiens GN=DCTPP1 PE=1 SV=1 - [DCTP1_HUMAN]	1	1	1	1	0.873	0.695	1.137	0.903	0.641	0.738	0.9	0.614	0.968
P06132	Uroporphyrinogen decarboxylase OS=Homo sapiens GN=UROD PE=1 SV=2 - [DCUP_HUMAN]	1	2	2	2	1.125	0.823	0.808	1.339	0.733	0.727	1.033	0.902	1.379
Q7Z4W1	L-xylulose reductase OS=Homo sapiens GN=DCXR PE=1 SV=2 - [DCXR_HUMAN]	1	5	5	6	1.066	1.026	1.123	1.385	1.121	1.123	1.079	1.294	1.21
Q9NUU7	ATP-dependent RNA helicase DDX19A OS=Homo sapiens GN=DDX19A PE=1 SV=1 - [DD19A_HUMAN]	3	9	9	11	0.821	0.768	0.977	0.802	1.014	1.057	0.78	0.909	0.813
Q9BW61	DET1- and DDB1-associated protein 1 OS=Homo sapiens GN=DDA1 PE=1 SV=1 - [DDA1_HUMAN]	1	2	2	2	1.287	1.029	1.178	1	1.011	1.001	1.32	1.067	0.878
O94760	N(G),N(G)-dimethylarginine dimethylaminohydrolase 1 OS=Homo sapiens GN=DDAH1 PE=1 SV=3 - [DDAH1_HUMAN]	1	3	4	6	1.056	0.854	1.24	1.108	3.1	2.54	1.058	6.219	1.004
O95865	N(G),N(G)-dimethylarginine dimethylaminohydrolase 2 OS=Homo sapiens GN=DDAH2 PE=1 SV=1 - [DDAH2_HUMAN]	1	6	7	9	1.94	0.877	3.476	1.464	3.659	2.474	2.119	4.794	2.158
Q16531	DNA damage-binding protein 1 OS=Homo sapiens GN=DDB1 PE=1 SV=1 - [DDB1_HUMAN]	1	24	24	37	0.985	0.995	0.911	1.071	0.868	0.903	0.956	0.734	1.062
Q92466	DNA damage-binding protein 2 OS=Homo sapiens GN=DDB2 PE=1 SV=1 - [DDB2_HUMAN]	1	2	2	2	1.379	1.096	1.079	2.401	1.221	1.081	1.309	0.858	2.205
Q5TDH0	Protein DDI1 homolog 2 OS=Homo sapiens GN=DDI2 PE=1 SV=1 - [DDI2_HUMAN]	1	1	2	2	0.86	0.988	0.921	0.967	0.667	0.641	0.908	0.563	0.882
Q08345	Epithelial discoidin domain-containing receptor 1 OS=Homo sapiens GN=DDR1 PE=1 SV=1 - [DDR1_HUMAN]	1	1	1	1	0.709	0.92	1.04	0.831	1.38	1.284	0.737	1.346	0.877
Q96HY6	DDRGK domain-containing protein 1 OS=Homo sapiens GN=DDRGK1 PE=1 SV=2 - [DDRGK_HUMAN]	1	2	2	2	1.302	1.241	1.104	1.311	1.583	1.37	1.347	1.37	0.857
Q13206	Probable ATP-dependent RNA helicase DDX10 OS=Homo sapiens GN=DDX10 PE=1 SV=2 - [DDX10_HUMAN]	1	4	4	4	0.739	1.1	0.582	0.986	0.613	0.617	0.722	0.601	0.893
Q9NVP1	ATP-dependent RNA helicase DDX18 OS=Homo sapiens GN=DDX18 PE=1 SV=2 - [DDX18_HUMAN]	1	12	12	19	0.806	1.224	0.632	0.876	0.486	0.494	0.79	0.449	0.685
Q92499	ATP-dependent RNA helicase DDX1 OS=Homo sapiens GN=DDX1 PE=1 SV=2 - [DDX1_HUMAN]	1	13	13	17	0.997	0.897	0.981	0.893	1.013	1.043	0.945	1.052	0.929
Q9UHI6	Probable ATP-dependent RNA helicase DDX20 OS=Homo sapiens GN=DDX20 PE=1 SV=2 - [DDX20_HUMAN]	1	1	1	1	0.923	0.72	0.8	0.917	0.655	0.746	0.904	0.627	1.084
Q9NR30	Nucleolar RNA helicase 2 OS=Homo sapiens GN=DDX21 PE=1 SV=5 - [DDX21_HUMAN]	1	10	10	16	0.547	1.084	0.424	0.578	0.36	0.427	0.48	0.282	0.552
Q9BUQ8	Probable ATP-dependent RNA helicase DDX23 OS=Homo sapiens GN=DDX23 PE=1 SV=3 - [DDX23_HUMAN]	1	11	11	14	1.594	1.069	0.915	1.227	1.112	1.086	1.658	0.901	1.2
Q9GZR7	ATP-dependent RNA helicase DDX24 OS=Homo sapiens GN=DDX24 PE=1 SV=1 - [DDX24_HUMAN]	1	8	8	10	0.857	1.156	0.86	0.996	0.858	0.808	0.914	0.735	0.855
Q96GQ7	Probable ATP-dependent RNA helicase DDX27 OS=Homo sapiens GN=DDX27 PE=1 SV=2 - [DDX27_HUMAN]	1	9	9	10	0.849	1.163	0.683	0.961	0.555	0.595	0.792	0.558	0.836
Q9H8H2	Probable ATP-dependent RNA helicase DDX31 OS=Homo sapiens GN=DDX31 PE=1 SV=2 - [DDX31_HUMAN]	1	2	2	2	0.894	0.871	0.758	0.983	0.85	0.82	0.899	1.079	1.034
O00571	ATP-dependent RNA helicase DDX3X OS=Homo sapiens GN=DDX3X PE=1 SV=3 - [DDX3X_HUMAN]	2	16	17	26	0.908	0.762	0.869	0.946	0.763	0.907	0.894	0.739	1.081
Q9UJV9	Probable ATP-dependent RNA helicase DDX41 OS=Homo sapiens GN=DDX41 PE=1 SV=2 - [DDX41_HUMAN]	1	2	2	2	1.074	1.051	0.843	1.154	0.874	0.748	1.085	0.783	1.02
Q86XP3	ATP-dependent RNA helicase DDX42 OS=Homo sapiens GN=DDX42 PE=1 SV=1 - [DDX42_HUMAN]	1	9	9	10	1.011	0.845	0.884	0.975	0.722	0.806	1.026	0.696	0.992
Q7L014	Probable ATP-dependent RNA helicase DDX46 OS=Homo sapiens GN=DDX46 PE=1 SV=2 - [DDX46_HUMAN]	1	4	4	4	0.709	0.949	0.545	0.722	0.596	0.489	0.687	0.637	0.764
Q9H0S4	Probable ATP-dependent RNA helicase DDX47 OS=Homo sapiens GN=DDX47 PE=1 SV=1 - [DDX47_HUMAN]	1	4	4	5	0.929	1.068	0.707	1.143	0.654	0.598	0.868	0.648	0.87
Q9Y6V7	Probable ATP-dependent RNA helicase DDX49 OS=Homo sapiens GN=DDX49 PE=1 SV=1 - [DDX49_HUMAN]	1	3	3	3	0.69	1.226	0.894	1.075	0.787	0.898	0.717	0.804	0.887
Q9BQ39	ATP-dependent RNA helicase DDX50 OS=Homo sapiens GN=DDX50 PE=1 SV=1 - [DDX50_HUMAN]	1	10	10	13	1.067	1.2	0.748	1.18	0.681	0.674	1.071	0.619	0.995
Q9Y2R4	Probable ATP-dependent RNA helicase DDX52 OS=Homo sapiens GN=DDX52 PE=1 SV=3 - [DDX52_HUMAN]	1	3	4	6	0.883	1.197	0.44	1.012	0.417	0.415	0.898	0.365	0.818
Q8TDD1	ATP-dependent RNA helicase DDX54 OS=Homo sapiens GN=DDX54 PE=1 SV=2 - [DDX54_HUMAN]	1	6	7	8	1.03	1.187	0.677	1.277	0.591	0.646	1.024	0.594	0.897
Q9NY93	Probable ATP-dependent RNA helicase DDX56 OS=Homo sapiens GN=DDX56 PE=1 SV=1 - [DDX56_HUMAN]	1	4	4	5	0.82	1.052	0.688	0.976	0.667	0.654	0.766	0.578	0.884
P17844	Probable ATP-dependent RNA helicase DDX5 OS=Homo sapiens GN=DDX5 PE=1 SV=1 - [DDX5_HUMAN]	1	22	29	59	1.052	0.899	0.959	1.05	0.675	0.754	1.03	0.66	1.055
P26196	Probable ATP-dependent RNA helicase DDX6 OS=Homo sapiens GN=DDX6 PE=1 SV=2 - [DDX6_HUMAN]	4	8	9	12	0.799	0.862	0.911	0.821	0.851	0.953	0.776	0.937	1.017
Q16698	2,4-dienoyl-CoA reductase, mitochondrial OS=Homo sapiens GN=DECR1 PE=1 SV=1 - [DECR_HUMAN]	1	8	8	10	1.031	1.039	1.239	1.042	1.864	1.883	1.026	2.432	0.981
Q9HBH1	Peptide deformylase, mitochondrial OS=Homo sapiens GN=PDF PE=1 SV=1 - [DEFM_HUMAN]	1	1	1	1	0.964	1.047	0.807	1.099	0.735	0.841	1.05	0.827	1.18
P35659	Protein DEK OS=Homo sapiens GN=DEK PE=1 SV=1 - [DEK_HUMAN]	1	7	7	11	1.024	1.13	1.004	1.112	0.814	0.784	1.005	0.747	1.335
Q6IQ26	DENN domain-containing protein 5A OS=Homo sapiens GN=DENND5A PE=1 SV=2 - [DEN5A_HUMAN]	1	1	1	1	0.902	2.513	5.07	2.255	6.91	9.307	2.882	8.262	1.675
O43583	Density-regulated protein OS=Homo sapiens GN=DENR PE=1 SV=2 - [DENR_HUMAN]	1	1	1	1	1.105	0.712	1.092	0.965	1.137	1.199	1.081	1.268	1.1
Q9Y315	Putative deoxyribose-phosphate aldolase OS=Homo sapiens GN=DERA PE=1 SV=2 - [DEOC_HUMAN]	1	2	2	2	1.037	0.854	1.05	1.168	1.054	1.105	1.029	1.252	1.306
Q9BUN8	Derlin-1 OS=Homo sapiens GN=DERL1 PE=1 SV=1 - [DERL1_HUMAN]	1	1	1	1	0.805	0.633	1.236	1.258	0.911	1.052	0.818	0.857	1.18
Q96Q80	Derlin-3 OS=Homo sapiens GN=DERL3 PE=1 SV=2 - [DERL3_HUMAN]	2	1	1	1	1.205	1.246	1.129	1.352	0.95	1.176	1.13	1.113	0.981
P15924	Desmoplakin OS=Homo sapiens GN=DSP PE=1 SV=3 - [DESP_HUMAN]	1	35	35	39	1.421	1.09	0.755	1.854	0.603	0.595	1.509	0.61	0.914
P60981	Destrin OS=Homo sapiens GN=DSTN PE=1 SV=3 - [DEST_HUMAN]	1	4	5	10	0.987	0.768	1.258	1.031	2.031	3.303	1.05	1.183	1.207
O00273	DNA fragmentation factor subunit alpha OS=Homo sapiens GN=DFFA PE=1 SV=1 - [DFFA_HUMAN]	1	3	3	4	1.391	0.949	1.165	1.05	1.027	0.988	1.341	0.826	1.056
Q3LXA3	Bifunctional ATP-dependent dihydroxyacetone kinase/FAD-AMP lyase (cyclizing) OS=Homo sapiens GN=DAK PE=1 SV=2 - [DHAK_HUMAN]	1	5	5	7	0.929	0.904	0.897	1.09	1.1	0.904	1.075	1.368	1.125
Q8NBQ5	Estradiol 17-beta-dehydrogenase 11 OS=Homo sapiens GN=HSD17B11 PE=1 SV=3 - [DHB11_HUMAN]	1	2	2	2	1.02	0.969	1.221	1.255	1.303	1.193	0.982	1.404	1.173
Q53GQ0	Estradiol 17-beta-dehydrogenase 12 OS=Homo sapiens GN=HSD17B12 PE=1 SV=2 - [DHB12_HUMAN]	1	4	4	9	0.883	1.099	0.906	0.983	1.257	1.198	0.852	1.37	1.002
P51659	Peroxisomal multifunctional enzyme type 2 OS=Homo sapiens GN=HSD17B4 PE=1 SV=3 - [DHB4_HUMAN]	1	13	13	23	0.707	1.125	0.58	0.651	0.634	0.556	0.709	0.758	0.666
P56937	3-keto-steroid reductase OS=Homo sapiens GN=HSD17B7 PE=1 SV=1 - [DHB7_HUMAN]	1	1	1	2	0.803	1.019	0.817	1.005	0.93	0.804	0.811	1.115	1.13
Q92506	Estradiol 17-beta-dehydrogenase 8 OS=Homo sapiens GN=HSD17B8 PE=1 SV=2 - [DHB8_HUMAN]	1	2	2	3	2.085	1.229	1.22	1.718	2.251	1.197	2.008	3.004	1.544
Q15392	Delta(24)-sterol reductase OS=Homo sapiens GN=DHCR24 PE=1 SV=2 - [DHC24_HUMAN]	1	2	2	2	0.635	0.969	0.829	0.57	0.502	0.769	0.596	0.47	0.614
Q9UBM7	7-dehydrocholesterol reductase OS=Homo sapiens GN=DHCR7 PE=1 SV=1 - [DHCR7_HUMAN]	1	3	3	4	1.05	1.226	1.376	1.108	1.704	1.389	1.052	1.572	0.966
P00367	Glutamate dehydrogenase 1, mitochondrial OS=Homo sapiens GN=GLUD1 PE=1 SV=2 - [DHE3_HUMAN]	2	9	9	18	1.139	1.186	1.266	1.142	2.279	1.712	1.134	3.182	1.033
P09417	Dihydropteridine reductase OS=Homo sapiens GN=QDPR PE=1 SV=2 - [DHPR_HUMAN]	1	4	4	4	1.05	0.728	1.276	1.072	1.848	1.563	1.08	1.995	1.328
Q6UWP2	Dehydrogenase/reductase SDR family member 11 OS=Homo sapiens GN=DHRS11 PE=1 SV=1 - [DHR11_HUMAN]	1	1	1	1	1.122	0.787	0.729	1.075	0.805	0.608	1.077	0.744	0.929
Q6UX07	Dehydrogenase/reductase SDR family member 13 OS=Homo sapiens GN=DHRS13 PE=2 SV=1 - [DHR13_HUMAN]	1	1	1	1	1.123	1.023	0.896	1.293	1.017	1.056	1.088	1.243	1.07
Q9BTZ2	Dehydrogenase/reductase SDR family member 4 OS=Homo sapiens GN=DHRS4 PE=1 SV=3 - [DHRS4_HUMAN]	1	1	1	1	1.093	0.923	1.295	1.007	1.075	0.973	1.11	0.912	0.809
Q9Y394	Dehydrogenase/reductase SDR family member 7 OS=Homo sapiens GN=DHRS7 PE=1 SV=1 - [DHRS7_HUMAN]	1	5	5	7	1.112	0.961	1.104	1.325	1.304	1.402	1.097	1.513	1.235
P31040	Succinate dehydrogenase [ubiquinone] flavoprotein subunit, mitochondrial OS=Homo sapiens GN=SDHA PE=1 SV=2 - [DHSA_HUMAN]	1	10	10	13	1	1.176	0.848	1.081	0.893	0.77	0.987	0.837	0.878
P21912	Succinate dehydrogenase [ubiquinone] iron-sulfur subunit, mitochondrial OS=Homo sapiens GN=SDHB PE=1 SV=3 - [DHSB_HUMAN]	2	12	12	15	1.263	1.224	0.98	1.042	1.046	0.855	1.231	0.948	0.889
Q00796	Sorbitol dehydrogenase OS=Homo sapiens GN=SORD PE=1 SV=4 - [DHSO_HUMAN]	1	5	5	5	0.718	0.87	0.86	0.583	0.816	0.915	0.795	1.139	0.686
Q96HY7	Probable 2-oxoglutarate dehydrogenase E1 component DHKTD1, mitochondrial OS=Homo sapiens GN=DHTKD1 PE=2 SV=2 - [DHTK1_HUMAN]	1	4	4	4	1.002	1.313	0.509	1.196	0.667	0.566	0.959	0.953	0.891
O43143	Putative pre-mRNA-splicing factor ATP-dependent RNA helicase DHX15 OS=Homo sapiens GN=DHX15 PE=1 SV=2 - [DHX15_HUMAN]	2	14	15	28	0.747	1.026	0.748	0.836	0.661	0.634	0.727	0.675	0.851
O60231	Putative pre-mRNA-splicing factor ATP-dependent RNA helicase DHX16 OS=Homo sapiens GN=DHX16 PE=1 SV=2 - [DHX16_HUMAN]	2	3	4	5	0.856	0.78	0.958	1.022	0.887	0.985	0.882	0.98	1.201
Q7Z478	ATP-dependent RNA helicase DHX29 OS=Homo sapiens GN=DHX29 PE=1 SV=2 - [DHX29_HUMAN]	1	2	2	2	0.902	0.785	0.819	0.971	0.78	1.052	0.854	1.085	1.011
Q7L2E3	Putative ATP-dependent RNA helicase DHX30 OS=Homo sapiens GN=DHX30 PE=1 SV=1 - [DHX30_HUMAN]	1	13	14	15	0.96	0.978	0.962	1.25	0.921	0.944	0.932	1.081	1.266
Q7L7V1	Putative pre-mRNA-splicing factor ATP-dependent RNA helicase DHX32 OS=Homo sapiens GN=DHX32 PE=1 SV=1 - [DHX32_HUMAN]	1	1	1	1	1.431	0.955	1.579	1.594	1.166	1.357	1.392	1.239	2.125
Q9H2U1	Probable ATP-dependent RNA helicase DHX36 OS=Homo sapiens GN=DHX36 PE=1 SV=2 - [DHX36_HUMAN]	1	2	2	2	0.823	0.958	0.731	0.783	0.604	0.667	0.75	0.735	0.975
Q8IY37	Probable ATP-dependent RNA helicase DHX37 OS=Homo sapiens GN=DHX37 PE=1 SV=1 - [DHX37_HUMAN]	1	3	3	3	0.785	0.945	0.568	0.763	0.636	0.692	0.758	0.577	0.599
Q8IX18	Probable ATP-dependent RNA helicase DHX40 OS=Homo sapiens GN=DHX40 PE=1 SV=2 - [DHX40_HUMAN]	1	2	2	2	1.406	1.061	1.817	1.505	1.317	1.468	1.366	1.242	1.411
Q08211	ATP-dependent RNA helicase A OS=Homo sapiens GN=DHX9 PE=1 SV=4 - [DHX9_HUMAN]	2	25	25	52	0.876	1.105	0.837	1.027	0.701	0.723	0.871	0.732	0.9
Q8IYB7	DIS3-like exonuclease 2 OS=Homo sapiens GN=DIS3L2 PE=1 SV=4 - [DI3L2_HUMAN]	1	4	4	4	0.9	0.622	1.309	1.09	1.152	1.283	0.869	1.429	1.604
Q01459	Di-N-acetylchitobiase OS=Homo sapiens GN=CTBS PE=1 SV=1 - [DIAC_HUMAN]	1	1	1	1	1.203	1.148	1.111	0.682	1.553	1.01	1.204	2.388	0.89
O60610	Protein diaphanous homolog 1 OS=Homo sapiens GN=DIAPH1 PE=1 SV=2 - [DIAP1_HUMAN]	1	10	10	14	0.819	0.678	0.782	0.86	0.685	0.695	0.722	0.752	0.955
Q9UPY3	Endoribonuclease Dicer OS=Homo sapiens GN=DICER1 PE=1 SV=3 - [DICER_HUMAN]	5	3	4	5	0.89	0.833	1.176	1.02	0.865	1.037	0.881	0.868	1.203
Q9UBX3	Mitochondrial dicarboxylate carrier OS=Homo sapiens GN=SLC25A10 PE=1 SV=2 - [DIC_HUMAN]	1	2	2	2	0.985	1.123	1.055	1.312	1.026	1.061	0.977	1.864	1.268
Q9BTC0	Death-inducer obliterator 1 OS=Homo sapiens GN=DIDO1 PE=1 SV=5 - [DIDO1_HUMAN]	1	10	10	10	1.267	1.013	1.173	1.096	0.894	0.965	1.209	0.881	1.088
Q9UNQ2	Probable dimethyladenosine transferase OS=Homo sapiens GN=DIMT1 PE=1 SV=1 - [DIM1_HUMAN]	1	3	3	3	0.73	1.057	0.597	0.706	0.627	0.468	0.708	0.402	0.865
Q9UBS4	DnaJ homolog subfamily B member 11 OS=Homo sapiens GN=DNAJB11 PE=1 SV=1 - [DJB11_HUMAN]	1	1	1	1	1.524	1.085	1.148	0.933	1.503	1.461	1.452	1.061	0.749
Q9NXW2	DnaJ homolog subfamily B member 12 OS=Homo sapiens GN=DNAJB12 PE=1 SV=4 - [DJB12_HUMAN]	1	1	1	1	0.888	1.285	0.851	0.689	0.98	1.111	0.872	1.102	0.598
Q8TBM8	DnaJ homolog subfamily B member 14 OS=Homo sapiens GN=DNAJB14 PE=2 SV=1 - [DJB14_HUMAN]	1	1	1	1	1.011	1.335	0.862	0.705	0.801	0.926	1.104	0.88	0.604
Q8IXB1	DnaJ homolog subfamily C member 10 OS=Homo sapiens GN=DNAJC10 PE=1 SV=2 - [DJC10_HUMAN]	1	4	4	4	0.987	1.04	0.984	1.012	1.217	1.504	0.957	0.957	0.943
Q9NVH1	DnaJ homolog subfamily C member 11 OS=Homo sapiens GN=DNAJC11 PE=1 SV=2 - [DJC11_HUMAN]	1	7	7	7	0.858	1.224	0.868	0.891	0.94	0.721	0.817	0.846	0.801
Q9UKB3	DnaJ homolog subfamily C member 12 OS=Homo sapiens GN=DNAJC12 PE=1 SV=1 - [DJC12_HUMAN]	1	1	1	1	4.589	2.808	8.039	2.711	14.814	19.128	5.73	8.578	2.73
O75165	DnaJ homolog subfamily C member 13 OS=Homo sapiens GN=DNAJC13 PE=1 SV=5 - [DJC13_HUMAN]	1	9	9	9	0.918	0.896	1.015	1.031	1.367	1.438	0.943	1.574	1.158
Q9Y2G8	DnaJ homolog subfamily C member 16 OS=Homo sapiens GN=DNAJC16 PE=2 SV=3 - [DJC16_HUMAN]	1	1	1	2	1.071	0.979	0.93	1.125	0.706	0.867	1.058	0.968	1.289
Q9NVM6	DnaJ homolog subfamily C member 17 OS=Homo sapiens GN=DNAJC17 PE=1 SV=1 - [DJC17_HUMAN]	1	3	3	3	1.296	0.973	0.918	0.649	0.909	0.904	1.42	0.625	0.861
Q9H1X3	DnaJ homolog subfamily C member 25 OS=Homo sapiens GN=DNAJC25 PE=2 SV=1 - [DJC25_HUMAN]	1	1	1	1	0.829	1.281	0.732	0.609	1.078	0.715	0.75	0.415	0.463
O60832	H/ACA ribonucleoprotein complex subunit 4 OS=Homo sapiens GN=DKC1 PE=1 SV=3 - [DKC1_HUMAN]	1	11	11	15	0.845	1.247	0.795	1.002	0.631	0.609	0.848	0.516	0.925
P09622	Dihydrolipoyl dehydrogenase, mitochondrial OS=Homo sapiens GN=DLD PE=1 SV=2 - [DLDH_HUMAN]	1	9	9	18	1.239	1.279	0.9	1.027	1.017	0.895	1.248	0.864	0.841
Q12959	Disks large homolog 1 OS=Homo sapiens GN=DLG1 PE=1 SV=2 - [DLG1_HUMAN]	1	6	6	7	1.327	1.086	1.255	1.119	1.086	1.184	1.284	1.078	1.064
Q92796	Disks large homolog 3 OS=Homo sapiens GN=DLG3 PE=1 SV=2 - [DLG3_HUMAN]	1	1	1	1	1.961	1.33	1.148	0.874	0.976	0.621	2.059	0.904	1.041
O14490	Disks large-associated protein 1 OS=Homo sapiens GN=DLGAP1 PE=1 SV=1 - [DLGP1_HUMAN]	1	1	1	1	0.984	1.323	0.855	0.605	1.536	1.034	1.013	2.093	0.663
Q9Y2H0	Disks large-associated protein 4 OS=Homo sapiens GN=DLGAP4 PE=1 SV=3 - [DLGP4_HUMAN]	1	4	4	4	1.531	0.872	2.443	1.311	2.237	1.831	1.576	2.526	2.224
P80370	Protein delta homolog 1 OS=Homo sapiens GN=DLK1 PE=1 SV=3 - [DLK1_HUMAN]	1	3	3	5	1.537	1.149	1.831	2.811	1.519	1.33	1.577	1.518	2.047
Q9NPF5	DNA methyltransferase 1-associated protein 1 OS=Homo sapiens GN=DMAP1 PE=1 SV=1 - [DMAP1_HUMAN]	1	1	1	1	1.186	1.042	1.263	1.177	0.872	0.807	1.344	0.716	1.255
P11532	Dystrophin OS=Homo sapiens GN=DMD PE=1 SV=3 - [DMD_HUMAN]	1	2	3	3	1.651	1.059	1.524	1.424	1.652	2.204	1.672	2.079	1.341
P31689	DnaJ homolog subfamily A member 1 OS=Homo sapiens GN=DNAJA1 PE=1 SV=2 - [DNJA1_HUMAN]	4	6	7	8	0.971	0.917	1.057	0.818	0.938	1.086	1.031	0.913	0.968
O60884	DnaJ homolog subfamily A member 2 OS=Homo sapiens GN=DNAJA2 PE=1 SV=1 - [DNJA2_HUMAN]	1	6	6	9	0.881	0.944	1.128	0.789	0.947	0.84	0.902	0.848	0.689
Q96EY1	DnaJ homolog subfamily A member 3, mitochondrial OS=Homo sapiens GN=DNAJA3 PE=1 SV=2 - [DNJA3_HUMAN]	1	3	3	3	0.995	1.127	0.889	0.956	0.876	0.76	1.023	0.766	0.951
P25685	DnaJ homolog subfamily B member 1 OS=Homo sapiens GN=DNAJB1 PE=1 SV=4 - [DNJB1_HUMAN]	1	5	5	6	1.186	0.855	1.165	1.262	1.052	1.121	1.311	0.998	1.564
P25686	DnaJ homolog subfamily B member 2 OS=Homo sapiens GN=DNAJB2 PE=1 SV=3 - [DNJB2_HUMAN]	1	2	3	3	1.608	1.094	1.91	1.241	4.854	2.636	1.776	4.913	1.344
Q9UDY4	DnaJ homolog subfamily B member 4 OS=Homo sapiens GN=DNAJB4 PE=1 SV=1 - [DNJB4_HUMAN]	1	2	2	3	1.451	1.06	1.254	1.548	2.573	2.72	1.481	2.846	1.295
O75190	DnaJ homolog subfamily B member 6 OS=Homo sapiens GN=DNAJB6 PE=1 SV=2 - [DNJB6_HUMAN]	2	2	3	3	0.687	1.28	1.13	0.537	0.552	0.666	0.759	0.669	0.5
Q96KC8	DnaJ homolog subfamily C member 1 OS=Homo sapiens GN=DNAJC1 PE=1 SV=1 - [DNJC1_HUMAN]	1	2	2	2	1.276	1.116	0.938	1.255	1.207	1.113	1.262	0.932	0.832
Q99543	DnaJ homolog subfamily C member 2 OS=Homo sapiens GN=DNAJC2 PE=1 SV=4 - [DNJC2_HUMAN]	1	2	2	2	0.799	0.799	0.663	0.588	0.535	0.658	0.773	0.381	0.704
Q13217	DnaJ homolog subfamily C member 3 OS=Homo sapiens GN=DNAJC3 PE=1 SV=1 - [DNJC3_HUMAN]	1	7	7	7	0.964	1.136	0.982	0.832	1.3	1.274	0.951	1.256	0.838
Q99615	DnaJ homolog subfamily C member 7 OS=Homo sapiens GN=DNAJC7 PE=1 SV=2 - [DNJC7_HUMAN]	1	6	6	7	0.854	0.638	0.885	0.732	0.636	0.809	0.827	0.607	0.819
O75937	DnaJ homolog subfamily C member 8 OS=Homo sapiens GN=DNAJC8 PE=1 SV=2 - [DNJC8_HUMAN]	1	4	4	4	1.211	0.911	0.96	0.909	0.694	0.75	1.294	0.638	1.006
Q8WXX5	DnaJ homolog subfamily C member 9 OS=Homo sapiens GN=DNAJC9 PE=1 SV=1 - [DNJC9_HUMAN]	1	3	3	3	1.358	0.976	1.418	1.057	0.716	1.266	1.417	0.61	1.533
P18858	DNA ligase 1 OS=Homo sapiens GN=LIG1 PE=1 SV=1 - [DNLI1_HUMAN]	1	1	1	1	0.477	0.933	0.625	0.779	0.598	0.39	0.672	0.279	1.049
P49916	DNA ligase 3 OS=Homo sapiens GN=LIG3 PE=1 SV=2 - [DNLI3_HUMAN]	1	14	14	16	1.332	1.035	0.892	1.245	0.742	0.681	1.289	0.688	1.14
O00429	Dynamin-1-like protein OS=Homo sapiens GN=DNM1L PE=1 SV=2 - [DNM1L_HUMAN]	1	10	10	11	0.916	0.815	1.208	1.034	1.12	1.215	0.95	1.344	1.126
Q9Y6K1	DNA (cytosine-5)-methyltransferase 3A OS=Homo sapiens GN=DNMT3A PE=1 SV=4 - [DNM3A_HUMAN]	1	5	8	9	0.506	1.158	0.322	0.49	0.331	0.345	0.533	0.327	0.511
Q9UBC3	DNA (cytosine-5)-methyltransferase 3B OS=Homo sapiens GN=DNMT3B PE=1 SV=1 - [DNM3B_HUMAN]	1	12	15	25	0.208	1.405	0.178	0.182	0.161	0.146	0.192	0.188	0.247
P26358	DNA (cytosine-5)-methyltransferase 1 OS=Homo sapiens GN=DNMT1 PE=1 SV=2 - [DNMT1_HUMAN]	1	10	10	10	0.857	0.798	0.837	0.937	0.669	0.699	0.875	0.631	1.025
Q9ULA0	Aspartyl aminopeptidase OS=Homo sapiens GN=DNPEP PE=1 SV=1 - [DNPEP_HUMAN]	1	1	1	1	1.199	0.749	1.33	1.421	1.553	1.29	1.007	1.218	1.51
O00115	Deoxyribonuclease-2-alpha OS=Homo sapiens GN=DNASE2 PE=1 SV=2 - [DNS2A_HUMAN]	1	2	2	2	0.794	1.264	0.59	0.768	0.803	0.802	0.817	1.069	0.638
Q96N67	Dedicator of cytokinesis protein 7 OS=Homo sapiens GN=DOCK7 PE=1 SV=4 - [DOCK7_HUMAN]	2	7	7	7	0.947	0.907	1.028	1.05	1.485	1.498	0.904	1.624	1.13
P30046	D-dopachrome decarboxylase OS=Homo sapiens GN=DDT PE=1 SV=3 - [DOPD_HUMAN]	1	2	2	4	0.834	0.614	0.717	0.645	1.373	0.985	1.011	1.414	0.902
Q9UKG1	DCC-interacting protein 13-alpha OS=Homo sapiens GN=APPL1 PE=1 SV=1 - [DP13A_HUMAN]	2	4	5	6	0.702	0.765	1.006	0.768	1.183	1.283	0.689	1.203	0.899
Q9BVM2	Protein DPCD OS=Homo sapiens GN=DPCD PE=1 SV=2 - [DPCD_HUMAN]	1	1	1	1	1.091	1.029	1.293	1.155	1.178	1.42	1.107	1.305	1.099
Q9BQC3	Diphthamide biosynthesis protein 2 OS=Homo sapiens GN=DPH2 PE=1 SV=1 - [DPH2_HUMAN]	1	1	1	1	0.98	1.221	0.431	0.37	0.639	0.656	1.129	0.733	0.566
O60762	Dolichol-phosphate mannosyltransferase OS=Homo sapiens GN=DPM1 PE=1 SV=1 - [DPM1_HUMAN]	1	5	5	6	0.92	1.063	0.993	1.123	0.836	0.779	0.879	0.904	1.001
Q9P2X0	Dolichol-phosphate mannosyltransferase subunit 3 OS=Homo sapiens GN=DPM3 PE=1 SV=2 - [DPM3_HUMAN]	1	1	1	1	1.076	0.767	1.02	0.931	2.116	1.081	1.193	1.376	0.911
P28340	DNA polymerase delta catalytic subunit OS=Homo sapiens GN=POLD1 PE=1 SV=2 - [DPOD1_HUMAN]	1	12	12	12	1.078	0.848	0.84	1.153	0.599	0.63	1.053	0.63	1.319
Q15054	DNA polymerase delta subunit 3 OS=Homo sapiens GN=POLD3 PE=1 SV=2 - [DPOD3_HUMAN]	1	4	4	4	1.51	1.092	1.303	1.017	0.604	0.592	1.525	0.495	1.277
Q9NRF9	DNA polymerase epsilon subunit 3 OS=Homo sapiens GN=POLE3 PE=1 SV=1 - [DPOE3_HUMAN]	1	2	2	2	0.999	1.043	1.056	0.903	0.816	1.038	1.065	0.825	1.219
P54098	DNA polymerase subunit gamma-1 OS=Homo sapiens GN=POLG PE=1 SV=1 - [DPOG1_HUMAN]	1	1	1	1	1.006	1.07	0.907	1.095	1.017	0.811	1.018	0.93	0.967
P06746	DNA polymerase beta OS=Homo sapiens GN=POLB PE=1 SV=3 - [DPOLB_HUMAN]	1	1	1	1	1.486	1.094	1.113	1.533	1.049	0.967	1.544	0.976	1.288
Q8N608	Inactive dipeptidyl peptidase 10 OS=Homo sapiens GN=DPP10 PE=1 SV=2 - [DPP10_HUMAN]	1	1	1	1	0.939	1.114	1.389	1.118	1.473	1.951	0.838	3.438	1.144
Q9UHL4	Dipeptidyl peptidase 2 OS=Homo sapiens GN=DPP7 PE=1 SV=3 - [DPP2_HUMAN]	1	5	5	8	1.294	1.032	1.336	1.356	2.712	1.946	1.267	3.598	1.307
Q9NY33	Dipeptidyl peptidase 3 OS=Homo sapiens GN=DPP3 PE=1 SV=2 - [DPP3_HUMAN]	1	10	10	13	0.678	0.712	1.023	0.781	1.14	1.051	0.699	1.161	0.831
Q7L190	Developmental pluripotency-associated protein 4 OS=Homo sapiens GN=DPPA4 PE=1 SV=2 - [DPPA4_HUMAN]	1	7	7	12	0.619	1.178	0.477	0.587	0.321	0.376	0.568	0.325	0.657
Q14194	Dihydropyrimidinase-related protein 1 OS=Homo sapiens GN=CRMP1 PE=1 SV=1 - [DPYL1_HUMAN]	2	8	10	17	0.815	0.857	2.372	0.97	5.551	3.577	0.834	7.048	0.975
Q16555	Dihydropyrimidinase-related protein 2 OS=Homo sapiens GN=DPYSL2 PE=1 SV=1 - [DPYL2_HUMAN]	1	6	8	27	0.98	0.86	1.302	1.01	1.957	1.868	1.009	2.801	1.344
Q14195	Dihydropyrimidinase-related protein 3 OS=Homo sapiens GN=DPYSL3 PE=1 SV=1 - [DPYL3_HUMAN]	2	6	9	21	0.855	0.743	1.185	1.046	2.822	1.943	0.863	3.878	1.26
O14531	Dihydropyrimidinase-related protein 4 OS=Homo sapiens GN=DPYSL4 PE=1 SV=2 - [DPYL4_HUMAN]	1	4	4	6	1.075	0.955	3.229	1.179	3.403	2.538	1.144	4.16	1.377
Q9BPU6	Dihydropyrimidinase-related protein 5 OS=Homo sapiens GN=DPYSL5 PE=1 SV=1 - [DPYL5_HUMAN]	1	12	12	27	1.642	1.063	3.251	1.677	3.581	2.508	1.453	3.75	2.488
Q16643	Drebrin OS=Homo sapiens GN=DBN1 PE=1 SV=4 - [DREB_HUMAN]	1	10	10	23	1.124	1.085	1.377	1.038	1.096	1.181	1.116	1.185	1.079
Q9Y295	Developmentally-regulated GTP-binding protein 1 OS=Homo sapiens GN=DRG1 PE=1 SV=1 - [DRG1_HUMAN]	1	6	6	10	0.722	0.707	0.807	0.886	0.654	0.679	0.723	0.821	1.131
P55039	Developmentally-regulated GTP-binding protein 2 OS=Homo sapiens GN=DRG2 PE=1 SV=1 - [DRG2_HUMAN]	1	1	1	1	0.757	0.767	0.891	0.847	1.032	1.022	0.711	1.01	1.103
Q6IAN0	Dehydrogenase/reductase SDR family member 7B OS=Homo sapiens GN=DHRS7B PE=1 SV=2 - [DRS7B_HUMAN]	1	2	2	2	0.942	1.071	0.818	0.934	0.834	0.958	0.914	1.062	0.939
Q02487	Desmocollin-2 OS=Homo sapiens GN=DSC2 PE=1 SV=1 - [DSC2_HUMAN]	1	2	2	2	2.158	1.241	1.027	2.24	0.779	0.743	2.175	0.757	1.202
Q14126	Desmoglein-2 OS=Homo sapiens GN=DSG2 PE=1 SV=2 - [DSG2_HUMAN]	1	5	5	5	1.154	1.118	0.695	1.179	0.746	0.728	1.151	0.651	0.93
P55265	Double-stranded RNA-specific adenosine deaminase OS=Homo sapiens GN=ADAR PE=1 SV=4 - [DSRAD_HUMAN]	2	23	23	32	0.9	1.301	0.592	0.881	0.646	0.601	0.93	0.623	0.799
Q8TEA8	D-tyrosyl-tRNA(Tyr) deacylase 1 OS=Homo sapiens GN=DTD1 PE=1 SV=2 - [DTD1_HUMAN]	1	3	3	3	1.02	0.857	1.362	0.646	2.006	1.336	1.1	1.702	1.031
Q9NZJ0	Denticleless protein homolog OS=Homo sapiens GN=DTL PE=1 SV=3 - [DTL_HUMAN]	1	1	1	1	0.975	0.899	0.615	0.447	0.081	0.269	0.853	0.047	0.767
O60941	Dystrobrevin beta OS=Homo sapiens GN=DTNB PE=1 SV=1 - [DTNB_HUMAN]	2	2	2	2	0.83	1.142	0.817	0.848	1.227	1.07	0.83	1.313	0.917
P51452	Dual specificity protein phosphatase 3 OS=Homo sapiens GN=DUSP3 PE=1 SV=1 - [DUS3_HUMAN]	1	1	1	1	0.983	0.913	1.176	1.097	1.16	1.037	0.956	1.483	1.186
O14641	Segment polarity protein dishevelled homolog DVL-2 OS=Homo sapiens GN=DVL2 PE=1 SV=1 - [DVL2_HUMAN]	1	3	4	4	1.251	0.944	1.261	1.199	1.063	1.104	1.542	0.942	1.096
Q92997	Segment polarity protein dishevelled homolog DVL-3 OS=Homo sapiens GN=DVL3 PE=1 SV=2 - [DVL3_HUMAN]	1	1	2	2	0.903	0.954	1.007	0.976	1.24	1.155	0.942	1.405	0.913
O00148	ATP-dependent RNA helicase DDX39A OS=Homo sapiens GN=DDX39A PE=1 SV=2 - [DX39A_HUMAN]	1	2	10	18	0.825	1.016	0.78	0.735	0.514	0.626	0.759	0.603	0.939
Q13838	Spliceosome RNA helicase DDX39B OS=Homo sapiens GN=DDX39B PE=1 SV=1 - [DX39B_HUMAN]	1	5	12	20	0.897	0.941	0.944	1.09	0.84	0.815	0.921	0.889	1.074
Q14204	Cytoplasmic dynein 1 heavy chain 1 OS=Homo sapiens GN=DYNC1H1 PE=1 SV=5 - [DYHC1_HUMAN]	4	89	90	130	0.829	0.859	1.118	0.927	1.705	1.468	0.81	2.098	1.046
Q8NCM8	Cytoplasmic dynein 2 heavy chain 1 OS=Homo sapiens GN=DYNC2H1 PE=1 SV=4 - [DYHC2_HUMAN]	1	1	2	3	1.609	0.907	0.45	0.206	0.997	1.346	1.392	1.094	0.782
P63167	Dynein light chain 1, cytoplasmic OS=Homo sapiens GN=DYNLL1 PE=1 SV=1 - [DYL1_HUMAN]	1	2	3	7	0.667	1.117	0.846	0.73	0.805	0.965	0.661	0.6	0.827
Q96FJ2	Dynein light chain 2, cytoplasmic OS=Homo sapiens GN=DYNLL2 PE=1 SV=1 - [DYL2_HUMAN]	1	1	2	5	1.464	0.99	1.718	1.6	1.599	1.264	1.419	1.221	1.615
Q05193	Dynamin-1 OS=Homo sapiens GN=DNM1 PE=1 SV=2 - [DYN1_HUMAN]	1	4	12	13	1.112	0.942	1.513	1.087	2.456	2.333	1.217	2.771	1.116
P50570	Dynamin-2 OS=Homo sapiens GN=DNM2 PE=1 SV=2 - [DYN2_HUMAN]	2	3	11	12	1.093	0.893	1.105	1.131	1.426	1.432	0.957	1.365	1.169
P00374	Dihydrofolate reductase OS=Homo sapiens GN=DHFR PE=1 SV=2 - [DYR_HUMAN]	2	1	1	1	1.054	0.662	1.503	0.897	0.567	0.988	1.022	0.564	1.109
Q03001	Dystonin OS=Homo sapiens GN=DST PE=1 SV=4 - [DYST_HUMAN]	1	9	11	11	0.856	0.888	0.895	0.943	1.569	1.754	0.845	1.678	0.938
P19525	Interferon-induced, double-stranded RNA-activated protein kinase OS=Homo sapiens GN=EIF2AK2 PE=1 SV=2 - [E2AK2_HUMAN]	1	3	3	3	0.757	0.904	0.796	0.912	0.766	0.914	0.813	1.117	0.934
Q9P2K8	Eukaryotic translation initiation factor 2-alpha kinase 4 OS=Homo sapiens GN=EIF2AK4 PE=1 SV=3 - [E2AK4_HUMAN]	1	2	2	2	0.54	0.807	0.463	0.295	0.529	0.386	0.438	0.532	0.514
Q9H4G0	Band 4.1-like protein 1 OS=Homo sapiens GN=EPB41L1 PE=1 SV=2 - [E41L1_HUMAN]	1	2	2	2	2.25	1.528	2.2	1.674	5.248	4.065	2.525	6.587	1.48
O43491	Band 4.1-like protein 2 OS=Homo sapiens GN=EPB41L2 PE=1 SV=1 - [E41L2_HUMAN]	1	15	17	28	1.18	1.181	0.994	0.828	1.001	1.266	1.207	1.095	1.008
Q9Y2J2	Band 4.1-like protein 3 OS=Homo sapiens GN=EPB41L3 PE=1 SV=2 - [E41L3_HUMAN]	1	3	6	8	1.065	0.875	1.457	1.143	4.574	4.336	1.175	4.662	1.114
Q9HCM4	Band 4.1-like protein 5 OS=Homo sapiens GN=EPB41L5 PE=1 SV=3 - [E41L5_HUMAN]	1	2	2	2	1.714	1.331	1.172	1.012	1.056	0.831	1.664	0.894	1.69
P43003	Excitatory amino acid transporter 1 OS=Homo sapiens GN=SLC1A3 PE=1 SV=1 - [EAA1_HUMAN]	1	1	1	1	0.866	0.994	1.011	1.018	2.051	2.227	0.759	3.001	1.062
Q9HAF1	Chromatin modification-related protein MEAF6 OS=Homo sapiens GN=MEAF6 PE=1 SV=1 - [EAF6_HUMAN]	1	1	1	1	1.468	1.173	1.701	1.25	0.605	0.732	1.491	0.689	1.222
Q99848	Probable rRNA-processing protein EBP2 OS=Homo sapiens GN=EBNA1BP2 PE=1 SV=2 - [EBP2_HUMAN]	1	6	6	8	1.063	1.127	0.991	0.982	0.78	0.781	1.033	0.804	0.841
Q13011	Delta(3,5)-Delta(2,4)-dienoyl-CoA isomerase, mitochondrial OS=Homo sapiens GN=ECH1 PE=1 SV=2 - [ECH1_HUMAN]	1	6	6	11	1.018	1.333	0.98	0.922	1.121	0.81	1.032	1.031	0.81
P40939	Trifunctional enzyme subunit alpha, mitochondrial OS=Homo sapiens GN=HADHA PE=1 SV=2 - [ECHA_HUMAN]	1	19	19	35	1.012	1.204	0.876	0.958	1.372	1.14	1.037	1.73	0.891
P55084	Trifunctional enzyme subunit beta, mitochondrial OS=Homo sapiens GN=HADHB PE=1 SV=3 - [ECHB_HUMAN]	3	10	11	20	1.093	1.104	1.058	1.085	1.434	1.308	1.153	1.921	1.025
Q9NTX5	Ethylmalonyl-CoA decarboxylase OS=Homo sapiens GN=ECHDC1 PE=1 SV=2 - [ECHD1_HUMAN]	1	1	1	1	1.013	0.752	1.16	1.045	1.221	1.63	1.021	1.577	1.222
Q96DC8	Enoyl-CoA hydratase domain-containing protein 3, mitochondrial OS=Homo sapiens GN=ECHDC3 PE=1 SV=2 - [ECHD3_HUMAN]	1	3	3	3	1.361	1.219	0.587	1.029	0.685	0.594	1.363	0.605	0.668
P30084	Enoyl-CoA hydratase, mitochondrial OS=Homo sapiens GN=ECHS1 PE=1 SV=4 - [ECHM_HUMAN]	1	7	7	10	1.252	1.135	1.091	1.209	1.046	0.946	1.198	1.104	1.053
P42126	Enoyl-CoA delta isomerase 1, mitochondrial OS=Homo sapiens GN=ECI1 PE=1 SV=1 - [ECI1_HUMAN]	1	5	5	7	1.023	1.125	1.18	1.087	1.025	0.885	0.981	1.313	1.113
O75521	Enoyl-CoA delta isomerase 2, mitochondrial OS=Homo sapiens GN=ECI2 PE=1 SV=4 - [ECI2_HUMAN]	1	2	2	2	1.05	1.316	0.888	0.969	1.303	0.99	1.033	1.752	1.004
Q5VYK3	Proteasome-associated protein ECM29 homolog OS=Homo sapiens GN=ECM29 PE=1 SV=2 - [ECM29_HUMAN]	1	13	13	15	0.412	0.571	0.431	0.438	0.503	0.566	0.387	0.524	0.502
Q96F86	Enhancer of mRNA-decapping protein 3 OS=Homo sapiens GN=EDC3 PE=1 SV=1 - [EDC3_HUMAN]	1	4	4	4	1.159	0.989	1.124	0.988	1.141	1.041	1.095	1.17	0.983
Q6P2E9	Enhancer of mRNA-decapping protein 4 OS=Homo sapiens GN=EDC4 PE=1 SV=1 - [EDC4_HUMAN]	1	8	8	8	0.976	0.894	1.128	0.913	0.941	1.13	0.913	1.099	0.976
O60869	Endothelial differentiation-related factor 1 OS=Homo sapiens GN=EDF1 PE=1 SV=1 - [EDF1_HUMAN]	1	5	5	8	1.065	0.694	1.029	0.78	0.877	1.052	1.061	0.869	0.935
O43854	EGF-like repeat and discoidin I-like domain-containing protein 3 OS=Homo sapiens GN=EDIL3 PE=1 SV=1 - [EDIL3_HUMAN]	1	3	3	4	0.824	1.054	1.001	0.926	1.21	1.713	0.845	1.432	0.773
Q15075	Early endosome antigen 1 OS=Homo sapiens GN=EEA1 PE=1 SV=2 - [EEA1_HUMAN]	2	21	22	26	1.553	0.97	1.138	1.306	1.817	1.573	1.553	2.259	1.079
O75530	Polycomb protein EED OS=Homo sapiens GN=EED PE=1 SV=2 - [EED_HUMAN]	1	2	2	3	0.948	0.898	0.764	1.12	0.709	0.668	0.91	0.73	1.173
P68104	Elongation factor 1-alpha 1 OS=Homo sapiens GN=EEF1A1 PE=1 SV=1 - [EF1A1_HUMAN]	2	5	12	56	0.708	0.744	0.788	0.602	0.86	0.973	0.605	0.652	0.683
Q05639	Elongation factor 1-alpha 2 OS=Homo sapiens GN=EEF1A2 PE=1 SV=1 - [EF1A2_HUMAN]	1	2	9	46	0.655	1.023	1.251	0.634	3.992	4.435	0.672	2.223	0.66
P24534	Elongation factor 1-beta OS=Homo sapiens GN=EEF1B2 PE=1 SV=3 - [EF1B_HUMAN]	1	3	4	8	1.188	0.792	1.057	0.956	0.791	0.951	1.16	0.841	1.248
P29692	Elongation factor 1-delta OS=Homo sapiens GN=EEF1D PE=1 SV=5 - [EF1D_HUMAN]	1	4	5	11	1.14	0.827	1.319	1.137	1.192	1.427	1.11	1.054	1.252
P26641	Elongation factor 1-gamma OS=Homo sapiens GN=EEF1G PE=1 SV=3 - [EF1G_HUMAN]	1	12	12	20	0.758	0.706	0.901	0.899	1.029	1.098	0.76	0.844	1.065
P13639	Elongation factor 2 OS=Homo sapiens GN=EEF2 PE=1 SV=4 - [EF2_HUMAN]	1	22	24	81	0.69	0.637	0.702	0.774	0.796	0.941	0.659	0.833	0.878
Q96RP9	Elongation factor G, mitochondrial OS=Homo sapiens GN=GFM1 PE=1 SV=2 - [EFGM_HUMAN]	1	3	3	3	0.656	1.086	0.611	0.633	0.731	0.996	0.662	0.66	0.699
Q96C19	EF-hand domain-containing protein D2 OS=Homo sapiens GN=EFHD2 PE=1 SV=1 - [EFHD2_HUMAN]	2	4	4	4	1.093	0.834	1.333	1.037	1.885	1.577	1.066	1.06	1.195
P52799	Ephrin-B2 OS=Homo sapiens GN=EFNB2 PE=1 SV=1 - [EFNB2_HUMAN]	1	1	1	1	1.486	1.166	1.183	1.488	1.015	1.262	1.445	1	1.361
Q15768	Ephrin-B3 OS=Homo sapiens GN=EFNB3 PE=1 SV=1 - [EFNB3_HUMAN]	1	3	3	5	1.112	0.77	0.945	1.222	2.347	3.592	1.099	4.08	1.198
P43897	Elongation factor Ts, mitochondrial OS=Homo sapiens GN=TSFM PE=1 SV=2 - [EFTS_HUMAN]	1	3	3	3	1.103	1.282	0.925	0.956	0.806	0.886	1.219	0.687	0.799
P49411	Elongation factor Tu, mitochondrial OS=Homo sapiens GN=TUFM PE=1 SV=2 - [EFTU_HUMAN]	1	11	11	25	1.052	1.11	0.698	0.918	0.882	0.746	1.076	0.794	0.788
Q9UHF1	Epidermal growth factor-like protein 7 OS=Homo sapiens GN=EGFL7 PE=1 SV=3 - [EGFL7_HUMAN]	1	1	1	1	0.726	1.072	0.672	0.773	1.025	0.619	0.726	0.542	0.709
Q9GZT9	Egl nine homolog 1 OS=Homo sapiens GN=EGLN1 PE=1 SV=1 - [EGLN1_HUMAN]	1	4	4	4	1.382	1.123	1.649	1.161	1.536	1.453	1.551	1.573	1.364
Q8NDI1	EH domain-binding protein 1 OS=Homo sapiens GN=EHBP1 PE=1 SV=3 - [EHBP1_HUMAN]	1	2	3	3	1.368	1.303	1.654	0.895	3.127	3.652	1.617	1.761	1.108
Q9H4M9	EH domain-containing protein 1 OS=Homo sapiens GN=EHD1 PE=1 SV=2 - [EHD1_HUMAN]	1	4	5	5	1.271	0.882	1.595	1.696	1.796	1.812	1.283	2.352	1.66
Q9NZN4	EH domain-containing protein 2 OS=Homo sapiens GN=EHD2 PE=1 SV=2 - [EHD2_HUMAN]	1	1	2	2	0.664	1.136	0.885	0.822	5.11	5.987	0.754	3.972	0.675
Q9H223	EH domain-containing protein 4 OS=Homo sapiens GN=EHD4 PE=1 SV=1 - [EHD4_HUMAN]	1	3	5	5	0.656	0.791	0.605	0.788	1.178	1.633	0.695	0.949	0.882
Q9H9B1	Histone-lysine N-methyltransferase EHMT1 OS=Homo sapiens GN=EHMT1 PE=1 SV=4 - [EHMT1_HUMAN]	1	7	7	7	1.537	1.108	1.06	1.476	0.864	0.906	1.578	0.809	1.129
Q96KQ7	Histone-lysine N-methyltransferase EHMT2 OS=Homo sapiens GN=EHMT2 PE=1 SV=3 - [EHMT2_HUMAN]	1	9	9	9	1.222	1.143	1.017	1.133	0.717	0.781	1.157	0.682	0.993
Q14232	Translation initiation factor eIF-2B subunit alpha OS=Homo sapiens GN=EIF2B1 PE=1 SV=1 - [EI2BA_HUMAN]	1	2	2	3	0.89	0.807	0.799	1.153	0.974	0.937	0.815	0.664	1.191
Q9UI10	Translation initiation factor eIF-2B subunit delta OS=Homo sapiens GN=EIF2B4 PE=1 SV=2 - [EI2BD_HUMAN]	1	2	2	2	0.843	0.874	0.986	0.839	1.001	1.1	0.828	0.818	0.913
Q13144	Translation initiation factor eIF-2B subunit epsilon OS=Homo sapiens GN=EIF2B5 PE=1 SV=3 - [EI2BE_HUMAN]	1	3	3	3	0.761	0.781	1.05	1.034	0.999	0.986	0.737	1.168	1.235
Q9NR50	Translation initiation factor eIF-2B subunit gamma OS=Homo sapiens GN=EIF2B3 PE=1 SV=1 - [EI2BG_HUMAN]	1	2	2	2	0.846	0.75	1.031	1.186	0.91	1.06	0.82	1.455	1.252
Q9BY44	Eukaryotic translation initiation factor 2A OS=Homo sapiens GN=EIF2A PE=1 SV=3 - [EIF2A_HUMAN]	1	3	3	4	0.671	0.631	0.675	0.781	0.642	0.86	0.669	0.667	0.948
P41214	Eukaryotic translation initiation factor 2D OS=Homo sapiens GN=EIF2D PE=1 SV=3 - [EIF2D_HUMAN]	1	2	2	2	0.86	0.679	0.626	0.504	0.851	0.953	0.833	0.768	0.681
Q14152	Eukaryotic translation initiation factor 3 subunit A OS=Homo sapiens GN=EIF3A PE=1 SV=1 - [EIF3A_HUMAN]	1	39	39	51	0.795	0.77	0.926	0.854	0.776	0.866	0.797	0.733	0.978
P55884	Eukaryotic translation initiation factor 3 subunit B OS=Homo sapiens GN=EIF3B PE=1 SV=3 - [EIF3B_HUMAN]	1	12	12	13	0.661	0.837	0.7	0.758	0.637	0.766	0.649	0.7	0.911
Q99613	Eukaryotic translation initiation factor 3 subunit C OS=Homo sapiens GN=EIF3C PE=1 SV=1 - [EIF3C_HUMAN]	2	16	16	20	0.732	0.786	0.812	0.792	0.795	0.876	0.697	0.603	0.849
O15371	Eukaryotic translation initiation factor 3 subunit D OS=Homo sapiens GN=EIF3D PE=1 SV=1 - [EIF3D_HUMAN]	1	5	5	7	0.783	0.765	0.74	0.85	0.83	0.945	0.734	0.746	0.911
P60228	Eukaryotic translation initiation factor 3 subunit E OS=Homo sapiens GN=EIF3E PE=1 SV=1 - [EIF3E_HUMAN]	1	12	12	21	0.617	0.696	0.755	0.763	0.608	0.815	0.592	0.618	0.948
O00303	Eukaryotic translation initiation factor 3 subunit F OS=Homo sapiens GN=EIF3F PE=1 SV=1 - [EIF3F_HUMAN]	1	6	6	13	0.81	0.772	0.887	0.861	0.684	0.78	0.79	0.721	1.055
O75821	Eukaryotic translation initiation factor 3 subunit G OS=Homo sapiens GN=EIF3G PE=1 SV=2 - [EIF3G_HUMAN]	1	3	3	3	0.921	1	0.75	0.516	0.662	0.821	1.003	0.453	0.675
O15372	Eukaryotic translation initiation factor 3 subunit H OS=Homo sapiens GN=EIF3H PE=1 SV=1 - [EIF3H_HUMAN]	1	4	4	5	0.755	0.715	0.804	0.682	0.674	0.839	0.646	0.588	0.684
Q13347	Eukaryotic translation initiation factor 3 subunit I OS=Homo sapiens GN=EIF3I PE=1 SV=1 - [EIF3I_HUMAN]	1	7	7	10	0.822	0.818	0.836	0.767	0.687	0.851	0.825	0.636	0.837
O75822	Eukaryotic translation initiation factor 3 subunit J OS=Homo sapiens GN=EIF3J PE=1 SV=2 - [EIF3J_HUMAN]	1	4	4	4	0.803	0.667	1.183	0.786	1.071	1.026	0.819	0.951	0.888
Q9UBQ5	Eukaryotic translation initiation factor 3 subunit K OS=Homo sapiens GN=EIF3K PE=1 SV=1 - [EIF3K_HUMAN]	1	2	2	2	0.605	0.75	0.705	0.568	0.627	0.663	0.555	0.623	0.701
Q9Y262	Eukaryotic translation initiation factor 3 subunit L OS=Homo sapiens GN=EIF3L PE=1 SV=1 - [EIF3L_HUMAN]	1	10	10	14	0.693	0.782	0.836	0.793	0.731	0.878	0.647	0.747	1.017
Q7L2H7	Eukaryotic translation initiation factor 3 subunit M OS=Homo sapiens GN=EIF3M PE=1 SV=1 - [EIF3M_HUMAN]	1	2	2	2	0.729	0.711	0.949	0.86	0.702	0.815	0.716	0.837	0.932
Q15717	ELAV-like protein 1 OS=Homo sapiens GN=ELAVL1 PE=1 SV=2 - [ELAV1_HUMAN]	1	5	5	13	1.445	1.062	1.008	1.265	0.82	0.917	1.453	0.838	1.227
Q12926	ELAV-like protein 2 OS=Homo sapiens GN=ELAVL2 PE=1 SV=2 - [ELAV2_HUMAN]	1	1	4	4	1.192	0.921	1.645	1.171	1.613	1.269	1.203	1.895	1.412
P26378	ELAV-like protein 4 OS=Homo sapiens GN=ELAVL4 PE=1 SV=2 - [ELAV4_HUMAN]	2	1	4	4	0.918	0.821	1.818	1.068	1.726	1.541	0.862	1.849	1.127
Q96JJ3	Engulfment and cell motility protein 2 OS=Homo sapiens GN=ELMO2 PE=1 SV=2 - [ELMO2_HUMAN]	1	1	1	1	1.139	0.984	1.334	0.827	1.723	2.005	1.09	2.637	0.936
Q14241	Transcription elongation factor B polypeptide 3 OS=Homo sapiens GN=TCEB3 PE=1 SV=2 - [ELOA1_HUMAN]	1	1	1	1	1.118	0.795	1.034	0.952	0.748	0.861	1.141	0.703	0.999
Q15370	Transcription elongation factor B polypeptide 2 OS=Homo sapiens GN=TCEB2 PE=1 SV=1 - [ELOB_HUMAN]	1	3	3	3	0.863	1.05	1.297	0.89	1.045	1.221	0.982	0.918	0.86
Q15369	Transcription elongation factor B polypeptide 1 OS=Homo sapiens GN=TCEB1 PE=1 SV=1 - [ELOC_HUMAN]	1	3	3	6	1.091	0.763	1.284	1.087	1.184	1.088	1.035	1.414	1.136
O95163	Elongator complex protein 1 OS=Homo sapiens GN=IKBKAP PE=1 SV=3 - [ELP1_HUMAN]	1	2	2	2	0.974	0.782	0.895	1.045	0.85	0.95	0.954	0.828	1.187
Q6IA86	Elongator complex protein 2 OS=Homo sapiens GN=ELP2 PE=1 SV=2 - [ELP2_HUMAN]	1	2	2	2	0.607	0.652	0.576	0.734	0.627	0.698	0.619	0.703	0.789
Q9H9T3	Elongator complex protein 3 OS=Homo sapiens GN=ELP3 PE=1 SV=2 - [ELP3_HUMAN]	1	3	3	3	0.86	0.739	1.087	1.032	0.907	0.871	0.855	1.123	1.135
Q96EB1	Elongator complex protein 4 OS=Homo sapiens GN=ELP4 PE=1 SV=2 - [ELP4_HUMAN]	1	1	1	1	1.204	0.998	1.433	0.92	1.096	1.146	1.298	2.313	0.89
Q8WYP5	Protein ELYS OS=Homo sapiens GN=AHCTF1 PE=1 SV=3 - [ELYS_HUMAN]	1	6	6	6	1.033	1.162	0.77	1.112	0.833	0.75	1.085	0.822	0.971
O00423	Echinoderm microtubule-associated protein-like 1 OS=Homo sapiens GN=EML1 PE=1 SV=3 - [EMAL1_HUMAN]	1	1	1	1	1.594	1.145	2.663	1.743	1.98	2.883	1.566	1.766	2.096
O95834	Echinoderm microtubule-associated protein-like 2 OS=Homo sapiens GN=EML2 PE=2 SV=1 - [EMAL2_HUMAN]	1	1	1	1	1.522	1.049	1.069	0.818	2.377	1.189	1.542	1.249	0.863
Q9HC35	Echinoderm microtubule-associated protein-like 4 OS=Homo sapiens GN=EML4 PE=1 SV=3 - [EMAL4_HUMAN]	1	6	6	7	1.118	0.968	1.077	0.796	0.933	1.012	1.096	0.681	0.927
P50402	Emerin OS=Homo sapiens GN=EMD PE=1 SV=1 - [EMD_HUMAN]	1	4	4	7	1.025	1.125	1.19	1.032	1.127	0.973	0.961	0.995	1.038
Q9Y6C2	EMILIN-1 OS=Homo sapiens GN=EMILIN1 PE=1 SV=2 - [EMIL1_HUMAN]	1	2	2	2	1.535	1.487	1.228	1.01	4.467	1.368	0.97	1.216	1.146
Q7Z589	Protein EMSY OS=Homo sapiens GN=EMSY PE=1 SV=2 - [EMSY_HUMAN]	1	1	1	1	1.798	1.05	1.22	1.202	0.784	0.945	1.802	0.646	0.888
Q8N8S7	Protein enabled homolog OS=Homo sapiens GN=ENAH PE=1 SV=2 - [ENAH_HUMAN]	1	7	7	9	1.003	0.855	1.287	0.909	1.807	1.623	1.126	1.777	1.142
O94919	Endonuclease domain-containing 1 protein OS=Homo sapiens GN=ENDOD1 PE=1 SV=2 - [ENDD1_HUMAN]	1	1	1	1	1.198	1.368	2.246	1.27	4.183	2.611	1.487	5.128	1.072
P06733	Alpha-enolase OS=Homo sapiens GN=ENO1 PE=1 SV=2 - [ENOA_HUMAN]	1	9	10	34	1.222	0.728	1.175	1.066	0.992	0.916	1.189	1.301	1.293
Q9UHY7	Enolase-phosphatase E1 OS=Homo sapiens GN=ENOPH1 PE=1 SV=1 - [ENOPH_HUMAN]	1	4	4	5	0.972	0.757	0.995	0.91	1.48	1.021	1.03	1.438	0.944
P14625	Endoplasmin OS=Homo sapiens GN=HSP90B1 PE=1 SV=1 - [ENPL_HUMAN]	2	22	22	84	1.048	1.234	0.98	1.001	1.011	1.006	1.01	0.82	0.791
O43768	Alpha-endosulfine OS=Homo sapiens GN=ENSA PE=1 SV=1 - [ENSA_HUMAN]	1	2	2	2	1.561	0.777	1.632	0.933	1.136	1.241	1.487	0.975	1.028
Q9NPA8	Enhancer of yellow 2 transcription factor homolog OS=Homo sapiens GN=ENY2 PE=1 SV=1 - [ENY2_HUMAN]	1	4	4	4	1.25	1.027	1.025	0.963	0.67	0.76	1.338	0.61	0.97
Q9UBC2	Epidermal growth factor receptor substrate 15-like 1 OS=Homo sapiens GN=EPS15L1 PE=1 SV=1 - [EP15R_HUMAN]	1	6	6	6	1.161	0.852	1.466	1.028	1.56	1.588	1.13	1.452	1.312
Q09472	Histone acetyltransferase p300 OS=Homo sapiens GN=EP300 PE=1 SV=2 - [EP300_HUMAN]	1	2	4	4	0.818	1.061	0.718	0.523	0.951	0.59	0.838	0.545	0.551
Q96L91	E1A-binding protein p400 OS=Homo sapiens GN=EP400 PE=1 SV=4 - [EP400_HUMAN]	1	1	1	1	1.089	1.213	0.947	1.096	1.515	1.966	1.064	1.468	0.944
P16422	Epithelial cell adhesion molecule OS=Homo sapiens GN=EPCAM PE=1 SV=2 - [EPCAM_HUMAN]	1	5	5	5	0.713	1.348	0.505	0.749	0.486	0.596	0.714	0.548	0.555
Q9UM22	Mammalian ependymin-related protein 1 OS=Homo sapiens GN=EPDR1 PE=1 SV=2 - [EPDR1_HUMAN]	1	2	2	3	1.794	1.237	0.948	2.059	2.869	2.781	1.986	4.668	1.11
P29317	Ephrin type-A receptor 2 OS=Homo sapiens GN=EPHA2 PE=1 SV=2 - [EPHA2_HUMAN]	1	1	2	2	0.944	0.944	1.011	1.137	1.072	1.215	0.917	1.072	1.219
P29320	Ephrin type-A receptor 3 OS=Homo sapiens GN=EPHA3 PE=1 SV=2 - [EPHA3_HUMAN]	5	1	1	1	0.991	0.877	1.562	0.955	1.891	1.741	0.902	1.963	1.042
P54764	Ephrin type-A receptor 4 OS=Homo sapiens GN=EPHA4 PE=1 SV=1 - [EPHA4_HUMAN]	1	1	2	2	1.293	0.634	1.047	1.461	1.13	1.08	1.361	1.607	1.364
P29323	Ephrin type-B receptor 2 OS=Homo sapiens GN=EPHB2 PE=1 SV=5 - [EPHB2_HUMAN]	1	1	1	1	1.696	1.139	5.841	1.738	5.687	9.079	2.353	5.271	2.011
P58107	Epiplakin OS=Homo sapiens GN=EPPK1 PE=1 SV=2 - [EPIPL_HUMAN]	1	6	8	11	0.635	0.987	0.568	0.613	1.084	0.942	0.633	1.038	0.56
Q9Y6I3	Epsin-1 OS=Homo sapiens GN=EPN1 PE=1 SV=2 - [EPN1_HUMAN]	2	5	6	6	1.238	0.963	0.843	1.174	1.369	0.974	1.246	1.094	1.318
O95208	Epsin-2 OS=Homo sapiens GN=EPN2 PE=1 SV=3 - [EPN2_HUMAN]	2	3	4	5	1.068	1.121	0.842	1.08	1.165	1.118	1.065	1.303	0.963
Q14677	Clathrin interactor 1 OS=Homo sapiens GN=CLINT1 PE=1 SV=1 - [EPN4_HUMAN]	1	1	1	1	1.02	0.931	1.225	0.885	1.363	1.163	0.982	1.02	0.836
P42566	Epidermal growth factor receptor substrate 15 OS=Homo sapiens GN=EPS15 PE=1 SV=2 - [EPS15_HUMAN]	1	1	1	1	0.942	1.055	0.797	0.483	1.169	1.349	0.894	1.622	0.642
Q9NZ08	Endoplasmic reticulum aminopeptidase 1 OS=Homo sapiens GN=ERAP1 PE=1 SV=3 - [ERAP1_HUMAN]	1	7	7	7	1.064	1.067	1.245	0.847	1.072	1.459	1.005	1.009	0.812
P04626	Receptor tyrosine-protein kinase erbB-2 OS=Homo sapiens GN=ERBB2 PE=1 SV=1 - [ERBB2_HUMAN]	6	4	4	4	0.909	1.171	0.65	0.905	0.715	0.819	0.889	0.818	0.978
Q2NKX8	DNA excision repair protein ERCC-6-like OS=Homo sapiens GN=ERCC6L PE=1 SV=1 - [ERC6L_HUMAN]	1	1	1	1	0.771	0.838	0.959	0.993	0.709	0.824	0.684	0.621	1.298
P18074	TFIIH basal transcription factor complex helicase XPD subunit OS=Homo sapiens GN=ERCC2 PE=1 SV=1 - [ERCC2_HUMAN]	1	3	3	3	0.819	0.944	0.596	0.806	0.678	0.821	0.815	0.394	0.799
P24390	ER lumen protein retaining receptor 1 OS=Homo sapiens GN=KDELR1 PE=1 SV=1 - [ERD21_HUMAN]	2	1	1	1	0.845	1.606	1.105	0.763	1.465	1.913	0.877	0.806	0.923
P62495	Eukaryotic peptide chain release factor subunit 1 OS=Homo sapiens GN=ETF1 PE=1 SV=3 - [ERF1_HUMAN]	1	2	2	5	0.716	0.549	0.764	0.947	0.662	0.749	0.648	0.875	1.311
P15170	Eukaryotic peptide chain release factor GTP-binding subunit ERF3A OS=Homo sapiens GN=GSPT1 PE=1 SV=1 - [ERF3A_HUMAN]	1	2	5	6	0.534	0.681	0.86	0.627	0.874	1.114	0.521	0.98	0.677
Q8IYD1	Eukaryotic peptide chain release factor GTP-binding subunit ERF3B OS=Homo sapiens GN=GSPT2 PE=1 SV=2 - [ERF3B_HUMAN]	1	1	4	5	0.793	0.866	1.19	0.918	1.254	1.403	0.789	1.274	0.962
O76062	Delta(14)-sterol reductase OS=Homo sapiens GN=TM7SF2 PE=2 SV=3 - [ERG24_HUMAN]	1	2	2	2	0.986	0.927	1.353	1.253	1.575	1.54	0.993	1.914	1.198
P48449	Lanosterol synthase OS=Homo sapiens GN=LSS PE=1 SV=1 - [ERG7_HUMAN]	1	9	9	11	0.977	1.096	1.407	1.049	1.662	1.911	1.038	1.76	0.919
Q969X5	Endoplasmic reticulum-Golgi intermediate compartment protein 1 OS=Homo sapiens GN=ERGIC1 PE=1 SV=1 - [ERGI1_HUMAN]	1	3	3	6	1.169	1.101	1.627	1.352	1.826	1.723	1.159	2.066	1.234
Q9Y282	Endoplasmic reticulum-Golgi intermediate compartment protein 3 OS=Homo sapiens GN=ERGIC3 PE=1 SV=1 - [ERGI3_HUMAN]	1	5	5	5	1.158	1.073	1.214	1.433	1.296	1.177	1.09	1.382	1.067
P84090	Enhancer of rudimentary homolog OS=Homo sapiens GN=ERH PE=1 SV=1 - [ERH_HUMAN]	1	2	2	3	1.47	1.015	1.025	1.13	0.674	0.778	1.372	0.737	1.298
Q8IV48	3'-5' exoribonuclease 1 OS=Homo sapiens GN=ERI1 PE=1 SV=3 - [ERI1_HUMAN]	1	1	1	1	1.289	0.901	1.105	1.355	0.895	0.958	1.287	0.922	1.176
Q96DZ1	Endoplasmic reticulum lectin 1 OS=Homo sapiens GN=ERLEC1 PE=1 SV=1 - [ERLEC_HUMAN]	1	4	4	4	0.965	0.91	1.312	1.038	1.337	1.303	0.967	1.393	1.097
O75477	Erlin-1 OS=Homo sapiens GN=ERLIN1 PE=1 SV=1 - [ERLN1_HUMAN]	1	2	5	8	1.169	1.203	1.514	1.453	0.945	0.916	1.148	0.859	1.234
O94905	Erlin-2 OS=Homo sapiens GN=ERLIN2 PE=1 SV=1 - [ERLN2_HUMAN]	1	5	8	14	1.011	1.206	1.578	1.067	1.099	1.11	0.979	1.165	0.759
Q7Z2K6	Endoplasmic reticulum metallopeptidase 1 OS=Homo sapiens GN=ERMP1 PE=1 SV=2 - [ERMP1_HUMAN]	1	7	7	7	1.435	1.205	1.284	1.679	0.854	0.881	1.43	1.016	1.095
Q96HE7	ERO1-like protein alpha OS=Homo sapiens GN=ERO1L PE=1 SV=2 - [ERO1A_HUMAN]	2	5	5	12	1.137	0.987	1.258	1.167	1.336	0.92	1.177	1.067	1.168
P30040	Endoplasmic reticulum resident protein 29 OS=Homo sapiens GN=ERP29 PE=1 SV=4 - [ERP29_HUMAN]	1	6	6	12	1.487	1.112	0.858	1.121	0.903	0.809	1.458	0.903	0.916
Q9BS26	Endoplasmic reticulum resident protein 44 OS=Homo sapiens GN=ERP44 PE=1 SV=1 - [ERP44_HUMAN]	1	8	9	15	1.27	1.238	1.264	1.144	1.019	1.031	1.294	0.898	1.185
P11474	Steroid hormone receptor ERR1 OS=Homo sapiens GN=ESRRA PE=1 SV=3 - [ERR1_HUMAN]	2	1	1	1	1.006	0.969	0.631	1.317	0.65	0.556	0.954	0.527	1.159
P30042	ES1 protein homolog, mitochondrial OS=Homo sapiens GN=C21orf33 PE=1 SV=3 - [ES1_HUMAN]	1	4	4	6	1.284	1.334	1.075	1.013	1.104	0.941	1.267	1.228	0.977
Q9H6S3	Epidermal growth factor receptor kinase substrate 8-like protein 2 OS=Homo sapiens GN=EPS8L2 PE=1 SV=2 - [ES8L2_HUMAN]	1	1	1	1	0.936	1.343	0.452	0.655	0.629	0.34	0.851	0.426	0.522
Q9H501	ESF1 homolog OS=Homo sapiens GN=ESF1 PE=1 SV=1 - [ESF1_HUMAN]	1	4	4	4	1.168	1.197	0.701	1.117	0.622	0.611	1.155	0.541	1.012
Q6NXG1	Epithelial splicing regulatory protein 1 OS=Homo sapiens GN=ESRP1 PE=1 SV=2 - [ESRP1_HUMAN]	2	3	3	3	0.534	0.932	0.389	0.569	0.312	0.358	0.526	0.405	0.467
O00748	Cocaine esterase OS=Homo sapiens GN=CES2 PE=1 SV=1 - [EST2_HUMAN]	1	1	1	1	0.898	1.568	1.995	1.232	3.832	2.065	1.488	2.424	0.962
P10768	S-formylglutathione hydrolase OS=Homo sapiens GN=ESD PE=1 SV=2 - [ESTD_HUMAN]	1	4	4	5	1.428	0.738	1.272	1.3	1.813	1.588	1.456	2.27	1.306
Q9BSJ8	Extended synaptotagmin-1 OS=Homo sapiens GN=ESYT1 PE=1 SV=1 - [ESYT1_HUMAN]	1	6	6	11	0.894	1.066	0.636	1.111	0.6	0.89	0.864	0.707	0.916
A0FGR8	Extended synaptotagmin-2 OS=Homo sapiens GN=ESYT2 PE=1 SV=1 - [ESYT2_HUMAN]	2	4	4	4	0.832	1.268	0.715	1.004	0.981	1.055	0.855	1.07	0.782
P13804	Electron transfer flavoprotein subunit alpha, mitochondrial OS=Homo sapiens GN=ETFA PE=1 SV=1 - [ETFA_HUMAN]	1	4	4	7	1.084	1.272	0.685	1.007	1.057	0.869	1.2	1.373	0.801
P38117	Electron transfer flavoprotein subunit beta OS=Homo sapiens GN=ETFB PE=1 SV=3 - [ETFB_HUMAN]	1	7	7	9	1.104	1.232	0.935	1.105	1.347	0.921	1.087	1.427	0.995
O95571	Protein ETHE1, mitochondrial OS=Homo sapiens GN=ETHE1 PE=1 SV=2 - [ETHE1_HUMAN]	1	2	2	2	1.207	1.044	1.033	1.152	1.486	1.315	1.208	1.148	0.949
Q7Z2Z2	Elongation factor Tu GTP-binding domain-containing protein 1 OS=Homo sapiens GN=EFTUD1 PE=1 SV=2 - [ETUD1_HUMAN]	1	1	1	1	1.15	1.378	0.296	0.131	0.904	0.282	1.262	0.629	0.586
P41212	Transcription factor ETV6 OS=Homo sapiens GN=ETV6 PE=1 SV=1 - [ETV6_HUMAN]	1	1	1	1	0.732	1.011	0.639	0.797	0.549	0.677	0.689	0.497	0.755
Q96CN4	EVI5-like protein OS=Homo sapiens GN=EVI5L PE=1 SV=1 - [EVI5L_HUMAN]	1	1	1	1	0.974	1.49	1.642	1.161	2.921	2.696	1.409	4.852	0.919
Q9UI08	Ena/VASP-like protein OS=Homo sapiens GN=EVL PE=1 SV=2 - [EVL_HUMAN]	1	1	1	1	2.371	1.065	5.702	1.686	9.793	6.598	2.463	9.68	2.68
Q01844	RNA-binding protein EWS OS=Homo sapiens GN=EWSR1 PE=1 SV=1 - [EWS_HUMAN]	1	3	3	4	1.445	1.09	0.975	1.1	0.821	0.782	1.517	0.719	1.198
Q9Y2D4	Exocyst complex component 6B OS=Homo sapiens GN=EXOC6B PE=1 SV=3 - [EXC6B_HUMAN]	1	2	2	2	0.917	0.939	0.931	0.884	1.033	1.025	0.871	1.233	0.987
Q9NV70	Exocyst complex component 1 OS=Homo sapiens GN=EXOC1 PE=1 SV=4 - [EXOC1_HUMAN]	1	4	4	4	1.054	0.899	1.148	1.191	1.348	1.587	0.96	1.735	1.176
Q96KP1	Exocyst complex component 2 OS=Homo sapiens GN=EXOC2 PE=1 SV=1 - [EXOC2_HUMAN]	3	2	3	3	0.769	0.726	0.987	1.074	1.103	1.229	0.722	1.327	1.196
O60645	Exocyst complex component 3 OS=Homo sapiens GN=EXOC3 PE=1 SV=2 - [EXOC3_HUMAN]	1	2	2	2	1.159	0.843	1.179	1.114	1.385	1.319	1.155	1.634	1.213
Q96A65	Exocyst complex component 4 OS=Homo sapiens GN=EXOC4 PE=1 SV=1 - [EXOC4_HUMAN]	1	4	4	5	0.844	0.991	1.017	0.863	1.345	1.32	0.83	1.588	0.841
O00471	Exocyst complex component 5 OS=Homo sapiens GN=EXOC5 PE=1 SV=1 - [EXOC5_HUMAN]	1	5	5	5	0.865	0.893	1.139	0.96	0.952	1.208	0.865	1.202	1.014
Q9UPT5	Exocyst complex component 7 OS=Homo sapiens GN=EXOC7 PE=1 SV=3 - [EXOC7_HUMAN]	1	3	3	3	0.992	1.012	1.012	1.059	1.163	1.43	0.994	1.46	1.103
Q8IYI6	Exocyst complex component 8 OS=Homo sapiens GN=EXOC8 PE=1 SV=2 - [EXOC8_HUMAN]	1	4	4	5	1.034	1.214	1.188	0.943	1.555	1.791	1.043	2.001	1.057
Q9Y3B2	Exosome complex component CSL4 OS=Homo sapiens GN=EXOSC1 PE=1 SV=1 - [EXOS1_HUMAN]	1	2	2	2	0.947	1.112	0.78	0.954	0.651	0.707	0.954	0.621	0.748
Q13868	Exosome complex component RRP4 OS=Homo sapiens GN=EXOSC2 PE=1 SV=2 - [EXOS2_HUMAN]	1	3	3	3	0.986	1.013	0.941	1.024	0.782	0.581	0.947	0.618	0.966
Q9NQT5	Exosome complex component RRP40 OS=Homo sapiens GN=EXOSC3 PE=1 SV=3 - [EXOS3_HUMAN]	1	1	1	1	0.87	0.996	0.568	0.951	0.29	0.405	0.781	0.286	1.073
Q9NPD3	Exosome complex component RRP41 OS=Homo sapiens GN=EXOSC4 PE=1 SV=3 - [EXOS4_HUMAN]	1	3	3	5	0.914	0.98	0.815	0.819	0.527	0.63	0.928	0.617	0.922
Q5RKV6	Exosome complex component MTR3 OS=Homo sapiens GN=EXOSC6 PE=1 SV=1 - [EXOS6_HUMAN]	1	7	7	8	1.095	1.041	0.906	0.971	0.624	0.667	1.096	0.664	0.886
Q15024	Exosome complex component RRP42 OS=Homo sapiens GN=EXOSC7 PE=1 SV=3 - [EXOS7_HUMAN]	1	2	2	2	0.736	1.143	0.916	0.762	0.659	0.71	0.741	0.693	0.86
Q96B26	Exosome complex component RRP43 OS=Homo sapiens GN=EXOSC8 PE=1 SV=1 - [EXOS8_HUMAN]	1	3	3	3	0.996	1.034	0.755	0.934	0.659	0.816	0.968	0.694	0.971
Q06265	Exosome complex component RRP45 OS=Homo sapiens GN=EXOSC9 PE=1 SV=3 - [EXOS9_HUMAN]	1	4	4	7	0.906	1.022	0.766	0.937	0.506	0.493	0.835	0.457	1.118
Q01780	Exosome component 10 OS=Homo sapiens GN=EXOSC10 PE=1 SV=2 - [EXOSX_HUMAN]	1	10	10	10	0.882	1.128	0.75	0.929	0.553	0.614	0.885	0.57	0.899
O43909	Exostosin-like 3 OS=Homo sapiens GN=EXTL3 PE=2 SV=1 - [EXTL3_HUMAN]	1	1	1	1	0.856	1.052	1.256	1.335	0.957	1.079	0.99	0.884	1.257
Q99504	Eyes absent homolog 3 OS=Homo sapiens GN=EYA3 PE=1 SV=3 - [EYA3_HUMAN]	1	1	1	2	0.804	1.329	0.738	0.625	0.591	0.607	1.121	0.453	0.982
Q15910	Histone-lysine N-methyltransferase EZH2 OS=Homo sapiens GN=EZH2 PE=1 SV=2 - [EZH2_HUMAN]	1	1	1	1	0.941	1.047	0.851	1.14	0.52	0.681	0.998	0.469	1.05
P15311	Ezrin OS=Homo sapiens GN=EZR PE=1 SV=4 - [EZRI_HUMAN]	1	18	25	44	0.708	0.732	0.603	0.573	0.819	0.779	0.7	1.116	0.566
Q9BTL3	RNMT-activating mini protein OS=Homo sapiens GN=FAM103A1 PE=1 SV=1 - [RAM_HUMAN]	1	1	1	1	1.118	1.14	1.045	0.91	1.267	1.073	1.057	1.309	1.111
Q96BN8	Protein FAM105B OS=Homo sapiens GN=FAM105B PE=1 SV=3 - [F105B_HUMAN]	1	1	1	1	1.007	0.865	1.186	1.156	1.078	1.055	0.966	1.043	1.242
P50502	Hsc70-interacting protein OS=Homo sapiens GN=ST13 PE=1 SV=2 - [F10A1_HUMAN]	3	8	8	16	1.085	0.705	1.077	1.058	1.28	1.168	1.091	1.704	1.298
Q9NRY5	Protein FAM114A2 OS=Homo sapiens GN=FAM114A2 PE=1 SV=4 - [F1142_HUMAN]	1	1	1	1	1.109	0.933	1.383	1.098	1.642	1.717	1.236	1.328	1.126
Q9BPY3	Protein FAM118B OS=Homo sapiens GN=FAM118B PE=1 SV=1 - [F118B_HUMAN]	1	2	2	2	0.805	0.842	0.726	0.832	0.681	0.801	0.732	0.894	1.185
Q96EK7	Constitutive coactivator of peroxisome proliferator-activated receptor gamma OS=Homo sapiens GN=FAM120B PE=1 SV=1 - [F120B_HUMAN]	1	2	2	2	1.454	0.969	1.685	1.461	2.618	2.448	1.516	2.604	1.319
A6ZKI3	Protein FAM127A OS=Homo sapiens GN=FAM127A PE=1 SV=1 - [F127A_HUMAN]	3	2	2	3	0.877	0.783	1.523	1.085	1.568	1.476	0.819	1.987	1.066
Q86VR2	Protein FAM134C OS=Homo sapiens GN=FAM134C PE=1 SV=1 - [F134C_HUMAN]	1	2	2	2	1.372	1.308	1.209	1.322	1.428	1.144	1.41	1.149	1.084
Q96C01	Protein FAM136A OS=Homo sapiens GN=FAM136A PE=1 SV=1 - [F136A_HUMAN]	1	5	5	7	1.201	1.106	0.826	0.962	0.633	0.688	1.186	0.702	0.873
Q96A26	Protein FAM162A OS=Homo sapiens GN=FAM162A PE=1 SV=2 - [F162A_HUMAN]	1	2	2	3	0.832	1.385	0.798	1.135	0.649	0.443	0.862	1.035	0.979
Q96GY0	Zinc finger C2HC domain-containing protein 1A OS=Homo sapiens GN=ZC2HC1A PE=1 SV=2 - [ZC21A_HUMAN]	1	4	4	4	1.171	0.829	1.356	1.008	1.52	1.4	1.211	1.741	0.969
Q5W0V3	Protein FAM160B1 OS=Homo sapiens GN=FAM160B1 PE=2 SV=1 - [F16B1_HUMAN]	1	1	1	1	0.928	0.902	0.933	1.099	1.345	1.346	0.97	1.5	1.32
A8MVW0	Protein FAM171A2 OS=Homo sapiens GN=FAM171A2 PE=1 SV=1 - [F1712_HUMAN]	1	1	1	1	3.45	1.418	2.244	2.759	2.64	2.386	3.923	2.614	1.781
Q8WUF8	Protein FAM172A OS=Homo sapiens GN=FAM172A PE=2 SV=1 - [F172A_HUMAN]	1	2	2	2	1.24	0.996	1.342	1.22	1.159	1.432	1.218	1.717	1.363
Q9GZU8	Protein FAM192A OS=Homo sapiens GN=FAM192A PE=1 SV=1 - [F192A_HUMAN]	1	1	1	1	1.3	0.736	1.215	1.141	1.075	1.105	1.29	1.135	1.312
C9JLW8	Protein FAM195B OS=Homo sapiens GN=FAM195B PE=1 SV=1 - [F195B_HUMAN]	1	2	2	2	1.469	0.918	1.224	1.194	1.253	1.272	1.429	1.158	1.465
P16118	6-phosphofructo-2-kinase/fructose-2,6-bisphosphatase 1 OS=Homo sapiens GN=PFKFB1 PE=1 SV=3 - [F261_HUMAN]	2	1	1	1	1.049	0.942	1.107	0.998	0.933	1.02	0.951	0.832	0.886
Q16877	6-phosphofructo-2-kinase/fructose-2,6-bisphosphatase 4 OS=Homo sapiens GN=PFKFB4 PE=2 SV=6 - [F264_HUMAN]	1	1	1	2	3.498	0.793	2.299	1.553	1.727	1.47	3.003	1.416	2.144
Q658Y4	Protein FAM91A1 OS=Homo sapiens GN=FAM91A1 PE=1 SV=3 - [F91A1_HUMAN]	1	2	2	2	1.049	0.889	1.068	1.057	1.821	1.897	1.066	1.999	0.977
Q9Y4E1	WASH complex subunit FAM21C OS=Homo sapiens GN=FAM21C PE=1 SV=3 - [FA21C_HUMAN]	2	1	1	1	1.365	1.089	1.587	0.797	1.881	1.899	1.563	1.879	0.829
Q5RI15	Cytochrome c oxidase protein 20 homolog OS=Homo sapiens GN=COX20 PE=1 SV=2 - [COX20_HUMAN]	1	1	1	1	0.68	1.406	0.782	0.656	0.735	1.095	0.837	0.914	0.357
Q5VSL9	Striatin-interacting protein 1 OS=Homo sapiens GN=STRIP1 PE=1 SV=1 - [STRP1_HUMAN]	2	2	2	2	0.86	0.965	1.146	0.915	1.015	1.241	0.848	1.057	1.036
Q6NSW5	Protein FAM45B OS=Homo sapiens GN=FAM45B PE=2 SV=1 - [FA45B_HUMAN]	2	1	1	1	1.047	0.766	0.876	0.981	0.959	1.021	0.921	1.326	0.95
Q9H0Q0	Protein FAM49A OS=Homo sapiens GN=FAM49A PE=1 SV=1 - [FA49A_HUMAN]	1	1	2	3	0.827	0.825	1.033	1.056	2.173	1.924	0.806	1.915	1.084
Q9NUQ9	Protein FAM49B OS=Homo sapiens GN=FAM49B PE=1 SV=1 - [FA49B_HUMAN]	1	2	3	5	1.179	0.798	1.238	1.124	1.868	1.557	1.205	2.266	1.774
Q14320	Protein FAM50A OS=Homo sapiens GN=FAM50A PE=1 SV=2 - [FA50A_HUMAN]	3	2	3	3	1.423	0.906	1.257	1.611	1.164	1.238	1.419	1.137	1.994
Q8TBR7	Protein FAM57A OS=Homo sapiens GN=FAM57A PE=1 SV=2 - [FA57A_HUMAN]	1	1	1	1	0.835	0.687	0.829	1.008	0.92	0.981	0.788	0.85	0.877
Q9NP50	Protein FAM60A OS=Homo sapiens GN=FAM60A PE=1 SV=1 - [FA60A_HUMAN]	1	2	2	2	1.03	1.168	0.776	0.929	0.511	0.649	1.014	0.433	0.967
Q6ZS17	Protein FAM65A OS=Homo sapiens GN=FAM65A PE=1 SV=1 - [FA65A_HUMAN]	1	2	2	2	1.052	0.946	1.576	1.479	2.072	2.102	1.098	1.705	1.237
Q9H5X1	MIP18 family protein FAM96A OS=Homo sapiens GN=FAM96A PE=1 SV=1 - [FA96A_HUMAN]	1	1	1	1	0.817	0.783	1.006	0.975	0.731	0.695	0.792	2.058	1.025
Q8NCA5	Protein FAM98A OS=Homo sapiens GN=FAM98A PE=1 SV=1 - [FA98A_HUMAN]	1	1	2	3	0.676	0.608	0.588	0.937	0.946	0.989	0.787	0.877	1.065
Q52LJ0	Protein FAM98B OS=Homo sapiens GN=FAM98B PE=1 SV=1 - [FA98B_HUMAN]	1	2	3	4	1.195	1.038	1.004	1.244	1.021	0.917	1.177	1.064	1.33
P16930	Fumarylacetoacetase OS=Homo sapiens GN=FAH PE=1 SV=2 - [FAAA_HUMAN]	1	2	2	2	0.997	0.642	1.068	0.884	1.1	1.225	0.977	1.104	0.953
Q01469	Fatty acid-binding protein, epidermal OS=Homo sapiens GN=FABP5 PE=1 SV=3 - [FABP5_HUMAN]	1	4	4	7	0.813	0.679	0.776	0.687	1.541	1.098	0.82	1.356	0.797
O15540	Fatty acid-binding protein, brain OS=Homo sapiens GN=FABP7 PE=1 SV=3 - [FABP7_HUMAN]	2	2	3	4	0.922	0.752	1.84	1.502	7.554	4.416	0.923	9.167	1.285
O75844	CAAX prenyl protease 1 homolog OS=Homo sapiens GN=ZMPSTE24 PE=1 SV=2 - [FACE1_HUMAN]	1	6	6	11	0.814	1.111	1.259	0.84	0.919	1.043	0.8	0.788	0.764
Q8NFF5	FAD synthase OS=Homo sapiens GN=FLAD1 PE=1 SV=1 - [FAD1_HUMAN]	1	3	3	3	0.88	0.936	0.967	0.964	1.214	1.099	0.858	0.923	0.97
O60427	Fatty acid desaturase 1 OS=Homo sapiens GN=FADS1 PE=1 SV=3 - [FADS1_HUMAN]	1	1	2	2	0.985	0.936	1.106	1.171	1.062	1.163	1.034	1.174	1.172
O95864	Fatty acid desaturase 2 OS=Homo sapiens GN=FADS2 PE=1 SV=1 - [FADS2_HUMAN]	1	3	4	5	0.749	0.851	0.937	0.901	0.628	1.29	0.704	0.84	0.822
Q9UNN5	FAS-associated factor 1 OS=Homo sapiens GN=FAF1 PE=1 SV=2 - [FAF1_HUMAN]	1	7	7	7	0.71	0.748	0.841	0.808	0.895	0.858	0.746	0.964	0.953
Q96CS3	FAS-associated factor 2 OS=Homo sapiens GN=FAF2 PE=1 SV=2 - [FAF2_HUMAN]	1	3	3	4	1.133	1.276	0.997	1.094	1.466	1.048	1.143	1.12	0.913
Q96GK7	Fumarylacetoacetate hydrolase domain-containing protein 2A OS=Homo sapiens GN=FAHD2A PE=1 SV=1 - [FAH2A_HUMAN]	2	4	4	4	1.256	1.14	1.018	1.176	1.133	0.968	1.179	1.226	1.07
Q05397	Focal adhesion kinase 1 OS=Homo sapiens GN=PTK2 PE=1 SV=2 - [FAK1_HUMAN]	1	5	5	5	1.004	0.861	1.206	1.13	1.103	1.153	1.005	1.269	1.288
Q7L8L6	FAST kinase domain-containing protein 5 OS=Homo sapiens GN=FASTKD5 PE=1 SV=1 - [FAKD5_HUMAN]	1	1	1	1	0.761	1.157	0.454	1.036	0.438	0.376	0.788	0.578	0.95
Q92520	Protein FAM3C OS=Homo sapiens GN=FAM3C PE=1 SV=1 - [FAM3C_HUMAN]	1	6	6	7	0.786	1.034	0.821	0.723	0.809	0.647	0.731	0.729	0.636
Q9Y4F1	FERM, RhoGEF and pleckstrin domain-containing protein 1 OS=Homo sapiens GN=FARP1 PE=1 SV=1 - [FARP1_HUMAN]	1	5	5	5	1.214	0.997	1.091	1.306	1.647	1.648	1.236	2.676	1.323
P49327	Fatty acid synthase OS=Homo sapiens GN=FASN PE=1 SV=3 - [FAS_HUMAN]	1	39	39	60	0.755	0.613	1.014	0.939	0.893	1.139	0.743	0.959	0.984
P23142	Fibulin-1 OS=Homo sapiens GN=FBLN1 PE=1 SV=4 - [FBLN1_HUMAN]	1	4	4	4	1.16	1.38	1.789	1.429	1.34	2.209	1.1	0.978	1.412
P98095	Fibulin-2 OS=Homo sapiens GN=FBLN2 PE=1 SV=2 - [FBLN2_HUMAN]	1	3	3	3	0.914	1.328	0.85	1.007	2.306	2.111	0.988	1.102	0.896
O95967	EGF-containing fibulin-like extracellular matrix protein 2 OS=Homo sapiens GN=EFEMP2 PE=1 SV=3 - [FBLN4_HUMAN]	1	2	2	2	1.174	0.902	1.282	1.313	2.41	2.158	1.187	3.431	1.117
P35556	Fibrillin-2 OS=Homo sapiens GN=FBN2 PE=1 SV=3 - [FBN2_HUMAN]	1	3	3	4	1.581	1.048	1.558	1.947	1.691	1.572	1.671	1.181	1.409
P22087	rRNA 2'-O-methyltransferase fibrillarin OS=Homo sapiens GN=FBL PE=1 SV=2 - [FBRL_HUMAN]	2	7	7	15	0.944	1.177	0.709	1.051	0.566	0.563	0.928	0.518	0.914
O94952	F-box only protein 21 OS=Homo sapiens GN=FBXO21 PE=2 SV=2 - [FBX21_HUMAN]	1	2	2	2	0.861	0.798	1.208	1.188	1.423	1.247	0.867	1.839	1.479
Q8NEZ5	F-box only protein 22 OS=Homo sapiens GN=FBXO22 PE=1 SV=1 - [FBX22_HUMAN]	1	2	2	4	0.921	0.756	0.893	1.123	0.863	0.906	0.841	0.823	1.319
Q9UKT5	F-box only protein 4 OS=Homo sapiens GN=FBXO4 PE=1 SV=2 - [FBX4_HUMAN]	1	1	1	1
Q5XUX1	F-box/WD repeat-containing protein 9 OS=Homo sapiens GN=FBXW9 PE=1 SV=2 - [FBXW9_HUMAN]	1	1	1	1	0.93	0.804	1.199	1.302	1.762	1.48	1.002	2.842	1.356
Q9Y324	rRNA-processing protein FCF1 homolog OS=Homo sapiens GN=FCF1 PE=2 SV=1 - [FCF1_HUMAN]	1	3	3	6	0.777	1.235	0.654	1.013	0.5	0.594	0.778	0.46	0.767
Q13630	GDP-L-fucose synthase OS=Homo sapiens GN=TSTA3 PE=1 SV=1 - [FCL_HUMAN]	1	4	4	4	0.567	0.675	0.742	0.634	1.107	1.227	0.582	1.239	0.844
P37268	Squalene synthase OS=Homo sapiens GN=FDFT1 PE=1 SV=1 - [FDFT_HUMAN]	1	6	6	8	0.617	1.047	1.506	0.829	0.369	0.597	0.59	0.411	1.033
P39748	Flap endonuclease 1 OS=Homo sapiens GN=FEN1 PE=1 SV=1 - [FEN1_HUMAN]	1	8	8	12	1.122	0.823	1.147	1.116	0.705	0.809	1.121	0.72	1.348
Q96AC1	Fermitin family homolog 2 OS=Homo sapiens GN=FERMT2 PE=1 SV=1 - [FERM2_HUMAN]	1	7	7	10	0.637	0.771	0.705	0.732	0.902	1.414	0.606	1.174	0.719
Q9UID3	Vacuolar protein sorting-associated protein 51 homolog OS=Homo sapiens GN=VPS51 PE=1 SV=2 - [VPS51_HUMAN]	1	2	2	2	1.267	0.917	1.301	1.234	1.308	1.355	1.331	1.55	1.178
P05230	Fibroblast growth factor 1 OS=Homo sapiens GN=FGF1 PE=1 SV=1 - [FGF1_HUMAN]	1	1	1	1	0.921	1.221	0.949	1.095	1.388	1.444	1.081	2.043	1.18
P09038	Fibroblast growth factor 2 OS=Homo sapiens GN=FGF2 PE=1 SV=3 - [FGF2_HUMAN]	1	2	2	3	0.335	0.941	0.247	0.254	0.39	0.326	0.298	0.264	0.316
P55075	Fibroblast growth factor 8 OS=Homo sapiens GN=FGF8 PE=1 SV=1 - [FGF8_HUMAN]	1	1	1	1	1.278	0.921	2.492	1.741	1.084	1.679	1.143	0.998	1.294
Q9NVK5	FGFR1 oncogene partner 2 OS=Homo sapiens GN=FGFR1OP2 PE=2 SV=1 - [FGOP2_HUMAN]	1	2	2	2	1.093	0.972	0.946	1.011	0.997	0.897	1.034	0.968	1.008
P49789	Bis(5'-adenosyl)-triphosphatase OS=Homo sapiens GN=FHIT PE=1 SV=3 - [FHIT_HUMAN]	1	1	1	1	2.974	2.191	2.821	2.259	4.982	3.317	4.127	4.454	1.09
Q13642	Four and a half LIM domains protein 1 OS=Homo sapiens GN=FHL1 PE=1 SV=4 - [FHL1_HUMAN]	1	4	4	10	1.01	0.909	2.338	1.462	4.216	7.585	1.057	8.679	1.809
Q14192	Four and a half LIM domains protein 2 OS=Homo sapiens GN=FHL2 PE=1 SV=3 - [FHL2_HUMAN]	1	2	2	2	0.661	0.929	0.55	0.518	1.057	2.535	0.666	0.586	0.547
Q13643	Four and a half LIM domains protein 3 OS=Homo sapiens GN=FHL3 PE=1 SV=4 - [FHL3_HUMAN]	1	1	1	1	0.693	0.941	0.634	0.588	0.874	2.034	0.62	0.657	0.794
O43427	Acidic fibroblast growth factor intracellular-binding protein OS=Homo sapiens GN=FIBP PE=1 SV=3 - [FIBP_HUMAN]	1	3	3	3	0.906	0.968	1.049	0.941	0.813	0.883	0.961	1.243	1.087
Q92562	Polyphosphoinositide phosphatase OS=Homo sapiens GN=FIG4 PE=1 SV=1 - [FIG4_HUMAN]	1	1	1	1	1.134	1.317	1.231	1.06	1.22	1.107	1.067	0.962	0.984
P02751	Fibronectin OS=Homo sapiens GN=FN1 PE=1 SV=4 - [FINC_HUMAN]	1	25	25	37	1.081	1.188	1.303	1.07	5.209	5.943	1.178	1.327	0.997
Q6UN15	Pre-mRNA 3'-end-processing factor FIP1 OS=Homo sapiens GN=FIP1L1 PE=1 SV=1 - [FIP1_HUMAN]	1	1	1	1	1.921	1.104	1.144	1.016	0.908	0.812	1.84	0.588	1.08
Q96AY3	Peptidyl-prolyl cis-trans isomerase FKBP10 OS=Homo sapiens GN=FKBP10 PE=1 SV=1 - [FKB10_HUMAN]	2	6	7	9	1.206	1.073	1.295	1.021	2.218	2.06	1.234	1.221	0.937
Q5T1M5	FK506-binding protein 15 OS=Homo sapiens GN=FKBP15 PE=1 SV=2 - [FKB15_HUMAN]	1	1	1	1	1.063	0.763	0.381	0.628	1.844	1.221	0.801	1.391	0.491
P62942	Peptidyl-prolyl cis-trans isomerase FKBP1A OS=Homo sapiens GN=FKBP1A PE=1 SV=2 - [FKB1A_HUMAN]	1	1	1	1	1.144	0.899	1.615	1.466	0.742	1.866	1.143	2.199	1.651
P26885	Peptidyl-prolyl cis-trans isomerase FKBP2 OS=Homo sapiens GN=FKBP2 PE=1 SV=2 - [FKBP2_HUMAN]	1	2	2	2	1.327	1.279	1.303	1.121	1.292	1.259	1.35	1.288	1.02
Q00688	Peptidyl-prolyl cis-trans isomerase FKBP3 OS=Homo sapiens GN=FKBP3 PE=1 SV=1 - [FKBP3_HUMAN]	1	2	2	3	1.648	1.06	1.375	1.13	1.189	1.21	1.458	1.374	1.338
Q02790	Peptidyl-prolyl cis-trans isomerase FKBP4 OS=Homo sapiens GN=FKBP4 PE=1 SV=3 - [FKBP4_HUMAN]	1	12	13	23	0.69	0.694	0.638	0.752	0.608	0.533	0.651	0.576	0.611
Q13451	Peptidyl-prolyl cis-trans isomerase FKBP5 OS=Homo sapiens GN=FKBP5 PE=1 SV=2 - [FKBP5_HUMAN]	1	3	4	4	0.951	0.958	0.888	1.057	0.648	0.709	0.945	0.432	0.923
Q9Y680	Peptidyl-prolyl cis-trans isomerase FKBP7 OS=Homo sapiens GN=FKBP7 PE=1 SV=1 - [FKBP7_HUMAN]	1	2	2	5	1.497	1.114	1.316	1.051	1.25	1.631	1.46	0.696	1.015
Q14318	Peptidyl-prolyl cis-trans isomerase FKBP8 OS=Homo sapiens GN=FKBP8 PE=1 SV=2 - [FKBP8_HUMAN]	1	2	2	2	0.991	1.251	0.509	0.991	0.436	0.363	0.935	0.453	0.831
O95302	Peptidyl-prolyl cis-trans isomerase FKBP9 OS=Homo sapiens GN=FKBP9 PE=1 SV=2 - [FKBP9_HUMAN]	1	4	5	6	1.351	0.946	1.496	1.145	1.752	1.927	1.266	1.5	1.279
Q15007	Pre-mRNA-splicing regulator WTAP OS=Homo sapiens GN=WTAP PE=1 SV=2 - [FL2D_HUMAN]	1	4	4	4	1.313	0.974	1.072	1.168	0.915	0.902	1.437	0.93	1.092
Q13045	Protein flightless-1 homolog OS=Homo sapiens GN=FLII PE=1 SV=2 - [FLII_HUMAN]	1	7	7	7	0.666	0.895	0.69	0.578	0.929	0.978	0.61	0.931	0.697
P21333	Filamin-A OS=Homo sapiens GN=FLNA PE=1 SV=4 - [FLNA_HUMAN]	1	45	53	102	0.623	0.931	0.654	0.566	0.964	1.385	0.609	0.928	0.645
O75369	Filamin-B OS=Homo sapiens GN=FLNB PE=1 SV=2 - [FLNB_HUMAN]	1	23	31	45	0.694	0.883	0.541	0.635	0.719	0.874	0.651	0.696	0.601
Q14315	Filamin-C OS=Homo sapiens GN=FLNC PE=1 SV=3 - [FLNC_HUMAN]	1	21	31	44	0.959	0.824	0.947	0.957	1.357	1.603	0.956	1.687	0.854
O75955	Flotillin-1 OS=Homo sapiens GN=FLOT1 PE=1 SV=3 - [FLOT1_HUMAN]	1	7	7	9	1.064	1.222	0.882	0.836	0.933	0.964	1.064	0.963	0.735
Q14254	Flotillin-2 OS=Homo sapiens GN=FLOT2 PE=1 SV=2 - [FLOT2_HUMAN]	1	7	7	10	1.004	1.195	0.883	1.005	0.951	0.968	0.944	1.26	0.8
Q96PY5	Formin-like protein 2 OS=Homo sapiens GN=FMNL2 PE=1 SV=3 - [FMNL2_HUMAN]	1	5	6	6	1.169	1.137	1.288	1.047	1.784	1.44	1.053	2.514	1.067
Q8IVF7	Formin-like protein 3 OS=Homo sapiens GN=FMNL3 PE=1 SV=3 - [FMNL3_HUMAN]	1	1	3	3	1.212	1.077	0.965	0.541	1.177	2.432	1.058	0.94	1.193
Q06787	Fragile X mental retardation protein 1 OS=Homo sapiens GN=FMR1 PE=1 SV=1 - [FMR1_HUMAN]	1	4	6	6	1.531	1.234	1.59	1.991	1.424	1.444	1.416	1.586	1.612
Q9H479	Fructosamine-3-kinase OS=Homo sapiens GN=FN3K PE=1 SV=1 - [FN3K_HUMAN]	1	1	1	1	1.304	1.03	1.779	1.759	2.071	1.816	1.332	2.854	1.522
Q96RU3	Formin-binding protein 1 OS=Homo sapiens GN=FNBP1 PE=1 SV=2 - [FNBP1_HUMAN]	1	2	2	2	0.976	0.909	1.142	1.035	1.68	1.74	1.036	1.499	1
O75044	SLIT-ROBO Rho GTPase-activating protein 2 OS=Homo sapiens GN=SRGAP2 PE=1 SV=2 - [SRGP2_HUMAN]	3	4	4	4	1.215	0.949	1.581	1.229	2.661	1.796	1.16	3.123	1.6
Q8N3X1	Formin-binding protein 4 OS=Homo sapiens GN=FNBP4 PE=1 SV=3 - [FNBP4_HUMAN]	1	1	1	1	1.205	1.057	1.047	0.798	0.886	0.781	1.213	0.531	0.899
Q9Y2H6	Fibronectin type-III domain-containing protein 3A OS=Homo sapiens GN=FNDC3A PE=1 SV=4 - [FND3A_HUMAN]	1	5	5	5	1.35	0.92	1.539	1.725	1.596	1.743	1.271	1.698	1.405
P49354	Protein farnesyltransferase/geranylgeranyltransferase type-1 subunit alpha OS=Homo sapiens GN=FNTA PE=1 SV=1 - [FNTA_HUMAN]	1	4	4	4	0.855	0.73	1.132	1.038	1.024	1.229	0.8	1.353	1.267
P85037	Forkhead box protein K1 OS=Homo sapiens GN=FOXK1 PE=1 SV=1 - [FOXK1_HUMAN]	1	1	2	2	1.464	1.2	1.227	1.93	1.347	1.24	1.503	1.171	1.723
Q01167	Forkhead box protein K2 OS=Homo sapiens GN=FOXK2 PE=1 SV=3 - [FOXK2_HUMAN]	1	1	2	2	1.489	1.035	1.823	1.062	1.922	1.76	1.531	1.183	1.008
P14324	Farnesyl pyrophosphate synthase OS=Homo sapiens GN=FDPS PE=1 SV=4 - [FPPS_HUMAN]	1	3	3	3	0.953	0.793	2.239	1.004	2.259	2.185	0.876	1.9	1.18
Q9P2B2	Prostaglandin F2 receptor negative regulator OS=Homo sapiens GN=PTGFRN PE=1 SV=2 - [FPRP_HUMAN]	1	1	1	1	1.325	1.235	1.776	0.951	3.603	2.261	1.119	4.328	1.198
Q5SZK8	FRAS1-related extracellular matrix protein 2 OS=Homo sapiens GN=FREM2 PE=1 SV=2 - [FREM2_HUMAN]	1	2	2	2	1.237	0.803	1.58	2.247	1.303	1.178	1.237	1.43	1.484
Q14331	Protein FRG1 OS=Homo sapiens GN=FRG1 PE=1 SV=1 - [FRG1_HUMAN]	1	2	2	3	1.456	1.168	1.244	1.501	1.052	1.055	1.32	0.906	1.279
P02794	Ferritin heavy chain OS=Homo sapiens GN=FTH1 PE=1 SV=2 - [FRIH_HUMAN]	1	4	4	5	1.327	0.806	0.918	0.997	2.114	1.123	1.457	1.494	1.211
P02792	Ferritin light chain OS=Homo sapiens GN=FTL PE=1 SV=2 - [FRIL_HUMAN]	1	2	2	2	0.887	0.922	0.61	1.256	2.423	0.844	1.099	3.73	0.99
Q7Z6J6	FERM domain-containing protein 5 OS=Homo sapiens GN=FRMD5 PE=1 SV=1 - [FRMD5_HUMAN]	1	1	1	1	0.899	1.22	1.198	1.014	1.612	1.529	0.907	3.061	1.137
Q5SYB0	FERM and PDZ domain-containing protein 1 OS=Homo sapiens GN=FRMPD1 PE=1 SV=1 - [FRPD1_HUMAN]	2	1	2	2	1.189	1.047	2.258	1.306	0.927	1.208	1.271	0.894	1.493
Q16658	Fascin OS=Homo sapiens GN=FSCN1 PE=1 SV=3 - [FSCN1_HUMAN]	1	13	13	28	0.779	0.683	1.107	0.707	1.375	1.298	0.79	1.187	0.842
Q9BTV5	Fibronectin type III and SPRY domain-containing protein 1 OS=Homo sapiens GN=FSD1 PE=1 SV=1 - [FSD1_HUMAN]	1	3	3	3	1.191	0.869	1.499	1.021	1.91	1.361	1.24	1.862	1.118
Q12841	Follistatin-related protein 1 OS=Homo sapiens GN=FSTL1 PE=1 SV=1 - [FSTL1_HUMAN]	1	2	2	4	1.531	1.427	1.037	1.037	1.126	1.176	1.532	1.105	0.649
Q9C0B1	Alpha-ketoglutarate-dependent dioxygenase FTO OS=Homo sapiens GN=FTO PE=1 SV=3 - [FTO_HUMAN]	1	2	2	3	1.068	0.864	1.046	1.048	1.217	1.15	1.057	1.314	1.51
Q96AE4	Far upstream element-binding protein 1 OS=Homo sapiens GN=FUBP1 PE=1 SV=3 - [FUBP1_HUMAN]	1	13	18	31	1.107	0.814	1.005	0.849	0.739	0.796	1.095	0.718	1.067
Q92945	Far upstream element-binding protein 2 OS=Homo sapiens GN=KHSRP PE=1 SV=4 - [FUBP2_HUMAN]	1	17	21	36	1.551	0.968	1.114	1.108	0.874	0.901	1.589	0.904	1.272
Q96I24	Far upstream element-binding protein 3 OS=Homo sapiens GN=FUBP3 PE=1 SV=2 - [FUBP3_HUMAN]	1	11	13	18	1.343	1.081	0.868	1.206	0.915	0.988	1.341	0.932	1.071
Q9BTY2	Plasma alpha-L-fucosidase OS=Homo sapiens GN=FUCA2 PE=1 SV=2 - [FUCO2_HUMAN]	1	4	4	5	1.269	1.169	0.925	1.112	0.965	0.951	1.244	1.046	0.892
P04066	Tissue alpha-L-fucosidase OS=Homo sapiens GN=FUCA1 PE=1 SV=4 - [FUCO_HUMAN]	1	3	3	3	1.071	0.954	0.977	1.105	1.234	1.298	0.952	1.483	1.183
P07954	Fumarate hydratase, mitochondrial OS=Homo sapiens GN=FH PE=1 SV=3 - [FUMH_HUMAN]	3	7	8	14	1.275	1.076	1.398	1.186	1.007	1.034	1.298	1.146	1.148
Q9BWH2	FUN14 domain-containing protein 2 OS=Homo sapiens GN=FUNDC2 PE=1 SV=2 - [FUND2_HUMAN]	1	2	2	2	1.405	1.169	1.757	1.134	1.38	0.972	1.309	1.136	0.965
P35637	RNA-binding protein FUS OS=Homo sapiens GN=FUS PE=1 SV=1 - [FUS_HUMAN]	1	2	4	5	1.314	1.145	0.658	0.323	0.418	0.414	1.265	0.431	0.84
Q9BYC5	Alpha-(1,6)-fucosyltransferase OS=Homo sapiens GN=FUT8 PE=1 SV=2 - [FUT8_HUMAN]	1	3	3	3	1.186	0.912	1.26	1.27	1.334	1.257	1.238	1.124	1.149
P51114	Fragile X mental retardation syndrome-related protein 1 OS=Homo sapiens GN=FXR1 PE=1 SV=3 - [FXR1_HUMAN]	1	3	6	8	0.77	0.948	0.688	0.843	0.581	0.61	0.754	0.527	0.947
P51116	Fragile X mental retardation syndrome-related protein 2 OS=Homo sapiens GN=FXR2 PE=1 SV=2 - [FXR2_HUMAN]	1	2	5	6	1.261	1.054	1.397	1.293	1.372	1.303	1.215	1.066	1.275
P06241	Tyrosine-protein kinase Fyn OS=Homo sapiens GN=FYN PE=1 SV=3 - [FYN_HUMAN]	21	5	8	9	1.153	1.15	0.966	1.136	1.538	1.392	1.123	2.04	1.059
Q9Y2I7	1-phosphatidylinositol 3-phosphate 5-kinase OS=Homo sapiens GN=PIKFYVE PE=1 SV=3 - [FYV1_HUMAN]	1	1	1	1	0.511	0.83	0.995	0.889	1.234	0.938	0.529	1.516	0.774
Q14332	Frizzled-2 OS=Homo sapiens GN=FZD2 PE=2 SV=1 - [FZD2_HUMAN]	1	1	3	3	2.748	1.011	2.079	2.466	1.589	1.726	2.835	1.275	1.801
O60353	Frizzled-6 OS=Homo sapiens GN=FZD6 PE=1 SV=2 - [FZD6_HUMAN]	1	1	1	1	1.001	1.53	0.812	0.637	1.076	1.128	1.037	0.667	0.489
O75084	Frizzled-7 OS=Homo sapiens GN=FZD7 PE=2 SV=2 - [FZD7_HUMAN]	2	1	3	3	1.334	1.26	1.239	0.716	0.919	1.013	1.355	0.722	0.943
Q13283	Ras GTPase-activating protein-binding protein 1 OS=Homo sapiens GN=G3BP1 PE=1 SV=1 - [G3BP1_HUMAN]	1	3	3	12	0.916	0.745	0.831	0.708	0.523	0.697	0.883	0.436	0.953
Q9UN86	Ras GTPase-activating protein-binding protein 2 OS=Homo sapiens GN=G3BP2 PE=1 SV=2 - [G3BP2_HUMAN]	1	6	6	8	0.783	0.894	0.909	0.852	0.75	0.902	0.872	0.786	0.951
P04406	Glyceraldehyde-3-phosphate dehydrogenase OS=Homo sapiens GN=GAPDH PE=1 SV=3 - [G3P_HUMAN]	2	9	9	40	1.179	0.693	0.865	0.831	1.09	0.949	1.13	1.213	0.844
Q8TAE8	Growth arrest and DNA damage-inducible proteins-interacting protein 1 OS=Homo sapiens GN=GADD45GIP1 PE=1 SV=1 - [G45IP_HUMAN]	1	1	1	1	0.715	1.355	0.696	0.325	0.55	0.601	0.746	0.263	0.56
P11413	Glucose-6-phosphate 1-dehydrogenase OS=Homo sapiens GN=G6PD PE=1 SV=4 - [G6PD_HUMAN]	1	12	12	15	0.798	0.751	0.988	0.9	1.505	1.688	0.79	1.247	1.074
O95479	GDH/6PGL endoplasmic bifunctional protein OS=Homo sapiens GN=H6PD PE=1 SV=2 - [G6PE_HUMAN]	1	4	4	4	1.286	1.045	1.436	1.163	2.217	1.791	1.284	2.117	1.196
P06744	Glucose-6-phosphate isomerase OS=Homo sapiens GN=GPI PE=1 SV=4 - [G6PI_HUMAN]	1	12	12	16	0.856	0.8	1.003	0.872	1.302	0.879	0.793	1.561	0.979
O43826	Glucose-6-phosphate translocase OS=Homo sapiens GN=SLC37A4 PE=1 SV=1 - [G6PT1_HUMAN]	1	1	1	1	1.241	1.059	1.538	1.084	0.93	0.982	1.228	0.856	0.943
Q06547	GA-binding protein subunit beta-1 OS=Homo sapiens GN=GABPB1 PE=1 SV=2 - [GABP1_HUMAN]	1	4	4	6	1.511	1.163	1.425	1.041	0.819	0.933	1.531	0.733	1.112
Q06546	GA-binding protein alpha chain OS=Homo sapiens GN=GABPA PE=1 SV=1 - [GABPA_HUMAN]	1	3	3	3	0.986	0.832	1.032	1.009	0.742	0.905	1.016	0.774	1.254
P80404	4-aminobutyrate aminotransferase, mitochondrial OS=Homo sapiens GN=ABAT PE=1 SV=3 - [GABT_HUMAN]	2	7	7	13	1.105	0.992	3.226	1.243	6.628	4.745	1.249	7.429	1.128
Q14376	UDP-glucose 4-epimerase OS=Homo sapiens GN=GALE PE=1 SV=2 - [GALE_HUMAN]	1	3	3	3	1.002	0.948	1.232	0.971	1.687	1.627	0.975	1.296	1.259
P51570	Galactokinase OS=Homo sapiens GN=GALK1 PE=1 SV=1 - [GALK1_HUMAN]	1	3	3	5	1.054	0.821	1.004	1.142	1.46	1.306	1.085	1.677	1.171
P34059	N-acetylgalactosamine-6-sulfatase OS=Homo sapiens GN=GALNS PE=1 SV=1 - [GALNS_HUMAN]	1	1	2	3	2.915	2.353	1.488	4.182	3.512	3.025	4.595	1.155	2.871
Q10472	Polypeptide N-acetylgalactosaminyltransferase 1 OS=Homo sapiens GN=GALNT1 PE=1 SV=1 - [GALT1_HUMAN]	1	1	1	1	0.996	0.958	1.324	0.907	1.052	1.375	1.026	0.874	0.916
Q10471	Polypeptide N-acetylgalactosaminyltransferase 2 OS=Homo sapiens GN=GALNT2 PE=1 SV=1 - [GALT2_HUMAN]	2	8	8	8	1.233	1.113	1.21	1.037	1.182	1.29	1.203	0.874	0.865
Q86SF2	N-acetylgalactosaminyltransferase 7 OS=Homo sapiens GN=GALNT7 PE=1 SV=1 - [GALT7_HUMAN]	1	4	4	4	0.564	1.001	0.584	0.658	0.562	0.584	0.548	0.391	0.595
P07902	Galactose-1-phosphate uridylyltransferase OS=Homo sapiens GN=GALT PE=1 SV=3 - [GALT_HUMAN]	1	1	1	1	1.028	0.921	1.33	0.896	1.58	1.229	1.101	1.575	0.953
Q14697	Neutral alpha-glucosidase AB OS=Homo sapiens GN=GANAB PE=1 SV=3 - [GANAB_HUMAN]	1	14	14	30	1.074	1.171	1.066	1.151	0.991	0.935	1.035	0.903	1.104
Q8TET4	Neutral alpha-glucosidase C OS=Homo sapiens GN=GANC PE=2 SV=3 - [GANC_HUMAN]	1	1	1	1	0.923	0.848	1.881	0.745	3.083	2.732	0.98	3.063	1.063
Q9H2C0	Gigaxonin OS=Homo sapiens GN=GAN PE=1 SV=1 - [GAN_HUMAN]	1	1	1	1	0.922	0.944	0.943	1.097	0.951	1.042	0.933	1.113	1.161
Q14C86	GTPase-activating protein and VPS9 domain-containing protein 1 OS=Homo sapiens GN=GAPVD1 PE=1 SV=2 - [GAPD1_HUMAN]	1	5	5	5	0.902	0.922	1.002	0.923	1.181	1.072	0.873	1.157	0.937
Q9H4G4	Golgi-associated plant pathogenesis-related protein 1 OS=Homo sapiens GN=GLIPR2 PE=1 SV=3 - [GAPR1_HUMAN]	1	3	3	3	2.208	1.335	1.295	1.175	3.031	3.445	2.217	5.111	1.511
Q9NY12	H/ACA ribonucleoprotein complex subunit 1 OS=Homo sapiens GN=GAR1 PE=1 SV=1 - [GAR1_HUMAN]	1	3	3	4	0.93	1.189	0.827	1.044	0.63	0.668	0.97	0.8	1.086
O75879	Glutamyl-tRNA(Gln) amidotransferase subunit B, mitochondrial OS=Homo sapiens GN=PET112 PE=1 SV=1 - [GATB_HUMAN]	2	4	4	5	0.966	1.057	0.727	1.084	0.731	0.751	0.954	0.967	0.997
P50440	Glycine amidinotransferase, mitochondrial OS=Homo sapiens GN=GATM PE=1 SV=1 - [GATM_HUMAN]	1	5	5	6	0.834	1.222	0.808	0.682	1.55	1.188	0.857	1.948	0.752
P62873	Guanine nucleotide-binding protein G(I)/G(S)/G(T) subunit beta-1 OS=Homo sapiens GN=GNB1 PE=1 SV=3 - [GBB1_HUMAN]	2	2	4	12	1.005	0.949	1.003	1.092	1.324	1.185	0.995	1.34	1.132
Q9HAV0	Guanine nucleotide-binding protein subunit beta-4 OS=Homo sapiens GN=GNB4 PE=1 SV=3 - [GBB4_HUMAN]	1	2	5	10	1.056	1.07	1.213	1.181	1.152	1.165	1.048	1.205	1.474
Q92538	Golgi-specific brefeldin A-resistance guanine nucleotide exchange factor 1 OS=Homo sapiens GN=GBF1 PE=1 SV=2 - [GBF1_HUMAN]	1	9	11	13	1.053	0.949	0.899	1.082	1.299	1.283	0.982	1.147	0.999
Q9UBI6	Guanine nucleotide-binding protein G(I)/G(S)/G(O) subunit gamma-12 OS=Homo sapiens GN=GNG12 PE=1 SV=3 - [GBG12_HUMAN]	1	2	2	2	0.925	1.163	0.908	0.759	1.714	1.463	0.905	1.807	0.682
P59768	Guanine nucleotide-binding protein G(I)/G(S)/G(O) subunit gamma-2 OS=Homo sapiens GN=GNG2 PE=1 SV=2 - [GBG2_HUMAN]	1	1	1	1	1.19	0.885	1.531	1.342	4.782	3.181	1.243	6.228	1.548
P63218	Guanine nucleotide-binding protein G(I)/G(S)/G(O) subunit gamma-5 OS=Homo sapiens GN=GNG5 PE=1 SV=3 - [GBG5_HUMAN]	1	1	1	1	0.627	1.391	0.392	0.609	0.489	0.465	0.602	0.566	0.485
P63244	Guanine nucleotide-binding protein subunit beta-2-like 1 OS=Homo sapiens GN=GNB2L1 PE=1 SV=3 - [GBLP_HUMAN]	1	9	9	26	0.819	0.748	0.715	0.842	0.755	0.853	0.811	0.722	0.974
P60520	Gamma-aminobutyric acid receptor-associated protein-like 2 OS=Homo sapiens GN=GABARAPL2 PE=1 SV=1 - [GBRL2_HUMAN]	3	4	4	4	1.101	0.704	1.421	1.097	1.912	1.607	1.075	2.607	1.117
Q96CN9	GRIP and coiled-coil domain-containing protein 1 OS=Homo sapiens GN=GCC1 PE=1 SV=1 - [GCC1_HUMAN]	1	1	1	1	2.223	1.282	1.974	1.098	2.689	1.478	2.122	1.348	1.122
Q8IWJ2	GRIP and coiled-coil domain-containing protein 2 OS=Homo sapiens GN=GCC2 PE=1 SV=4 - [GCC2_HUMAN]	9	1	4	6	0.942	0.852	0.748	0.879	0.925	1.03	0.923	0.991	0.976
Q92947	Glutaryl-CoA dehydrogenase, mitochondrial OS=Homo sapiens GN=GCDH PE=1 SV=1 - [GCDH_HUMAN]	1	2	2	2	1.067	1.038	0.632	1.012	0.788	0.717	1.062	0.855	0.958
Q9Y5B6	GC-rich sequence DNA-binding factor 1 OS=Homo sapiens GN=GCFC1 PE=1 SV=2 - [GCFC1_HUMAN]	1	2	2	2	1.035	1.179	1.148	1.168	1.31	1.163	1.055	1.481	1.093
P16383	GC-rich sequence DNA-binding factor 2 OS=Homo sapiens GN=GCFC2 PE=1 SV=2 - [GCFC2_HUMAN]	1	1	1	1	1.231	0.931	1.311	1.18	1.136	1.043	1.187	1.21	1.345
Q92616	Translational activator GCN1 OS=Homo sapiens GN=GCN1L1 PE=1 SV=6 - [GCN1L_HUMAN]	1	28	28	34	0.71	0.742	0.687	0.775	0.767	0.801	0.704	0.8	0.831
Q9H3P7	Golgi resident protein GCP60 OS=Homo sapiens GN=ACBD3 PE=1 SV=4 - [GCP60_HUMAN]	2	5	5	6	1.081	1.069	1.065	0.979	1.458	1.216	1.087	1.178	0.97
P23378	Glycine dehydrogenase [decarboxylating], mitochondrial OS=Homo sapiens GN=GLDC PE=1 SV=2 - [GCSP_HUMAN]	1	6	6	6	0.79	1.149	0.71	0.695	0.582	0.551	0.75	0.529	0.786
P48728	Aminomethyltransferase, mitochondrial OS=Homo sapiens GN=AMT PE=1 SV=1 - [GCST_HUMAN]	1	2	2	2	1.192	0.854	0.798	0.996	0.946	0.822	1.179	0.92	0.977
Q8TB36	Ganglioside-induced differentiation-associated protein 1 OS=Homo sapiens GN=GDAP1 PE=1 SV=3 - [GDAP1_HUMAN]	3	4	4	4	0.834	1.032	1.442	1.063	1.448	1.476	0.77	1.944	1.287
P35573	Glycogen debranching enzyme OS=Homo sapiens GN=AGL PE=1 SV=3 - [GDE_HUMAN]	1	10	10	10	0.904	0.782	0.823	1.035	1.17	1.079	0.847	1.529	1.05
P31150	Rab GDP dissociation inhibitor alpha OS=Homo sapiens GN=GDI1 PE=1 SV=2 - [GDIA_HUMAN]	1	3	7	18	1.096	0.903	3.673	1.084	10.991	6.329	1.079	16.191	1.38
P50395	Rab GDP dissociation inhibitor beta OS=Homo sapiens GN=GDI2 PE=1 SV=2 - [GDIB_HUMAN]	1	6	10	19	0.657	0.639	1.048	0.711	1.093	1.13	0.643	1.224	0.736
P52565	Rho GDP-dissociation inhibitor 1 OS=Homo sapiens GN=ARHGDIA PE=1 SV=3 - [GDIR1_HUMAN]	1	4	4	7	0.897	0.739	1.373	1.037	1.617	1.962	0.875	1.853	1.073
Q8N9F7	Glycerophosphodiester phosphodiesterase domain-containing protein 1 OS=Homo sapiens GN=GDPD1 PE=1 SV=2 - [GDPD1_HUMAN]	1	1	1	1	1.138	1.058	1.172	1.368	1.083	0.967	1.055	1.461	1.062
P52306	Rap1 GTPase-GDP dissociation stimulator 1 OS=Homo sapiens GN=RAP1GDS1 PE=1 SV=3 - [GDS1_HUMAN]	2	6	7	10	0.871	0.692	1.578	1.027	2.605	3.438	0.985	3.295	1.306
P06396	Gelsolin OS=Homo sapiens GN=GSN PE=1 SV=1 - [GELS_HUMAN]	1	12	12	17	1.298	0.964	2.546	1.511	4.943	4.048	1.408	3.613	1.452
P57678	Gem-associated protein 4 OS=Homo sapiens GN=GEMIN4 PE=1 SV=2 - [GEMI4_HUMAN]	2	4	4	4	0.644	0.873	0.615	0.807	0.52	0.61	0.644	0.569	0.885
Q8TEQ6	Gem-associated protein 5 OS=Homo sapiens GN=GEMIN5 PE=1 SV=3 - [GEMI5_HUMAN]	1	7	7	7	0.759	0.794	0.798	0.77	0.838	0.797	0.715	0.851	0.813
Q8WXD5	Gem-associated protein 6 OS=Homo sapiens GN=GEMIN6 PE=1 SV=1 - [GEMI6_HUMAN]	1	1	1	1	0.822	1.132	0.811	0.778	0.759	0.86	0.841	0.825	0.682
Q9NQX3	Gephyrin OS=Homo sapiens GN=GPHN PE=1 SV=1 - [GEPH_HUMAN]	1	2	2	2	1.389	1.021	2.508	0.896	2.397	2.552	1.355	1.542	1.152
Q7L5D6	Golgi to ER traffic protein 4 homolog OS=Homo sapiens GN=GET4 PE=1 SV=1 - [GET4_HUMAN]	1	3	3	3	0.862	0.903	0.924	0.964	1.094	0.978	0.909	1.173	1.028
P14136	Glial fibrillary acidic protein OS=Homo sapiens GN=GFAP PE=1 SV=1 - [GFAP_HUMAN]	6	23	25	77	1.008	0.985	1.314	1.29	5.003	3.687	1.125	13.649	1.064
Q06210	Glutamine--fructose-6-phosphate aminotransferase [isomerizing] 1 OS=Homo sapiens GN=GFPT1 PE=1 SV=3 - [GFPT1_HUMAN]	1	8	9	9	0.64	0.733	0.661	0.899	0.902	0.755	0.606	0.777	1.007
O94808	Glutamine--fructose-6-phosphate aminotransferase [isomerizing] 2 OS=Homo sapiens GN=GFPT2 PE=1 SV=3 - [GFPT2_HUMAN]	1	2	3	3	0.299	0.528	0.239	0.303	0.223	0.374	0.25	0.24	0.328
Q8N9W4	Golgin subfamily A member 6-like protein 2 OS=Homo sapiens GN=GOLGA6L2 PE=2 SV=2 - [GG6L2_HUMAN]	2	1	1	1	0.957	1.141	1.642	0.645	1.825	1.43	1.121	0.671	0.747
Q9UJY5	ADP-ribosylation factor-binding protein GGA1 OS=Homo sapiens GN=GGA1 PE=1 SV=1 - [GGA1_HUMAN]	3	3	3	4	1.013	0.685	1.367	1	1.288	1.374	1.007	1.425	1.532
O75223	Gamma-glutamylcyclotransferase OS=Homo sapiens GN=GGCT PE=1 SV=1 - [GGCT_HUMAN]	1	5	5	7	1.034	0.786	0.806	0.965	0.986	1.062	1.037	0.886	0.888
Q92820	Gamma-glutamyl hydrolase OS=Homo sapiens GN=GGH PE=1 SV=2 - [GGH_HUMAN]	1	3	3	6	1.955	1.334	1.222	2.188	1.179	1.147	2.081	1.416	1.347
Q9UJ14	Gamma-glutamyltransferase 7 OS=Homo sapiens GN=GGT7 PE=1 SV=2 - [GGT7_HUMAN]	1	3	3	3	1.184	1.023	1.114	1.104	1.244	0.971	1.058	1.513	0.957
Q9H936	Mitochondrial glutamate carrier 1 OS=Homo sapiens GN=SLC25A22 PE=1 SV=1 - [GHC1_HUMAN]	2	6	6	6	1.042	1.079	1.23	1.245	1.43	1.113	1.01	1.532	1.138
Q9H3K2	Growth hormone-inducible transmembrane protein OS=Homo sapiens GN=GHITM PE=1 SV=2 - [GHITM_HUMAN]	1	3	3	6	0.795	1.071	1.114	1.035	0.955	0.924	0.808	0.989	0.737
O14908	PDZ domain-containing protein GIPC1 OS=Homo sapiens GN=GIPC1 PE=1 SV=2 - [GIPC1_HUMAN]	1	2	2	2	0.979	0.887	0.969	1.02	0.975	1.174	0.984	1.06	1.021
Q9Y2X7	ARF GTPase-activating protein GIT1 OS=Homo sapiens GN=GIT1 PE=1 SV=2 - [GIT1_HUMAN]	2	3	3	3	1.194	0.829	1.231	1.191	1.581	1.502	1.152	1.842	1.205
Q5VSY0	G kinase-anchoring protein 1 OS=Homo sapiens GN=GKAP1 PE=1 SV=2 - [GKAP1_HUMAN]	1	2	2	2	7.973	1.596	7.943	1.944	3.5	2.618	7.757	3.33	4.459
Q6UWU2	Beta-galactosidase-1-like protein OS=Homo sapiens GN=GLB1L PE=2 SV=1 - [GLB1L_HUMAN]	1	1	1	1	2.479	1.182	1.487	2.632	1.993	2.341	2.528	3.761	1.915
P04062	Glucosylceramidase OS=Homo sapiens GN=GBA PE=1 SV=3 - [GLCM_HUMAN]	1	6	6	8	1.191	0.949	1.382	1.573	3.222	3.614	1.238	4.207	1.294
Q53GS7	Nucleoporin GLE1 OS=Homo sapiens GN=GLE1 PE=1 SV=2 - [GLE1_HUMAN]	1	4	4	4	0.954	1.213	0.683	1.106	0.736	0.778	0.965	0.718	0.909
P10071	Transcriptional activator GLI3 OS=Homo sapiens GN=GLI3 PE=1 SV=6 - [GLI3_HUMAN]	1	1	1	1	4.709	1.65	0.729	1.486	0.989	0.86	4.65	0.684	0.785
Q92990	Glomulin OS=Homo sapiens GN=GLMN PE=1 SV=2 - [GLMN_HUMAN]	1	2	2	2	0.783	0.846	0.83	0.754	0.709	0.767	0.754	0.665	0.811
P15104	Glutamine synthetase OS=Homo sapiens GN=GLUL PE=1 SV=4 - [GLNA_HUMAN]	1	7	7	8	1.42	0.78	1.203	1.309	3.693	1.77	1.478	2.726	1.572
Q16775	Hydroxyacylglutathione hydrolase, mitochondrial OS=Homo sapiens GN=HAGH PE=1 SV=2 - [GLO2_HUMAN]	1	2	2	2	1.51	1.005	1.441	1.1	2.597	1.782	1.43	2.518	1.206
Q9HC38	Glyoxalase domain-containing protein 4 OS=Homo sapiens GN=GLOD4 PE=1 SV=1 - [GLOD4_HUMAN]	1	8	8	12	1.582	0.785	1.292	1.435	1.679	1.328	1.473	2.144	1.358
P35754	Glutaredoxin-1 OS=Homo sapiens GN=GLRX PE=1 SV=2 - [GLRX1_HUMAN]	1	1	1	1	1.111	0.889	1.193	0.928	1.468	1.35	1.011	1.307	1.017
O76003	Glutaredoxin-3 OS=Homo sapiens GN=GLRX3 PE=1 SV=2 - [GLRX3_HUMAN]	1	4	4	7	0.596	0.638	0.81	0.607	0.649	0.742	0.633	0.582	0.75
Q86SX6	Glutaredoxin-related protein 5, mitochondrial OS=Homo sapiens GN=GLRX5 PE=1 SV=2 - [GLRX5_HUMAN]	1	1	1	2	1.494	1.123	1.047	1.319	0.623	0.713	1.447	0.895	1.199
O94925	Glutaminase kidney isoform, mitochondrial OS=Homo sapiens GN=GLS PE=1 SV=1 - [GLSK_HUMAN]	1	2	2	2	0.701	1.01	0.587	0.575	1.26	1.745	0.704	0.708	0.588
Q8IUC8	Polypeptide N-acetylgalactosaminyltransferase 13 OS=Homo sapiens GN=GALNT13 PE=2 SV=2 - [GLT13_HUMAN]	1	1	1	3	1.632	1.165	3.089	1.662	1.16	1.236	1.416	1.417	1.779
Q6IS24	Putative polypeptide N-acetylgalactosaminyltransferase-like protein 3 OS=Homo sapiens GN=WBSCR17 PE=2 SV=2 - [GLTL3_HUMAN]	1	1	1	1	0.658	0.768	0.829	0.753	0.969	1.082	0.674	1.481	1.039
Q9NZD2	Glycolipid transfer protein OS=Homo sapiens GN=GLTP PE=1 SV=3 - [GLTP_HUMAN]	1	3	3	3	0.777	0.713	0.987	0.897	1.545	1.313	0.75	1.799	0.826
P14314	Glucosidase 2 subunit beta OS=Homo sapiens GN=PRKCSH PE=1 SV=2 - [GLU2B_HUMAN]	1	9	9	21	1.279	1.239	1.166	1.103	0.939	0.933	1.268	0.805	0.956
P34897	Serine hydroxymethyltransferase, mitochondrial OS=Homo sapiens GN=SHMT2 PE=1 SV=3 - [GLYM_HUMAN]	1	14	14	34	0.95	1	0.638	1.098	0.72	0.69	0.917	0.82	0.847
Q49A26	Putative oxidoreductase GLYR1 OS=Homo sapiens GN=GLYR1 PE=1 SV=3 - [GLYR1_HUMAN]	1	3	3	3	1.177	1.22	1.223	1.113	0.861	0.734	1.18	0.639	0.932
O60547	GDP-mannose 4,6 dehydratase OS=Homo sapiens GN=GMDS PE=1 SV=1 - [GMDS_HUMAN]	1	2	2	2	0.506	0.864	0.521	0.508	0.598	1.223	0.435	0.635	0.611
Q9Y692	Glucocorticoid modulatory element-binding protein 1 OS=Homo sapiens GN=GMEB1 PE=1 SV=2 - [GMEB1_HUMAN]	1	1	1	1	0.972	0.78	0.958	1.008	0.88	0.921	0.97	1.447	1.199
P60983	Glia maturation factor beta OS=Homo sapiens GN=GMFB PE=1 SV=2 - [GMFB_HUMAN]	2	5	5	5	1.098	0.819	1.218	0.893	1.368	1.408	1.092	1.861	1.211
Q96IJ6	Mannose-1-phosphate guanyltransferase alpha OS=Homo sapiens GN=GMPPA PE=1 SV=1 - [GMPPA_HUMAN]	1	2	2	2	0.831	0.733	1.061	0.93	1.529	1.671	0.8	1.584	0.878
Q9P2T1	GMP reductase 2 OS=Homo sapiens GN=GMPR2 PE=1 SV=1 - [GMPR2_HUMAN]	2	4	4	4	0.72	0.745	0.865	0.824	1.372	1.319	0.706	1.774	0.979
P29992	Guanine nucleotide-binding protein subunit alpha-11 OS=Homo sapiens GN=GNA11 PE=1 SV=2 - [GNA11_HUMAN]	1	1	4	6	1.132	1.083	1.398	0.977	1.916	1.412	1.079	2.257	0.997
Q14344	Guanine nucleotide-binding protein subunit alpha-13 OS=Homo sapiens GN=GNA13 PE=1 SV=2 - [GNA13_HUMAN]	2	3	4	11	0.932	1.016	0.833	1.193	1.19	1.033	1.024	1.771	1.04
P63096	Guanine nucleotide-binding protein G(i) subunit alpha-1 OS=Homo sapiens GN=GNAI1 PE=1 SV=2 - [GNAI1_HUMAN]	5	2	9	17	1.221	1.193	1.657	1.443	1.682	1.82	1.233	2.316	1.102
P04899	Guanine nucleotide-binding protein G(i) subunit alpha-2 OS=Homo sapiens GN=GNAI2 PE=1 SV=3 - [GNAI2_HUMAN]	5	1	8	16	1.086	1.219	0.886	0.977	1.749	1.574	1.094	2.159	0.957
P08754	Guanine nucleotide-binding protein G(k) subunit alpha OS=Homo sapiens GN=GNAI3 PE=1 SV=3 - [GNAI3_HUMAN]	5	1	8	16	0.728	1.244	0.776	0.794	0.824	1.008	0.728	0.725	0.751
P09471	Guanine nucleotide-binding protein G(o) subunit alpha OS=Homo sapiens GN=GNAO1 PE=1 SV=4 - [GNAO_HUMAN]	2	4	5	11	0.859	1.003	1.162	0.902	2.738	2.019	0.927	4.512	0.943
P50148	Guanine nucleotide-binding protein G(q) subunit alpha OS=Homo sapiens GN=GNAQ PE=1 SV=4 - [GNAQ_HUMAN]	3	2	6	9	1.018	1.277	0.882	0.973	1.786	1.285	0.967	2.297	0.906
P63092	Guanine nucleotide-binding protein G(s) subunit alpha isoforms short OS=Homo sapiens GN=GNAS PE=1 SV=1 - [GNAS2_HUMAN]	4	8	9	20	1.49	1.025	1.572	1.88	2.311	1.875	1.567	2.483	1.804
P36915	Guanine nucleotide-binding protein-like 1 OS=Homo sapiens GN=GNL1 PE=1 SV=2 - [GNL1_HUMAN]	1	6	6	8	0.933	0.971	1.384	1.163	1.746	1.514	0.913	2.009	1.195
O15228	Dihydroxyacetone phosphate acyltransferase OS=Homo sapiens GN=GNPAT PE=1 SV=1 - [GNPAT_HUMAN]	1	1	1	1	0.994	1.208	1.185	1.263	1.003	1.113	1.011	1.192	1.077
P46926	Glucosamine-6-phosphate isomerase 1 OS=Homo sapiens GN=GNPDA1 PE=1 SV=1 - [GNPI1_HUMAN]	1	6	6	9	0.857	0.712	1.379	1.078	1.025	1.027	0.806	1.274	1.34
P15586	N-acetylglucosamine-6-sulfatase OS=Homo sapiens GN=GNS PE=1 SV=3 - [GNS_HUMAN]	1	2	2	2	1.688	0.89	0.904	1.702	2.169	1.914	1.673	2.427	1.222
Q08378	Golgin subfamily A member 3 OS=Homo sapiens GN=GOLGA3 PE=1 SV=2 - [GOGA3_HUMAN]	1	4	4	4	1.091	1.235	0.959	0.994	1.243	1.151	1.059	0.939	0.855
Q13439	Golgin subfamily A member 4 OS=Homo sapiens GN=GOLGA4 PE=1 SV=1 - [GOGA4_HUMAN]	2	1	3	3	1.49	0.926	1.057	1.409	1.031	0.982	1.405	1.1	1.221
Q8TBA6	Golgin subfamily A member 5 OS=Homo sapiens GN=GOLGA5 PE=1 SV=3 - [GOGA5_HUMAN]	1	3	3	3	0.854	1.378	0.807	0.916	0.926	0.772	0.846	0.675	0.87
Q14789	Golgin subfamily B member 1 OS=Homo sapiens GN=GOLGB1 PE=1 SV=2 - [GOGB1_HUMAN]	1	15	15	16	1.078	1.242	0.92	0.986	1.158	0.956	1.066	0.913	0.846
O00461	Golgi integral membrane protein 4 OS=Homo sapiens GN=GOLIM4 PE=1 SV=1 - [GOLI4_HUMAN]	1	2	2	2	2.145	1.264	2.038	1.46	3.506	3.061	2.157	1.558	1.438
Q9H4A6	Golgi phosphoprotein 3 OS=Homo sapiens GN=GOLPH3 PE=1 SV=1 - [GOLP3_HUMAN]	1	2	2	2	0.923	0.636	0.82	1.089	0.871	0.82	0.901	0.801	1.148
Q9H8Y8	Golgi reassembly-stacking protein 2 OS=Homo sapiens GN=GORASP2 PE=1 SV=3 - [GORS2_HUMAN]	1	2	2	3	1.389	1.131	1.484	0.75	1.287	1.152	1.375	0.952	0.945
O95249	Golgi SNAP receptor complex member 1 OS=Homo sapiens GN=GOSR1 PE=1 SV=1 - [GOSR1_HUMAN]	1	2	2	2	1.119	1.101	0.854	1.268	0.831	0.708	1.163	0.667	0.948
O14653	Golgi SNAP receptor complex member 2 OS=Homo sapiens GN=GOSR2 PE=1 SV=2 - [GOSR2_HUMAN]	1	1	1	1	0.906	1.176	0.872	0.832	1.336	1.426	0.927	0.75	0.709
O43292	Glycosylphosphatidylinositol anchor attachment 1 protein OS=Homo sapiens GN=GPAA1 PE=1 SV=3 - [GPAA1_HUMAN]	1	2	2	2	0.933	1.096	1.526	1.331	1.007	1.18	0.908	1.421	1.14
Q53EU6	Glycerol-3-phosphate acyltransferase 3 OS=Homo sapiens GN=AGPAT9 PE=1 SV=2 - [GPAT3_HUMAN]	1	1	1	1	1.135	1.108	1.105	1.093	0.978	0.901	1.115	0.954	0.985
P35052	Glypican-1 OS=Homo sapiens GN=GPC1 PE=1 SV=2 - [GPC1_HUMAN]	1	1	1	1	1.431	1.054	1.498	1.381	4.375	2.533	1.496	3.551	1.05
Q8N335	Glycerol-3-phosphate dehydrogenase 1-like protein OS=Homo sapiens GN=GPD1L PE=1 SV=1 - [GPD1L_HUMAN]	1	4	5	5	1.01	1.026	1.277	1.091	2.84	2.328	1.071	2.752	0.99
P21695	Glycerol-3-phosphate dehydrogenase [NAD(+)], cytoplasmic OS=Homo sapiens GN=GPD1 PE=1 SV=4 - [GPDA_HUMAN]	1	4	5	6	1.065	0.939	1.033	1.148	2.21	2.12	1.114	5.155	1.274
P43304	Glycerol-3-phosphate dehydrogenase, mitochondrial OS=Homo sapiens GN=GPD2 PE=1 SV=3 - [GPDM_HUMAN]	1	10	10	14	1.037	1.251	0.847	0.949	0.761	0.79	1.034	0.924	0.816
B7ZAQ6	Golgi pH regulator A OS=Homo sapiens GN=GPR89A PE=1 SV=2 - [GPHRA_HUMAN]	1	2	2	3	0.97	1.12	0.962	1.07	0.973	0.936	0.987	1.083	1.026
Q92643	GPI-anchor transamidase OS=Homo sapiens GN=PIGK PE=1 SV=2 - [GPI8_HUMAN]	1	1	1	3	0.877	0.89	1.102	1.132	0.96	0.92	0.929	1.232	1.178
Q92917	G patch domain and KOW motifs-containing protein OS=Homo sapiens GN=GPKOW PE=1 SV=2 - [GPKOW_HUMAN]	1	3	3	3	1.175	0.851	1.126	1.023	0.896	0.942	1.241	0.715	1.146
Q9HCN4	GPN-loop GTPase 1 OS=Homo sapiens GN=GPN1 PE=1 SV=1 - [GPN1_HUMAN]	1	1	1	1	0.552	0.947	0.893	0.735	0.792	0.768	0.625	0.933	0.73
Q13227	G protein pathway suppressor 2 OS=Homo sapiens GN=GPS2 PE=1 SV=3 - [GPS2_HUMAN]	1	2	2	2	1.276	0.945	1.166	1.149	0.991	1.146	1.273	0.997	1.397
Q86YR5	G-protein-signaling modulator 1 OS=Homo sapiens GN=GPSM1 PE=1 SV=2 - [GPSM1_HUMAN]	1	3	3	4	1.829	1.005	2.539	1.5	2.535	2.345	1.765	2.743	1.798
Q5T3I0	G patch domain-containing protein 4 OS=Homo sapiens GN=GPATCH4 PE=1 SV=2 - [GPTC4_HUMAN]	1	1	1	1	0.892	1.02	0.677	0.965	0.819	0.902	0.966	0.939	0.787
Q9H3H5	UDP-N-acetylglucosamine--dolichyl-phosphate N-acetylglucosaminephosphotransferase OS=Homo sapiens GN=DPAGT1 PE=1 SV=2 - [GPT_HUMAN]	1	1	1	1	0.702	1.324	0.81	0.958	0.814	0.864	0.688	0.532	0.761
P07203	Glutathione peroxidase 1 OS=Homo sapiens GN=GPX1 PE=1 SV=4 - [GPX1_HUMAN]	1	5	5	5	0.966	0.896	0.956	0.943	1.437	1.118	0.957	1.25	0.994
P36969	Phospholipid hydroperoxide glutathione peroxidase, mitochondrial OS=Homo sapiens GN=GPX4 PE=1 SV=3 - [GPX4_HUMAN]	1	2	2	4	0.975	0.879	1.184	1.001	1.262	1.113	1.011	1.388	1.015
Q96SL4	Glutathione peroxidase 7 OS=Homo sapiens GN=GPX7 PE=1 SV=1 - [GPX7_HUMAN]	1	3	3	3	1.492	1.293	2.48	1.119	1.524	1.832	1.444	0.738	1.31
Q8TED1	Probable glutathione peroxidase 8 OS=Homo sapiens GN=GPX8 PE=1 SV=2 - [GPX8_HUMAN]	1	2	2	3	0.624	1.018	0.642	0.629	0.672	0.975	0.586	0.388	0.599
P28676	Grancalcin OS=Homo sapiens GN=GCA PE=1 SV=2 - [GRAN_HUMAN]	1	2	2	3	1.056	0.794	1.256	1.073	1.163	0.938	0.928	1.596	1.177
P62993	Growth factor receptor-bound protein 2 OS=Homo sapiens GN=GRB2 PE=1 SV=1 - [GRB2_HUMAN]	1	3	3	4	1.165	0.81	1.244	1.102	1.477	1.278	1.169	1.835	1.195
Q3V6T2	Girdin OS=Homo sapiens GN=CCDC88A PE=1 SV=2 - [GRDN_HUMAN]	1	3	3	3	1.122	0.893	1.026	0.888	1.695	1.44	1.12	2.551	1.074
Q9UBQ7	Glyoxylate reductase/hydroxypyruvate reductase OS=Homo sapiens GN=GRHPR PE=1 SV=1 - [GRHPR_HUMAN]	1	2	2	3	1.192	0.91	1.097	1.098	1.467	1.412	1.229	2.088	1.253
Q7Z2K8	G protein-regulated inducer of neurite outgrowth 1 OS=Homo sapiens GN=GPRIN1 PE=1 SV=2 - [GRIN1_HUMAN]	1	2	2	2	1.026	1.124	1.303	0.472	2.43	1.888	1.117	1.518	0.722
P43250	G protein-coupled receptor kinase 6 OS=Homo sapiens GN=GRK6 PE=1 SV=2 - [GRK6_HUMAN]	1	1	1	1	0.585	1.09	0.371	0.493	0.557	0.603	0.586	0.586	0.409
P38646	Stress-70 protein, mitochondrial OS=Homo sapiens GN=HSPA9 PE=1 SV=2 - [GRP75_HUMAN]	1	17	18	35	0.824	1.183	0.497	0.663	0.642	0.601	0.791	0.539	0.576
P11021	78 kDa glucose-regulated protein OS=Homo sapiens GN=HSPA5 PE=1 SV=2 - [GRP78_HUMAN]	2	14	16	50	0.948	1.102	1.029	0.871	1.205	1.161	0.963	0.999	0.815
Q9HAV7	GrpE protein homolog 1, mitochondrial OS=Homo sapiens GN=GRPEL1 PE=1 SV=2 - [GRPE1_HUMAN]	1	2	2	3	1.01	1.213	0.824	0.876	0.79	0.656	0.934	0.84	0.663
Q12849	G-rich sequence factor 1 OS=Homo sapiens GN=GRSF1 PE=1 SV=3 - [GRSF1_HUMAN]	1	2	2	2	0.844	0.851	0.606	0.837	0.586	0.719	0.861	0.617	0.621
Q9BQ67	Glutamate-rich WD repeat-containing protein 1 OS=Homo sapiens GN=GRWD1 PE=1 SV=1 - [GRWD1_HUMAN]	1	2	2	2	0.913	0.966	0.758	0.9	0.805	0.887	0.944	0.651	0.888
Q9NZM5	Glioma tumor suppressor candidate region gene 2 protein OS=Homo sapiens GN=GLTSCR2 PE=1 SV=2 - [GSCR2_HUMAN]	1	1	1	1	0.808	1.045	1.008	0.863	0.551	0.677	0.738	0.409	0.813
P48506	Glutamate--cysteine ligase catalytic subunit OS=Homo sapiens GN=GCLC PE=1 SV=2 - [GSH1_HUMAN]	1	3	4	4	0.955	0.696	0.869	0.994	1.137	1.024	0.929	1.312	1.158
P48637	Glutathione synthetase OS=Homo sapiens GN=GSS PE=1 SV=1 - [GSHB_HUMAN]	1	13	13	13	1.131	0.8	1.45	1.074	1.946	1.859	1.104	2.417	1.247
P00390	Glutathione reductase, mitochondrial OS=Homo sapiens GN=GSR PE=1 SV=2 - [GSHR_HUMAN]	1	4	4	6	0.852	0.785	0.933	0.822	1.183	1.002	0.782	1.53	0.978
P49840	Glycogen synthase kinase-3 alpha OS=Homo sapiens GN=GSK3A PE=1 SV=2 - [GSK3A_HUMAN]	1	3	3	3	0.808	0.732	1.423	1.037	1.365	1.679	0.822	1.783	1.155
Q92896	Golgi apparatus protein 1 OS=Homo sapiens GN=GLG1 PE=1 SV=2 - [GSLG1_HUMAN]	1	22	22	31	1.027	1.188	1.134	0.964	0.975	0.986	1.019	0.955	0.864
O15217	Glutathione S-transferase A4 OS=Homo sapiens GN=GSTA4 PE=1 SV=1 - [GSTA4_HUMAN]	1	2	2	2	1.373	0.933	2.697	1.432	2.885	2.686	1.338	3.929	1.717
Q9Y2Q3	Glutathione S-transferase kappa 1 OS=Homo sapiens GN=GSTK1 PE=1 SV=3 - [GSTK1_HUMAN]	1	1	1	1	1.094	1.095	0.866	1.395	1.321	1.478	1.161	1.823	1.334
P28161	Glutathione S-transferase Mu 2 OS=Homo sapiens GN=GSTM2 PE=1 SV=2 - [GSTM2_HUMAN]	4	2	3	3	1.355	1.005	1.759	1.483	1.95	1.942	1.366	2.289	1.466
P21266	Glutathione S-transferase Mu 3 OS=Homo sapiens GN=GSTM3 PE=1 SV=3 - [GSTM3_HUMAN]	1	1	2	2	1.032	0.712	6.341	1.989	10.235	10.761	1.999	6.079	2.314
P78417	Glutathione S-transferase omega-1 OS=Homo sapiens GN=GSTO1 PE=1 SV=2 - [GSTO1_HUMAN]	1	6	6	11	0.855	0.771	1.139	0.877	1.43	1.405	0.819	1.398	0.892
P09211	Glutathione S-transferase P OS=Homo sapiens GN=GSTP1 PE=1 SV=2 - [GSTP1_HUMAN]	1	3	3	11	0.831	0.692	0.966	0.849	0.845	0.985	0.815	1.091	0.97
P30711	Glutathione S-transferase theta-1 OS=Homo sapiens GN=GSTT1 PE=1 SV=4 - [GSTT1_HUMAN]	2	2	2	2	0.785	0.823	0.983	0.893	1.832	1.489	0.731	2.912	1.012
Q8NBJ5	Procollagen galactosyltransferase 1 OS=Homo sapiens GN=GLT25D1 PE=1 SV=1 - [GT251_HUMAN]	2	7	7	11	1.139	1.24	1.306	1.074	1.23	1.13	1.132	0.778	1.118
P78347	General transcription factor II-I OS=Homo sapiens GN=GTF2I PE=1 SV=2 - [GTF2I_HUMAN]	3	20	20	25	0.975	1.089	0.873	1.05	0.64	0.685	0.951	0.705	1.16
O00178	GTP-binding protein 1 OS=Homo sapiens GN=GTPBP1 PE=1 SV=3 - [GTPB1_HUMAN]	1	5	5	5	0.87	0.893	0.881	0.976	1.096	1.352	0.912	1.314	1.163
A4D1E9	GTP-binding protein 10 OS=Homo sapiens GN=GTPBP10 PE=1 SV=1 - [GTPBA_HUMAN]	1	2	2	2	0.831	0.878	0.621	1.071	0.485	0.707	0.793	0.456	1.01
P11166	Solute carrier family 2, facilitated glucose transporter member 1 OS=Homo sapiens GN=SLC2A1 PE=1 SV=2 - [GTR1_HUMAN]	1	4	4	11	0.821	1.388	0.862	0.798	0.349	0.388	0.754	0.358	0.781
P11169	Solute carrier family 2, facilitated glucose transporter member 3 OS=Homo sapiens GN=SLC2A3 PE=1 SV=1 - [GTR3_HUMAN]	2	5	5	11	0.816	1.439	0.434	1.031	0.443	0.428	0.796	0.437	0.554
P49915	GMP synthase [glutamine-hydrolyzing] OS=Homo sapiens GN=GMPS PE=1 SV=1 - [GUAA_HUMAN]	1	10	10	14	0.908	0.798	0.887	0.775	0.694	0.767	0.886	0.618	1.071
Q8N442	Translation factor GUF1, mitochondrial OS=Homo sapiens GN=GUF1 PE=1 SV=1 - [GUF1_HUMAN]	1	1	1	1	0.835	1.001	0.299	0.239	0.818	0.517	1.086	0.118	0.307
Q4G148	Glucoside xylosyltransferase 1 OS=Homo sapiens GN=GXYLT1 PE=1 SV=2 - [GXLT1_HUMAN]	1	2	2	3	1.42	1.165	1.622	1.631	1.504	1.549	1.435	1.071	1.373
P13807	Glycogen [starch] synthase, muscle OS=Homo sapiens GN=GYS1 PE=1 SV=2 - [GYS1_HUMAN]	2	5	5	5	0.667	0.905	1.081	0.961	1.733	1.442	0.693	2.425	1.069
P07305	Histone H1.0 OS=Homo sapiens GN=H1F0 PE=1 SV=3 - [H10_HUMAN]	1	5	5	15	2.709	1.051	4.167	2.375	2.929	2.065	2.646	2.693	1.637
Q02539	Histone H1.1 OS=Homo sapiens GN=HIST1H1A PE=1 SV=3 - [H11_HUMAN]	1	1	5	45	3.96	0.767	2.365	3.587	0.909	1.027	3.893	0.985	1.059
P16403	Histone H1.2 OS=Homo sapiens GN=HIST1H1C PE=1 SV=2 - [H12_HUMAN]	1	4	11	74	2.525	1.294	5.609	1.615	1.662	1.589	2.561	1.945	1.497
P16402	Histone H1.3 OS=Homo sapiens GN=HIST1H1D PE=1 SV=2 - [H13_HUMAN]	1	6	13	82	2.045	1.396	3.405	1.241	0.909	1.003	1.972	0.823	1.077
P10412	Histone H1.4 OS=Homo sapiens GN=HIST1H1E PE=1 SV=2 - [H14_HUMAN]	1	4	12	81	2.509	1.31	5.046	1.425	2.38	1.92	2.334	3	1.144
P16401	Histone H1.5 OS=Homo sapiens GN=HIST1H1B PE=1 SV=3 - [H15_HUMAN]	1	6	11	70	2.064	1.331	3.276	1.259	1.073	1.157	1.915	1.016	1.019
P22492	Histone H1t OS=Homo sapiens GN=HIST1H1T PE=2 SV=4 - [H1T_HUMAN]	1	1	3	32	0.878	0.975	1.706	1.177	1.108	1.241	0.853	1.247	1.2
Q92522	Histone H1x OS=Homo sapiens GN=H1FX PE=1 SV=1 - [H1X_HUMAN]	1	9	9	14	2.292	1.38	5.62	2.147	2.423	1.912	2.247	2.416	2.19
P04908	Histone H2A type 1-B/E OS=Homo sapiens GN=HIST1H2AB PE=1 SV=2 - [H2A1B_HUMAN]	3	2	5	147	1.886	1.232	4.012	1.775	1.188	0.916	1.831	0.974	0.806
Q8IUE6	Histone H2A type 2-B OS=Homo sapiens GN=HIST2H2AB PE=1 SV=3 - [H2A2B_HUMAN]	1	4	6	48	1.778	1.289	2.934	1.499	1.184	1.13	1.636	1.073	1.413
Q9P0M6	Core histone macro-H2A.2 OS=Homo sapiens GN=H2AFY2 PE=1 SV=3 - [H2AW_HUMAN]	1	6	7	19	1.702	1.005	3.152	2.344	2.297	2.133	1.692	2.597	1.974
P16104	Histone H2A.x OS=Homo sapiens GN=H2AFX PE=1 SV=2 - [H2AX_HUMAN]	1	6	9	153	1.913	1.379	4.469	1.405	1.536	1.565	1.862	2.071	1.584
O75367	Core histone macro-H2A.1 OS=Homo sapiens GN=H2AFY PE=1 SV=4 - [H2AY_HUMAN]	1	7	8	14	1.288	1.107	3.709	1.6	2.547	1.96	1.229	1.881	1.508
P0C0S5	Histone H2A.Z OS=Homo sapiens GN=H2AFZ PE=1 SV=2 - [H2AZ_HUMAN]	2	1	3	135	1.356	1.287	3.147	1.202	1.065	0.989	1.285	0.65	1.024
Q99879	Histone H2B type 1-M OS=Homo sapiens GN=HIST1H2BM PE=1 SV=3 - [H2B1M_HUMAN]	2	4	10	166	1.626	1.19	2.67	1.444	1.095	1.092	1.508	1.208	1.279
Q8N257	Histone H2B type 3-B OS=Homo sapiens GN=HIST3H2BB PE=1 SV=3 - [H2B3B_HUMAN]	2	4	10	132	1.777	1.252	3.253	1.391	1.267	1.334	1.741	1.548	1.323
P68431	Histone H3.1 OS=Homo sapiens GN=HIST1H3A PE=1 SV=2 - [H31_HUMAN]	4	2	9	86	1.572	1.088	3.631	1.347	0.946	0.956	1.552	1.1	1.328
P84243	Histone H3.3 OS=Homo sapiens GN=H3F3A PE=1 SV=2 - [H33_HUMAN]	2	2	9	84	1.169	1.321	1.968	0.93	0.84	0.796	1.181	0.973	0.884
P62805	Histone H4 OS=Homo sapiens GN=HIST1H4A PE=1 SV=2 - [H4_HUMAN]	1	4	4	142	1.126	1.113	2.156	1.529	1.063	1.151	1.109	1.08	1.49
Q5JVS0	Intracellular hyaluronan-binding protein 4 OS=Homo sapiens GN=HABP4 PE=1 SV=1 - [HABP4_HUMAN]	1	1	1	2	3.096	0.88	4.433	1.393	3.109	3.912	3.347	3.264	2.934
Q9P035	Very-long-chain (3R)-3-hydroxyacyl-[acyl-carrier protein] dehydratase 3 OS=Homo sapiens GN=PTPLAD1 PE=1 SV=2 - [HACD3_HUMAN]	1	4	4	6	1.111	1.085	1.481	1.367	1.168	1.131	1.125	1.253	1.227
Q9UJ83	2-hydroxyacyl-CoA lyase 1 OS=Homo sapiens GN=HACL1 PE=1 SV=2 - [HACL1_HUMAN]	1	2	2	2	0.778	1.247	0.508	0.59	0.488	0.435	0.824	0.45	0.578
Q75N03	E3 ubiquitin-protein ligase Hakai OS=Homo sapiens GN=CBLL1 PE=1 SV=1 - [HAKAI_HUMAN]	1	2	2	2	1.416	1.084	1.049	1.205	1.057	0.912	1.424	0.87	1.089
Q13442	28 kDa heat- and acid-stable phosphoprotein OS=Homo sapiens GN=PDAP1 PE=1 SV=1 - [HAP28_HUMAN]	1	2	2	4	1.396	0.798	1.447	1.169	1.605	1.633	1.517	1.164	1.061
O14929	Histone acetyltransferase type B catalytic subunit OS=Homo sapiens GN=HAT1 PE=1 SV=1 - [HAT1_HUMAN]	1	4	4	5	0.738	0.749	0.974	1.063	0.435	0.824	0.632	0.547	1.213
Q96CS2	HAUS augmin-like complex subunit 1 OS=Homo sapiens GN=HAUS1 PE=1 SV=1 - [HAUS1_HUMAN]	1	1	1	1	1.02	1.108	1.068	0.959	0.953	0.924	1.1	0.862	0.958
Q9BT25	HAUS augmin-like complex subunit 8 OS=Homo sapiens GN=HAUS8 PE=1 SV=3 - [HAUS8_HUMAN]	1	2	2	2	1.333	0.889	1.273	0.709	1.169	1.002	1.177	0.824	0.868
Q9Y450	HBS1-like protein OS=Homo sapiens GN=HBS1L PE=1 SV=1 - [HBS1L_HUMAN]	1	2	2	2	0.907	0.819	0.901	0.786	1.289	1.09	0.884	1.001	0.951
O43504	Ragulator complex protein LAMTOR5 OS=Homo sapiens GN=LAMTOR5 PE=1 SV=1 - [LTOR5_HUMAN]	1	1	1	1	2.756	1.267	2.415	2.131	0.81	0.714	2.978	1.271	1.578
Q99714	3-hydroxyacyl-CoA dehydrogenase type-2 OS=Homo sapiens GN=HSD17B10 PE=1 SV=3 - [HCD2_HUMAN]	1	4	4	7	1.073	0.982	0.866	1.105	1.067	1.038	1.108	1.12	1.006
Q16836	Hydroxyacyl-coenzyme A dehydrogenase, mitochondrial OS=Homo sapiens GN=HADH PE=1 SV=3 - [HCDH_HUMAN]	1	10	10	19	1.18	1.267	1.001	1.024	0.943	0.832	1.14	1.306	0.969
P51610	Host cell factor 1 OS=Homo sapiens GN=HCFC1 PE=1 SV=2 - [HCFC1_HUMAN]	2	12	12	13	1.169	0.96	1.097	0.941	1.026	1.025	1.085	1.025	1.09
Q969S8	Histone deacetylase 10 OS=Homo sapiens GN=HDAC10 PE=1 SV=1 - [HDA10_HUMAN]	1	1	1	1	0.832	1.002	0.723	0.624	0.92	0.656	0.831	0.568	0.656
Q13547	Histone deacetylase 1 OS=Homo sapiens GN=HDAC1 PE=1 SV=1 - [HDAC1_HUMAN]	1	1	2	3	1.796	1.271	1.459	1.156	1.012	1.104	1.847	0.954	1.091
Q92769	Histone deacetylase 2 OS=Homo sapiens GN=HDAC2 PE=1 SV=2 - [HDAC2_HUMAN]	1	5	6	12	0.939	1.14	0.923	0.908	0.685	0.649	0.894	0.582	0.932
Q9UBN7	Histone deacetylase 6 OS=Homo sapiens GN=HDAC6 PE=1 SV=2 - [HDAC6_HUMAN]	1	4	4	4	1.105	0.876	1.637	1.381	1.947	1.695	1.071	2.175	1.471
Q7Z4H3	HD domain-containing protein 2 OS=Homo sapiens GN=HDDC2 PE=1 SV=1 - [HDDC2_HUMAN]	1	3	3	3	0.965	0.914	0.937	0.953	0.828	0.872	0.907	0.72	1.195
P51858	Hepatoma-derived growth factor OS=Homo sapiens GN=HDGF PE=1 SV=1 - [HDGF_HUMAN]	1	7	8	13	1.577	1.074	1.286	1.162	1.455	1.497	1.641	1.11	1.359
Q7Z4V5	Hepatoma-derived growth factor-related protein 2 OS=Homo sapiens GN=HDGFRP2 PE=1 SV=1 - [HDGR2_HUMAN]	2	9	11	14	1.222	1.162	1.207	0.887	1.122	1.087	1.175	0.722	1.091
Q9Y3E1	Hepatoma-derived growth factor-related protein 3 OS=Homo sapiens GN=HDGFRP3 PE=1 SV=1 - [HDGR3_HUMAN]	1	2	3	5	1.287	1.032	1.124	1.021	2.278	1.485	1.219	1.87	1.115
Q08623	Pseudouridine-5'-monophosphatase OS=Homo sapiens GN=HDHD1 PE=1 SV=3 - [HDHD1_HUMAN]	1	1	1	1	1.3	0.883	1.66	0.841	1.786	1.617	1.28	1.231	1.267
Q9H0R4	Haloacid dehalogenase-like hydrolase domain-containing protein 2 OS=Homo sapiens GN=HDHD2 PE=1 SV=1 - [HDHD2_HUMAN]	1	2	2	3	1.165	0.806	1.302	1.066	1.57	1.158	1.262	1.962	1.267
Q9BSH5	Haloacid dehalogenase-like hydrolase domain-containing protein 3 OS=Homo sapiens GN=HDHD3 PE=1 SV=1 - [HDHD3_HUMAN]	1	1	1	1	1.176	1.048	0.884	1.581	0.899	0.893	1.312	1.135	1.367
P42858	Huntingtin OS=Homo sapiens GN=HTT PE=1 SV=2 - [HD_HUMAN]	1	2	2	2	0.88	0.768	0.834	0.899	1.009	0.855	0.878	1.006	0.987
Q9H583	HEAT repeat-containing protein 1 OS=Homo sapiens GN=HEATR1 PE=1 SV=3 - [HEAT1_HUMAN]	2	15	15	19	0.667	1.153	0.48	0.762	0.529	0.502	0.644	0.488	0.719
Q86Y56	HEAT repeat-containing protein 2 OS=Homo sapiens GN=HEATR2 PE=1 SV=4 - [HEAT2_HUMAN]	1	2	2	2	0.663	0.677	0.785	0.818	0.855	1.002	0.639	0.95	1.055
Q7Z4Q2	HEAT repeat-containing protein 3 OS=Homo sapiens GN=HEATR3 PE=1 SV=2 - [HEAT3_HUMAN]	1	1	1	1	0.866	0.882	0.762	0.974	0.696	0.795	0.838	0.752	1.193
Q9NRV9	Heme-binding protein 1 OS=Homo sapiens GN=HEBP1 PE=1 SV=1 - [HEBP1_HUMAN]	1	4	4	4	1.189	0.905	1.028	0.919	1.654	1.47	1.068	1.546	0.858
Q9Y5Z4	Heme-binding protein 2 OS=Homo sapiens GN=HEBP2 PE=1 SV=1 - [HEBP2_HUMAN]	1	1	1	1	1.811	0.851	1.805	1.44	1.381	1.274	1.764	1.632	1.468
Q14CZ8	Hepatocyte cell adhesion molecule OS=Homo sapiens GN=HEPACAM PE=1 SV=1 - [HECAM_HUMAN]	1	1	1	1	0.584	0.954		1.108			0.993	2.528
Q9ULT8	E3 ubiquitin-protein ligase HECTD1 OS=Homo sapiens GN=HECTD1 PE=1 SV=3 - [HECD1_HUMAN]	1	2	2	2	0.574	0.706	0.83	0.634	0.811	1.311	0.568	0.836	0.705
Q5T447	E3 ubiquitin-protein ligase HECTD3 OS=Homo sapiens GN=HECTD3 PE=1 SV=1 - [HECD3_HUMAN]	1	1	1	1	1.031	0.841	0.999	0.977	1.362	1.273	0.995	1.196	0.799
Q8N3C0	Activating signal cointegrator 1 complex subunit 3 OS=Homo sapiens GN=ASCC3 PE=1 SV=3 - [ASCC3_HUMAN]	1	3	3	3	0.862	0.727	0.857	1.073	0.927	0.961	0.877	0.97	1.019
Q9NRZ9	Lymphoid-specific helicase OS=Homo sapiens GN=HELLS PE=1 SV=1 - [HELLS_HUMAN]	2	8	8	9	0.542	0.668	0.509	0.569	0.284	0.314	0.518	0.234	0.741
P13716	Delta-aminolevulinic acid dehydratase OS=Homo sapiens GN=ALAD PE=1 SV=1 - [HEM2_HUMAN]	1	3	3	3	1.149	0.79	1.21	1.412	2.058	1.738	1.06	2.818	1.544
P08397	Porphobilinogen deaminase OS=Homo sapiens GN=HMBS PE=1 SV=2 - [HEM3_HUMAN]	1	2	2	2	0.916	0.638	0.724	0.843	0.683	0.747	0.89	0.883	1.135
P36551	Coproporphyrinogen-III oxidase, mitochondrial OS=Homo sapiens GN=CPOX PE=1 SV=3 - [HEM6_HUMAN]	1	4	4	5	1.459	0.989	0.923	1.225	0.777	0.931	1.463	0.748	1.149
P22830	Ferrochelatase, mitochondrial OS=Homo sapiens GN=FECH PE=1 SV=2 - [HEMH_HUMAN]	1	1	1	1	1.53	1.16	1.017	1.337	1.066	0.996	1.499	1.249	0.993
Q9UII4	E3 ISG15--protein ligase HERC5 OS=Homo sapiens GN=HERC5 PE=1 SV=2 - [HERC5_HUMAN]	1	1	1	1	0.537	1.036	0.513	0.364	0.413	0.299	0.53	0.355	0.37
P06865	Beta-hexosaminidase subunit alpha OS=Homo sapiens GN=HEXA PE=1 SV=2 - [HEXA_HUMAN]	1	8	9	14	1.382	1.164	1.002	1.595	1.449	1.295	1.426	1.415	1.217
P07686	Beta-hexosaminidase subunit beta OS=Homo sapiens GN=HEXB PE=1 SV=3 - [HEXB_HUMAN]	1	12	14	24	1.367	1.311	0.82	1.261	1.173	0.959	1.388	1.205	1.109
O94992	Protein HEXIM1 OS=Homo sapiens GN=HEXIM1 PE=1 SV=1 - [HEXI1_HUMAN]	1	3	3	3	1.88	1.108	1.888	1.245	0.804	0.928	1.919	0.773	1.184
P04233	HLA class II histocompatibility antigen gamma chain OS=Homo sapiens GN=CD74 PE=1 SV=3 - [HG2A_HUMAN]	1	1	1	1	0.778	1.111	0.461	1.061	0.33	0.323	0.734	0.403	0.523
O14964	Hepatocyte growth factor-regulated tyrosine kinase substrate OS=Homo sapiens GN=HGS PE=1 SV=1 - [HGS_HUMAN]	1	10	10	10	1.29	0.846	1.286	1.045	1.736	1.648	1.334	1.795	1.066
Q6NVY1	3-hydroxyisobutyryl-CoA hydrolase, mitochondrial OS=Homo sapiens GN=HIBCH PE=1 SV=2 - [HIBCH_HUMAN]	1	6	6	7	1.23	1.12	0.944	1.045	1.064	1.022	1.234	1.481	0.98
Q96JB3	Hypermethylated in cancer 2 protein OS=Homo sapiens GN=HIC2 PE=1 SV=2 - [HIC2_HUMAN]	1	2	2	2	1.302	1.109	1.12	1.524	0.683	0.744	1.28	0.776	1.528
P49773	Histidine triad nucleotide-binding protein 1 OS=Homo sapiens GN=HINT1 PE=1 SV=2 - [HINT1_HUMAN]	1	2	2	2	1.063	0.759	1.463	0.971	1.978	2.025	1.025	1.557	1.088
Q9BX68	Histidine triad nucleotide-binding protein 2, mitochondrial OS=Homo sapiens GN=HINT2 PE=1 SV=1 - [HINT2_HUMAN]	1	2	2	2	1.871	1.194	1.288	1.522	1.387	1.242	1.842	1.55	1.149
Q9NQE9	Histidine triad nucleotide-binding protein 3 OS=Homo sapiens GN=HINT3 PE=1 SV=1 - [HINT3_HUMAN]	1	2	2	2	1.368	1.115	1.537	1.785	1.876	1.654	1.342	2.249	1.308
O75146	Huntingtin-interacting protein 1-related protein OS=Homo sapiens GN=HIP1R PE=1 SV=2 - [HIP1R_HUMAN]	1	1	2	2	0.928	0.796	1.177	1.426	1.794	1.642	1.009	2.463	1.382
O00291	Huntingtin-interacting protein 1 OS=Homo sapiens GN=HIP1 PE=1 SV=5 - [HIP1_HUMAN]	1	5	6	6	0.98	1.119	1.06	0.947	0.986	1.005	0.966	1.015	0.969
P54198	Protein HIRA OS=Homo sapiens GN=HIRA PE=1 SV=2 - [HIRA_HUMAN]	1	2	2	2	0.961	1.163	0.945	0.896	0.878	0.766	0.944	0.763	0.804
Q8TCT9	Minor histocompatibility antigen H13 OS=Homo sapiens GN=HM13 PE=1 SV=1 - [HM13_HUMAN]	1	4	4	6	1.209	1.247	0.946	1.162	1.23	0.937	1.163	0.878	0.575
Q9NP66	High mobility group protein 20A OS=Homo sapiens GN=HMG20A PE=1 SV=1 - [HM20A_HUMAN]	1	1	1	1	1.554	1.324	1.854	0.732	1.382	1.792	1.366	1.152	0.979
Q9P0W2	SWI/SNF-related matrix-associated actin-dependent regulator of chromatin subfamily E member 1-related OS=Homo sapiens GN=HMG20B PE=1 SV=1 - [HM20B_HUMAN]	1	2	2	2	1.456	1.183	1.38	1.148	1.001	1.001	1.439	1.139	1.044
Q01581	Hydroxymethylglutaryl-CoA synthase, cytoplasmic OS=Homo sapiens GN=HMGCS1 PE=1 SV=2 - [HMCS1_HUMAN]	1	3	3	5	0.607	0.581	1.708	0.687	1.18	2.865	0.602	1.355	0.902
P17096	High mobility group protein HMG-I/HMG-Y OS=Homo sapiens GN=HMGA1 PE=1 SV=3 - [HMGA1_HUMAN]	1	4	4	10	1.321	1.215	1.901	0.66	0.425	0.389	1.229	0.266	0.709
P52926	High mobility group protein HMGI-C OS=Homo sapiens GN=HMGA2 PE=1 SV=1 - [HMGA2_HUMAN]	1	2	2	6	4.149	1.403	4.543	1.179	0.918	0.729	4.052	0.394	1.557
P09429	High mobility group protein B1 OS=Homo sapiens GN=HMGB1 PE=1 SV=3 - [HMGB1_HUMAN]	3	1	3	5	1.269	0.69	0.841	0.889	1.267	1.144	1.324	1	1.293
P26583	High mobility group protein B2 OS=Homo sapiens GN=HMGB2 PE=1 SV=2 - [HMGB2_HUMAN]	1	3	6	7	1.871	0.961	1.512	1.664	0.773	0.62	1.909	0.739	2.106
O15347	High mobility group protein B3 OS=Homo sapiens GN=HMGB3 PE=1 SV=4 - [HMGB3_HUMAN]	1	2	3	5	1.519	0.902	1.261	1.443	0.525	0.525	1.525	0.536	1.538
P35914	Hydroxymethylglutaryl-CoA lyase, mitochondrial OS=Homo sapiens GN=HMGCL PE=1 SV=2 - [HMGCL_HUMAN]	2	3	4	6	1.284	1.288	0.77	1.032	1.345	1.059	1.164	1.376	0.731
P05114	Non-histone chromosomal protein HMG-14 OS=Homo sapiens GN=HMGN1 PE=1 SV=3 - [HMGN1_HUMAN]	1	1	1	1	3.021	1.703	1.881	0.944	1.536	1.379	2.96	0.571	1.722
P05204	Non-histone chromosomal protein HMG-17 OS=Homo sapiens GN=HMGN2 PE=1 SV=3 - [HMGN2_HUMAN]	1	2	2	2	2.37	1.533	0.94	0.351	1.017	0.718	2.296	0.894	1.102
Q15651	High mobility group nucleosome-binding domain-containing protein 3 OS=Homo sapiens GN=HMGN3 PE=1 SV=2 - [HMGN3_HUMAN]	1	2	2	2	2.209	1.736	1.012	0.544	0.947	0.739	1.983	0.34	0.726
O00479	High mobility group nucleosome-binding domain-containing protein 4 OS=Homo sapiens GN=HMGN4 PE=1 SV=3 - [HMGN4_HUMAN]	1	3	3	5	1.727	1.651	1.357	0.438	1.45	0.639	1.679	0.758	0.786
P09601	Heme oxygenase 1 OS=Homo sapiens GN=HMOX1 PE=1 SV=1 - [HMOX1_HUMAN]	1	2	2	2	0.49	0.423	0.349	0.34	0.323	0.372	0.458	0.311	0.311
P30519	Heme oxygenase 2 OS=Homo sapiens GN=HMOX2 PE=1 SV=2 - [HMOX2_HUMAN]	1	3	3	3	0.869	1.206	0.707	0.568	1.26	0.972	0.864	0.77	0.677
Q9H910	Hematological and neurological expressed 1-like protein OS=Homo sapiens GN=HN1L PE=1 SV=1 - [HN1L_HUMAN]	1	3	3	4	1.601	0.882	1.586	1.192	1.23	1.476	1.539	0.957	1.722
Q9UK76	Hematological and neurological expressed 1 protein OS=Homo sapiens GN=HN1 PE=1 SV=3 - [HN1_HUMAN]	1	2	2	2	1.668	0.927	2.139	0.952	1.721	1.777	1.796	1.152	1.075
P50135	Histamine N-methyltransferase OS=Homo sapiens GN=HNMT PE=1 SV=1 - [HNMT_HUMAN]	1	2	2	2	0.769	0.728	0.774	0.853	1.182	1.729	0.742	2.679	0.726
O14979	Heterogeneous nuclear ribonucleoprotein D-like OS=Homo sapiens GN=HNRPDL PE=1 SV=3 - [HNRDL_HUMAN]	1	8	10	35	1.614	1.164	1.077	1.027	0.89	0.979	1.656	0.798	1.191
P31943	Heterogeneous nuclear ribonucleoprotein H OS=Homo sapiens GN=HNRNPH1 PE=1 SV=4 - [HNRH1_HUMAN]	3	4	6	17	1.478	1.038	0.944	1.138	0.693	0.798	1.488	0.64	0.999
P31942	Heterogeneous nuclear ribonucleoprotein H3 OS=Homo sapiens GN=HNRNPH3 PE=1 SV=2 - [HNRH3_HUMAN]	1	6	7	21	1.4	1.11	1.245	1.109	0.919	0.804	1.291	0.813	0.947
Q9BUJ2	Heterogeneous nuclear ribonucleoprotein U-like protein 1 OS=Homo sapiens GN=HNRNPUL1 PE=1 SV=2 - [HNRL1_HUMAN]	1	9	9	11	1.012	1.11	0.842	0.968	0.868	0.883	1.035	0.794	0.97
Q1KMD3	Heterogeneous nuclear ribonucleoprotein U-like protein 2 OS=Homo sapiens GN=HNRNPUL2 PE=1 SV=1 - [HNRL2_HUMAN]	1	17	17	30	1.355	1.352	1.242	1.27	1.348	1.147	1.374	0.981	1.097
Q8WVV9	Heterogeneous nuclear ribonucleoprotein L-like OS=Homo sapiens GN=HNRPLL PE=1 SV=1 - [HNRLL_HUMAN]	1	3	4	5	1.137	1.058	1.175	1.012	0.969	0.851	1.143	1.004	1.023
P07910	Heterogeneous nuclear ribonucleoproteins C1/C2 OS=Homo sapiens GN=HNRNPC PE=1 SV=4 - [HNRPC_HUMAN]	7	11	11	39	1.365	1.321	1.021	1.04	0.752	0.682	1.378	0.586	0.962
Q14103	Heterogeneous nuclear ribonucleoprotein D0 OS=Homo sapiens GN=HNRNPD PE=1 SV=1 - [HNRPD_HUMAN]	1	5	8	35	1.385	1.179	1.057	1.057	0.902	0.798	1.313	0.713	1.005
P52597	Heterogeneous nuclear ribonucleoprotein F OS=Homo sapiens GN=HNRNPF PE=1 SV=3 - [HNRPF_HUMAN]	1	6	7	19	0.953	1.127	0.629	0.711	0.533	0.569	1.025	0.479	0.752
P38159	RNA-binding motif protein, X chromosome OS=Homo sapiens GN=RBMX PE=1 SV=3 - [RBMX_HUMAN]	8	9	24	53	1.318	1.13	1.056	1.309	0.794	0.754	1.315	0.754	1.271
P61978	Heterogeneous nuclear ribonucleoprotein K OS=Homo sapiens GN=HNRNPK PE=1 SV=1 - [HNRPK_HUMAN]	1	16	16	88	1.353	1.032	1.201	1.08	0.866	0.932	1.314	0.827	1.073
P14866	Heterogeneous nuclear ribonucleoprotein L OS=Homo sapiens GN=HNRNPL PE=1 SV=2 - [HNRPL_HUMAN]	1	8	9	20	1.592	1.202	0.853	1.099	0.794	0.727	1.387	0.709	0.891
P52272	Heterogeneous nuclear ribonucleoprotein M OS=Homo sapiens GN=HNRNPM PE=1 SV=3 - [HNRPM_HUMAN]	1	36	36	102	1.311	1.167	0.967	1.23	0.798	0.756	1.312	0.777	1.152
O60506	Heterogeneous nuclear ribonucleoprotein Q OS=Homo sapiens GN=SYNCRIP PE=1 SV=2 - [HNRPQ_HUMAN]	1	6	12	32	1.004	0.972	0.741	0.985	0.715	0.73	0.977	0.689	0.979
O43390	Heterogeneous nuclear ribonucleoprotein R OS=Homo sapiens GN=HNRNPR PE=1 SV=1 - [HNRPR_HUMAN]	1	8	15	32	1.489	1.151	1.331	1.611	1.006	0.98	1.489	1.069	1.58
Q00839	Heterogeneous nuclear ribonucleoprotein U OS=Homo sapiens GN=HNRNPU PE=1 SV=6 - [HNRPU_HUMAN]	1	17	17	41	0.879	1.237	0.828	0.865	0.564	0.616	0.858	0.515	0.749
Q86YM7	Homer protein homolog 1 OS=Homo sapiens GN=HOMER1 PE=1 SV=2 - [HOME1_HUMAN]	1	3	3	3	0.968	0.901	0.717	0.683	0.654	0.736	0.903	0.74	0.943
Q9NSC5	Homer protein homolog 3 OS=Homo sapiens GN=HOMER3 PE=1 SV=2 - [HOME3_HUMAN]	1	4	4	5	1.175	0.964	2.187	1.24	2.337	1.791	1.251	2.173	1.119
Q96ED9	Protein Hook homolog 2 OS=Homo sapiens GN=HOOK2 PE=1 SV=3 - [HOOK2_HUMAN]	1	1	1	1	0.793	1.079	0.619	0.526	0.636	0.642	0.668	0.204	0.197
Q86VS8	Protein Hook homolog 3 OS=Homo sapiens GN=HOOK3 PE=1 SV=2 - [HOOK3_HUMAN]	1	1	1	1	1.793	0.871	2.738	1.397	3.706	4.333	1.926	3.016	1.603
Q9P2W1	Homologous-pairing protein 2 homolog OS=Homo sapiens GN=PSMC3IP PE=1 SV=1 - [HOP2_HUMAN]	1	1	1	1	1.304	0.865	1.014	1.196	1.005	1.053	1.356	1.081	1.239
Q5SSJ5	Heterochromatin protein 1-binding protein 3 OS=Homo sapiens GN=HP1BP3 PE=1 SV=1 - [HP1B3_HUMAN]	1	15	15	23	2.046	1.181	2.528	1.866	2.92	2.445	1.965	3.011	1.629
Q9NZL4	Hsp70-binding protein 1 OS=Homo sapiens GN=HSPBP1 PE=1 SV=1 - [HPBP1_HUMAN]	1	3	3	3	0.577	0.613	0.979	1.032	0.694	0.886	0.653	0.723	1.156
P37235	Hippocalcin-like protein 1 OS=Homo sapiens GN=HPCAL1 PE=1 SV=3 - [HPCL1_HUMAN]	2	1	5	7	0.964	0.615	1.358	1.078	2.059	1.878	0.871	1.895	1.188
Q96IR7	4-hydroxyphenylpyruvate dioxygenase-like protein OS=Homo sapiens GN=HPDL PE=1 SV=1 - [HPDL_HUMAN]	1	3	3	3	1.259	0.892	1.005	1.262	1.046	0.966	1.297	1.157	1.311
P10915	Hyaluronan and proteoglycan link protein 1 OS=Homo sapiens GN=HAPLN1 PE=2 SV=2 - [HPLN1_HUMAN]	1	3	3	3	3.624	0.927	1.492	3.744	1.847	2.788	3.666	2.693	2.331
P00492	Hypoxanthine-guanine phosphoribosyltransferase OS=Homo sapiens GN=HPRT1 PE=1 SV=2 - [HPRT_HUMAN]	1	2	2	4	0.766	0.547	0.619	0.957	0.657	0.733	0.772	0.881	1.29
Q92598	Heat shock protein 105 kDa OS=Homo sapiens GN=HSPH1 PE=1 SV=1 - [HS105_HUMAN]	3	7	9	13	0.721	0.706	0.938	0.78	0.958	1.079	0.675	1.098	1.004
O43301	Heat shock 70 kDa protein 12A OS=Homo sapiens GN=HSPA12A PE=1 SV=2 - [HS12A_HUMAN]	1	1	1	1	1.231	0.716	1.614	0.958	1.126	1.473	1.174	1.053	1.497
Q7LGA3	Heparan sulfate 2-O-sulfotransferase 1 OS=Homo sapiens GN=HS2ST1 PE=1 SV=1 - [HS2ST_HUMAN]	1	1	1	1	1.323	0.86	1.25	1.563	1.384	1.305	1.369	1.523	1.626
O95757	Heat shock 70 kDa protein 4L OS=Homo sapiens GN=HSPA4L PE=1 SV=3 - [HS74L_HUMAN]	2	8	10	11	0.925	0.883	1.511	1.187	2.645	1.658	0.949	2.685	1.069
P07900	Heat shock protein HSP 90-alpha OS=Homo sapiens GN=HSP90AA1 PE=1 SV=5 - [HS90A_HUMAN]	5	11	19	81	0.754	0.808	0.861	0.891	0.982	0.924	0.742	1.155	0.794
P08238	Heat shock protein HSP 90-beta OS=Homo sapiens GN=HSP90AB1 PE=1 SV=4 - [HS90B_HUMAN]	4	11	19	80	0.527	0.634	0.623	0.589	0.532	0.544	0.503	0.53	0.695
Q3SXM5	Inactive hydroxysteroid dehydrogenase-like protein 1 OS=Homo sapiens GN=HSDL1 PE=1 SV=3 - [HSDL1_HUMAN]	1	5	5	5	1.033	1.231	1.442	1.436	1.278	1.157	0.994	1.728	1.329
Q6YN16	Hydroxysteroid dehydrogenase-like protein 2 OS=Homo sapiens GN=HSDL2 PE=1 SV=1 - [HSDL2_HUMAN]	1	4	4	5	0.919	1.065	0.907	0.994	1.24	1.382	0.864	1.926	0.847
P48723	Heat shock 70 kDa protein 13 OS=Homo sapiens GN=HSPA13 PE=1 SV=1 - [HSP13_HUMAN]	1	3	3	3	1.076	1.072	1.718	1.321	1.332	1.58	1.029	1.67	1.171
P08107	Heat shock 70 kDa protein 1A/1B OS=Homo sapiens GN=HSPA1A PE=1 SV=5 - [HSP71_HUMAN]	2	9	14	34	1.195	1.009	1.744	1.066	1.977	1.596	1.24	1.928	1.14
P54652	Heat shock-related 70 kDa protein 2 OS=Homo sapiens GN=HSPA2 PE=1 SV=1 - [HSP72_HUMAN]	1	5	15	36	0.649	1.056	0.414	0.467	0.465	0.302	0.665	0.339	0.446
P34932	Heat shock 70 kDa protein 4 OS=Homo sapiens GN=HSPA4 PE=1 SV=4 - [HSP74_HUMAN]	2	20	23	47	0.684	0.778	0.694	0.593	0.665	0.641	0.657	0.697	0.658
P11142	Heat shock cognate 71 kDa protein OS=Homo sapiens GN=HSPA8 PE=1 SV=1 - [HSP7C_HUMAN]	1	5	16	52	0.726	0.81	0.799	0.667	0.745	0.895	0.724	0.786	0.727
Q0VDF9	Heat shock 70 kDa protein 14 OS=Homo sapiens GN=HSPA14 PE=1 SV=1 - [HSP7E_HUMAN]	1	2	2	2	0.84	0.86	0.492	0.504	0.483	0.47	0.812	0.488	0.722
P04792	Heat shock protein beta-1 OS=Homo sapiens GN=HSPB1 PE=1 SV=2 - [HSPB1_HUMAN]	1	7	7	9	0.638	0.825	0.702	0.503	3.16	2.168	0.719	2.201	0.542
Q9BUP3	Oxidoreductase HTATIP2 OS=Homo sapiens GN=HTATIP2 PE=1 SV=2 - [HTAI2_HUMAN]	1	4	4	4	0.671	0.98	0.329	0.706	0.345	0.267	0.621	0.394	0.591
Q92743	Serine protease HTRA1 OS=Homo sapiens GN=HTRA1 PE=1 SV=1 - [HTRA1_HUMAN]	1	8	8	13	1.212	1.177	1.847	0.957	5.301	4.96	1.341	6.811	1.247
O43464	Serine protease HTRA2, mitochondrial OS=Homo sapiens GN=HTRA2 PE=1 SV=2 - [HTRA2_HUMAN]	1	1	1	1	1.199	1.336	1.356	1.307	1.168	1.319	1.094	1.366	1.53
O43719	HIV Tat-specific factor 1 OS=Homo sapiens GN=HTATSF1 PE=1 SV=1 - [HTSF1_HUMAN]	1	4	4	4	1.232	1.225	0.972	0.851	1.174	0.958	1.249	0.747	1.496
Q7Z6Z7	E3 ubiquitin-protein ligase HUWE1 OS=Homo sapiens GN=HUWE1 PE=1 SV=3 - [HUWE1_HUMAN]	1	27	27	32	0.802	0.936	0.819	0.899	0.993	0.944	0.805	1.152	0.976
Q96D96	Voltage-gated hydrogen channel 1 OS=Homo sapiens GN=HVCN1 PE=1 SV=1 - [HVCN1_HUMAN]	1	1	1	2	1.042	1.071	1.001	1.071	0.82	0.87	1.083	0.838	0.91
P09067	Homeobox protein Hox-B5 OS=Homo sapiens GN=HOXB5 PE=2 SV=3 - [HXB5_HUMAN]	1	1	1	1	1.05	1.027	5.247	0.922	1.097	0.975	0.987	1.061	0.892
P19367	Hexokinase-1 OS=Homo sapiens GN=HK1 PE=1 SV=3 - [HXK1_HUMAN]	3	25	30	49	0.456	1.183	0.521	0.486	0.802	0.628	0.447	0.977	0.488
P52789	Hexokinase-2 OS=Homo sapiens GN=HK2 PE=1 SV=2 - [HXK2_HUMAN]	2	4	9	12	0.606	1.099	0.807	0.553	0.662	0.628	0.563	0.595	0.601
P07099	Epoxide hydrolase 1 OS=Homo sapiens GN=EPHX1 PE=1 SV=1 - [HYEP_HUMAN]	1	7	7	10	0.545	0.98	0.584	0.577	1.102	0.878	0.524	1.236	0.624
Q9Y4L1	Hypoxia up-regulated protein 1 OS=Homo sapiens GN=HYOU1 PE=1 SV=1 - [HYOU1_HUMAN]	2	13	13	20	1.136	1.164	1.312	0.974	1.368	1.282	1.188	1.126	1.168
Q8IU81	Interferon regulatory factor 2-binding protein 1 OS=Homo sapiens GN=IRF2BP1 PE=1 SV=1 - [I2BP1_HUMAN]	1	5	5	6	1.642	1.121	1.374	1.046	1.442	1.012	1.623	0.842	1.117
Q9H1B7	Interferon regulatory factor 2-binding protein-like OS=Homo sapiens GN=IRF2BPL PE=1 SV=1 - [I2BPL_HUMAN]	1	5	5	7	0.748	0.836	0.864	0.657	0.936	0.921	0.737	0.934	0.691
Q14642	Type I inositol 1,4,5-trisphosphate 5-phosphatase OS=Homo sapiens GN=INPP5A PE=2 SV=1 - [I5P1_HUMAN]	1	1	1	1	1.171	1.329	1.306	0.84	1.564	1.476	1.449	1.885	0.828
P18065	Insulin-like growth factor-binding protein 2 OS=Homo sapiens GN=IGFBP2 PE=1 SV=2 - [IBP2_HUMAN]	1	7	7	10	1.044	1.381	0.802	0.84	0.757	0.656	1.038	0.591	0.824
P24593	Insulin-like growth factor-binding protein 5 OS=Homo sapiens GN=IGFBP5 PE=1 SV=1 - [IBP5_HUMAN]	1	1	1	2	10.792	0.96	6.211	2.21	9.132	7.562	10.75	7.761	2.023
Q16270	Insulin-like growth factor-binding protein 7 OS=Homo sapiens GN=IGFBP7 PE=1 SV=1 - [IBP7_HUMAN]	2	2	2	2	1.11	1.334	1.775	1.217	12.285	9.23	1.491	15.594	1.344
Q8WX77	Insulin-like growth factor-binding protein-like 1 OS=Homo sapiens GN=IGFBPL1 PE=2 SV=1 - [IBPL1_HUMAN]	1	1	1	1	1.05	1.518	1.953	1.109	0.862	0.652	0.851	0.729	1.088
P20810	Calpastatin OS=Homo sapiens GN=CAST PE=1 SV=4 - [ICAL_HUMAN]	1	2	2	3	1.418	0.911	1.353	1.329	1.513	1.782	1.497	1.361	1.345
P54105	Methylosome subunit pICln OS=Homo sapiens GN=CLNS1A PE=1 SV=1 - [ICLN_HUMAN]	1	1	1	1	0.747	0.712	0.751	0.68	0.483	0.565	0.746	0.663	0.878
Q14197	Peptidyl-tRNA hydrolase ICT1, mitochondrial OS=Homo sapiens GN=ICT1 PE=1 SV=1 - [ICT1_HUMAN]	1	3	3	4	1.029	1.141	0.728	0.913	0.597	0.641	0.938	0.638	0.635
P14735	Insulin-degrading enzyme OS=Homo sapiens GN=IDE PE=1 SV=4 - [IDE_HUMAN]	1	4	4	4	0.774	0.734	0.765	0.846	0.721	0.849	0.741	0.707	0.874
P50213	Isocitrate dehydrogenase [NAD] subunit alpha, mitochondrial OS=Homo sapiens GN=IDH3A PE=1 SV=1 - [IDH3A_HUMAN]	1	8	8	8	0.971	1.099	0.842	0.894	1.42	1.218	0.954	1.464	0.82
O43837	Isocitrate dehydrogenase [NAD] subunit beta, mitochondrial OS=Homo sapiens GN=IDH3B PE=1 SV=2 - [IDH3B_HUMAN]	1	5	6	6	0.848	1.11	0.825	0.774	1.139	0.839	0.869	1.205	0.868
P51553	Isocitrate dehydrogenase [NAD] subunit gamma, mitochondrial OS=Homo sapiens GN=IDH3G PE=1 SV=1 - [IDH3G_HUMAN]	1	1	2	2	1.007	1.197	0.855	1.116	1.963	1.35	0.997	2.357	0.744
O75874	Isocitrate dehydrogenase [NADP] cytoplasmic OS=Homo sapiens GN=IDH1 PE=1 SV=2 - [IDHC_HUMAN]	1	13	14	24	0.87	0.702	1.455	0.678	1.039	1.105	0.852	1.188	1.03
P48735	Isocitrate dehydrogenase [NADP], mitochondrial OS=Homo sapiens GN=IDH2 PE=1 SV=2 - [IDHP_HUMAN]	1	13	14	27	1.738	1.022	1.711	1.782	1.932	1.733	1.792	2.429	1.831
Q13907	Isopentenyl-diphosphate Delta-isomerase 1 OS=Homo sapiens GN=IDI1 PE=1 SV=2 - [IDI1_HUMAN]	1	2	2	2	0.934	0.778	1.754	0.964	1.411	2.532	0.912	0.818	1.093
Q16666	Gamma-interferon-inducible protein 16 OS=Homo sapiens GN=IFI16 PE=1 SV=3 - [IF16_HUMAN]	2	3	4	4	0.971	0.907	1.215	1.522	2.168	2.123	1.127	1.371	1.17
P47813	Eukaryotic translation initiation factor 1A, X-chromosomal OS=Homo sapiens GN=EIF1AX PE=1 SV=2 - [IF1AX_HUMAN]	2	4	4	6	0.857	0.887	1.146	0.599	0.582	0.757	0.794	0.517	0.684
P05198	Eukaryotic translation initiation factor 2 subunit 1 OS=Homo sapiens GN=EIF2S1 PE=1 SV=3 - [IF2A_HUMAN]	1	8	8	12	0.721	0.776	0.804	0.861	0.826	0.934	0.725	0.901	0.901
Q9NZI8	Insulin-like growth factor 2 mRNA-binding protein 1 OS=Homo sapiens GN=IGF2BP1 PE=1 SV=2 - [IF2B1_HUMAN]	1	12	15	29	1.281	0.937	1.165	1.215	0.503	0.5	1.216	0.421	1.217
Q9Y6M1	Insulin-like growth factor 2 mRNA-binding protein 2 OS=Homo sapiens GN=IGF2BP2 PE=1 SV=2 - [IF2B2_HUMAN]	1	11	12	17	1.347	1.102	1.166	1.286	1.052	0.994	1.371	1.012	1.432
O00425	Insulin-like growth factor 2 mRNA-binding protein 3 OS=Homo sapiens GN=IGF2BP3 PE=1 SV=2 - [IF2B3_HUMAN]	1	11	15	22	1.114	1.094	0.759	0.914	0.475	0.561	1.069	0.463	0.917
P20042	Eukaryotic translation initiation factor 2 subunit 2 OS=Homo sapiens GN=EIF2S2 PE=1 SV=2 - [IF2B_HUMAN]	1	6	6	6	0.737	0.811	0.811	0.789	0.71	0.971	0.64	0.625	0.749
P41091	Eukaryotic translation initiation factor 2 subunit 3 OS=Homo sapiens GN=EIF2S3 PE=1 SV=3 - [IF2G_HUMAN]	2	9	9	14	0.705	0.814	0.752	0.756	0.798	0.944	0.742	0.775	0.762
P46199	Translation initiation factor IF-2, mitochondrial OS=Homo sapiens GN=MTIF2 PE=1 SV=2 - [IF2M_HUMAN]	1	1	1	1	1.134	1.114	0.929	1.126	1.026	0.862	1.179	1.004	0.94
O60841	Eukaryotic translation initiation factor 5B OS=Homo sapiens GN=EIF5B PE=1 SV=4 - [IF2P_HUMAN]	1	6	6	6	0.586	1.055	0.473	0.549	0.851	0.756	0.576	0.753	0.688
P60842	Eukaryotic initiation factor 4A-I OS=Homo sapiens GN=EIF4A1 PE=1 SV=1 - [IF4A1_HUMAN]	1	4	12	25	0.493	0.674	0.599	0.651	0.535	0.87	0.497	0.482	0.71
Q14240	Eukaryotic initiation factor 4A-II OS=Homo sapiens GN=EIF4A2 PE=1 SV=2 - [IF4A2_HUMAN]	1	1	9	16	0.891	0.824	0.969	1.001	1.106	1.259	0.863	1.104	1.039
P38919	Eukaryotic initiation factor 4A-III OS=Homo sapiens GN=EIF4A3 PE=1 SV=4 - [IF4A3_HUMAN]	1	10	11	19	0.937	1.038	0.909	1.045	0.694	0.686	0.918	0.712	1.072
P23588	Eukaryotic translation initiation factor 4B OS=Homo sapiens GN=EIF4B PE=1 SV=2 - [IF4B_HUMAN]	1	12	12	14	1.659	0.752	1.079	1.043	1.128	1.087	1.779	0.692	1.12
P06730	Eukaryotic translation initiation factor 4E OS=Homo sapiens GN=EIF4E PE=1 SV=2 - [IF4E_HUMAN]	1	3	3	4	0.813	0.826	0.858	0.846	1.033	1.048	0.887	1.149	1.06
Q04637	Eukaryotic translation initiation factor 4 gamma 1 OS=Homo sapiens GN=EIF4G1 PE=1 SV=4 - [IF4G1_HUMAN]	1	14	19	30	0.594	0.717	0.65	0.646	0.779	0.833	0.587	0.657	0.753
P78344	Eukaryotic translation initiation factor 4 gamma 2 OS=Homo sapiens GN=EIF4G2 PE=1 SV=1 - [IF4G2_HUMAN]	1	14	14	15	0.703	0.734	0.89	0.904	0.835	1.072	0.678	1.027	1.072
O43432	Eukaryotic translation initiation factor 4 gamma 3 OS=Homo sapiens GN=EIF4G3 PE=1 SV=2 - [IF4G3_HUMAN]	1	7	13	15	1.062	0.967	1.256	1.105	1.432	1.695	1.082	1.53	0.984
Q15056	Eukaryotic translation initiation factor 4H OS=Homo sapiens GN=EIF4H PE=1 SV=5 - [IF4H_HUMAN]	1	7	7	8	1.516	0.772	1.667	1.134	1.262	1.323	1.539	1.244	1.414
P63241	Eukaryotic translation initiation factor 5A-1 OS=Homo sapiens GN=EIF5A PE=1 SV=2 - [IF5A1_HUMAN]	3	4	4	9	0.823	0.682	0.596	0.731	0.575	0.719	0.765	0.655	0.729
P55010	Eukaryotic translation initiation factor 5 OS=Homo sapiens GN=EIF5 PE=1 SV=2 - [IF5_HUMAN]	2	7	7	11	0.798	0.637	1.282	0.993	0.907	1.054	0.829	1.077	1.252
P56537	Eukaryotic translation initiation factor 6 OS=Homo sapiens GN=EIF6 PE=1 SV=1 - [IF6_HUMAN]	1	2	2	2	0.828	0.9	0.821	0.79	0.706	0.919	0.805	0.682	0.767
Q13325	Interferon-induced protein with tetratricopeptide repeats 5 OS=Homo sapiens GN=IFIT5 PE=1 SV=1 - [IFIT5_HUMAN]	3	4	4	4	0.974	0.972	1.712	1.041	2.515	2.957	1.148	3.347	1.11
Q9BW83	Intraflagellar transport protein 27 homolog OS=Homo sapiens GN=IFT27 PE=1 SV=1 - [IFT27_HUMAN]	1	2	2	2	1.107	0.913	1.31	1.049	1.077	1.176	1.043	1.149	1.229
Q96LB3	Intraflagellar transport protein 74 homolog OS=Homo sapiens GN=IFT74 PE=2 SV=1 - [IFT74_HUMAN]	1	1	1	1	1.384	0.855	1.354	1.383	1.129	1.25	1.4	1.333	1.825
P78318	Immunoglobulin-binding protein 1 OS=Homo sapiens GN=IGBP1 PE=1 SV=1 - [IGBP1_HUMAN]	1	2	2	2	0.85	0.893	1	0.872	1.103	1.286	0.863	1.244	0.986
Q969P0	Immunoglobulin superfamily member 8 OS=Homo sapiens GN=IGSF8 PE=1 SV=1 - [IGSF8_HUMAN]	1	1	1	1	0.676	1.282	1.098	0.788	1.196	1.002	0.697	1.798	0.773
Q70UQ0	Inhibitor of nuclear factor kappa-B kinase-interacting protein OS=Homo sapiens GN=IKBIP PE=1 SV=1 - [IKIP_HUMAN]	1	7	7	8	1.216	1.153	1.445	1.408	1.439	1.587	1.295	1.286	1.162
O15111	Inhibitor of nuclear factor kappa-B kinase subunit alpha OS=Homo sapiens GN=CHUK PE=1 SV=2 - [IKKA_HUMAN]	2	1	1	1	0.805	0.84	0.73	0.938	0.994	1.011	0.783	2.035	1.057
P30740	Leukocyte elastase inhibitor OS=Homo sapiens GN=SERPINB1 PE=1 SV=1 - [ILEU_HUMAN]	1	1	1	1	1.25	0.804	0.971	1.249	0.934	0.857	1.206	1.201	1.121
Q12905	Interleukin enhancer-binding factor 2 OS=Homo sapiens GN=ILF2 PE=1 SV=2 - [ILF2_HUMAN]	1	5	5	16	0.939	0.926	0.92	1.291	0.787	0.793	0.931	0.731	1.148
Q12906	Interleukin enhancer-binding factor 3 OS=Homo sapiens GN=ILF3 PE=1 SV=3 - [ILF3_HUMAN]	1	13	16	46	1.067	1.087	0.892	1.164	0.766	0.745	1.094	0.736	1.128
Q9H0C8	Integrin-linked kinase-associated serine/threonine phosphatase 2C OS=Homo sapiens GN=ILKAP PE=1 SV=1 - [ILKAP_HUMAN]	1	3	3	4	1.053	0.822	1.12	1.152	1.005	1.024	1.047	1.571	1.377
Q13418	Integrin-linked protein kinase OS=Homo sapiens GN=ILK PE=1 SV=2 - [ILK_HUMAN]	1	4	4	4	1.074	0.889	1.024	1.05	1.11	1.633	1.093	0.956	0.944
A1L0T0	Acetolactate synthase-like protein OS=Homo sapiens GN=ILVBL PE=1 SV=2 - [ILVBL_HUMAN]	1	4	4	5	1.132	1.238	0.929	1.128	1.146	0.889	0.998	1.395	0.956
P52294	Importin subunit alpha-5 OS=Homo sapiens GN=KPNA1 PE=1 SV=3 - [IMA5_HUMAN]	2	2	5	6	1.162	0.874	1.404	1.384	1.285	1.326	1.192	1.51	1.559
P52292	Importin subunit alpha-2 OS=Homo sapiens GN=KPNA2 PE=1 SV=1 - [IMA2_HUMAN]	2	5	5	7	0.315	0.694	0.339	0.467	0.259	0.326	0.294	0.306	0.486
O00505	Importin subunit alpha-3 OS=Homo sapiens GN=KPNA3 PE=1 SV=2 - [IMA3_HUMAN]	1	2	5	6	0.94	0.833	1.155	1.001	0.94	0.979	0.903	1.067	1.246
O00629	Importin subunit alpha-4 OS=Homo sapiens GN=KPNA4 PE=1 SV=1 - [IMA4_HUMAN]	1	1	4	4	1.016	1.006	0.878	0.873	0.86	0.95	1.015	0.875	0.982
O60684	Importin subunit alpha-7 OS=Homo sapiens GN=KPNA6 PE=1 SV=1 - [IMA7_HUMAN]	1	3	6	7	0.835	0.917	0.788	0.641	0.903	0.979	0.825	0.832	0.684
Q14974	Importin subunit beta-1 OS=Homo sapiens GN=KPNB1 PE=1 SV=2 - [IMB1_HUMAN]	1	9	9	13	0.889	0.901	0.861	1.016	0.814	0.934	0.845	0.859	0.89
P20839	Inosine-5'-monophosphate dehydrogenase 1 OS=Homo sapiens GN=IMPDH1 PE=1 SV=2 - [IMDH1_HUMAN]	1	1	3	4	0.916	0.804	1.06	1.068	0.86	0.911	0.843	0.805	1.183
P12268	Inosine-5'-monophosphate dehydrogenase 2 OS=Homo sapiens GN=IMPDH2 PE=1 SV=2 - [IMDH2_HUMAN]	1	5	7	13	0.901	0.852	0.812	0.885	0.756	0.815	0.928	0.644	1.115
Q16891	Mitochondrial inner membrane protein OS=Homo sapiens GN=IMMT PE=1 SV=1 - [IMMT_HUMAN]	1	25	25	38	0.97	1.201	1.298	1.027	1.088	0.962	0.955	1.154	0.897
Q9NV31	U3 small nucleolar ribonucleoprotein protein IMP3 OS=Homo sapiens GN=IMP3 PE=1 SV=1 - [IMP3_HUMAN]	1	1	1	1	0.677	1.156	0.669	0.747	0.544	0.562	0.686	0.511	0.707
Q96G21	U3 small nucleolar ribonucleoprotein protein IMP4 OS=Homo sapiens GN=IMP4 PE=1 SV=1 - [IMP4_HUMAN]	1	4	4	5	0.907	1.038	0.868	0.983	0.639	0.588	0.874	0.667	0.957
P29218	Inositol monophosphatase 1 OS=Homo sapiens GN=IMPA1 PE=1 SV=1 - [IMPA1_HUMAN]	1	2	2	3	1.095	0.813	1.237	1.288	1.622	1.273	1.146	1.915	1.513
O14732	Inositol monophosphatase 2 OS=Homo sapiens GN=IMPA2 PE=1 SV=1 - [IMPA2_HUMAN]	1	2	2	2	0.612	0.7	0.727	0.605	0.624	0.564	0.582	0.709	0.692
Q9NX62	Inositol monophosphatase 3 OS=Homo sapiens GN=IMPAD1 PE=1 SV=1 - [IMPA3_HUMAN]	1	2	2	2	1.137	1.082	1.51	1.367	1.511	1.38	1.163	1.364	1.374
Q9NQS7	Inner centromere protein OS=Homo sapiens GN=INCENP PE=1 SV=3 - [INCE_HUMAN]	1	3	3	3	0.92	1.291	0.65	0.649	0.469	0.503	1.054	0.422	0.677
Q27J81	Inverted formin-2 OS=Homo sapiens GN=INF2 PE=1 SV=2 - [INF2_HUMAN]	1	2	3	3	0.648	0.771	0.8	1.226	1.911	2.19	1.225	2.305	1.218
Q9UK53	Inhibitor of growth protein 1 OS=Homo sapiens GN=ING1 PE=1 SV=2 - [ING1_HUMAN]	1	2	2	2	1.711	1.456	1.422	0.997	0.8	0.698	1.592	0.443	0.921
Q8WYH8	Inhibitor of growth protein 5 OS=Homo sapiens GN=ING5 PE=1 SV=1 - [ING5_HUMAN]	1	2	2	2	1.627	1.271	0.961	1.007	0.492	0.447	1.591	0.535	1.085
P15260	Interferon gamma receptor 1 OS=Homo sapiens GN=IFNGR1 PE=1 SV=1 - [INGR1_HUMAN]	1	1	1	1	1.531	1.63	1.081	0.361	1.122	1.147	1.739	0.423	0.927
Q5UCC4	ER membrane protein complex subunit 10 OS=Homo sapiens GN=EMC10 PE=1 SV=1 - [EMC10_HUMAN]	1	3	3	5	1.071	1.168	0.991	0.575	0.884	0.862	1.028	0.615	0.448
Q9NPH2	Inositol-3-phosphate synthase 1 OS=Homo sapiens GN=ISYNA1 PE=1 SV=1 - [INO1_HUMAN]	1	6	6	7	1.261	0.824	1.492	1.639	0.927	0.815	1.231	0.979	2.075
Q96PE3	Type I inositol 3,4-bisphosphate 4-phosphatase OS=Homo sapiens GN=INPP4A PE=1 SV=1 - [INP4A_HUMAN]	1	1	1	1	0.832	0.882	0.991	1.057	1.222	1.159	0.949	1.478	1.254
Q9BT40	Inositol polyphosphate 5-phosphatase K OS=Homo sapiens GN=INPP5K PE=1 SV=3 - [INP5K_HUMAN]	1	2	2	3	0.898	1.237	0.69	0.684	1.183	1.049	0.957	1.52	0.6
Q9Y5U4	Insulin-induced gene 2 protein OS=Homo sapiens GN=INSIG2 PE=1 SV=2 - [INSI2_HUMAN]	1	1	1	1	0.864	1.345	1.004	0.612	0.755	0.706	0.827	0.786	0.635
P01308	Insulin OS=Homo sapiens GN=INS PE=1 SV=1 - [INS_HUMAN]	2	1	1	4	1.053	1.056	1.706	1.088	5.045	3.411	1.137	7.736	1.11
Q9NVR2	Integrator complex subunit 10 OS=Homo sapiens GN=INTS10 PE=1 SV=2 - [INT10_HUMAN]	1	1	1	2	1.013	0.869	0.876	1.101	0.72	0.968	0.963	0.718	1.071
Q8N201	Integrator complex subunit 1 OS=Homo sapiens GN=INTS1 PE=1 SV=2 - [INT1_HUMAN]	1	2	2	2	0.938	1.052	0.897	0.925	0.809	0.856	0.931	0.945	1.005
Q68E01	Integrator complex subunit 3 OS=Homo sapiens GN=INTS3 PE=1 SV=1 - [INT3_HUMAN]	1	2	2	2	0.788	0.848	0.778	0.854	0.728	0.838	0.774	0.741	0.951
Q96HW7	Integrator complex subunit 4 OS=Homo sapiens GN=INTS4 PE=1 SV=2 - [INT4_HUMAN]	1	2	2	2	0.972	1.043	0.809	1.07	0.762	0.816	1.024	0.789	1.097
Q6P9B9	Integrator complex subunit 5 OS=Homo sapiens GN=INTS5 PE=1 SV=1 - [INT5_HUMAN]	1	2	2	2	1.061	0.78	0.843	1.083	0.705	0.853	0.826	0.8	1.461
Q9UL03	Integrator complex subunit 6 OS=Homo sapiens GN=INTS6 PE=1 SV=1 - [INT6_HUMAN]	2	2	2	2	1.007	0.926	0.792	1.398	0.883	0.885	0.982	0.948	1.368
Q9NVH2	Integrator complex subunit 7 OS=Homo sapiens GN=INTS7 PE=1 SV=1 - [INT7_HUMAN]	1	2	3	3	1.007	1.031	0.888	1.079	0.725	0.96	0.973	0.696	1.145
Q9UI26	Importin-11 OS=Homo sapiens GN=IPO11 PE=1 SV=1 - [IPO11_HUMAN]	1	2	2	2	0.788	0.871	0.797	0.693	0.745	0.824	0.696	0.657	0.699
Q8TEX9	Importin-4 OS=Homo sapiens GN=IPO4 PE=1 SV=2 - [IPO4_HUMAN]	1	3	3	3	0.698	0.718	0.648	0.804	0.68	0.754	0.73	0.627	1.037
O00410	Importin-5 OS=Homo sapiens GN=IPO5 PE=1 SV=4 - [IPO5_HUMAN]	2	12	12	18	0.722	0.611	0.93	0.902	0.714	0.891	0.697	0.797	1.161
O95373	Importin-7 OS=Homo sapiens GN=IPO7 PE=1 SV=1 - [IPO7_HUMAN]	1	8	8	11	0.588	0.699	0.804	0.742	0.808	0.876	0.604	0.889	0.875
Q96P70	Importin-9 OS=Homo sapiens GN=IPO9 PE=1 SV=3 - [IPO9_HUMAN]	1	8	8	8	0.76	0.757	1.029	0.705	0.953	1.233	0.757	1.32	1
P41236	Protein phosphatase inhibitor 2 OS=Homo sapiens GN=PPP1R2 PE=1 SV=2 - [IPP2_HUMAN]	1	1	1	1	1.333	0.969	1.489	1.031	1.825	1.4	1.447	1.597	0.936
Q8IWB1	Inositol 1,4,5-trisphosphate receptor-interacting protein OS=Homo sapiens GN=ITPRIP PE=1 SV=1 - [IPRI_HUMAN]	1	1	1	1	1.28	1.226	1.83	1.606	1.997	3.499	1.105	2.081	1.564
Q9H2U2	Inorganic pyrophosphatase 2, mitochondrial OS=Homo sapiens GN=PPA2 PE=1 SV=2 - [IPYR2_HUMAN]	1	2	3	9	1.79	1.376	1.02	1.613	1.683	1.214	1.845	1.463	1.483
Q15181	Inorganic pyrophosphatase OS=Homo sapiens GN=PPA1 PE=1 SV=2 - [IPYR_HUMAN]	1	2	3	8	0.964	0.694	1.21	1.024	1.139	1.092	0.904	1.21	1.366
P46940	Ras GTPase-activating-like protein IQGAP1 OS=Homo sapiens GN=IQGAP1 PE=1 SV=1 - [IQGA1_HUMAN]	3	19	23	31	0.587	0.741	0.586	0.681	1.312	1.259	0.587	1.251	0.651
Q13576	Ras GTPase-activating-like protein IQGAP2 OS=Homo sapiens GN=IQGAP2 PE=1 SV=4 - [IQGA2_HUMAN]	3	13	17	22	0.667	0.873	0.73	0.773	0.988	0.812	0.618	1.653	0.756
Q8WZA9	Immunity-related GTPase family Q protein OS=Homo sapiens GN=IRGQ PE=1 SV=1 - [IRGQ_HUMAN]	1	4	4	4	0.949	0.84	1.908	0.992	1.811	2.286	0.956	2.454	1.224
Q9BUE6	Iron-sulfur cluster assembly 1 homolog, mitochondrial OS=Homo sapiens GN=ISCA1 PE=2 SV=1 - [ISCA1_HUMAN]	1	1	1	1	0.891	1.147	1.2	0.661	1.007	1.109	0.848	0.208	0.508
Q9H1K1	Iron-sulfur cluster assembly enzyme ISCU, mitochondrial OS=Homo sapiens GN=ISCU PE=1 SV=2 - [ISCU_HUMAN]	1	2	2	3	1.187	1.1	0.8	0.942	0.912	0.792	1.156	0.953	0.922
P05161	Ubiquitin-like protein ISG15 OS=Homo sapiens GN=ISG15 PE=1 SV=5 - [ISG15_HUMAN]	1	3	3	3	0.742	0.852	1.28	0.881	1.084	1.069	0.757	1.058	1.048
Q96CN7	Isochorismatase domain-containing protein 1 OS=Homo sapiens GN=ISOC1 PE=1 SV=3 - [ISOC1_HUMAN]	1	1	1	1	1.005	0.867	1.539	1.116	1.329	1.434	1.008	1.044	1.333
P53990	IST1 homolog OS=Homo sapiens GN=IST1 PE=1 SV=1 - [IST1_HUMAN]	1	6	6	9	0.809	0.9	1.269	1.029	0.93	0.899	0.834	1.153	1.017
Q9ULR0	Pre-mRNA-splicing factor ISY1 homolog OS=Homo sapiens GN=ISY1 PE=1 SV=3 - [ISY1_HUMAN]	1	2	2	2	1.058	0.973	0.927	1.087	0.791	0.85	1.058	0.769	1.017
P17301	Integrin alpha-2 OS=Homo sapiens GN=ITGA2 PE=1 SV=1 - [ITA2_HUMAN]	1	1	1	1	1.113	1.245	2.059	0.946	1.531	1.654	1.108	1.253	1.345
P08648	Integrin alpha-5 OS=Homo sapiens GN=ITGA5 PE=1 SV=2 - [ITA5_HUMAN]	1	1	1	1	2.262	1.116	1.659	2.104	2.818	2.635	2.454	1.74	1.624
Q13683	Integrin alpha-7 OS=Homo sapiens GN=ITGA7 PE=1 SV=3 - [ITA7_HUMAN]	1	1	1	1	1.031	1.01	0.97	0.986	1.195	1.188	1.027	1.052	0.929
P06756	Integrin alpha-V OS=Homo sapiens GN=ITGAV PE=1 SV=2 - [ITAV_HUMAN]	1	3	3	3	1.135	0.949	1.326	1.101	2.23	1.772	1.286	1.825	0.905
P05556	Integrin beta-1 OS=Homo sapiens GN=ITGB1 PE=1 SV=2 - [ITB1_HUMAN]	1	6	6	7	1.04	0.979	0.79	1.046	1.478	1.278	1.032	0.854	0.742
P16144	Integrin beta-4 OS=Homo sapiens GN=ITGB4 PE=1 SV=5 - [ITB4_HUMAN]	1	1	1	1	0.852	0.94	0.915	1.053	1.801	1.78	0.925	2.919	1.099
Q96J02	E3 ubiquitin-protein ligase Itchy homolog OS=Homo sapiens GN=ITCH PE=1 SV=2 - [ITCH_HUMAN]	1	1	2	2	1.052	1.224	1.122	0.523	1.633	1.63	1.111	2.854	1.119
P15884	Transcription factor 4 OS=Homo sapiens GN=TCF4 PE=1 SV=3 - [ITF2_HUMAN]	1	1	1	1	1.419	1.008	0.97	1.1	1.151	1.088	1.402	1.582	1.446
Q14573	Inositol 1,4,5-trisphosphate receptor type 3 OS=Homo sapiens GN=ITPR3 PE=1 SV=2 - [ITPR3_HUMAN]	3	2	3	3	0.948	1.377	0.568	0.328	1.107	0.871	0.979	0.84	0.571
Q15811	Intersectin-1 OS=Homo sapiens GN=ITSN1 PE=1 SV=3 - [ITSN1_HUMAN]	1	1	1	1	1.274	0.959	1.404	1.301	1.622	1.806	1.26	1.929	1.487
Q9NZM3	Intersectin-2 OS=Homo sapiens GN=ITSN2 PE=1 SV=3 - [ITSN2_HUMAN]	1	1	2	4	0.876	1.168	0.687	0.606	1.017	1.214	0.983	0.754	0.721
P26440	Isovaleryl-CoA dehydrogenase, mitochondrial OS=Homo sapiens GN=IVD PE=1 SV=1 - [IVD_HUMAN]	1	6	6	8	0.985	1.116	0.723	0.932	1.011	0.948	0.979	1.622	0.799
Q96ST2	Protein IWS1 homolog OS=Homo sapiens GN=IWS1 PE=1 SV=2 - [IWS1_HUMAN]	1	3	3	3	0.848	1.128	0.55	0.689	0.641	0.623	0.845	0.708	0.724
Q8N5M9	Protein jagunal homolog 1 OS=Homo sapiens GN=JAGN1 PE=1 SV=1 - [JAGN1_HUMAN]	1	1	1	2	1.243	1.457	1.759	1.008	1.434	1.194	1.309	1.211	1.096
Q9Y624	Junctional adhesion molecule A OS=Homo sapiens GN=F11R PE=1 SV=1 - [JAM1_HUMAN]	1	8	8	10	0.748	1.302	0.545	0.859	0.455	0.397	0.753	0.444	0.744
P57087	Junctional adhesion molecule B OS=Homo sapiens GN=JAM2 PE=1 SV=1 - [JAM2_HUMAN]	1	2	2	2	1.22	1.183	3.757	1.285	3.126	2.686	1.25	3.721	1.355
Q9BX67	Junctional adhesion molecule C OS=Homo sapiens GN=JAM3 PE=1 SV=1 - [JAM3_HUMAN]	1	2	2	2	1.806	1.202	2.685	1.505	1.725	1.978	1.812	1.345	1.484
Q92833	Protein Jumonji OS=Homo sapiens GN=JARID2 PE=1 SV=2 - [JARD2_HUMAN]	1	1	1	1	0.678	1.078	0.84	0.917	0.546	0.78	1.055	0.728	0.732
O60271	C-Jun-amino-terminal kinase-interacting protein 4 OS=Homo sapiens GN=SPAG9 PE=1 SV=4 - [JIP4_HUMAN]	3	10	11	11	1.085	0.871	1.364	1.043	1.604	1.381	1.12	1.593	1.024
Q8N9B5	Junction-mediating and -regulatory protein OS=Homo sapiens GN=JMY PE=1 SV=2 - [JMY_HUMAN]	1	1	1	1	0.51	0.661	0.643	0.272	1.582	1.571	0.677	0.863	0.503
Q96IF1	LIM domain-containing protein ajuba OS=Homo sapiens GN=AJUBA PE=1 SV=1 - [AJUBA_HUMAN]	1	1	1	1	3.684	1.527	1.753	1.273	1.094	1.156	2.917	0.241	2.342
Q15397	Pumilio domain-containing protein KIAA0020 OS=Homo sapiens GN=KIAA0020 PE=1 SV=3 - [K0020_HUMAN]	1	7	7	7	0.855	1.116	0.467	0.951	0.445	0.485	0.801	0.5	0.82
Q8N766	ER membrane protein complex subunit 1 OS=Homo sapiens GN=EMC1 PE=1 SV=1 - [EMC1_HUMAN]	1	6	6	6	0.753	0.985	0.962	0.881	0.909	0.952	0.782	0.943	0.791
Q12767	Uncharacterized protein KIAA0195 OS=Homo sapiens GN=KIAA0195 PE=1 SV=1 - [K0195_HUMAN]	1	1	1	1	1.582	1.218	1.576	0.614	2.422	1.698	1.775	1.641	0.643
Q9Y4F5	Centrosomal protein of 170 kDa protein B OS=Homo sapiens GN=CEP170B PE=1 SV=4 - [C170B_HUMAN]	1	2	2	2	0.943	0.919	0.922	0.585	1.109	1.06	0.813	0.82	0.524
Q86YS7	C2 domain-containing protein 5 OS=Homo sapiens GN=C2CD5 PE=1 SV=1 - [C2CD5_HUMAN]	1	1	1	1	1.085	0.868	0.945	1.024	1.249	1.047	1.182	0.947	1.026
Q9Y4D8	Probable E3 ubiquitin-protein ligase HECTD4 OS=Homo sapiens GN=HECTD4 PE=1 SV=5 - [HECD4_HUMAN]	1	1	1	1	1.017	0.998	1.255	0.912	1.612	1.333	0.94	1.594	0.915
O75153	Clustered mitochondria protein homolog OS=Homo sapiens GN=CLUH PE=1 SV=2 - [CLU_HUMAN]	2	9	9	9	0.707	0.615	0.58	0.751	0.638	0.676	0.702	0.713	0.764
O94964	Protein SOGA1 OS=Homo sapiens GN=SOGA1 PE=1 SV=2 - [SOGA1_HUMAN]	1	1	1	1	1.041	1.127	2.166	1.169	1.332	1.381	0.865	1.297	1.147
Q7Z7F0	UPF0469 protein KIAA0907 OS=Homo sapiens GN=KIAA0907 PE=1 SV=1 - [K0907_HUMAN]	1	1	1	1	1.242	1.108	1.06	0.787	1.085	0.693	1.252	0.896	1.025
Q6ICG6	Uncharacterized protein KIAA0930 OS=Homo sapiens GN=KIAA0930 PE=1 SV=1 - [K0930_HUMAN]	1	1	1	1	0.909	0.906	1.61	1.153	1.472	1.499	0.969	1.661	1.472
Q9Y2F5	Uncharacterized protein KIAA0947 OS=Homo sapiens GN=KIAA0947 PE=1 SV=5 - [K0947_HUMAN]	1	1	1	1	1.325	1.807	0.473	0.241	0.367	0.448	0.618		0.694
Q9UPV7	Protein KIAA1045 OS=Homo sapiens GN=KIAA1045 PE=1 SV=2 - [K1045_HUMAN]	1	1	1	1
Q96AT1	Uncharacterized protein KIAA1143 OS=Homo sapiens GN=KIAA1143 PE=1 SV=2 - [K1143_HUMAN]	1	1	1	1	1.865	0.728	1.536	0.988	1.234	1.087	1.989	0.65	1.28
Q6ZU35	Uncharacterized protein KIAA1211 OS=Homo sapiens GN=KIAA1211 PE=1 SV=3 - [K1211_HUMAN]	1	3	4	4	2.064	1.348	3.059	1.424	3.571	2.72	2.185	3.527	1.562
Q9P266	Junctional protein associated with coronary artery disease OS=Homo sapiens GN=KIAA1462 PE=2 SV=3 - [JCAD_HUMAN]	1	1	1	1	2.77	1.311	0.715	0.932	1.228	0.852	3.133	1.049	1.415
Q9P260	LisH domain and HEAT repeat-containing protein KIAA1468 OS=Homo sapiens GN=KIAA1468 PE=1 SV=2 - [K1468_HUMAN]	1	1	1	1	0.913	0.878	1.142	1.046	1.114	1.577	0.853	1.496	1.259
Q2YD98	UV-stimulated scaffold protein A OS=Homo sapiens GN=UVSSA PE=1 SV=2 - [UVSSA_HUMAN]	1	1	1	1	1.264	1.081	4.905	1.243	1.807	1.71	0.971	1.182	1.274
Q6P9B6	TLD domain-containing protein KIAA1609 OS=Homo sapiens GN=KIAA1609 PE=1 SV=2 - [K1609_HUMAN]	1	2	2	2	1.265	1.087	1.843	1.353	1.4	1.701	1.547	1.874	0.956
Q9BY89	Uncharacterized protein KIAA1671 OS=Homo sapiens GN=KIAA1671 PE=1 SV=2 - [K1671_HUMAN]	1	4	4	4	1.616	1.291	0.915	1.257	0.798	1.064	1.752	1.062	1.424
Q8N163	DBIRD complex subunit KIAA1967 OS=Homo sapiens GN=KIAA1967 PE=1 SV=2 - [K1967_HUMAN]	1	16	16	24	1.076	1.167	1.094	1.205	0.862	0.86	1.042	0.841	0.983
P13645	Keratin, type I cytoskeletal 10 OS=Homo sapiens GN=KRT10 PE=1 SV=6 - [K1C10_HUMAN]	4	8	11	15	0.805	1.497	0.833	0.477	0.722	1.043	0.818	0.582	0.524
Q04695	Keratin, type I cytoskeletal 17 OS=Homo sapiens GN=KRT17 PE=1 SV=2 - [K1C17_HUMAN]	5	4	9	15	0.95	1.178	1.188	0.986	1.513	2.217	0.93	1.207	0.872
P05783	Keratin, type I cytoskeletal 18 OS=Homo sapiens GN=KRT18 PE=1 SV=2 - [K1C18_HUMAN]	5	18	20	56	1.405	1.197	0.576	1.733	0.404	0.399	1.418	0.354	0.585
P08727	Keratin, type I cytoskeletal 19 OS=Homo sapiens GN=KRT19 PE=1 SV=4 - [K1C19_HUMAN]	7	15	21	62	3.978	1.019	1.083	5.702	0.942	0.861	4.282	1.03	1.362
P35527	Keratin, type I cytoskeletal 9 OS=Homo sapiens GN=KRT9 PE=1 SV=3 - [K1C9_HUMAN]	1	5	6	8	0.953	1.396	0.625	0.497	0.653	0.801	0.977	0.763	0.574
P35908	Keratin, type II cytoskeletal 2 epidermal OS=Homo sapiens GN=KRT2 PE=1 SV=2 - [K22E_HUMAN]	6	5	9	18	0.815	1.43	0.844	0.576	0.6	0.798	0.843	0.511	0.518
P04264	Keratin, type II cytoskeletal 1 OS=Homo sapiens GN=KRT1 PE=1 SV=6 - [K2C1_HUMAN]	1	10	12	21	0.796	1.415	0.677	0.485	0.698	0.983	0.805	0.726	0.538
P08729	Keratin, type II cytoskeletal 7 OS=Homo sapiens GN=KRT7 PE=1 SV=5 - [K2C7_HUMAN]	12	9	14	37	1.68	1.208	0.847	3.089	0.915	0.68	1.751	0.549	0.856
P05787	Keratin, type II cytoskeletal 8 OS=Homo sapiens GN=KRT8 PE=1 SV=7 - [K2C8_HUMAN]	16	18	24	112	2.253	1.161	0.786	2.958	0.554	0.506	2.29	0.539	0.804
P08237	6-phosphofructokinase, muscle type OS=Homo sapiens GN=PFKM PE=1 SV=2 - [K6PF_HUMAN]	1	3	6	8	1.029	0.81	1.202	1.21	1.762	1.318	1.011	2.012	1.185
P17858	6-phosphofructokinase, liver type OS=Homo sapiens GN=PFKL PE=1 SV=6 - [K6PL_HUMAN]	1	8	12	14	0.858	0.895	0.966	0.922	1.485	1.143	0.863	1.458	0.979
Q01813	6-phosphofructokinase type C OS=Homo sapiens GN=PFKP PE=1 SV=2 - [K6PP_HUMAN]	1	10	13	18	0.643	0.754	0.618	0.785	1.261	1.072	0.647	1.509	0.662
P00568	Adenylate kinase isoenzyme 1 OS=Homo sapiens GN=AK1 PE=1 SV=3 - [KAD1_HUMAN]	2	6	6	9	1.197	0.842	2.243	1.365	5.404	4.958	1.233	9.811	1.562
P54819	Adenylate kinase 2, mitochondrial OS=Homo sapiens GN=AK2 PE=1 SV=2 - [KAD2_HUMAN]	1	5	5	8	1.217	1.143	0.88	1.053	0.812	0.939	1.165	0.884	0.931
Q9UIJ7	GTP:AMP phosphotransferase, mitochondrial OS=Homo sapiens GN=AK3 PE=1 SV=4 - [KAD3_HUMAN]	1	9	9	13	1.235	1.252	1.461	1.092	1.314	1.173	1.215	1.672	1.058
P27144	Adenylate kinase isoenzyme 4, mitochondrial OS=Homo sapiens GN=AK4 PE=1 SV=1 - [KAD4_HUMAN]	1	5	5	6	0.644	1.039	0.408	0.507	0.559	0.353	0.608	0.631	0.406
P10644	cAMP-dependent protein kinase type I-alpha regulatory subunit OS=Homo sapiens GN=PRKAR1A PE=1 SV=1 - [KAP0_HUMAN]	2	4	4	5	1.28	0.834	1.385	1.38	1.241	1.726	1.154	1.339	1.224
P13861	cAMP-dependent protein kinase type II-alpha regulatory subunit OS=Homo sapiens GN=PRKAR2A PE=1 SV=2 - [KAP2_HUMAN]	1	6	6	6	1.399	1.116	1.451	1.184	2.06	1.823	1.322	1.871	1.12
P31323	cAMP-dependent protein kinase type II-beta regulatory subunit OS=Homo sapiens GN=PRKAR2B PE=1 SV=3 - [KAP3_HUMAN]	1	4	4	4	1.122	1.133	1.107	0.985	1.957	1.825	1.115	1.88	1.011
P22694	cAMP-dependent protein kinase catalytic subunit beta OS=Homo sapiens GN=PRKACB PE=1 SV=2 - [KAPCB_HUMAN]	3	4	4	6	1.142	0.92	1.556	1.393	1.846	1.817	1.22	2.357	1.238
Q16773	Kynurenine--oxoglutarate transaminase 1 OS=Homo sapiens GN=CCBL1 PE=1 SV=1 - [KAT1_HUMAN]	1	1	1	1	0.82	0.805	0.919	1.053	1.293	0.885	0.834	1.514	1.14
Q6YP21	Kynurenine--oxoglutarate transaminase 3 OS=Homo sapiens GN=CCBL2 PE=1 SV=1 - [KAT3_HUMAN]	1	3	3	3	0.862	0.917	1.172	1.131	1.275	1.193	0.911	1.487	1.218
Q9BW62	Katanin p60 ATPase-containing subunit A-like 1 OS=Homo sapiens GN=KATNAL1 PE=1 SV=1 - [KATL1_HUMAN]	2	2	2	2	0.974	0.916	1.478	0.826	2.477	1.791	1.033	2.75	1.163
Q96EK5	KIF1-binding protein OS=Homo sapiens GN=KIAA1279 PE=1 SV=1 - [KBP_HUMAN]	1	4	4	4	0.682	0.755	1.05	0.672	1.604	1.634	0.691	1.693	0.683
O94819	Kelch repeat and BTB domain-containing protein 11 OS=Homo sapiens GN=KBTBD11 PE=1 SV=1 - [KBTBB_HUMAN]	1	1	1	1	0.986	0.992	1.204	1.104	1.211	1.046	1.072	1.716	1.329
P48729	Casein kinase I isoform alpha OS=Homo sapiens GN=CSNK1A1 PE=1 SV=2 - [KC1A_HUMAN]	2	5	6	8	0.988	0.887	0.878	1.075	0.835	0.905	0.941	1.008	1.107
P48730	Casein kinase I isoform delta OS=Homo sapiens GN=CSNK1D PE=1 SV=2 - [KC1D_HUMAN]	1	1	4	4	2.138	0.979	0.882	0.821	1.117	1.076	1.932	0.958	0.451
P49674	Casein kinase I isoform epsilon OS=Homo sapiens GN=CSNK1E PE=1 SV=1 - [KC1E_HUMAN]	1	3	6	7	1.61	1.086	1.571	1.079	1.394	1.362	1.734	1.401	1.224
P78368	Casein kinase I isoform gamma-2 OS=Homo sapiens GN=CSNK1G2 PE=1 SV=1 - [KC1G2_HUMAN]	3	1	1	1	1.054	1.106	1.024	1.307	1.076	1.16	0.987	1.337	1.239
Q13557	Calcium/calmodulin-dependent protein kinase type II subunit delta OS=Homo sapiens GN=CAMK2D PE=1 SV=3 - [KCC2D_HUMAN]	2	2	5	10	2.274	1.305	3.194	1.627	11.942	5.985	2.331	9.806	1.721
Q13555	Calcium/calmodulin-dependent protein kinase type II subunit gamma OS=Homo sapiens GN=CAMK2G PE=1 SV=3 - [KCC2G_HUMAN]	2	2	5	7	1.049	1.006	0.911	0.884	2.039	1.629	1.094	4.182	1.184
Q96CX2	BTB/POZ domain-containing protein KCTD12 OS=Homo sapiens GN=KCTD12 PE=1 SV=1 - [KCD12_HUMAN]	2	1	1	1	0.991	0.749	1.46	1.339	6.592	4.64	1.016	6.728	1.28
Q9P0J7	E3 ubiquitin-protein ligase KCMF1 OS=Homo sapiens GN=KCMF1 PE=1 SV=2 - [KCMF1_HUMAN]	1	2	2	2	1.04	1.132	0.943	0.669	1.051	0.767	1.079	0.905	0.815
P12277	Creatine kinase B-type OS=Homo sapiens GN=CKB PE=1 SV=1 - [KCRB_HUMAN]	2	9	11	31	0.966	0.791	1.979	1.123	1.846	1.682	0.934	2.853	1.485
P12532	Creatine kinase U-type, mitochondrial OS=Homo sapiens GN=CKMT1A PE=1 SV=1 - [KCRU_HUMAN]	1	3	5	6	0.677	1.032	0.457	0.512	0.512	0.401	0.648	0.576	0.493
Q6UW63	KDEL motif-containing protein 1 OS=Homo sapiens GN=KDELC1 PE=1 SV=1 - [KDEL1_HUMAN]	1	2	3	4	1.14	1.1	1.334	1.159	0.867	1.134	1.135	0.704	1.177
Q7Z4H8	KDEL motif-containing protein 2 OS=Homo sapiens GN=KDELC2 PE=1 SV=2 - [KDEL2_HUMAN]	1	3	3	3	3.281	1.113	1.559	1.585	2.224	1.702	3.318	1.382	1.408
Q9ULH0	Kinase D-interacting substrate of 220 kDa OS=Homo sapiens GN=KIDINS220 PE=1 SV=3 - [KDIS_HUMAN]	1	4	4	4	0.874	1.075	0.948	0.956	0.935	1.193	0.84	1.412	0.968
Q8NHM5	Lysine-specific demethylase 2B OS=Homo sapiens GN=KDM2B PE=1 SV=1 - [KDM2B_HUMAN]	1	4	4	4	0.784	1.061	0.537	0.787	0.469	0.402	0.798	0.413	0.737
Q9Y4C1	Lysine-specific demethylase 3A OS=Homo sapiens GN=KDM3A PE=1 SV=4 - [KDM3A_HUMAN]	1	2	2	2	0.963	1.039	0.879	0.989	0.742	0.765	0.95	0.902	0.97
Q7LBC6	Lysine-specific demethylase 3B OS=Homo sapiens GN=KDM3B PE=1 SV=2 - [KDM3B_HUMAN]	1	6	6	6	1.235	1.022	1.091	1.105	0.688	0.8	1.204	0.825	1.231
Q9UGL1	Lysine-specific demethylase 5B OS=Homo sapiens GN=KDM5B PE=1 SV=3 - [KDM5B_HUMAN]	1	3	3	3	1.145	0.95	0.935	1.227	0.735	0.722	1.004	0.963	1.304
Q9BY66	Lysine-specific demethylase 5D OS=Homo sapiens GN=KDM5D PE=1 SV=2 - [KDM5D_HUMAN]	2	1	1	1	1.069	1.018	0.915	1.127	0.869	0.85	1.098	1.119	1.218
Q06136	3-ketodihydrosphingosine reductase OS=Homo sapiens GN=KDSR PE=1 SV=1 - [KDSR_HUMAN]	1	3	3	3	0.935	1.162	0.859	0.829	0.957	0.814	0.954	1.082	0.796
Q16774	Guanylate kinase OS=Homo sapiens GN=GUK1 PE=1 SV=2 - [KGUA_HUMAN]	1	1	1	1	1.274	1.056	1.183	1.1	2.667	1.786	1.259	1.443	0.942
Q07666	KH domain-containing, RNA-binding, signal transduction-associated protein 1 OS=Homo sapiens GN=KHDRBS1 PE=1 SV=1 - [KHDR1_HUMAN]	4	10	12	26	1.597	1.077	1.387	1.288	0.954	0.904	1.626	0.922	1.064
O75525	KH domain-containing, RNA-binding, signal transduction-associated protein 3 OS=Homo sapiens GN=KHDRBS3 PE=1 SV=1 - [KHDR3_HUMAN]	2	3	5	10	1.22	0.982	1.115	1.135	1.124	1.248	1.233	1.323	1.015
O95235	Kinesin-like protein KIF20A OS=Homo sapiens GN=KIF20A PE=1 SV=1 - [KI20A_HUMAN]	1	1	1	1	0.91	1.339	0.647	0.627	0.415	0.611	0.715	0.533	0.9
Q96Q89	Kinesin-like protein KIF20B OS=Homo sapiens GN=KIF20B PE=1 SV=3 - [KI20B_HUMAN]	1	1	1	1	0.459	1.463	0.605	0.388	0.349	0.566	0.597	0.281	0.564
Q7Z4S6	Kinesin-like protein KIF21A OS=Homo sapiens GN=KIF21A PE=1 SV=2 - [KI21A_HUMAN]	1	1	1	1	1.036	0.865	1.081	1.082	1.398	1.181	1.043	1.665	1.106
P46013	Antigen KI-67 OS=Homo sapiens GN=MKI67 PE=1 SV=2 - [KI67_HUMAN]	1	19	19	22	0.99	1.115	0.661	0.877	0.393	0.473	0.926	0.428	0.898
P52732	Kinesin-like protein KIF11 OS=Homo sapiens GN=KIF11 PE=1 SV=2 - [KIF11_HUMAN]	1	2	3	3	0.546	0.699	0.469	0.475	0.311	0.486	0.526	0.359	0.54
Q12756	Kinesin-like protein KIF1A OS=Homo sapiens GN=KIF1A PE=1 SV=2 - [KIF1A_HUMAN]	2	2	3	4	0.708	0.804	0.855	0.852	1.046	0.886	0.705	1.129	0.902
O43896	Kinesin-like protein KIF1C OS=Homo sapiens GN=KIF1C PE=1 SV=3 - [KIF1C_HUMAN]	3	1	2	3	0.828	0.754	0.752	0.916	1.071	1.059	0.826	0.974	1.15
Q14807	Kinesin-like protein KIF22 OS=Homo sapiens GN=KIF22 PE=1 SV=5 - [KIF22_HUMAN]	1	2	2	3	0.676	1.095	0.434	0.824	0.245	0.28	0.681	0.189	0.965
Q02241	Kinesin-like protein KIF23 OS=Homo sapiens GN=KIF23 PE=1 SV=3 - [KIF23_HUMAN]	1	2	2	2	0.73	0.764	0.528	0.799	0.344	0.457	0.756	0.42	0.763
O00139	Kinesin-like protein KIF2A OS=Homo sapiens GN=KIF2A PE=1 SV=3 - [KIF2A_HUMAN]	1	7	9	10	1.055	0.847	1.256	1.148	1.523	1.239	1.085	1.479	1.421
Q99661	Kinesin-like protein KIF2C OS=Homo sapiens GN=KIF2C PE=1 SV=2 - [KIF2C_HUMAN]	2	6	8	9	0.566	0.764	0.467	0.661	0.344	0.512	0.541	0.48	0.815
Q9Y496	Kinesin-like protein KIF3A OS=Homo sapiens GN=KIF3A PE=1 SV=4 - [KIF3A_HUMAN]	9	2	4	4	0.734	0.797	0.735	0.581	1.814	1.551	0.657	1.492	0.771
O95239	Chromosome-associated kinesin KIF4A OS=Homo sapiens GN=KIF4A PE=1 SV=3 - [KIF4A_HUMAN]	3	4	5	5	0.891	0.857	0.767	0.877	0.473	0.607	0.879	0.428	1.104
Q12840	Kinesin heavy chain isoform 5A OS=Homo sapiens GN=KIF5A PE=1 SV=2 - [KIF5A_HUMAN]	1	3	6	8	0.926	0.812	1.745	1.142	1.453	1.5	0.883	2.624	0.828
O60282	Kinesin heavy chain isoform 5C OS=Homo sapiens GN=KIF5C PE=1 SV=1 - [KIF5C_HUMAN]	1	7	13	16	0.941	0.919	1.889	1.026	2.554	1.931	0.981	2.184	1.24
Q92845	Kinesin-associated protein 3 OS=Homo sapiens GN=KIFAP3 PE=1 SV=2 - [KIFA3_HUMAN]	1	1	2	4	1.325	1.13	2.115	1.629	3.537	2.792	1.366	3.385	1.16
Q9BW19	Kinesin-like protein KIFC1 OS=Homo sapiens GN=KIFC1 PE=1 SV=2 - [KIFC1_HUMAN]	1	1	1	1	0.754	1.052	0.748	0.952	0.575	0.674	0.728	0.786	1.371
Q03426	Mevalonate kinase OS=Homo sapiens GN=MVK PE=1 SV=1 - [KIME_HUMAN]	1	1	1	2	0.991	0.749	1.296	1.145	1.625	1.661	0.985	1.779	1.364
O60870	DNA/RNA-binding protein KIN17 OS=Homo sapiens GN=KIN PE=1 SV=2 - [KIN17_HUMAN]	1	1	1	1	1.143	1.04	0.976	0.778	0.779	0.774	1.09	0.584	0.75
P33176	Kinesin-1 heavy chain OS=Homo sapiens GN=KIF5B PE=1 SV=1 - [KINH_HUMAN]	1	9	14	18	0.986	0.917	1.614	1.009	1.846	1.615	0.968	1.704	1.096
Q07866	Kinesin light chain 1 OS=Homo sapiens GN=KLC1 PE=1 SV=2 - [KLC1_HUMAN]	1	8	11	12	1.08	0.94	1.875	1.091	2.061	1.978	1.019	1.433	1.106
Q9H0B6	Kinesin light chain 2 OS=Homo sapiens GN=KLC2 PE=1 SV=1 - [KLC2_HUMAN]	1	5	7	7	1.091	0.913	1.486	0.955	1.323	1.27	1.1	1.192	1.122
Q9NSK0	Kinesin light chain 4 OS=Homo sapiens GN=KLC4 PE=1 SV=3 - [KLC4_HUMAN]	1	4	5	5	1.06	0.828	1.407	1.112	1.762	1.582	1.07	1.572	1.212
Q9BXK1	Krueppel-like factor 16 OS=Homo sapiens GN=KLF16 PE=1 SV=1 - [KLF16_HUMAN]	1	1	1	1	0.608	1.485	1.818	0.679	0.492	0.665	0.626	0.456	0.596
Q6ZMI0	Protein phosphatase 1 regulatory subunit 21 OS=Homo sapiens GN=PPP1R21 PE=1 SV=1 - [PPR21_HUMAN]	1	1	1	1	1.04	1.046	1.202	0.752	2.147	1.666	0.979	1.284	0.832
A4D1S0	Killer cell lectin-like receptor subfamily G member 2 OS=Homo sapiens GN=KLRG2 PE=2 SV=3 - [KLRG2_HUMAN]	1	1	1	1	0.55	1.423	0.131	0.175	0.141	0.185	0.492	0.136	0.284
Q93100	Phosphorylase b kinase regulatory subunit beta OS=Homo sapiens GN=PHKB PE=1 SV=3 - [KPBB_HUMAN]	1	2	2	2	0.89	0.947	1.048	0.983	1.43	1.233	0.964	1.697	1.035
P17252	Protein kinase C alpha type OS=Homo sapiens GN=PRKCA PE=1 SV=4 - [KPCA_HUMAN]	3	2	4	4	1.08	1.403	1.067	1.225	2.97	1.935	1.021	4.399	1.002
P05771	Protein kinase C beta type OS=Homo sapiens GN=PRKCB PE=1 SV=4 - [KPCB_HUMAN]	3	1	3	3	0.724	0.985	0.624	0.792	0.868	0.735	0.692	1.306	0.876
Q05655	Protein kinase C delta type OS=Homo sapiens GN=PRKCD PE=1 SV=2 - [KPCD_HUMAN]	3	4	5	6	0.784	1.031	0.879	1.111	0.804	0.666	0.804	0.87	1.1
Q05513	Protein kinase C zeta type OS=Homo sapiens GN=PRKCZ PE=1 SV=4 - [KPCZ_HUMAN]	2	2	2	2	0.596	0.806	0.627	0.677	0.452	0.69	0.539	0.638	0.717
O60256	Phosphoribosyl pyrophosphate synthase-associated protein 2 OS=Homo sapiens GN=PRPSAP2 PE=1 SV=1 - [KPRB_HUMAN]	2	3	3	4	0.855	0.888	0.989	0.745	1.209	1.017	0.776	1.195	0.89
P14618	Pyruvate kinase isozymes M1/M2 OS=Homo sapiens GN=PKM PE=1 SV=4 - [KPYM_HUMAN]	3	15	15	51	0.854	0.746	0.877	0.844	0.955	0.904	0.824	0.967	0.942
Q13601	KRR1 small subunit processome component homolog OS=Homo sapiens GN=KRR1 PE=1 SV=4 - [KRR1_HUMAN]	1	2	2	2	0.836	1.182	0.773	0.968	0.72	0.682	0.87	0.587	0.838
Q15418	Ribosomal protein S6 kinase alpha-1 OS=Homo sapiens GN=RPS6KA1 PE=1 SV=2 - [KS6A1_HUMAN]	10	2	3	4	0.736	0.817	0.927	1.005	0.773	0.805	0.752	1.009	1.165
O75582	Ribosomal protein S6 kinase alpha-5 OS=Homo sapiens GN=RPS6KA5 PE=1 SV=1 - [KS6A5_HUMAN]	1	1	1	1	1.493	1.158	1.257	1.634	2.362	2.226	1.529	3.129	1.05
P23443	Ribosomal protein S6 kinase beta-1 OS=Homo sapiens GN=RPS6KB1 PE=1 SV=2 - [KS6B1_HUMAN]	1	1	1	1	0.895	1.03	1.018	1.375	0.797	0.79	0.74	1.195	1.411
Q9HA64	Ketosamine-3-kinase OS=Homo sapiens GN=FN3KRP PE=1 SV=2 - [KT3K_HUMAN]	1	1	1	2	1.354	1.022	1.284	1.059	1.649	1.49	1.369	2.149	1.015
P23919	Thymidylate kinase OS=Homo sapiens GN=DTYMK PE=1 SV=4 - [KTHY_HUMAN]	1	5	5	5	1.086	0.971	1.2	1.022	1.09	1.208	1.085	1.143	1.303
Q86UP2	Kinectin OS=Homo sapiens GN=KTN1 PE=1 SV=1 - [KTN1_HUMAN]	1	21	21	23	1.351	1.215	1.09	1.37	1.277	1.397	1.377	1.387	1.064
Q9UNZ5	Leydig cell tumor 10 kDa protein homolog OS=Homo sapiens GN=C19orf53 PE=1 SV=1 - [L10K_HUMAN]	1	3	4	4	1.239	0.742	1.453	0.619	1.461	1.256	1.207	1.094	1.189
P32004	Neural cell adhesion molecule L1 OS=Homo sapiens GN=L1CAM PE=1 SV=2 - [L1CAM_HUMAN]	6	2	3	3	0.518	1.086	0.825	0.535	2.344	1.33	0.457	4.387	0.273
Q15334	Lethal(2) giant larvae protein homolog 1 OS=Homo sapiens GN=LLGL1 PE=1 SV=3 - [L2GL1_HUMAN]	1	8	8	10	1.14	0.973	1.175	1.166	1.576	1.419	1.171	2.176	1.083
Q6P1M3	Lethal(2) giant larvae protein homolog 2 OS=Homo sapiens GN=LLGL2 PE=1 SV=2 - [L2GL2_HUMAN]	1	2	2	2	0.799	1.097	0.57	1.016	0.599	0.552	0.798	0.667	0.918
Q9H9P8	L-2-hydroxyglutarate dehydrogenase, mitochondrial OS=Homo sapiens GN=L2HGDH PE=1 SV=3 - [L2HDH_HUMAN]	1	4	4	4	0.936	1.017	0.809	1.116	0.826	0.721	0.916	1.038	1.014
Q53H82	Beta-lactamase-like protein 2 OS=Homo sapiens GN=LACTB2 PE=1 SV=2 - [LACB2_HUMAN]	1	3	3	3	1.014	0.791	0.957	1.213	1.049	0.949	0.957	1.281	1.266
P83111	Serine beta-lactamase-like protein LACTB, mitochondrial OS=Homo sapiens GN=LACTB PE=1 SV=2 - [LACTB_HUMAN]	1	1	1	1	0.797	0.895	0.721	0.908	0.977	1.159	0.753	1.065	0.961
O00515	Ladinin-1 OS=Homo sapiens GN=LAD1 PE=1 SV=2 - [LAD1_HUMAN]	1	4	4	5	0.88	1.3	0.327	0.421	0.325	0.374	0.783	0.186	0.419
Q14657	L antigen family member 3 OS=Homo sapiens GN=LAGE3 PE=1 SV=2 - [LAGE3_HUMAN]	1	1	1	2	1.093	0.982	0.906	0.384	1.991	1.267	0.798	0.793	0.639
P25391	Laminin subunit alpha-1 OS=Homo sapiens GN=LAMA1 PE=1 SV=2 - [LAMA1_HUMAN]	1	13	14	14	1.641	1.411	1.227	1.413	0.916	0.844	1.71	0.702	1.193
O15230	Laminin subunit alpha-5 OS=Homo sapiens GN=LAMA5 PE=1 SV=8 - [LAMA5_HUMAN]	1	5	5	6	1.181	1.167	1.418	1.039	1.119	1.029	1.172	0.93	0.964
[truncated: 2,625 more rows]

## Sheet: 171108
UniProt Accession	Description	# Proteins	# Unique Peptides	# Peptides	# PSMs	127_C/126	127_N/126	128_C/126	128_N/126	129_C/126	129_N/126	130_C/126	130_N/126	131/126
O94915	Protein furry homolog-like OS=Homo sapiens GN=FRYL PE=1 SV=2 - [FRYL_HUMAN]	1	2	2	2	0.674	1.084	1.078	0.988	1.876	1.623	1.028	2.044	1.617
P02768	Serum albumin OS=Homo sapiens GN=ALB PE=1 SV=2 - [ALBU_HUMAN]	1	3	3	12	0.5	0.424	1.539	0.43	0.935	1.21	1.58	0.937	1.34
P99999	Cytochrome c OS=Homo sapiens GN=CYCS PE=1 SV=2 - [CYC_HUMAN]	1	3	3	10	0.942	1.031	0.736	0.847	0.658	0.535	0.746	0.779	0.635
P60174	Triosephosphate isomerase OS=Homo sapiens GN=TPI1 PE=1 SV=3 - [TPIS_HUMAN]	1	6	6	29	2.02	0.992	1.166	1.271	1.421	1.036	1.218	1.408	0.999
P13473	Lysosome-associated membrane glycoprotein 2 OS=Homo sapiens GN=LAMP2 PE=1 SV=2 - [LAMP2_HUMAN]	1	1	1	1	1.034	1.417	1.56	1.608	1.818	1.536	1.62	2.161	1.464
P30086	Phosphatidylethanolamine-binding protein 1 OS=Homo sapiens GN=PEBP1 PE=1 SV=3 - [PEBP1_HUMAN]	1	3	3	16	1.43	1.139	1.061	1.013	1.308	1.085	1.042	1.64	1.19
Q08379	Golgin subfamily A member 2 OS=Homo sapiens GN=GOLGA2 PE=1 SV=3 - [GOGA2_HUMAN]	1	11	11	12	1.446	0.81	1.019	1.143	1.122	1.12	0.972	0.985	0.939
P26640	Valine--tRNA ligase OS=Homo sapiens GN=VARS PE=1 SV=4 - [SYVC_HUMAN]	1	17	17	22	0.555	1.27	0.916	0.754	0.825	0.773	0.913	1.013	0.879
Q96HC4	PDZ and LIM domain protein 5 OS=Homo sapiens GN=PDLIM5 PE=1 SV=5 - [PDLI5_HUMAN]	1	3	3	3	0.883	1.093	1.074	1.055	2.016	2.013	1.256	1.556	2.009
Q9Y6X4	Soluble lamin-associated protein of 75 kDa OS=Homo sapiens GN=FAM169A PE=1 SV=2 - [F169A_HUMAN]	1	2	2	2	0.528	0.544	0.55	0.68	1.149	0.821	0.597	0.944	0.981
Q92804	TATA-binding protein-associated factor 2N OS=Homo sapiens GN=TAF15 PE=1 SV=1 - [RBP56_HUMAN]	1	4	7	12	2.53	0.681	0.703	1.057	1.191	1.114	0.575	0.667	0.815
Q15643	Thyroid receptor-interacting protein 11 OS=Homo sapiens GN=TRIP11 PE=1 SV=3 - [TRIPB_HUMAN]	2	2	3	3	1.107	1.136	1.235	1.412	0.945	0.971	1.305	1.149	1.32
Q5VT06	Centrosome-associated protein 350 OS=Homo sapiens GN=CEP350 PE=1 SV=1 - [CE350_HUMAN]	1	1	1	1	1.132	0.612	0.592	0.571	0.802	0.579	0.624	0.512	0.512
Q6DKI1	60S ribosomal protein L7-like 1 OS=Homo sapiens GN=RPL7L1 PE=1 SV=1 - [RL7L_HUMAN]	3	6	6	7	0.609	1	0.809	0.963	0.49	0.568	0.854	0.542	0.618
Q5UIP0	Telomere-associated protein RIF1 OS=Homo sapiens GN=RIF1 PE=1 SV=2 - [RIF1_HUMAN]	1	6	6	7	0.578	0.825	0.431	0.761	0.347	0.357	0.446	0.378	0.369
P09104	Gamma-enolase OS=Homo sapiens GN=ENO2 PE=1 SV=3 - [ENOG_HUMAN]	1	4	7	17	1.363	1.162	2.497	1.375	4.123	2.023	2.487	4.059	2.321
Q9P253	Vacuolar protein sorting-associated protein 18 homolog OS=Homo sapiens GN=VPS18 PE=1 SV=2 - [VPS18_HUMAN]	1	1	1	1	1.095	0.654	0.783	0.879	0.924	1.022	0.707	0.857	0.804
Q9P2Q2	FERM domain-containing protein 4A OS=Homo sapiens GN=FRMD4A PE=1 SV=3 - [FRM4A_HUMAN]	1	1	1	1	2.929	0.327	0.887	0.802	6.997	6.09	0.816	2.222	2.456
Q9Y4A5	Transformation/transcription domain-associated protein OS=Homo sapiens GN=TRRAP PE=1 SV=3 - [TRRAP_HUMAN]	1	2	4	7	0.646	1.077	0.988	1.229	0.65	0.724	0.827	0.676	0.628
P10586	Receptor-type tyrosine-protein phosphatase F OS=Homo sapiens GN=PTPRF PE=1 SV=2 - [PTPRF_HUMAN]	2	1	1	1	0.772	0.737	0.679	0.799	0.596	0.606	0.623	0.805	0.609
P46100	Transcriptional regulator ATRX OS=Homo sapiens GN=ATRX PE=1 SV=5 - [ATRX_HUMAN]	1	2	3	6	1.756	0.242	0.608	0.614	1.362	1.215	0.52	0.57	0.836
Q9HD67	Unconventional myosin-X OS=Homo sapiens GN=MYO10 PE=1 SV=3 - [MYO10_HUMAN]	1	1	1	1	0.761	0.503	0.462	0.35	2.326	2.474	0.614	0.97	0.874
Q9H078	Caseinolytic peptidase B protein homolog OS=Homo sapiens GN=CLPB PE=1 SV=1 - [CLPB_HUMAN]	1	4	4	5	1.304	0.71	1.032	0.986	1.012	0.977	0.945	1.123	0.984
Q9NU22	Midasin OS=Homo sapiens GN=MDN1 PE=1 SV=2 - [MDN1_HUMAN]	1	16	16	19	0.379	1.07	0.384	0.484	0.316	0.349	0.399	0.363	0.326
Q9BVP2	Guanine nucleotide-binding protein-like 3 OS=Homo sapiens GN=GNL3 PE=1 SV=2 - [GNL3_HUMAN]	1	4	4	4	0.909	0.757	0.546	0.81	0.419	0.5	0.527	0.313	0.451
O60341	Lysine-specific histone demethylase 1A OS=Homo sapiens GN=KDM1A PE=1 SV=2 - [KDM1A_HUMAN]	1	7	7	10	1.068	0.9	0.943	1.078	0.601	0.63	0.98	0.753	0.729
Q7Z2W4	Zinc finger CCCH-type antiviral protein 1 OS=Homo sapiens GN=ZC3HAV1 PE=1 SV=3 - [ZCCHV_HUMAN]	1	3	3	3	0.896	1.189	0.957	0.833	1.056	1.068	0.934	1.055	0.98
O76041	Nebulette OS=Homo sapiens GN=NEBL PE=1 SV=1 - [NEBL_HUMAN]	1	1	1	1	1.257	1.15	1.68	1.209	2.101	1.759	1.393	2.545	1.987
P22676	Calretinin OS=Homo sapiens GN=CALB2 PE=1 SV=2 - [CALB2_HUMAN]	1	2	2	2	1.082	1.262	0.926	1.311	2.954	1.489	0.935	3.002	1.828
P11908	Ribose-phosphate pyrophosphokinase 2 OS=Homo sapiens GN=PRPS2 PE=1 SV=2 - [PRPS2_HUMAN]	1	1	5	8	0.913	1.089	1.106	0.879	1.228	1.319	1.104	1.28	1.256
P31946	14-3-3 protein beta/alpha OS=Homo sapiens GN=YWHAB PE=1 SV=3 - [1433B_HUMAN]	1	2	10	97	1.005	1.141	0.85	0.779	1.258	1.303	0.859	1.058	1.321
P62258	14-3-3 protein epsilon OS=Homo sapiens GN=YWHAE PE=1 SV=1 - [1433E_HUMAN]	1	5	8	78	1.377	1.031	1.243	1.129	1.462	1.379	1.214	1.352	1.331
Q04917	14-3-3 protein eta OS=Homo sapiens GN=YWHAH PE=1 SV=4 - [1433F_HUMAN]	1	5	10	76	1.037	1.019	0.885	0.745	1.385	1.172	0.854	1.078	1.291
P61981	14-3-3 protein gamma OS=Homo sapiens GN=YWHAG PE=1 SV=2 - [1433G_HUMAN]	1	7	13	101	1.282	0.991	1.248	0.885	1.753	1.367	1.274	1.124	1.521
P31947	14-3-3 protein sigma OS=Homo sapiens GN=SFN PE=1 SV=1 - [1433S_HUMAN]	1	1	5	51	1.183	0.502	0.152	0.879	0.333	1.279	0.151	0.222	0.257
P27348	14-3-3 protein theta OS=Homo sapiens GN=YWHAQ PE=1 SV=1 - [1433T_HUMAN]	1	4	9	80	1.133	0.885	1.445	1.137	1.807	1.541	1.447	1.435	2.121
P63104	14-3-3 protein zeta/delta OS=Homo sapiens GN=YWHAZ PE=1 SV=1 - [1433Z_HUMAN]	1	5	11	82	1.231	1.017	1.239	1.006	1.741	1.54	1.228	1.291	1.542
P18462	HLA class I histocompatibility antigen, A-25 alpha chain OS=Homo sapiens GN=HLA-A PE=2 SV=1 - [1A25_HUMAN]	20	1	2	2	0.787	0.756	0.651	0.632	1.328	1.08	0.609	1.23	0.938
Q29836	HLA class I histocompatibility antigen, B-67 alpha chain OS=Homo sapiens GN=HLA-B PE=1 SV=1 - [1B67_HUMAN]	41	2	3	5	0.903	0.913	0.865	0.83	1.848	1.439	0.844	1.459	1.217
Q14738	Serine/threonine-protein phosphatase 2A 56 kDa regulatory subunit delta isoform OS=Homo sapiens GN=PPP2R5D PE=1 SV=1 - [2A5D_HUMAN]	2	3	5	6	0.781	1.26	1.291	1.011	1.485	1.27	1.323	1.536	1.325
Q16537	Serine/threonine-protein phosphatase 2A 56 kDa regulatory subunit epsilon isoform OS=Homo sapiens GN=PPP2R5E PE=1 SV=1 - [2A5E_HUMAN]	3	3	4	4	0.734	1.222	1.424	1.086	1.337	1.197	1.418	1.153	1.44
Q13362	Serine/threonine-protein phosphatase 2A 56 kDa regulatory subunit gamma isoform OS=Homo sapiens GN=PPP2R5C PE=1 SV=3 - [2A5G_HUMAN]	2	1	3	4	0.593	1.123	1.229	0.918	1.161	1.219	1.195	1.711	1.554
P30153	Serine/threonine-protein phosphatase 2A 65 kDa regulatory subunit A alpha isoform OS=Homo sapiens GN=PPP2R1A PE=1 SV=4 - [2AAA_HUMAN]	1	14	17	41	0.957	1.058	1.021	0.885	1.254	1.188	1.027	1.234	1.236
P30154	Serine/threonine-protein phosphatase 2A 65 kDa regulatory subunit A beta isoform OS=Homo sapiens GN=PPP2R1B PE=1 SV=3 - [2AAB_HUMAN]	1	1	4	11	0.747	1.132	0.878	0.68	0.56	0.673	0.896	0.595	0.628
P63151	Serine/threonine-protein phosphatase 2A 55 kDa regulatory subunit B alpha isoform OS=Homo sapiens GN=PPP2R2A PE=1 SV=1 - [2ABA_HUMAN]	4	4	4	4	1.073	1.273	1.032	0.827	0.969	1.043	1.006	1.006	1.325
Q9Y3L3	SH3 domain-binding protein 1 OS=Homo sapiens GN=SH3BP1 PE=1 SV=3 - [3BP1_HUMAN]	1	2	2	2	0.905	1.276	0.924	0.938	0.77	0.807	0.885	0.89	0.802
P11171	Protein 4.1 OS=Homo sapiens GN=EPB41 PE=1 SV=4 - [41_HUMAN]	1	3	5	5	1.331	0.959	1.685	1.595	0.75	0.803	1.759	0.784	0.765
Q13541	Eukaryotic translation initiation factor 4E-binding protein 1 OS=Homo sapiens GN=EIF4EBP1 PE=1 SV=3 - [4EBP1_HUMAN]	1	1	1	1	1.085	0.726	0.854	0.794	0.988	1.551	0.951	0.866	1.152
P08195	4F2 cell-surface antigen heavy chain OS=Homo sapiens GN=SLC3A2 PE=1 SV=3 - [4F2_HUMAN]	1	6	7	11	0.459	1.401	0.542	0.659	0.767	0.871	0.517	0.835	0.8
P49902	Cytosolic purine 5'-nucleotidase OS=Homo sapiens GN=NT5C2 PE=1 SV=1 - [5NTC_HUMAN]	1	2	2	2	0.622	1.344	1.179	0.97	1.128	1.178	1.209	1.422	1.431
P56378	6.8 kDa mitochondrial proteolipid OS=Homo sapiens GN=MP68 PE=1 SV=1 - [68MP_HUMAN]	1	1	1	1	0.693	0.851	0.704	1.058	0.484	0.692	0.743	0.869	1.019
P52209	6-phosphogluconate dehydrogenase, decarboxylating OS=Homo sapiens GN=PGD PE=1 SV=3 - [6PGD_HUMAN]	2	14	14	35	0.783	1.286	1.032	0.954	1.407	1.162	1.041	1.508	1.309
O95336	6-phosphogluconolactonase OS=Homo sapiens GN=PGLS PE=1 SV=2 - [6PGL_HUMAN]	1	6	6	14	1.113	1.194	1.398	1.138	1.395	1.321	1.406	1.977	1.579
P36639	7,8-dihydro-8-oxoguanine triphosphatase OS=Homo sapiens GN=NUDT1 PE=1 SV=3 - [8ODP_HUMAN]	1	2	2	4	1.232	0.864	0.757	1.199	0.595	0.664	0.709	0.521	0.616
Q8IZ83	Aldehyde dehydrogenase family 16 member A1 OS=Homo sapiens GN=ALDH16A1 PE=1 SV=2 - [A16A1_HUMAN]	1	4	4	4	1.072	1.104	1.08	0.94	0.847	1.006	1.042	1.049	1.069
Q676U5	Autophagy-related protein 16-1 OS=Homo sapiens GN=ATG16L1 PE=1 SV=2 - [A16L1_HUMAN]	1	2	2	2	1.049	1.178	0.965	0.935	0.977	0.925	0.944	1.014	1.019
P05067	Amyloid beta A4 protein OS=Homo sapiens GN=APP PE=1 SV=3 - [A4_HUMAN]	3	9	9	10	0.673	1.019	0.756	0.796	1.022	0.847	0.718	1.151	0.844
Q96GX2	Putative ataxin-7-like protein 3B OS=Homo sapiens GN=ATXN7L3B PE=3 SV=2 - [A7L3B_HUMAN]	1	1	1	1	1.275	1.198	1.517	1.055	1.061	1.231	1.447	0.825	0.832
Q9NRG9	Aladin OS=Homo sapiens GN=AAAS PE=1 SV=1 - [AAAS_HUMAN]	1	2	2	2	0.626	1.008	0.644	0.99	0.438	0.458	0.655	0.516	0.444
Q15758	Neutral amino acid transporter B(0) OS=Homo sapiens GN=SLC1A5 PE=1 SV=2 - [AAAT_HUMAN]	1	4	4	5	0.591	1.315	0.582	0.749	0.712	0.88	0.626	0.549	0.741
Q86V21	Acetoacetyl-CoA synthetase OS=Homo sapiens GN=AACS PE=1 SV=1 - [AACS_HUMAN]	1	2	2	2	0.572	1.26	0.712	0.803	0.544	0.603	0.686	0.693	0.696
Q6PD74	Alpha- and gamma-adaptin-binding protein p34 OS=Homo sapiens GN=AAGAB PE=1 SV=1 - [AAGAB_HUMAN]	1	1	1	1	1.131	0.713	0.985	0.723	1.018	1.296	0.938	0.883	1.095
Q2M2I8	AP2-associated protein kinase 1 OS=Homo sapiens GN=AAK1 PE=1 SV=3 - [AAK1_HUMAN]	4	2	2	2	0.986	1.163	1.209	1.074	1.244	1.264	1.21	1.435	1.397
P54619	5'-AMP-activated protein kinase subunit gamma-1 OS=Homo sapiens GN=PRKAG1 PE=1 SV=1 - [AAKG1_HUMAN]	2	3	3	3	0.806	1.097	1.179	1.362	1.443	1.244	1.175	1.866	1.391
Q13131	5'-AMP-activated protein kinase catalytic subunit alpha-1 OS=Homo sapiens GN=PRKAA1 PE=1 SV=4 - [AAPK1_HUMAN]	1	2	2	2	0.825	0.995	1.286	0.944	1.594	1.641	1.245	1.376	1.559
P54646	5'-AMP-activated protein kinase catalytic subunit alpha-2 OS=Homo sapiens GN=PRKAA2 PE=1 SV=2 - [AAPK2_HUMAN]	1	1	1	1	0.756	1.071	0.968	0.938	0.947	0.923	0.949	0.89	0.943
Q9BTE6	Alanyl-tRNA editing protein Aarsd1 OS=Homo sapiens GN=AARSD1 PE=1 SV=2 - [AASD1_HUMAN]	1	3	3	4	0.877	1.358	1.082	1.032	0.922	1.042	1.086	1.152	1.155
Q9UDR5	Alpha-aminoadipic semialdehyde synthase, mitochondrial OS=Homo sapiens GN=AASS PE=1 SV=1 - [AASS_HUMAN]	1	13	13	25	0.392	0.668	0.256	0.286	0.242	0.246	0.255	0.282	0.235
P17174	Aspartate aminotransferase, cytoplasmic OS=Homo sapiens GN=GOT1 PE=1 SV=3 - [AATC_HUMAN]	1	9	9	14	0.94	1.248	1.023	0.954	1.185	0.954	1.043	1.285	0.97
P00505	Aspartate aminotransferase, mitochondrial OS=Homo sapiens GN=GOT2 PE=1 SV=3 - [AATM_HUMAN]	1	14	14	47	1.102	0.865	1.009	0.978	1.005	0.846	1.043	0.977	0.9
Q9NP58	ATP-binding cassette sub-family B member 6, mitochondrial OS=Homo sapiens GN=ABCB6 PE=1 SV=1 - [ABCB6_HUMAN]	1	1	1	1	0.765	0.728	0.884	0.674	3.656	2.062	1.096	5.146	1.818
O75027	ATP-binding cassette sub-family B member 7, mitochondrial OS=Homo sapiens GN=ABCB7 PE=1 SV=2 - [ABCB7_HUMAN]	1	5	5	6	0.67	0.963	0.818	0.847	0.803	0.743	0.874	1.063	0.747
Q9NUT2	ATP-binding cassette sub-family B member 8, mitochondrial OS=Homo sapiens GN=ABCB8 PE=1 SV=3 - [ABCB8_HUMAN]	1	1	1	1	0.624	0.844	0.594	0.843	0.554	0.573	0.6	0.856	0.586
P28288	ATP-binding cassette sub-family D member 3 OS=Homo sapiens GN=ABCD3 PE=1 SV=1 - [ABCD3_HUMAN]	3	5	6	7	0.88	0.981	0.888	1.249	2.069	1.503	0.916	2.59	1.439
P61221	ATP-binding cassette sub-family E member 1 OS=Homo sapiens GN=ABCE1 PE=1 SV=1 - [ABCE1_HUMAN]	1	7	7	12	0.633	1.25	0.865	0.826	0.614	0.742	0.886	0.724	0.799
Q8NE71	ATP-binding cassette sub-family F member 1 OS=Homo sapiens GN=ABCF1 PE=1 SV=2 - [ABCF1_HUMAN]	1	8	8	11	0.952	1.136	0.846	0.971	0.707	0.745	0.854	0.691	0.745
Q9UG63	ATP-binding cassette sub-family F member 2 OS=Homo sapiens GN=ABCF2 PE=1 SV=2 - [ABCF2_HUMAN]	1	4	4	6	0.757	1.079	0.742	0.792	0.863	1.033	0.714	0.674	0.903
Q9NUQ8	ATP-binding cassette sub-family F member 3 OS=Homo sapiens GN=ABCF3 PE=1 SV=2 - [ABCF3_HUMAN]	1	2	2	2	0.729	1.187	0.81	0.822	0.862	0.994	0.787	0.954	1.154
Q8N2K0	Monoacylglycerol lipase ABHD12 OS=Homo sapiens GN=ABHD12 PE=1 SV=2 - [ABD12_HUMAN]	1	5	5	7	0.856	0.982	1.196	1.226	1.125	0.976	0.984	1.5	0.963
Q9NUJ1	Mycophenolic acid acyl-glucuronide esterase, mitochondrial OS=Homo sapiens GN=ABHD10 PE=1 SV=1 - [ABHDA_HUMAN]	1	4	4	4	1.356	0.872	1.238	1.263	1.283	1.23	1.281	1.356	1.316
Q8NFV4	Alpha/beta hydrolase domain-containing protein 11 OS=Homo sapiens GN=ABHD11 PE=1 SV=1 - [ABHDB_HUMAN]	1	2	2	2	1.678	0.965	1.117	1.665	0.929	0.953	1.051	1.187	1.02
Q96IU4	Alpha/beta hydrolase domain-containing protein 14B OS=Homo sapiens GN=ABHD14B PE=1 SV=1 - [ABHEB_HUMAN]	1	1	1	1	1.185	0.896	1.198	0.885	2.06	2.011	1.226	3.169	1.763
O95870	Abhydrolase domain-containing protein 16A OS=Homo sapiens GN=ABHD16A PE=1 SV=3 - [ABHGA_HUMAN]	1	1	1	1	1.106	0.405	0.88	0.665	2.921	2.019	0.699	2.158	1.155
Q8IZP0	Abl interactor 1 OS=Homo sapiens GN=ABI1 PE=1 SV=4 - [ABI1_HUMAN]	1	1	3	4	1.363	1.1	1.901	1.447	1.928	1.578	1.902	2.633	1.85
Q9NYB9	Abl interactor 2 OS=Homo sapiens GN=ABI2 PE=1 SV=1 - [ABI2_HUMAN]	1	1	3	3	1.699	1.25	2.109	1.473	1.702	1.365	2.079	2.7	1.874
P00519	Tyrosine-protein kinase ABL1 OS=Homo sapiens GN=ABL1 PE=1 SV=4 - [ABL1_HUMAN]	1	1	1	1	1.337	0.559	0.494	0.443	1.768	1.494	0.309	1.428	0.932
O14639	Actin-binding LIM protein 1 OS=Homo sapiens GN=ABLIM1 PE=1 SV=3 - [ABLM1_HUMAN]	1	1	1	1	0.952	1.118	1.064	0.92	1.48	1.137	1.072	1.554	1.284
Q13085	Acetyl-CoA carboxylase 1 OS=Homo sapiens GN=ACACA PE=1 SV=2 - [ACACA_HUMAN]	1	6	6	6	0.453	1.292	0.627	0.603	0.51	0.553	0.606	0.645	0.666
Q9UKU7	Isobutyryl-CoA dehydrogenase, mitochondrial OS=Homo sapiens GN=ACAD8 PE=1 SV=1 - [ACAD8_HUMAN]	1	6	6	7	1.072	0.992	0.683	0.915	0.777	0.811	0.719	1.01	0.898
Q9H845	Acyl-CoA dehydrogenase family member 9, mitochondrial OS=Homo sapiens GN=ACAD9 PE=1 SV=1 - [ACAD9_HUMAN]	1	4	4	4	0.832	0.892	1.153	1.223	0.863	1.048	1.063	0.957	1.237
P11310	Medium-chain specific acyl-CoA dehydrogenase, mitochondrial OS=Homo sapiens GN=ACADM PE=1 SV=1 - [ACADM_HUMAN]	1	5	5	5	1.184	0.931	1.141	1.099	1.169	1.167	1.205	1.167	1.22
P16219	Short-chain specific acyl-CoA dehydrogenase, mitochondrial OS=Homo sapiens GN=ACADS PE=1 SV=1 - [ACADS_HUMAN]	1	1	1	1	1.22	1.028	1.742	3.264	2.131	1.59	2.073	4.34	1.743
P49748	Very long-chain specific acyl-CoA dehydrogenase, mitochondrial OS=Homo sapiens GN=ACADVL PE=1 SV=1 - [ACADV_HUMAN]	1	11	11	18	0.857	0.997	0.828	1.356	1.03	0.913	0.836	1.332	0.975
Q15057	Arf-GAP with coiled-coil, ANK repeat and PH domain-containing protein 2 OS=Homo sapiens GN=ACAP2 PE=1 SV=3 - [ACAP2_HUMAN]	1	1	1	1	1.063	1.067	0.932	0.955	1.302	1.235	0.98	1.205	1.071
O00400	Acetyl-coenzyme A transporter 1 OS=Homo sapiens GN=SLC33A1 PE=1 SV=1 - [ACATN_HUMAN]	1	1	1	1	0.876	0.846	0.947	1.186	0.829	0.934	0.882	0.859	1
Q9BR61	Acyl-CoA-binding domain-containing protein 6 OS=Homo sapiens GN=ACBD6 PE=1 SV=1 - [ACBD6_HUMAN]	1	1	1	1	0.834	1.281	1.166	1.115	0.9	0.966	1.175	1.173	0.958
Q96GR2	Long-chain-fatty-acid--CoA ligase ACSBG1 OS=Homo sapiens GN=ACSBG1 PE=2 SV=2 - [ACBG1_HUMAN]	1	1	1	1	0.898	0.644	1.147	0.435	15.357	5.785	0.481	10.544	3.717
P07108	Acyl-CoA-binding protein OS=Homo sapiens GN=DBI PE=1 SV=2 - [ACBP_HUMAN]	1	1	1	1	1.541	1.415	1.663	0.994	2.023	1.49	1.558	1.749	1.864
Q6JQN1	Acyl-CoA dehydrogenase family member 10 OS=Homo sapiens GN=ACAD10 PE=2 SV=1 - [ACD10_HUMAN]	1	1	1	1	0.88	0.79	0.562	1.791	0.599	0.583	0.533	1.249	0.473
P45954	Short/branched chain specific acyl-CoA dehydrogenase, mitochondrial OS=Homo sapiens GN=ACADSB PE=1 SV=1 - [ACDSB_HUMAN]	1	1	1	1	1.287	0.898	0.744	1.004	0.859	0.842	0.739	0.965	0.88
Q9UKV3	Apoptotic chromatin condensation inducer in the nucleus OS=Homo sapiens GN=ACIN1 PE=1 SV=2 - [ACINU_HUMAN]	1	14	14	22	1.611	0.756	1.094	1.035	0.837	0.853	1.019	0.701	0.824
O96019	Actin-like protein 6A OS=Homo sapiens GN=ACTL6A PE=1 SV=1 - [ACL6A_HUMAN]	2	4	4	9	1.423	0.918	1.065	1.062	0.668	0.752	1.052	0.61	0.722
P53396	ATP-citrate synthase OS=Homo sapiens GN=ACLY PE=1 SV=3 - [ACLY_HUMAN]	1	20	20	33	0.644	1.26	0.858	0.802	0.72	0.931	0.879	0.792	0.925
Q9NPJ3	Acyl-coenzyme A thioesterase 13 OS=Homo sapiens GN=ACOT13 PE=1 SV=1 - [ACO13_HUMAN]	1	1	1	4	1.034	0.936	0.78	0.788	0.756	0.674	0.753	0.95	0.781
P21399	Cytoplasmic aconitate hydratase OS=Homo sapiens GN=ACO1 PE=1 SV=3 - [ACOC_HUMAN]	1	8	8	8	0.952	0.99	1.077	0.862	1.077	0.97	1.015	1.277	0.903
O00767	Acyl-CoA desaturase OS=Homo sapiens GN=SCD PE=1 SV=2 - [ACOD_HUMAN]	1	3	3	4	0.583	0.874	0.703	0.668	1.046	1.048	0.717	1.285	0.836
Q99798	Aconitate hydratase, mitochondrial OS=Homo sapiens GN=ACO2 PE=1 SV=2 - [ACON_HUMAN]	1	6	6	11	1.28	0.912	1.16	1.144	1.587	1.288	1.04	1.527	1.337
Q86TX2	Acyl-coenzyme A thioesterase 1 OS=Homo sapiens GN=ACOT1 PE=1 SV=1 - [ACOT1_HUMAN]	2	2	2	2	1.147	1.213	1.208	1.706	1.955	2.324	1.153	3.845	2.376
Q9Y305	Acyl-coenzyme A thioesterase 9, mitochondrial OS=Homo sapiens GN=ACOT9 PE=1 SV=2 - [ACOT9_HUMAN]	1	5	5	5	0.686	0.891	0.625	0.819	0.843	0.87	0.607	1.004	0.782
Q15067	Peroxisomal acyl-coenzyme A oxidase 1 OS=Homo sapiens GN=ACOX1 PE=1 SV=3 - [ACOX1_HUMAN]	1	6	6	7	0.681	1.032	0.985	1.115	1.764	1.372	0.899	2.468	1.625
O15254	Peroxisomal acyl-coenzyme A oxidase 3 OS=Homo sapiens GN=ACOX3 PE=1 SV=2 - [ACOX3_HUMAN]	1	2	2	2	1.035	0.744	1.022	1.131	1.465	1.412	0.962	1.573	1.287
P13798	Acylamino-acid-releasing enzyme OS=Homo sapiens GN=APEH PE=1 SV=4 - [ACPH_HUMAN]	1	12	12	22	0.884	1.249	0.882	0.706	0.929	0.813	0.813	1.005	0.849
O14561	Acyl carrier protein, mitochondrial OS=Homo sapiens GN=NDUFAB1 PE=1 SV=3 - [ACPM_HUMAN]	1	1	1	1	1.605	0.996	1.17	1.334	0.442	0.489	1.133	0.79	0.545
Q9NUB1	Acetyl-coenzyme A synthetase 2-like, mitochondrial OS=Homo sapiens GN=ACSS1 PE=1 SV=2 - [ACS2L_HUMAN]	1	1	1	1	0.982	0.431	0.397	0.464	2.336	1.566	0.739	1.344	1.086
Q9NR19	Acetyl-coenzyme A synthetase, cytoplasmic OS=Homo sapiens GN=ACSS2 PE=1 SV=1 - [ACSA_HUMAN]	1	3	3	3	0.927	1.007	1.412	1.131	2.114	1.923	1.466	1.946	2.245
Q96CM8	Acyl-CoA synthetase family member 2, mitochondrial OS=Homo sapiens GN=ACSF2 PE=1 SV=2 - [ACSF2_HUMAN]	1	2	2	2	1.135	0.865	1.243	2.048	1.602	1.267	1.228	2.066	1.222
Q4G176	Acyl-CoA synthetase family member 3, mitochondrial OS=Homo sapiens GN=ACSF3 PE=1 SV=3 - [ACSF3_HUMAN]	1	1	1	2	1.049	1.039	0.785	1.093	0.925	0.677	0.788	0.667	0.905
O95573	Long-chain-fatty-acid--CoA ligase 3 OS=Homo sapiens GN=ACSL3 PE=1 SV=3 - [ACSL3_HUMAN]	1	4	5	8	0.677	0.859	0.705	1.048	0.755	0.795	0.754	0.897	0.845
O60488	Long-chain-fatty-acid--CoA ligase 4 OS=Homo sapiens GN=ACSL4 PE=1 SV=2 - [ACSL4_HUMAN]	1	2	3	3	0.751	1.196	0.839	0.99	0.871	0.77	0.794	0.805	0.741
Q9H6R3	Acyl-CoA synthetase short-chain family member 3, mitochondrial OS=Homo sapiens GN=ACSS3 PE=1 SV=1 - [ACSS3_HUMAN]	1	1	1	1	1.535	0.798	0.809	1.429	0.706	0.697	0.799	0.632	0.732
P60709	Actin, cytoplasmic 1 OS=Homo sapiens GN=ACTB PE=1 SV=1 - [ACTB_HUMAN]	8	2	13	248	0.848	0.963	0.817	0.869	1.261	1.171	0.805	1.243	1.175
P63267	Actin, gamma-enteric smooth muscle OS=Homo sapiens GN=ACTG2 PE=1 SV=1 - [ACTH_HUMAN]	9	1	12	230	0.753	0.977	0.725	0.829	1.418	2.612	0.748	1.933	1.85
P12814	Alpha-actinin-1 OS=Homo sapiens GN=ACTN1 PE=1 SV=2 - [ACTN1_HUMAN]	1	7	16	70	0.711	1.188	0.843	0.755	1.03	1.255	0.752	1.352	1.122
P35609	Alpha-actinin-2 OS=Homo sapiens GN=ACTN2 PE=1 SV=1 - [ACTN2_HUMAN]	1	1	4	13	1.069	1.115	1.617	1.358	8.055	29.186	1.49	13.465	12.343
Q08043	Alpha-actinin-3 OS=Homo sapiens GN=ACTN3 PE=1 SV=2 - [ACTN3_HUMAN]	1	2	6	12	0.989	1.082	0.749	1.119	0.548	0.61	0.762	0.802	0.645
O43707	Alpha-actinin-4 OS=Homo sapiens GN=ACTN4 PE=1 SV=2 - [ACTN4_HUMAN]	1	12	21	89	0.732	1.08	0.836	0.726	1.027	1.176	0.817	1.32	1.146
P42025	Beta-centractin OS=Homo sapiens GN=ACTR1B PE=1 SV=1 - [ACTY_HUMAN]	2	3	11	15	1.846	0.815	1.836	1.101	4.572	2.929	1.657	5.623	2.964
P61163	Alpha-centractin OS=Homo sapiens GN=ACTR1A PE=1 SV=1 - [ACTZ_HUMAN]	3	1	10	23	1.211	0.897	1.511	0.973	2.16	1.965	1.59	2.672	2.371
Q03154	Aminoacylase-1 OS=Homo sapiens GN=ACY1 PE=1 SV=1 - [ACY1_HUMAN]	1	5	5	6	1.072	1.221	0.757	0.774	0.721	0.683	0.74	0.833	0.676
P07311	Acylphosphatase-1 OS=Homo sapiens GN=ACYP1 PE=1 SV=2 - [ACYP1_HUMAN]	1	2	2	3	2.765	1.434	3.204	2.091	2.446	1.461	3.136	2.475	1.615
P14621	Acylphosphatase-2 OS=Homo sapiens GN=ACYP2 PE=1 SV=2 - [ACYP2_HUMAN]	1	1	1	1	1.653	1.007	1.26	0.978	3.375	2.81	1.133	3.227	2.47
P78536	Disintegrin and metalloproteinase domain-containing protein 17 OS=Homo sapiens GN=ADAM17 PE=1 SV=1 - [ADA17_HUMAN]	1	1	1	1	0.918	1.11	1.581	1.447	1.322	1.185	1.82	1.484	1.249
Q13443	Disintegrin and metalloproteinase domain-containing protein 9 OS=Homo sapiens GN=ADAM9 PE=1 SV=1 - [ADAM9_HUMAN]	1	4	4	5	0.889	0.826	1.292	1.05	1.889	2.216	1.257	1.686	1.907
O00116	Alkyldihydroxyacetonephosphate synthase, peroxisomal OS=Homo sapiens GN=AGPS PE=1 SV=1 - [ADAS_HUMAN]	1	4	4	7	0.95	1.061	0.956	1.034	0.905	0.989	0.969	1.102	1.03
P00813	Adenosine deaminase OS=Homo sapiens GN=ADA PE=1 SV=3 - [ADA_HUMAN]	1	3	3	4	2.379	1.22	1.746	1.57	1.72	1.433	1.786	1.43	1.356
P35611	Alpha-adducin OS=Homo sapiens GN=ADD1 PE=1 SV=2 - [ADDA_HUMAN]	1	5	6	9	1.292	0.927	0.955	0.945	1.689	1.341	0.939	1.609	1.396
P35612	Beta-adducin OS=Homo sapiens GN=ADD2 PE=1 SV=3 - [ADDB_HUMAN]	1	7	8	12	0.943	1.095	1.088	0.81	1.383	0.872	1.207	1.344	1.025
Q9UEY8	Gamma-adducin OS=Homo sapiens GN=ADD3 PE=1 SV=1 - [ADDG_HUMAN]	1	4	4	5	1.051	1.101	1.112	1.185	1.173	1.159	1.107	1.734	1.382
P00325	Alcohol dehydrogenase 1B OS=Homo sapiens GN=ADH1B PE=1 SV=2 - [ADH1B_HUMAN]	2	1	1	1	1.017	0.891	1.061	1.05	2.649	7.826	0.857	1.436	2.948
P11766	Alcohol dehydrogenase class-3 OS=Homo sapiens GN=ADH5 PE=1 SV=4 - [ADHX_HUMAN]	1	7	7	22	1.053	1.158	0.837	0.825	0.884	0.825	0.804	0.998	0.888
P55263	Adenosine kinase OS=Homo sapiens GN=ADK PE=1 SV=2 - [ADK_HUMAN]	1	2	2	2	1.195	1.021	1.186	1.07	1.893	1.47	1.15	1.943	1.619
Q6IQ32	ADNP homeobox protein 2 OS=Homo sapiens GN=ADNP2 PE=1 SV=1 - [ADNP2_HUMAN]	1	1	1	1	0.874	1.027	0.724	1.109	0.405	0.493	0.671	0.522	0.555
Q9H2P0	Activity-dependent neuroprotector homeobox protein OS=Homo sapiens GN=ADNP PE=1 SV=1 - [ADNP_HUMAN]	1	8	8	8	1.813	0.826	1.191	1.436	1.091	1.038	1.164	0.67	0.828
Q9BRR6	ADP-dependent glucokinase OS=Homo sapiens GN=ADPGK PE=1 SV=1 - [ADPGK_HUMAN]	1	1	1	1	0.766	0.857	1.271	1.251	0.851	1.032	1.412	1.075	1.321
Q9NRN7	L-aminoadipate-semialdehyde dehydrogenase-phosphopantetheinyl transferase OS=Homo sapiens GN=AASDHPPT PE=1 SV=2 - [ADPPT_HUMAN]	1	2	2	2	0.604	1.552	1.76	1.323	1.413	1.219	1.804	1.661	1.561
Q16186	Proteasomal ubiquitin receptor ADRM1 OS=Homo sapiens GN=ADRM1 PE=1 SV=2 - [ADRM1_HUMAN]	1	2	2	4	1.144	0.493	0.666	0.514	0.807	0.815	0.592	0.735	0.788
P22570	NADPH:adrenodoxin oxidoreductase, mitochondrial OS=Homo sapiens GN=FDXR PE=1 SV=3 - [ADRO_HUMAN]	1	6	6	10	1.223	0.861	1.048	1.716	0.971	0.856	1.071	0.95	0.809
P12235	ADP/ATP translocase 1 OS=Homo sapiens GN=SLC25A4 PE=1 SV=4 - [ADT1_HUMAN]	2	2	9	37	0.714	0.936	0.982	0.944	1.309	0.995	1.07	1.955	1.191
P05141	ADP/ATP translocase 2 OS=Homo sapiens GN=SLC25A5 PE=1 SV=7 - [ADT2_HUMAN]	2	1	11	47	0.653	1.171	0.85	1.047	0.695	0.733	0.89	0.957	0.824
P12236	ADP/ATP translocase 3 OS=Homo sapiens GN=SLC25A6 PE=1 SV=4 - [ADT3_HUMAN]	2	2	13	48	0.573	1.206	0.966	0.963	0.982	1.028	0.985	1.093	1.173
Q96SZ5	2-aminoethanethiol dioxygenase OS=Homo sapiens GN=ADO PE=1 SV=2 - [AEDO_HUMAN]	1	2	2	2	0.958	1.225	1.15	0.91	0.996	1.012	1.108	1.228	0.999
Q08117	Amino-terminal enhancer of split OS=Homo sapiens GN=AES PE=1 SV=4 - [AES_HUMAN]	1	1	1	1	1.105	1.181	1.248	1.125	1.071	1.067	1.306	1.024	1.13
P55196	Afadin OS=Homo sapiens GN=MLLT4 PE=1 SV=3 - [AFAD_HUMAN]	1	14	15	19	1.264	0.96	1.218	1.152	1.136	1.016	1.199	0.966	0.887
Q8N556	Actin filament-associated protein 1 OS=Homo sapiens GN=AFAP1 PE=1 SV=2 - [AFAP1_HUMAN]	1	2	2	2	1.026	1.036	1.19	1.082	1.702	1.6	1.161	1.797	1.523
Q9Y4W6	AFG3-like protein 2 OS=Homo sapiens GN=AFG3L2 PE=1 SV=2 - [AFG32_HUMAN]	1	11	12	13	0.619	0.908	0.634	0.803	0.689	0.645	0.619	0.848	0.653
P06280	Alpha-galactosidase A OS=Homo sapiens GN=GLA PE=1 SV=1 - [AGAL_HUMAN]	1	4	4	4	1.142	1.055	0.509	0.816	0.376	0.457	0.502	0.343	0.443
P52594	Arf-GAP domain and FG repeat-containing protein 1 OS=Homo sapiens GN=AGFG1 PE=1 SV=2 - [AGFG1_HUMAN]	1	3	3	5	1.217	1.123	0.916	0.817	1.304	1.308	0.653	0.888	1.009
Q53H12	Acylglycerol kinase, mitochondrial OS=Homo sapiens GN=AGK PE=1 SV=2 - [AGK_HUMAN]	1	6	6	8	1.246	0.835	1.026	1.075	0.996	0.944	1.024	1.111	0.997
O95394	Phosphoacetylglucosamine mutase OS=Homo sapiens GN=PGM3 PE=1 SV=1 - [AGM1_HUMAN]	1	9	9	11	1.086	0.949	1.027	1.046	1.706	1.468	1.071	1.65	1.608
Q9UL18	Protein argonaute-1 OS=Homo sapiens GN=EIF2C1 PE=1 SV=3 - [AGO1_HUMAN]	3	2	2	3	1.132	1.141	2.112	1.105	1.04	1.258	2.108	1.466	1.697
Q9UKV8	Protein argonaute-2 OS=Homo sapiens GN=EIF2C2 PE=1 SV=3 - [AGO2_HUMAN]	1	1	1	1	0.69	0.96	0.626	0.744	0.741	0.848	0.677	0.676	0.793
Q8NAT1	Glycosyltransferase-like domain-containing protein 2 OS=Homo sapiens GN=GTDC2 PE=1 SV=1 - [GTDC2_HUMAN]	1	2	2	2	0.981	0.716	1.527	1.115	1.759	1.406	1.546	2.148	1.361
Q5TGY3	AT-hook DNA-binding motif-containing protein 1 OS=Homo sapiens GN=AHDC1 PE=1 SV=1 - [AHDC1_HUMAN]	1	2	2	2	2.588	0.79	1.255	1.681	1.258	1.45	1.174	1.267	1.203
Q8N157	Jouberin OS=Homo sapiens GN=AHI1 PE=1 SV=1 - [AHI1_HUMAN]	1	1	1	1	1.535	0.777	0.9	1.337	1.482	1.219	0.936	0.923	1.128
Q8IVF2	Protein AHNAK2 OS=Homo sapiens GN=AHNAK2 PE=1 SV=2 - [AHNK2_HUMAN]	1	1	1	1	1.244	0.957	1.051	0.984	1.732	2.622	0.85	2.089	1.589
Q09666	Neuroblast differentiation-associated protein AHNAK OS=Homo sapiens GN=AHNAK PE=1 SV=2 - [AHNK_HUMAN]	1	27	27	43	1.165	0.891	0.884	1.476	1.899	3.294	0.833	2.217	2.822
O95433	Activator of 90 kDa heat shock protein ATPase homolog 1 OS=Homo sapiens GN=AHSA1 PE=1 SV=1 - [AHSA1_HUMAN]	1	6	6	7	0.783	1.244	0.928	0.824	0.841	0.905	0.881	0.802	0.918
Q8NCW5	NAD(P)H-hydrate epimerase OS=Homo sapiens GN=APOA1BP PE=1 SV=2 - [NNRE_HUMAN]	1	3	3	5	1.132	1.341	1.308	1.171	1.098	1.152	1.282	1.523	1.105
Q96BJ3	Axin interactor, dorsalization-associated protein OS=Homo sapiens GN=AIDA PE=1 SV=1 - [AIDA_HUMAN]	1	2	2	3	1.205	1.257	1.162	0.983	1.118	1.127	1.205	1.569	1.312
Q9BQI0	Allograft inflammatory factor 1-like OS=Homo sapiens GN=AIF1L PE=1 SV=1 - [AIF1L_HUMAN]	1	2	3	4	1.564	1.057	0.806	1.153	0.535	0.522	0.79	0.495	0.566
O95831	Apoptosis-inducing factor 1, mitochondrial OS=Homo sapiens GN=AIFM1 PE=1 SV=1 - [AIFM1_HUMAN]	1	8	8	14	1.124	0.812	0.96	0.951	0.897	0.875	0.922	0.967	0.791
Q9Y4K1	Absent in melanoma 1 protein OS=Homo sapiens GN=AIM1 PE=1 SV=3 - [AIM1_HUMAN]	1	1	1	1	0.135	0.385	0.018	0.155	0.077	0.186	0.015	0.03	0.148
Q12904	Aminoacyl tRNA synthase complex-interacting multifunctional protein 1 OS=Homo sapiens GN=AIMP1 PE=1 SV=2 - [AIMP1_HUMAN]	1	5	5	8	1.41	1.064	0.807	0.87	0.816	0.912	0.77	0.795	0.892
Q13155	Aminoacyl tRNA synthase complex-interacting multifunctional protein 2 OS=Homo sapiens GN=AIMP2 PE=1 SV=2 - [AIMP2_HUMAN]	1	5	5	7	0.771	1.079	0.795	0.913	0.701	0.788	0.788	0.847	0.785
Q16352	Alpha-internexin OS=Homo sapiens GN=INA PE=1 SV=2 - [AINX_HUMAN]	1	17	20	43	1.311	0.927	2.416	1.118	4.382	2.55	2.724	2.757	2.863
O00170	AH receptor-interacting protein OS=Homo sapiens GN=AIP PE=1 SV=2 - [AIP_HUMAN]	1	4	4	4	1.597	1.013	1.721	1.458	1.445	1.597	1.68	1.625	2.007
Q02040	A-kinase anchor protein 17A OS=Homo sapiens GN=AKAP17A PE=1 SV=2 - [AK17A_HUMAN]	1	5	5	5	1.072	1.009	0.794	1.026	0.742	0.76	0.795	0.794	0.721
P14550	Alcohol dehydrogenase [NADP(+)] OS=Homo sapiens GN=AKR1A1 PE=1 SV=3 - [AK1A1_HUMAN]	4	8	9	18	1.409	1.086	1.054	1.036	1.024	1.015	1.061	1.35	1.077
P42330	Aldo-keto reductase family 1 member C3 OS=Homo sapiens GN=AKR1C3 PE=1 SV=4 - [AK1C3_HUMAN]	4	3	3	3	1.056	1.153	1.548	1.235	2.739	2.423	1.477	2.626	2.725
O43572	A-kinase anchor protein 10, mitochondrial OS=Homo sapiens GN=AKAP10 PE=1 SV=2 - [AKA10_HUMAN]	1	1	1	1	0.933	1.01	0.712	0.939	1.676	1.429	0.86	1.368	1.219
Q02952	A-kinase anchor protein 12 OS=Homo sapiens GN=AKAP12 PE=1 SV=4 - [AKA12_HUMAN]	1	10	10	15	0.988	0.764	0.844	0.772	1.035	1.262	0.862	0.706	0.943
Q9Y2D5	A-kinase anchor protein 2 OS=Homo sapiens GN=AKAP2 PE=1 SV=3 - [AKAP2_HUMAN]	1	4	4	4	1.435	0.806	1.148	1.208	0.767	1.155	1.12	0.658	0.909
O43823	A-kinase anchor protein 8 OS=Homo sapiens GN=AKAP8 PE=1 SV=1 - [AKAP8_HUMAN]	1	6	6	6	1.664	0.857	1.092	1.375	0.725	0.815	1.08	0.687	0.851
Q99996	A-kinase anchor protein 9 OS=Homo sapiens GN=AKAP9 PE=1 SV=3 - [AKAP9_HUMAN]	2	1	2	3	1.206	0.77	1.23	0.758	0.994	1.284	0.947	1.016	1.309
Q12802	A-kinase anchor protein 13 OS=Homo sapiens GN=AKAP13 PE=1 SV=2 - [AKP13_HUMAN]	1	4	4	4	0.964	0.836	1.018	1.054	1.292	1.469	1.054	0.928	1.209
Q9ULX6	A-kinase anchor protein 8-like OS=Homo sapiens GN=AKAP8L PE=1 SV=3 - [AKP8L_HUMAN]	1	3	3	3	1.411	0.812	1.036	1.113	0.869	0.986	1.033	0.748	0.975
P31749	RAC-alpha serine/threonine-protein kinase OS=Homo sapiens GN=AKT1 PE=1 SV=2 - [AKT1_HUMAN]	1	3	3	3	0.895	1.162	2.207	1.342	2.499	2.381	2.423	2.811	2.457
P31751	RAC-beta serine/threonine-protein kinase OS=Homo sapiens GN=AKT2 PE=1 SV=2 - [AKT2_HUMAN]	1	1	1	1	0.637	1.38	0.976	1.045	1.102	1.213	0.996	1.257	1.374
Q96B36	Proline-rich AKT1 substrate 1 OS=Homo sapiens GN=AKT1S1 PE=1 SV=1 - [AKTS1_HUMAN]	1	1	1	1	1.244	1.342	1.183	1.21	1.588	2.448	1.17	1.715	2.26
P30837	Aldehyde dehydrogenase X, mitochondrial OS=Homo sapiens GN=ALDH1B1 PE=1 SV=3 - [AL1B1_HUMAN]	2	5	6	7	1.449	0.788	0.678	0.914	0.615	0.705	0.625	0.616	0.648
Q3SY69	Mitochondrial 10-formyltetrahydrofolate dehydrogenase OS=Homo sapiens GN=ALDH1L2 PE=1 SV=2 - [AL1L2_HUMAN]	1	1	1	1	0.916	0.858	0.985	0.92	1.502	2.513	0.844	1.127	1.518
P51648	Fatty aldehyde dehydrogenase OS=Homo sapiens GN=ALDH3A2 PE=1 SV=1 - [AL3A2_HUMAN]	1	6	6	11	0.8	0.969	0.851	1.325	0.962	0.846	0.933	1.657	0.816
P30038	Delta-1-pyrroline-5-carboxylate dehydrogenase, mitochondrial OS=Homo sapiens GN=ALDH4A1 PE=1 SV=3 - [AL4A1_HUMAN]	1	9	9	15	1.443	0.79	0.718	0.938	1.311	0.962	0.688	1.344	1.022
P49419	Alpha-aminoadipic semialdehyde dehydrogenase OS=Homo sapiens GN=ALDH7A1 PE=1 SV=5 - [AL7A1_HUMAN]	1	9	9	24	1.215	0.905	0.837	0.942	0.93	0.838	0.836	1.18	0.853
P49189	4-trimethylaminobutyraldehyde dehydrogenase OS=Homo sapiens GN=ALDH9A1 PE=1 SV=3 - [AL9A1_HUMAN]	1	7	7	13	1.181	0.978	0.828	0.846	1.696	1.472	0.766	2.048	1.426
Q8TD30	Alanine aminotransferase 2 OS=Homo sapiens GN=GPT2 PE=1 SV=1 - [ALAT2_HUMAN]	1	1	1	1	1.182	1.107	1.203	0.999	1.137	1.068	1.242	1.293	1.048
P05091	Aldehyde dehydrogenase, mitochondrial OS=Homo sapiens GN=ALDH2 PE=1 SV=2 - [ALDH2_HUMAN]	3	8	9	14	1.05	0.972	1.01	1.13	1.418	1.265	0.98	1.351	1.26
P04075	Fructose-bisphosphate aldolase A OS=Homo sapiens GN=ALDOA PE=1 SV=2 - [ALDOA_HUMAN]	1	9	14	67	1.177	1.144	1.066	0.89	1.017	0.851	1.075	1.321	0.787
P09972	Fructose-bisphosphate aldolase C OS=Homo sapiens GN=ALDOC PE=1 SV=2 - [ALDOC_HUMAN]	2	5	10	28	0.918	1.242	1.459	1.013	1.672	1.012	1.433	1.841	1.122
P15121	Aldose reductase OS=Homo sapiens GN=AKR1B1 PE=1 SV=3 - [ALDR_HUMAN]	3	10	11	29	1.001	1.205	1.088	0.959	1.248	1.205	1.12	1.485	1.466
Q2TAA5	GDP-Man:Man(3)GlcNAc(2)-PP-Dol alpha-1,2-mannosyltransferase OS=Homo sapiens GN=ALG11 PE=1 SV=2 - [ALG11_HUMAN]	1	1	1	1	0.917	0.899	0.823	0.84	0.659	0.9	0.765	0.737	1.076
Q9BT22	Chitobiosyldiphosphodolichol beta-mannosyltransferase OS=Homo sapiens GN=ALG1 PE=1 SV=2 - [ALG1_HUMAN]	1	2	2	3	0.759	0.672	0.569	0.789	0.623	0.806	0.601	0.607	0.702
Q92685	Dol-P-Man:Man(5)GlcNAc(2)-PP-Dol alpha-1,3-mannosyltransferase OS=Homo sapiens GN=ALG3 PE=1 SV=1 - [ALG3_HUMAN]	1	1	1	1	0.879	0.969	0.754	0.941	0.783	0.976	0.914	0.873	1.012
Q9Y672	Dolichyl pyrophosphate Man9GlcNAc2 alpha-1,3-glucosyltransferase OS=Homo sapiens GN=ALG6 PE=1 SV=1 - [ALG6_HUMAN]	1	1	1	1	0.619	0.931	0.717	0.805	0.611	0.654	0.701	0.579	0.592
Q9H6U8	Alpha-1,2-mannosyltransferase ALG9 OS=Homo sapiens GN=ALG9 PE=1 SV=2 - [ALG9_HUMAN]	2	3	3	3	1.044	0.647	1.243	1.012	1.26	1.311	1.195	1.088	1.061
P19021	Peptidyl-glycine alpha-amidating monooxygenase OS=Homo sapiens GN=PAM PE=1 SV=2 - [AMD_HUMAN]	1	3	3	3	0.995	0.624	1.129	0.787	2.684	2.424	1.061	2.337	1.679
Q9H4A4	Aminopeptidase B OS=Homo sapiens GN=RNPEP PE=1 SV=2 - [AMPB_HUMAN]	1	7	7	13	0.861	1.204	1.19	1.153	1.282	1.186	1.223	1.6	1.195
Q01433	AMP deaminase 2 OS=Homo sapiens GN=AMPD2 PE=1 SV=2 - [AMPD2_HUMAN]	2	10	10	11	0.945	1.136	1.503	1.119	1.963	1.436	1.655	1.665	1.603
P28838	Cytosol aminopeptidase OS=Homo sapiens GN=LAP3 PE=1 SV=3 - [AMPL_HUMAN]	1	9	9	15	1.018	1.062	0.874	0.881	1.03	1.041	0.855	1.222	1.105
P53582	Methionine aminopeptidase 1 OS=Homo sapiens GN=METAP1 PE=1 SV=2 - [AMPM1_HUMAN]	1	4	4	6	1.141	0.937	0.948	0.904	0.582	0.62	0.922	0.61	0.699
P50579	Methionine aminopeptidase 2 OS=Homo sapiens GN=METAP2 PE=1 SV=1 - [AMPM2_HUMAN]	1	2	2	3	0.811	1.246	0.522	0.673	0.438	0.578	0.519	0.556	0.576
P15144	Aminopeptidase N OS=Homo sapiens GN=ANPEP PE=1 SV=4 - [AMPN_HUMAN]	1	1	1	1	1.248	0.921	1.075	1.141	2.801	5.59	0.919	1.941	2.974
P30533	Alpha-2-macroglobulin receptor-associated protein OS=Homo sapiens GN=LRPAP1 PE=1 SV=1 - [AMRP_HUMAN]	1	12	12	19	1.693	0.907	1.187	1.154	1.082	1.002	1.141	1.022	1.008
P39687	Acidic leucine-rich nuclear phosphoprotein 32 family member A OS=Homo sapiens GN=ANP32A PE=1 SV=1 - [AN32A_HUMAN]	2	3	3	7	1.838	1.587	1.372	1.108	1.562	1.477	1.351	1.121	1.599
Q92688	Acidic leucine-rich nuclear phosphoprotein 32 family member B OS=Homo sapiens GN=ANP32B PE=1 SV=1 - [AN32B_HUMAN]	1	1	1	1	1.902	0.929	1.396	1.657	1.424	1.541	1.507	1.131	1.582
Q9BTT0	Acidic leucine-rich nuclear phosphoprotein 32 family member E OS=Homo sapiens GN=ANP32E PE=1 SV=1 - [AN32E_HUMAN]	1	1	1	1	1.639	0.457	0.999	0.435	1.451	1.485	0.66	0.521	0.952
P54802	Alpha-N-acetylglucosaminidase OS=Homo sapiens GN=NAGLU PE=1 SV=2 - [ANAG_HUMAN]	1	3	3	3	1.092	1.097	1.223	1.43	1.732	1.56	1.239	2.939	1.496
Q9P2R3	Ankyrin repeat and FYVE domain-containing protein 1 OS=Homo sapiens GN=ANKFY1 PE=1 SV=2 - [ANFY1_HUMAN]	2	9	10	13	0.87	1.103	1.176	1.048	1.925	1.787	1.175	2.262	1.844
Q12955	Ankyrin-3 OS=Homo sapiens GN=ANK3 PE=1 SV=3 - [ANK3_HUMAN]	1	5	6	7	1.386	0.944	0.773	0.803	0.749	0.75	0.806	0.764	0.731
Q8IWZ3	Ankyrin repeat and KH domain-containing protein 1 OS=Homo sapiens GN=ANKHD1 PE=1 SV=1 - [ANKH1_HUMAN]	1	1	3	7	1.017	1.373	1.234	1.22	0.957	1.02	1.229	1.361	1.115
Q86XL3	Ankyrin repeat and LEM domain-containing protein 2 OS=Homo sapiens GN=ANKLE2 PE=1 SV=4 - [ANKL2_HUMAN]	1	1	1	1	1.345	0.292	0.287	0.461	0.985	1.235	0.233	0.384	0.463
Q8IV38	Ankyrin repeat and MYND domain-containing protein 2 OS=Homo sapiens GN=ANKMY2 PE=1 SV=1 - [ANKY2_HUMAN]	1	1	1	2	1.358	1.375	2.755	1.366	1.488	1.528	2.867	2.22	1.628
Q9H8Y5	Ankyrin repeat and zinc finger domain-containing protein 1 OS=Homo sapiens GN=ANKZF1 PE=1 SV=1 - [ANKZ1_HUMAN]	1	2	2	2	0.962	0.665	0.404	0.529	0.693	0.632	0.362	0.238	0.382
Q9NQW6	Actin-binding protein anillin OS=Homo sapiens GN=ANLN PE=1 SV=2 - [ANLN_HUMAN]	1	4	4	4	0.612	1.121	0.522	0.638	0.391	0.434	0.495	0.449	0.462
Q99873	Protein arginine N-methyltransferase 1 OS=Homo sapiens GN=PRMT1 PE=1 SV=2 - [ANM1_HUMAN]	2	6	6	13	0.682	1.234	0.725	0.743	0.586	0.761	0.737	0.541	0.825
O60678	Protein arginine N-methyltransferase 3 OS=Homo sapiens GN=PRMT3 PE=1 SV=3 - [ANM3_HUMAN]	1	1	1	1
O14744	Protein arginine N-methyltransferase 5 OS=Homo sapiens GN=PRMT5 PE=1 SV=4 - [ANM5_HUMAN]	1	7	7	10	0.569	1.115	0.838	0.806	0.852	0.961	0.91	0.998	1.049
Q96LA8	Protein arginine N-methyltransferase 6 OS=Homo sapiens GN=PRMT6 PE=1 SV=1 - [ANM6_HUMAN]	1	1	1	1	0.896	1.18	0.992	0.942	1.263	0.995	1.011	1.386	0.903
Q9NW15	Anoctamin-10 OS=Homo sapiens GN=ANO10 PE=1 SV=2 - [ANO10_HUMAN]	1	2	2	2	0.767	1.011	1.113	1.118	0.932	0.994	1.156	1.16	1.077
O75179	Ankyrin repeat domain-containing protein 17 OS=Homo sapiens GN=ANKRD17 PE=1 SV=3 - [ANR17_HUMAN]	1	3	5	12	1.31	0.627	0.658	0.53	1.127	1.213	0.391	0.806	0.799
O15084	Serine/threonine-protein phosphatase 6 regulatory ankyrin repeat subunit A OS=Homo sapiens GN=ANKRD28 PE=1 SV=5 - [ANR28_HUMAN]	1	1	1	1	0.76	1.172	0.838	0.827	0.791	0.945	0.807	1.055	0.956
Q8NB46	Serine/threonine-protein phosphatase 6 regulatory ankyrin repeat subunit C OS=Homo sapiens GN=ANKRD52 PE=1 SV=3 - [ANR52_HUMAN]	1	1	1	1	1.284	1.13	1.099	0.759	2.732	2.78	1.106	1.529	2.367
P50995	Annexin A11 OS=Homo sapiens GN=ANXA11 PE=1 SV=1 - [ANX11_HUMAN]	1	4	4	6	1.023	1.146	1.06	0.841	1.01	1.213	1.145	1.01	1.006
P04083	Annexin A1 OS=Homo sapiens GN=ANXA1 PE=1 SV=2 - [ANXA1_HUMAN]	1	8	8	33	0.755	1.116	0.964	1.121	2.128	2.324	0.967	2.948	2.15
P07355	Annexin A2 OS=Homo sapiens GN=ANXA2 PE=1 SV=2 - [ANXA2_HUMAN]	2	16	16	65	0.812	1.048	1.151	0.98	2.229	3.026	1.199	2.681	2.882
P12429	Annexin A3 OS=Homo sapiens GN=ANXA3 PE=1 SV=3 - [ANXA3_HUMAN]	1	7	7	9	0.467	1.291	0.417	0.684	0.357	0.516	0.429	0.384	0.443
P09525	Annexin A4 OS=Homo sapiens GN=ANXA4 PE=1 SV=4 - [ANXA4_HUMAN]	1	6	6	6	0.889	1.115	1.467	1.06	1.697	1.822	1.511	1.976	1.812
P08758	Annexin A5 OS=Homo sapiens GN=ANXA5 PE=1 SV=2 - [ANXA5_HUMAN]	1	13	13	44	0.879	1.171	1.324	1.07	1.537	1.551	1.354	1.77	1.56
P08133	Annexin A6 OS=Homo sapiens GN=ANXA6 PE=1 SV=3 - [ANXA6_HUMAN]	2	25	26	74	0.936	1.143	1.315	1.051	2.342	2.473	1.33	2.931	2.523
P20073	Annexin A7 OS=Homo sapiens GN=ANXA7 PE=1 SV=3 - [ANXA7_HUMAN]	1	9	9	16	0.936	0.951	1.11	1.007	1.215	1.143	1.258	1.331	1.302
P21397	Amine oxidase [flavin-containing] A OS=Homo sapiens GN=MAOA PE=1 SV=1 - [AOFA_HUMAN]	1	2	3	3	0.858	0.908	0.909	1.339	2.69	1.703	0.917	3.053	1.774
P27338	Amine oxidase [flavin-containing] B OS=Homo sapiens GN=MAOB PE=1 SV=3 - [AOFB_HUMAN]	1	2	3	4	0.741	1.084	1.515	1.002	3.702	3.731	1.54	4.503	3.819
O60641	Clathrin coat assembly protein AP180 OS=Homo sapiens GN=SNAP91 PE=1 SV=2 - [AP180_HUMAN]	1	1	2	2	0.89	1.419	1.386	1.136	2.554	1.715	1.324	2.614	2.181
Q63HQ0	AP-1 complex-associated regulatory protein OS=Homo sapiens GN=AP1AR PE=1 SV=1 - [AP1AR_HUMAN]	1	1	1	1	1.019	0.388	0.393	0.236	1.244	1.112	0.32	0.658	0.296
Q10567	AP-1 complex subunit beta-1 OS=Homo sapiens GN=AP1B1 PE=1 SV=2 - [AP1B1_HUMAN]	1	2	11	18	0.958	1.079	1.06	0.935	1.232	1.126	1.101	1.515	1.165
O43747	AP-1 complex subunit gamma-1 OS=Homo sapiens GN=AP1G1 PE=1 SV=5 - [AP1G1_HUMAN]	1	12	12	16	0.682	1.035	1.183	0.913	1.165	1.131	1.192	1.35	1.317
Q9BXS5	AP-1 complex subunit mu-1 OS=Homo sapiens GN=AP1M1 PE=1 SV=3 - [AP1M1_HUMAN]	1	3	5	6	1.08	1.202	1.714	1.257	1.771	1.787	1.76	2.158	2.359
Q9Y6Q5	AP-1 complex subunit mu-2 OS=Homo sapiens GN=AP1M2 PE=1 SV=4 - [AP1M2_HUMAN]	1	1	3	4	0.421	1.438	0.706	0.609	0.438	0.489	0.611	0.741	0.48
P61966	AP-1 complex subunit sigma-1A OS=Homo sapiens GN=AP1S1 PE=1 SV=1 - [AP1S1_HUMAN]	1	1	1	2	0.644	1.074	1.039	0.926	1.081	0.926	1.018	1.024	0.885
P56377	AP-1 complex subunit sigma-2 OS=Homo sapiens GN=AP1S2 PE=1 SV=1 - [AP1S2_HUMAN]	1	1	1	1	0.621	1.079	0.962	0.821	0.993	0.916	0.906	1.397	0.917
O95782	AP-2 complex subunit alpha-1 OS=Homo sapiens GN=AP2A1 PE=1 SV=3 - [AP2A1_HUMAN]	1	10	18	23	0.917	0.988	0.877	1.041	1.237	1.114	0.965	1.512	1.103
O94973	AP-2 complex subunit alpha-2 OS=Homo sapiens GN=AP2A2 PE=1 SV=2 - [AP2A2_HUMAN]	1	5	13	17	0.853	0.981	0.995	0.979	1.182	1.206	1.066	1.578	1.426
P63010	AP-2 complex subunit beta OS=Homo sapiens GN=AP2B1 PE=1 SV=1 - [AP2B1_HUMAN]	1	4	13	26	0.712	1.056	0.972	0.97	1.127	1.198	0.95	1.716	1.322
Q96CW1	AP-2 complex subunit mu OS=Homo sapiens GN=AP2M1 PE=1 SV=2 - [AP2M1_HUMAN]	1	13	13	22	0.737	0.957	0.827	0.927	1.207	1.137	0.838	1.404	1.374
P53680	AP-2 complex subunit sigma OS=Homo sapiens GN=AP2S1 PE=1 SV=2 - [AP2S1_HUMAN]	1	3	3	5	0.744	0.952	0.894	0.901	0.968	0.994	0.893	1.185	1.154
O00203	AP-3 complex subunit beta-1 OS=Homo sapiens GN=AP3B1 PE=1 SV=3 - [AP3B1_HUMAN]	2	3	4	6	0.576	1.388	0.668	0.81	0.968	0.955	0.676	1.117	0.932
O14617	AP-3 complex subunit delta-1 OS=Homo sapiens GN=AP3D1 PE=1 SV=1 - [AP3D1_HUMAN]	1	6	6	8	0.747	1.119	0.959	0.899	1.078	1.096	0.937	1.029	1.234
Q9Y2T2	AP-3 complex subunit mu-1 OS=Homo sapiens GN=AP3M1 PE=1 SV=1 - [AP3M1_HUMAN]	1	2	2	2	0.761	1.216	0.951	0.836	0.897	1.017	0.916	0.945	1.075
Q92572	AP-3 complex subunit sigma-1 OS=Homo sapiens GN=AP3S1 PE=1 SV=1 - [AP3S1_HUMAN]	1	3	3	3	0.846	1.124	1.183	1.019	1.364	1.27	1.202	1.32	1.345
P50583	Bis(5'-nucleosyl)-tetraphosphatase [asymmetrical] OS=Homo sapiens GN=NUDT2 PE=1 SV=3 - [AP4A_HUMAN]	1	1	1	1	1.197	1.03	1.035	1.094	1.663	1.671	1.119	1.223	1.463
Q02410	Amyloid beta A4 precursor protein-binding family A member 1 OS=Homo sapiens GN=APBA1 PE=1 SV=3 - [APBA1_HUMAN]	2	2	2	2	1.213	0.821	1.235	0.927	2.012	1.573	1.271	1.557	1.497
Q9H1A4	Anaphase-promoting complex subunit 1 OS=Homo sapiens GN=ANAPC1 PE=1 SV=1 - [APC1_HUMAN]	1	1	1	1	0.525	1.413	0.711	1.006	0.578	0.65	0.657	0.567	0.66
Q9UJX4	Anaphase-promoting complex subunit 5 OS=Homo sapiens GN=ANAPC5 PE=1 SV=2 - [APC5_HUMAN]	1	2	2	2	0.504	1.186	0.801	0.796	0.522	0.674	0.803	0.604	0.642
Q9UJX3	Anaphase-promoting complex subunit 7 OS=Homo sapiens GN=ANAPC7 PE=1 SV=4 - [APC7_HUMAN]	1	1	1	1	0.886	1.149	1.087	1.078	0.973	1.018	1.11	0.908	0.985
P25054	Adenomatous polyposis coli protein OS=Homo sapiens GN=APC PE=1 SV=2 - [APC_HUMAN]	1	1	1	1	2.125	0.594	1.117	0.958	4.925	3.223	1.036	2.68	2.094
P27695	DNA-(apurinic or apyrimidinic site) lyase OS=Homo sapiens GN=APEX1 PE=1 SV=2 - [APEX1_HUMAN]	1	4	4	8	1.028	0.962	1.204	1.125	1.106	0.937	1.077	1.089	0.996
Q9HDC9	Adipocyte plasma membrane-associated protein OS=Homo sapiens GN=APMAP PE=1 SV=2 - [APMAP_HUMAN]	1	10	10	20	1.015	0.831	1.522	1.416	1.334	1.242	1.586	1.317	1.369
P02649	Apolipoprotein E OS=Homo sapiens GN=APOE PE=1 SV=1 - [APOE_HUMAN]	1	11	11	23	0.767	0.517	0.576	0.901	0.36	0.518	0.582	0.412	0.381
Q9BQE5	Apolipoprotein L2 OS=Homo sapiens GN=APOL2 PE=1 SV=1 - [APOL2_HUMAN]	1	4	4	6	1.244	0.905	1.051	0.789	2.273	2.027	1.069	2.221	1.767
Q6UXV4	Apolipoprotein O-like OS=Homo sapiens GN=APOOL PE=1 SV=1 - [APOOL_HUMAN]	1	1	1	1	1.012	1.057	1.914	1.357	2.731	2.208	1.902	3.614	2.303
Q9BUR5	Apolipoprotein O OS=Homo sapiens GN=APOO PE=1 SV=1 - [APOO_HUMAN]	1	2	2	2	0.904	0.843	0.846	0.866	1.007	0.904	0.782	1.287	0.99
P07741	Adenine phosphoribosyltransferase OS=Homo sapiens GN=APRT PE=1 SV=2 - [APT_HUMAN]	1	3	3	9	1.191	1.13	0.723	0.766	0.744	0.728	0.713	0.734	0.652
O60306	Intron-binding protein aquarius OS=Homo sapiens GN=AQR PE=1 SV=4 - [AQR_HUMAN]	1	4	5	6	0.732	1.007	0.898	1.052	0.827	0.947	0.947	0.85	0.952
Q15041	ADP-ribosylation factor-like protein 6-interacting protein 1 OS=Homo sapiens GN=ARL6IP1 PE=1 SV=2 - [AR6P1_HUMAN]	1	3	4	10	0.665	0.931	0.919	0.915	1.365	1.239	0.92	1.671	1.186
Q8N6S5	ADP-ribosylation factor-like protein 6-interacting protein 6 OS=Homo sapiens GN=ARL6IP6 PE=1 SV=1 - [AR6P6_HUMAN]	1	1	1	1	0.982	1.018	1.479	1.436	1.385	1.121	1.531	1.547	1.142
P10398	Serine/threonine-protein kinase A-Raf OS=Homo sapiens GN=ARAF PE=1 SV=2 - [ARAF_HUMAN]	3	1	1	1	0.904	1.327	1.132	1.058	1.21	1.213	1.143	1.65	1.407
Q96P48	Arf-GAP with Rho-GAP domain, ANK repeat and PH domain-containing protein 1 OS=Homo sapiens GN=ARAP1 PE=1 SV=3 - [ARAP1_HUMAN]	1	2	2	2	0.703	0.948	0.547	0.487	0.721	0.675	0.527	0.593	0.501
P35626	Beta-adrenergic receptor kinase 2 OS=Homo sapiens GN=ADRBK2 PE=2 SV=2 - [ARBK2_HUMAN]	2	1	1	1	0.606	1.382	1.268	0.926	1.22	0.991	1.241	1.632	1.295
Q92747	Actin-related protein 2/3 complex subunit 1A OS=Homo sapiens GN=ARPC1A PE=1 SV=2 - [ARC1A_HUMAN]	1	9	9	17	1.217	0.972	1.171	0.922	1.542	1.442	1.195	1.643	1.535
O15143	Actin-related protein 2/3 complex subunit 1B OS=Homo sapiens GN=ARPC1B PE=1 SV=3 - [ARC1B_HUMAN]	1	5	5	8	0.805	0.983	0.728	0.807	0.843	0.953	0.791	0.716	0.849
P61204	ADP-ribosylation factor 3 OS=Homo sapiens GN=ARF3 PE=1 SV=2 - [ARF3_HUMAN]	4	2	5	29	0.785	1.131	1.124	1.006	1.289	1.2	1.132	1.887	1.154
P18085	ADP-ribosylation factor 4 OS=Homo sapiens GN=ARF4 PE=1 SV=3 - [ARF4_HUMAN]	3	4	6	26	0.714	1.122	0.821	0.834	1.429	1.21	0.81	0.846	1.165
P84085	ADP-ribosylation factor 5 OS=Homo sapiens GN=ARF5 PE=1 SV=2 - [ARF5_HUMAN]	3	2	5	28	0.764	0.979	0.771	0.82	1.531	1.36	0.765	1.602	1.212
P62330	ADP-ribosylation factor 6 OS=Homo sapiens GN=ARF6 PE=1 SV=2 - [ARF6_HUMAN]	4	2	3	10	0.602	1.144	0.66	0.827	0.98	0.884	0.674	1.223	1.063
Q8N6T3	ADP-ribosylation factor GTPase-activating protein 1 OS=Homo sapiens GN=ARFGAP1 PE=1 SV=2 - [ARFG1_HUMAN]	1	3	3	3	1.072	1.113	0.989	1.103	1.206	0.976	1.026	1.019	1.193
Q8N6H7	ADP-ribosylation factor GTPase-activating protein 2 OS=Homo sapiens GN=ARFGAP2 PE=1 SV=1 - [ARFG2_HUMAN]	1	3	3	4	1.338	0.943	1.413	1.103	1.504	1.601	1.322	1.04	1.426
Q9NP61	ADP-ribosylation factor GTPase-activating protein 3 OS=Homo sapiens GN=ARFGAP3 PE=1 SV=1 - [ARFG3_HUMAN]	1	4	4	4	1.287	1.02	1.401	1.393	1.524	1.33	1.396	0.897	1.425
P53367	Arfaptin-1 OS=Homo sapiens GN=ARFIP1 PE=1 SV=2 - [ARFP1_HUMAN]	1	2	4	5	0.986	1.166	0.971	0.88	0.821	0.91	0.966	0.792	0.954
P53365	Arfaptin-2 OS=Homo sapiens GN=ARFIP2 PE=1 SV=1 - [ARFP2_HUMAN]	1	1	2	2	0.842	0.96	0.945	0.7	1.131	0.948	0.818	1.229	0.919
Q13795	ADP-ribosylation factor-related protein 1 OS=Homo sapiens GN=ARFRP1 PE=1 SV=1 - [ARFRP_HUMAN]	1	2	2	2	1.242	1.122	1.04	1.167	0.971	1.085	1.051	1.062	1.116
P78540	Arginase-2, mitochondrial OS=Homo sapiens GN=ARG2 PE=1 SV=1 - [ARGI2_HUMAN]	1	2	2	2	1.213	1.02	0.865	1.189	0.803	0.691	0.867	0.738	0.877
Q9NWB6	Arginine and glutamate-rich protein 1 OS=Homo sapiens GN=ARGLU1 PE=1 SV=1 - [ARGL1_HUMAN]	1	4	4	5	1.77	0.902	1.148	1.125	1.45	1.506	1.134	0.851	1.143
Q8TER5	Rho guanine nucleotide exchange factor 40 OS=Homo sapiens GN=ARHGEF40 PE=1 SV=3 - [ARH40_HUMAN]	1	2	2	2	0.682	1.294	0.931	0.911	0.972	1.067	0.9	1.513	1.305
Q92888	Rho guanine nucleotide exchange factor 1 OS=Homo sapiens GN=ARHGEF1 PE=1 SV=2 - [ARHG1_HUMAN]	1	3	3	3	0.941	1.23	0.887	0.812	1.115	1.233	0.966	1.058	1.1
Q92974	Rho guanine nucleotide exchange factor 2 OS=Homo sapiens GN=ARHGEF2 PE=1 SV=4 - [ARHG2_HUMAN]	1	12	12	14	1	1.038	1.066	0.98	1.163	1.25	1.089	0.999	1.091
Q14155	Rho guanine nucleotide exchange factor 7 OS=Homo sapiens GN=ARHGEF7 PE=1 SV=2 - [ARHG7_HUMAN]	1	5	5	5	1.598	1.034	1.433	1.168	1.558	1.485	1.302	1.433	1.422
Q9NZN5	Rho guanine nucleotide exchange factor 12 OS=Homo sapiens GN=ARHGEF12 PE=1 SV=1 - [ARHGC_HUMAN]	1	1	1	1	1.044	1.048	1.249	1.229	1.597	1.53	1.241	1.581	1.665
Q96PE2	Rho guanine nucleotide exchange factor 17 OS=Homo sapiens GN=ARHGEF17 PE=1 SV=1 - [ARHGH_HUMAN]	1	1	1	1	2.28	0.427	1.711	1.297	4.376	4.228	1.56	3.095	2.44
Q6ZSZ5	Rho guanine nucleotide exchange factor 18 OS=Homo sapiens GN=ARHGEF18 PE=1 SV=3 - [ARHGI_HUMAN]	1	1	2	3	0.941	0.989	0.623	1.021	1.797	1.418	0.8	0.729	1.378
Q9NX46	Poly(ADP-ribose) glycohydrolase ARH3 OS=Homo sapiens GN=ADPRHL2 PE=1 SV=1 - [ARHL2_HUMAN]	1	3	3	3	1.142	1.146	1.126	1.096	1.315	0.962	1.139	1.333	0.984
O14497	AT-rich interactive domain-containing protein 1A OS=Homo sapiens GN=ARID1A PE=1 SV=3 - [ARI1A_HUMAN]	1	9	9	9	1.196	0.806	1.206	1.144	0.885	0.636	1.123	0.812	0.616
O95376	E3 ubiquitin-protein ligase ARIH2 OS=Homo sapiens GN=ARIH2 PE=1 SV=1 - [ARI2_HUMAN]	1	1	1	1	0.935	1.201	0.87	0.873	0.724	0.806	0.881	0.738	0.78
Q99856	AT-rich interactive domain-containing protein 3A OS=Homo sapiens GN=ARID3A PE=1 SV=2 - [ARI3A_HUMAN]	1	3	3	4	1.429	0.729	0.715	1.193	0.653	0.561	0.793	0.337	0.371
Q8IVW6	AT-rich interactive domain-containing protein 3B OS=Homo sapiens GN=ARID3B PE=1 SV=2 - [ARI3B_HUMAN]	1	2	2	3	0.947	0.599	0.44	0.64	0.273	0.335	0.353	0.317	0.338
Q68CP9	AT-rich interactive domain-containing protein 2 OS=Homo sapiens GN=ARID2 PE=1 SV=2 - [ARID2_HUMAN]	1	4	4	5	0.857	1.015	0.977	1.278	0.589	0.712	0.959	0.674	0.716
O43488	Aflatoxin B1 aldehyde reductase member 2 OS=Homo sapiens GN=AKR7A2 PE=1 SV=3 - [ARK72_HUMAN]	3	6	6	7	1.42	1.093	1.334	1.074	1.486	1.38	1.36	2.156	1.37
Q8N8L6	ADP-ribosylation factor-like protein 10 OS=Homo sapiens GN=ARL10 PE=2 SV=1 - [ARL10_HUMAN]	1	1	1	1	0.896	1.209	1.4	1.147	1.721	1.412	1.443	1.876	1.744
P40616	ADP-ribosylation factor-like protein 1 OS=Homo sapiens GN=ARL1 PE=1 SV=1 - [ARL1_HUMAN]	1	1	1	2	0.675	1.11	1.026	0.894	0.906	0.909	1.069	0.994	1.162
P36404	ADP-ribosylation factor-like protein 2 OS=Homo sapiens GN=ARL2 PE=1 SV=4 - [ARL2_HUMAN]	1	4	4	6	1.015	1.153	0.954	0.899	0.863	0.835	0.95	1.208	0.899
P36405	ADP-ribosylation factor-like protein 3 OS=Homo sapiens GN=ARL3 PE=1 SV=2 - [ARL3_HUMAN]	1	4	4	11	1.473	1.191	1.561	1.259	1.566	1.543	1.498	2.244	1.784
Q96KC2	ADP-ribosylation factor-like protein 5B OS=Homo sapiens GN=ARL5B PE=1 SV=1 - [ARL5B_HUMAN]	2	1	1	1	0.869	1.169	1.025	1.117	0.912	0.981	1.059	1.239	1.106
Q9NVJ2	ADP-ribosylation factor-like protein 8B OS=Homo sapiens GN=ARL8B PE=1 SV=1 - [ARL8B_HUMAN]	2	3	3	6	0.865	0.98	1.116	1.079	1.817	1.466	1.07	2.978	1.531
Q8N2F6	Armadillo repeat-containing protein 10 OS=Homo sapiens GN=ARMC10 PE=1 SV=1 - [ARM10_HUMAN]	1	3	3	4	0.978	0.801	0.899	1.015	0.881	0.821	0.864	1.282	0.891
Q9NVT9	Armadillo repeat-containing protein 1 OS=Homo sapiens GN=ARMC1 PE=1 SV=1 - [ARMC1_HUMAN]	1	3	3	4	1.182	0.843	0.855	1.037	0.968	0.86	0.897	0.94	0.972
Q6NXE6	Armadillo repeat-containing protein 6 OS=Homo sapiens GN=ARMC6 PE=1 SV=2 - [ARMC6_HUMAN]	1	2	2	2	0.778	1.214	0.737	0.678	0.729	0.856	0.777	0.848	0.858
Q8IUR7	Armadillo repeat-containing protein 8 OS=Homo sapiens GN=ARMC8 PE=1 SV=2 - [ARMC8_HUMAN]	1	1	1	1	0.565	1.202	0.749	0.938	0.643	0.689	0.858	0.971	0.892
Q9P291	Armadillo repeat-containing X-linked protein 1 OS=Homo sapiens GN=ARMCX1 PE=1 SV=1 - [ARMX1_HUMAN]	1	2	2	2	0.688	1.229	0.85	0.974	0.936	0.906	0.887	1.077	1.028
Q7L311	Armadillo repeat-containing X-linked protein 2 OS=Homo sapiens GN=ARMCX2 PE=2 SV=1 - [ARMX2_HUMAN]	1	1	2	2	1.044	0.314	0.232	0.295	2.536	3.131	0.193	0.952	0.6
Q86WX3	Active regulator of SIRT1 OS=Homo sapiens GN=RPS19BP1 PE=1 SV=1 - [AROS_HUMAN]	1	1	1	1	1.21	0.522	0.754	0.933	0.616	0.745	0.985	0.698	0.673
Q9NZ32	Actin-related protein 10 OS=Homo sapiens GN=ACTR10 PE=1 SV=1 - [ARP10_HUMAN]	1	4	4	4	1.21	0.966	1.458	1.153	1.743	1.659	1.482	2.238	1.757
P56211	cAMP-regulated phosphoprotein 19 OS=Homo sapiens GN=ARPP19 PE=1 SV=2 - [ARP19_HUMAN]	1	1	1	1	2.52	1.24	2.675	1.299	2.446	2.188	2.734	1.655	2.578
P61160	Actin-related protein 2 OS=Homo sapiens GN=ACTR2 PE=1 SV=1 - [ARP2_HUMAN]	2	4	5	22	0.816	1.125	0.957	0.989	1.347	1.353	1.005	1.21	1.418
P61158	Actin-related protein 3 OS=Homo sapiens GN=ACTR3 PE=1 SV=3 - [ARP3_HUMAN]	3	9	9	19	0.87	1.134	1.101	1.068	1.288	1.32	1.124	1.468	1.391
Q9BPX5	Actin-related protein 2/3 complex subunit 5-like protein OS=Homo sapiens GN=ARPC5L PE=1 SV=1 - [ARP5L_HUMAN]	1	2	2	5	0.916	1.108	1.037	0.653	1.138	1.105	0.658	1.207	1.195
O15144	Actin-related protein 2/3 complex subunit 2 OS=Homo sapiens GN=ARPC2 PE=1 SV=1 - [ARPC2_HUMAN]	1	8	8	15	0.947	1.173	1.073	1.002	1.227	1.279	1.081	1.349	1.503
O15145	Actin-related protein 2/3 complex subunit 3 OS=Homo sapiens GN=ARPC3 PE=1 SV=3 - [ARPC3_HUMAN]	1	5	5	12	1.006	1.2	1.229	1.158	1.374	1.335	1.267	1.755	1.595
P59998	Actin-related protein 2/3 complex subunit 4 OS=Homo sapiens GN=ARPC4 PE=1 SV=3 - [ARPC4_HUMAN]	2	5	6	13	0.792	1.167	1.096	1.079	1.264	1.369	1.182	1.529	1.629
O15511	Actin-related protein 2/3 complex subunit 5 OS=Homo sapiens GN=ARPC5 PE=1 SV=3 - [ARPC5_HUMAN]	1	4	4	7	1.119	1.125	1.348	1.09	1.602	1.578	1.223	1.677	1.776
P32121	Beta-arrestin-2 OS=Homo sapiens GN=ARRB2 PE=1 SV=2 - [ARRB2_HUMAN]	4	3	3	4	0.784	1.135	1.035	1.058	0.94	0.975	0.965	1.267	1.189
P15289	Arylsulfatase A OS=Homo sapiens GN=ARSA PE=1 SV=3 - [ARSA_HUMAN]	1	1	2	3	1.528	0.898	1.971	1.502	2.41	2.149	2.053	3.917	2.273
P15848	Arylsulfatase B OS=Homo sapiens GN=ARSB PE=1 SV=1 - [ARSB_HUMAN]	1	1	1	1	1.91	0.761	0.98	1.3	1.703	1.959	1.11	1.69	1.826
Q6UWY0	Arylsulfatase K OS=Homo sapiens GN=ARSK PE=1 SV=1 - [ARSK_HUMAN]	1	2	2	2	1.227	1.05	0.955	1.392	0.962	0.921	0.925	1.201	0.95
O00192	Armadillo repeat protein deleted in velo-cardio-facial syndrome OS=Homo sapiens GN=ARVCF PE=1 SV=1 - [ARVC_HUMAN]	1	1	1	2	0.905	0.608	0.75	0.921	1.121	1.128	0.516	1.631	1.15
Q9HBK9	Arsenite methyltransferase OS=Homo sapiens GN=AS3MT PE=1 SV=3 - [AS3MT_HUMAN]	1	2	3	3	1.457	1.006	1.328	0.985	1.879	1.734	1.311	1.767	1.794
Q13510	Acid ceramidase OS=Homo sapiens GN=ASAH1 PE=1 SV=5 - [ASAH1_HUMAN]	1	7	7	10	1.295	0.903	1.049	1.129	1.914	2.153	0.993	1.863	2.339
Q9ULH1	Arf-GAP with SH3 domain, ANK repeat and PH domain-containing protein 1 OS=Homo sapiens GN=ASAP1 PE=1 SV=4 - [ASAP1_HUMAN]	1	1	2	4	0.971	1.163	2.206	1.357	1.663	1.47	2.354	3.176	1.774
O43150	Arf-GAP with SH3 domain, ANK repeat and PH domain-containing protein 2 OS=Homo sapiens GN=ASAP2 PE=1 SV=3 - [ASAP2_HUMAN]	1	1	2	4	1.751	0.79	2.077	0.886	3.143	3.542	1.531	1.411	3.003
Q9Y575	Ankyrin repeat and SOCS box protein 3 OS=Homo sapiens GN=ASB3 PE=1 SV=1 - [ASB3_HUMAN]	1	1	1	1	0.473	1.287	0.909	0.797	0.67	0.625	0.923	0.752	0.751
Q8N9N2	Activating signal cointegrator 1 complex subunit 1 OS=Homo sapiens GN=ASCC1 PE=1 SV=1 - [ASCC1_HUMAN]	1	2	2	2	0.883	1.176	0.906	1.066	0.915	0.817	0.912	0.887	0.89
Q9H1I8	Activating signal cointegrator 1 complex subunit 2 OS=Homo sapiens GN=ASCC2 PE=1 SV=3 - [ASCC2_HUMAN]	1	1	1	1	0.643	1.317	0.985	1.048	1.006	0.887	1.004	1.172	1.082
Q7L266	Isoaspartyl peptidase/L-asparaginase OS=Homo sapiens GN=ASRGL1 PE=1 SV=2 - [ASGL1_HUMAN]	1	2	2	2	1.702	1.047	2.038	1.533	2.156	2.072	2.071	2.806	3.274
Q9UBL3	Set1/Ash2 histone methyltransferase complex subunit ASH2 OS=Homo sapiens GN=ASH2L PE=1 SV=1 - [ASH2L_HUMAN]	1	3	3	3	1.417	0.896	0.786	0.911	0.565	0.626	0.808	0.635	0.665
O95671	N-acetylserotonin O-methyltransferase-like protein OS=Homo sapiens GN=ASMTL PE=1 SV=3 - [ASML_HUMAN]	1	4	4	6	0.999	1.035	0.94	0.936	0.824	0.818	0.965	0.898	0.788
O43681	ATPase ASNA1 OS=Homo sapiens GN=ASNA1 PE=1 SV=2 - [ASNA_HUMAN]	1	4	4	8	0.775	1.204	1.059	0.974	1.191	0.981	0.986	1.488	1.112
P08243	Asparagine synthetase [glutamine-hydrolyzing] OS=Homo sapiens GN=ASNS PE=1 SV=4 - [ASNS_HUMAN]	1	10	10	14	0.384	1.549	0.487	0.588	0.554	0.714	0.468	0.568	0.657
Q9BZE9	Tether containing UBX domain for GLUT4 OS=Homo sapiens GN=ASPSCR1 PE=1 SV=1 - [ASPC1_HUMAN]	1	1	1	1	1.119	0.995	1.174	0.982	0.697	0.908	1.012	0.691	0.909
P20933	N(4)-(beta-N-acetylglucosaminyl)-L-asparaginase OS=Homo sapiens GN=AGA PE=1 SV=2 - [ASPG_HUMAN]	1	2	2	2	1.349	0.905	0.999	1.174	1.627	1.914	1.049	1.6	1.626
Q12797	Aspartyl/asparaginyl beta-hydroxylase OS=Homo sapiens GN=ASPH PE=1 SV=3 - [ASPH_HUMAN]	2	10	10	11	1.285	0.964	1.64	1.43	1.347	1.665	1.62	1.574	1.398
Q96KQ4	Apoptosis-stimulating of p53 protein 1 OS=Homo sapiens GN=PPP1R13B PE=1 SV=3 - [ASPP1_HUMAN]	2	1	1	1	1.095	1.19	1.106	1.272	0.84	0.868	1.123	1.023	1.01
P00966	Argininosuccinate synthase OS=Homo sapiens GN=ASS1 PE=1 SV=2 - [ASSY_HUMAN]	1	5	5	6	1.175	0.901	0.494	0.955	0.746	1.487	0.45	0.917	0.848
P98196	Probable phospholipid-transporting ATPase IH OS=Homo sapiens GN=ATP11A PE=1 SV=3 - [AT11A_HUMAN]	1	2	2	2	0.859	0.687	0.38	0.565	0.501	0.417	0.31	0.41	0.33
Q9HD20	Probable cation-transporting ATPase 13A1 OS=Homo sapiens GN=ATP13A1 PE=1 SV=2 - [AT131_HUMAN]	1	3	3	3	0.585	1.045	0.674	1.1	0.928	1.029	0.656	1.653	1.033
P05023	Sodium/potassium-transporting ATPase subunit alpha-1 OS=Homo sapiens GN=ATP1A1 PE=1 SV=1 - [AT1A1_HUMAN]	4	8	18	42	0.598	0.913	0.831	0.889	0.91	0.785	0.782	0.864	0.772
P50993	Sodium/potassium-transporting ATPase subunit alpha-2 OS=Homo sapiens GN=ATP1A2 PE=1 SV=1 - [AT1A2_HUMAN]	2	1	9	22	0.819	1.106	0.85	1.001	1.335	1.085	0.886	2.287	1.25
P13637	Sodium/potassium-transporting ATPase subunit alpha-3 OS=Homo sapiens GN=ATP1A3 PE=1 SV=3 - [AT1A3_HUMAN]	2	5	13	30	0.576	1.038	1.406	0.795	2.814	1.781	1.505	2.874	2.372
P54709	Sodium/potassium-transporting ATPase subunit beta-3 OS=Homo sapiens GN=ATP1B3 PE=1 SV=1 - [AT1B3_HUMAN]	1	2	2	3	0.952	0.396	0.647	0.683	0.939	0.83	0.637	0.514	0.8
P16615	Sarcoplasmic/endoplasmic reticulum calcium ATPase 2 OS=Homo sapiens GN=ATP2A2 PE=1 SV=1 - [AT2A2_HUMAN]	3	16	16	34	0.763	0.763	0.79	0.901	0.972	0.95	0.826	1.027	0.824
P20020	Plasma membrane calcium-transporting ATPase 1 OS=Homo sapiens GN=ATP2B1 PE=1 SV=3 - [AT2B1_HUMAN]	1	3	6	10	1.305	0.914	1.231	1.923	1.395	1.269	1.181	1.207	1.145
Q01814	Plasma membrane calcium-transporting ATPase 2 OS=Homo sapiens GN=ATP2B2 PE=1 SV=2 - [AT2B2_HUMAN]	1	1	3	6	0.624	0.667	0.757	0.735	14.16	5.589	0.791	3.515	3.443
P23634	Plasma membrane calcium-transporting ATPase 4 OS=Homo sapiens GN=ATP2B4 PE=1 SV=2 - [AT2B4_HUMAN]	1	7	10	13	1.048	0.855	0.991	1.229	2.763	1.921	0.997	3.513	2.143
P98194	Calcium-transporting ATPase type 2C member 1 OS=Homo sapiens GN=ATP2C1 PE=1 SV=3 - [AT2C1_HUMAN]	1	1	1	1	0.727	1.15	0.883	1.048	0.827	0.822	0.92	0.899	0.896
P24539	ATP synthase subunit b, mitochondrial OS=Homo sapiens GN=ATP5F1 PE=1 SV=2 - [AT5F1_HUMAN]	1	6	6	13	0.834	0.847	1.02	0.983	1.082	0.98	0.998	1.243	0.988
P05496	ATP synthase F(0) complex subunit C1, mitochondrial OS=Homo sapiens GN=ATP5G1 PE=2 SV=2 - [AT5G1_HUMAN]	3	1	1	2	0.839	0.464	0.849	0.699	0.544	0.695	0.856	0.855	0.818
Q8NBU5	ATPase family AAA domain-containing protein 1 OS=Homo sapiens GN=ATAD1 PE=1 SV=1 - [ATAD1_HUMAN]	1	2	2	3	0.673	1.01	0.958	1.134	1.071	0.783	0.96	1.365	0.812
Q6PL18	ATPase family AAA domain-containing protein 2 OS=Homo sapiens GN=ATAD2 PE=1 SV=1 - [ATAD2_HUMAN]	1	1	1	1	1.533	0.998	1.409	1.524	1.176	1.245	1.532	0.948	0.968
Q5SQI0	Alpha-tubulin N-acetyltransferase OS=Homo sapiens GN=ATAT1 PE=1 SV=1 - [ATAT_HUMAN]	1	4	4	5	1.231	0.905	1.857	1.472	3.179	2.259	1.946	2.66	2.483
Q9ULI0	ATPase family AAA domain-containing protein 2B OS=Homo sapiens GN=ATAD2B PE=1 SV=3 - [ATD2B_HUMAN]	1	1	1	1	1.184	0.822	1.183	1.329	0.65	0.759	1.289	0.584	0.87
Q9NVI7	ATPase family AAA domain-containing protein 3A OS=Homo sapiens GN=ATAD3A PE=1 SV=2 - [ATD3A_HUMAN]	3	16	16	26	0.995	0.956	0.79	0.991	0.951	0.846	0.753	0.962	0.817
O95260	Arginyl-tRNA--protein transferase 1 OS=Homo sapiens GN=ATE1 PE=1 SV=2 - [ATE1_HUMAN]	1	1	1	1	0.916	1.07	1.179	1.036	1.187	1.03	1.198	1.385	1.142
P15336	Cyclic AMP-dependent transcription factor ATF-2 OS=Homo sapiens GN=ATF2 PE=1 SV=4 - [ATF2_HUMAN]	1	1	1	1	3.367	0.811	0.777	0.753	1.619	1.548	0.759	0.729	0.956
P18847	Cyclic AMP-dependent transcription factor ATF-3 OS=Homo sapiens GN=ATF3 PE=1 SV=2 - [ATF3_HUMAN]	1	1	1	1	0.936	0.587	0.523	0.867	0.918	0.595	0.392	1.105	0.4
P17544	Cyclic AMP-dependent transcription factor ATF-7 OS=Homo sapiens GN=ATF7 PE=1 SV=2 - [ATF7_HUMAN]	1	1	1	1	2.78	0.828	0.464	0.983	0.687	0.73	0.439	0.407	0.613
Q96BY7	Autophagy-related protein 2 homolog B OS=Homo sapiens GN=ATG2B PE=1 SV=5 - [ATG2B_HUMAN]	1	1	1	1	0.975	0.597	0.638	0.425	1.624	1.962	0.415	0.858	1.878
Q9NT62	Ubiquitin-like-conjugating enzyme ATG3 OS=Homo sapiens GN=ATG3 PE=1 SV=1 - [ATG3_HUMAN]	1	2	2	3	0.742	1.115	0.98	0.828	1.39	1.171	1.095	1.771	1.29
Q9H1Y0	Autophagy protein 5 OS=Homo sapiens GN=ATG5 PE=1 SV=2 - [ATG5_HUMAN]	1	1	1	1	0.729	1.212	0.998	0.881	0.976	0.902	1.005	1.073	1.041
O95352	Ubiquitin-like modifier-activating enzyme ATG7 OS=Homo sapiens GN=ATG7 PE=1 SV=1 - [ATG7_HUMAN]	1	1	1	1	0.989	1.039	1.117	1.082	1.293	1.299	1.209	1.415	1.294
Q7Z3C6	Autophagy-related protein 9A OS=Homo sapiens GN=ATG9A PE=1 SV=3 - [ATG9A_HUMAN]	1	3	3	3	0.887	1.202	1.106	1.093	1.82	1.427	1.174	2.466	1.601
Q9UII2	ATPase inhibitor, mitochondrial OS=Homo sapiens GN=ATPIF1 PE=1 SV=1 - [ATIF1_HUMAN]	1	4	4	6	0.843	0.662	0.456	0.573	0.491	0.573	0.409	0.577	0.615
Q8WXF7	Atlastin-1 OS=Homo sapiens GN=ATL1 PE=1 SV=1 - [ATLA1_HUMAN]	1	3	3	3	1.076	1.198	1.526	1.02	2.078	1.728	1.536	2.372	2.143
Q8NHH9	Atlastin-2 OS=Homo sapiens GN=ATL2 PE=1 SV=2 - [ATLA2_HUMAN]	1	4	4	4	0.573	0.805	0.562	0.763	0.516	0.476	0.567	0.528	0.463
Q6DD88	Atlastin-3 OS=Homo sapiens GN=ATL3 PE=1 SV=1 - [ATLA3_HUMAN]	1	2	2	2	0.629	1.064	0.649	0.883	0.939	1.166	0.681	1.165	1.25
P56381	ATP synthase subunit epsilon, mitochondrial OS=Homo sapiens GN=ATP5E PE=1 SV=2 - [ATP5E_HUMAN]	2	4	4	10	1.387	0.869	0.878	1.013	0.954	0.841	0.896	0.992	0.968
O75947	ATP synthase subunit d, mitochondrial OS=Homo sapiens GN=ATP5H PE=1 SV=3 - [ATP5H_HUMAN]	1	5	5	14	1.503	0.771	1.105	1.118	0.967	0.913	1.076	0.972	1.113
P56385	ATP synthase subunit e, mitochondrial OS=Homo sapiens GN=ATP5I PE=1 SV=2 - [ATP5I_HUMAN]	1	5	5	6	1.184	0.86	1.093	1.104	1.179	1.022	1.123	1.063	1.1
O75964	ATP synthase subunit g, mitochondrial OS=Homo sapiens GN=ATP5L PE=1 SV=3 - [ATP5L_HUMAN]	1	4	4	9	0.814	1.066	0.885	1.052	0.868	0.853	0.883	0.989	0.988
Q99766	ATP synthase subunit s, mitochondrial OS=Homo sapiens GN=ATP5S PE=1 SV=3 - [ATP5S_HUMAN]	1	1	1	1	1.09	0.892	0.923	1.019	1.291	1.264	0.897	1.599	1.42
P25705	ATP synthase subunit alpha, mitochondrial OS=Homo sapiens GN=ATP5A1 PE=1 SV=1 - [ATPA_HUMAN]	1	18	18	73	1.158	0.855	0.92	0.99	0.983	0.875	0.898	1.001	0.907
P06576	ATP synthase subunit beta, mitochondrial OS=Homo sapiens GN=ATP5B PE=1 SV=3 - [ATPB_HUMAN]	1	9	9	54	1.086	0.92	1.077	1.05	0.964	0.917	1.059	1.056	0.922
P30049	ATP synthase subunit delta, mitochondrial OS=Homo sapiens GN=ATP5D PE=1 SV=2 - [ATPD_HUMAN]	1	1	1	4	1.276	0.903	1.058	1.12	0.941	0.968	1.047	1.023	1.011
P36542	ATP synthase subunit gamma, mitochondrial OS=Homo sapiens GN=ATP5C1 PE=1 SV=1 - [ATPG_HUMAN]	1	10	11	34	0.968	0.823	0.873	0.955	0.95	0.793	0.837	0.867	0.947
P56134	ATP synthase subunit f, mitochondrial OS=Homo sapiens GN=ATP5J2 PE=2 SV=3 - [ATPK_HUMAN]	1	1	1	3	0.693	1.017	1.23	1.121	1.135	1.059	1.281	1.622	1.2
P48047	ATP synthase subunit O, mitochondrial OS=Homo sapiens GN=ATP5O PE=1 SV=1 - [ATPO_HUMAN]	1	7	7	29	1.206	0.962	0.936	1.011	1.006	0.904	0.91	1.194	1.001
Q8WXE1	ATR-interacting protein OS=Homo sapiens GN=ATRIP PE=1 SV=1 - [ATRIP_HUMAN]	1	1	1	1	0.46	1.438	0.756	0.623	0.359	0.564	0.8	0.337	0.594
Q8TE57	A disintegrin and metalloproteinase with thrombospondin motifs 16 OS=Homo sapiens GN=ADAMTS16 PE=2 SV=3 - [ATS16_HUMAN]	1	1	1	1	0.796	0.335	1.117	0.27	1.119	4.057	1.329	0.938	1.864
Q9UBB4	Ataxin-10 OS=Homo sapiens GN=ATXN10 PE=1 SV=1 - [ATX10_HUMAN]	2	8	9	16	0.836	1.219	1.223	1.087	1.092	1.08	1.271	1.369	1.275
Q8WWM7	Ataxin-2-like protein OS=Homo sapiens GN=ATXN2L PE=1 SV=2 - [ATX2L_HUMAN]	1	11	11	17	1.328	1.078	0.966	0.977	0.922	0.904	0.945	0.766	0.873
Q99700	Ataxin-2 OS=Homo sapiens GN=ATXN2 PE=1 SV=2 - [ATX2_HUMAN]	1	4	4	4	1.432	0.755	0.932	0.979	1.296	1.166	0.944	0.992	1.013
P54252	Ataxin-3 OS=Homo sapiens GN=ATXN3 PE=1 SV=4 - [ATX3_HUMAN]	1	1	1	1	0.777	1.028	1.221	0.9	1.187	1.149	1.328	1.223	0.963
Q13825	Methylglutaconyl-CoA hydratase, mitochondrial OS=Homo sapiens GN=AUH PE=1 SV=1 - [AUHM_HUMAN]	1	1	1	1	0.921	1.12	1.077	0.969	0.798	0.871	1.061	1.539	0.952
Q9Y679	Ancient ubiquitous protein 1 OS=Homo sapiens GN=AUP1 PE=1 SV=1 - [AUP1_HUMAN]	1	3	3	3	0.769	0.905	0.777	0.964	0.918	0.947	0.778	1.084	0.892
Q96GD4	Aurora kinase B OS=Homo sapiens GN=AURKB PE=1 SV=3 - [AURKB_HUMAN]	1	1	1	1	0.994	1.037	1.088	1.313	0.639	0.834	1.061	0.558	0.698
Q9NQS1	Cell death regulator Aven OS=Homo sapiens GN=AVEN PE=1 SV=1 - [AVEN_HUMAN]	1	1	1	1	2.031	0.206	0.338	0.295	1.646	1.279	0.181	0.349	0.933
Q8NBF6	Late secretory pathway protein AVL9 homolog OS=Homo sapiens GN=AVL9 PE=1 SV=1 - [AVL9_HUMAN]	1	1	1	1	0.768	1.344	1.185	0.965	0.885	0.887	1.202	1.08	0.965
Q07817	Bcl-2-like protein 1 OS=Homo sapiens GN=BCL2L1 PE=1 SV=1 - [B2CL1_HUMAN]	1	1	1	1	0.695	1.056	0.95	1.198	0.929	0.997	1.071	1.081	1.046
Q9BXK5	Bcl-2-like protein 13 OS=Homo sapiens GN=BCL2L13 PE=1 SV=1 - [B2L13_HUMAN]	1	2	2	2	0.733	0.97	1.005	1.093	1.405	1.148	1.049	1.304	1.282
P61769	Beta-2-microglobulin OS=Homo sapiens GN=B2M PE=1 SV=1 - [B2MG_HUMAN]	1	2	2	2	1.015	0.848	1.092	0.944	1.584	1.182	1.053	1.66	0.979
P48751	Anion exchange protein 3 OS=Homo sapiens GN=SLC4A3 PE=2 SV=2 - [B3A3_HUMAN]	2	1	1	1	0.651	0.603	0.382	0.334	0.969	0.994	0.498	0.347	0.825
O94766	Galactosylgalactosylxylosylprotein 3-beta-glucuronosyltransferase 3 OS=Homo sapiens GN=B3GAT3 PE=1 SV=2 - [B3GA3_HUMAN]	2	5	5	5	1.078	0.905	2.092	2.066	1.968	1.408	2.219	2.155	1.459
Q6Y288	Beta-1,3-glucosyltransferase OS=Homo sapiens GN=B3GALTL PE=1 SV=2 - [B3GLT_HUMAN]	1	5	5	5	1.519	1.166	1.861	1.854	1.457	1.395	1.779	2.219	1.576
O43505	N-acetyllactosaminide beta-1,3-N-acetylglucosaminyltransferase OS=Homo sapiens GN=B3GNT1 PE=1 SV=1 - [B3GN1_HUMAN]	1	3	3	4	0.868	0.876	0.927	0.971	1.501	1.115	0.976	1.484	1.071
Q96L58	Beta-1,3-galactosyltransferase 6 OS=Homo sapiens GN=B3GALT6 PE=2 SV=2 - [B3GT6_HUMAN]	1	1	1	2	0.82	1.019	2.2	1.215	1.49	1.601	2.218	1.305	1.888
O60512	Beta-1,4-galactosyltransferase 3 OS=Homo sapiens GN=B4GALT3 PE=1 SV=2 - [B4GT3_HUMAN]	1	1	1	1	2.437	1.67	1.495	0.902	2.125	2.062	1.865	1.002	1.318
O60513	Beta-1,4-galactosyltransferase 4 OS=Homo sapiens GN=B4GALT4 PE=1 SV=1 - [B4GT4_HUMAN]	1	1	1	1	0.634	1.224	0.957	0.928	0.604	0.581	0.867	0.603	0.618
Q9NWV8	BRISC and BRCA1-A complex member 1 OS=Homo sapiens GN=BABAM1 PE=1 SV=1 - [BABA1_HUMAN]	1	2	2	2	1.44	0.821	0.726	0.767	1.078	1.01	0.798	1.091	1.026
O00154	Cytosolic acyl coenzyme A thioester hydrolase OS=Homo sapiens GN=ACOT7 PE=1 SV=3 - [BACH_HUMAN]	1	6	6	12	0.797	1.221	0.772	0.683	1.047	0.922	0.868	0.874	1.038
O75531	Barrier-to-autointegration factor OS=Homo sapiens GN=BANF1 PE=1 SV=1 - [BAF_HUMAN]	1	3	3	7	1.544	0.63	1.557	1.459	0.707	0.826	1.388	0.726	0.963
O95816	BAG family molecular chaperone regulator 2 OS=Homo sapiens GN=BAG2 PE=1 SV=1 - [BAG2_HUMAN]	2	6	6	8	0.897	0.958	0.761	0.732	0.872	1.161	0.781	0.764	1.103
O95817	BAG family molecular chaperone regulator 3 OS=Homo sapiens GN=BAG3 PE=1 SV=3 - [BAG3_HUMAN]	1	4	4	4	0.991	1.209	1.147	0.972	1.51	1.399	1.175	1.694	1.434
Q9UL15	BAG family molecular chaperone regulator 5 OS=Homo sapiens GN=BAG5 PE=1 SV=1 - [BAG5_HUMAN]	1	1	1	1	1.406	0.528	0.751	0.506	2.711	2.167	0.615	1.684	0.854
P46379	Large proline-rich protein BAG6 OS=Homo sapiens GN=BAG6 PE=1 SV=2 - [BAG6_HUMAN]	1	8	8	12	0.807	1.27	1.025	0.946	0.892	0.808	1.056	1.063	0.991
Q9UQB8	Brain-specific angiogenesis inhibitor 1-associated protein 2 OS=Homo sapiens GN=BAIAP2 PE=1 SV=1 - [BAIP2_HUMAN]	1	8	8	8	1.513	0.984	1.847	1.607	1.642	1.609	1.812	2.314	1.739
Q92560	Ubiquitin carboxyl-terminal hydrolase BAP1 OS=Homo sapiens GN=BAP1 PE=1 SV=2 - [BAP1_HUMAN]	1	1	1	1	0.971	1.185	1.157	1.391	0.929	0.971	1.392	0.921	1.13
Q9UHQ4	B-cell receptor-associated protein 29 OS=Homo sapiens GN=BCAP29 PE=1 SV=2 - [BAP29_HUMAN]	1	5	5	7	1.181	0.935	1.401	1.236	2.503	2.335	1.348	2.192	1.871
P51572	B-cell receptor-associated protein 31 OS=Homo sapiens GN=BCAP31 PE=1 SV=3 - [BAP31_HUMAN]	1	7	7	15	0.807	0.833	0.985	1.044	1.24	1.207	1.044	1.292	1.148
P35613	Basigin OS=Homo sapiens GN=BSG PE=1 SV=2 - [BASI_HUMAN]	1	3	3	6	0.597	0.928	0.644	0.959	1.161	0.805	0.604	0.681	0.656
P80723	Brain acid soluble protein 1 OS=Homo sapiens GN=BASP1 PE=1 SV=2 - [BASP1_HUMAN]	1	1	1	2	2.253	0.504	1.395	0.963	3.292	2.98	1.246	1.054	3.162
Q07812	Apoptosis regulator BAX OS=Homo sapiens GN=BAX PE=1 SV=1 - [BAX_HUMAN]	1	2	2	5	0.737	1.159	1.541	0.933	1.499	1.264	1.624	1.571	1.211
Q9UIG0	Tyrosine-protein kinase BAZ1B OS=Homo sapiens GN=BAZ1B PE=1 SV=2 - [BAZ1B_HUMAN]	1	12	12	14	0.958	0.97	1.157	1.346	0.701	0.778	1.152	0.639	0.81
Q9UIF9	Bromodomain adjacent to zinc finger domain protein 2A OS=Homo sapiens GN=BAZ2A PE=1 SV=4 - [BAZ2A_HUMAN]	1	2	2	2	1.254	0.794	1.048	1.661	0.666	0.679	1.083	0.48	0.587
Q9BXC9	Bardet-Biedl syndrome 2 protein OS=Homo sapiens GN=BBS2 PE=1 SV=1 - [BBS2_HUMAN]	1	1	1	1	0.772	1.108	0.867	0.794	0.856	0.707	0.77	3.158	0.659
P50895	Basal cell adhesion molecule OS=Homo sapiens GN=BCAM PE=1 SV=2 - [BCAM_HUMAN]	1	6	6	6	0.905	0.773	0.859	0.999	0.968	0.914	0.866	1.131	0.881
Q6ZUJ8	Phosphoinositide 3-kinase adapter protein 1 OS=Homo sapiens GN=PIK3AP1 PE=1 SV=2 - [BCAP_HUMAN]	1	1	1	1
P54687	Branched-chain-amino-acid aminotransferase, cytosolic OS=Homo sapiens GN=BCAT1 PE=1 SV=3 - [BCAT1_HUMAN]	1	3	3	5	1.034	1.153	1.248	0.969	0.954	0.779	1.226	0.814	0.839
O15382	Branched-chain-amino-acid aminotransferase, mitochondrial OS=Homo sapiens GN=BCAT2 PE=1 SV=2 - [BCAT2_HUMAN]	1	2	2	2	1.101	0.968	1.124	1.267	1.116	1.094	1.05	1.18	0.977
Q9P287	BRCA2 and CDKN1A-interacting protein OS=Homo sapiens GN=BCCIP PE=1 SV=1 - [BCCIP_HUMAN]	1	2	2	3	0.725	1.237	0.816	0.924	0.419	0.472	0.962	0.592	0.561
P10415	Apoptosis regulator Bcl-2 OS=Homo sapiens GN=BCL2 PE=1 SV=2 - [BCL2_HUMAN]	1	1	1	1	1.164	1.318	1.536	1.864	1.299	1.691	1.769	1.388	2.095
Q4VC05	B-cell CLL/lymphoma 7 protein family member A OS=Homo sapiens GN=BCL7A PE=1 SV=1 - [BCL7A_HUMAN]	3	2	2	2	3.187	0.529	1.451	1.852	1.404	1.433	1.402	0.685	1.088
Q86UU0	B-cell CLL/lymphoma 9-like protein OS=Homo sapiens GN=BCL9L PE=1 SV=1 - [BCL9L_HUMAN]	1	1	1	1	1.604	0.883	0.97	0.943	0.931	1.213	0.858	0.967	1.156
Q9NYF8	Bcl-2-associated transcription factor 1 OS=Homo sapiens GN=BCLAF1 PE=1 SV=2 - [BCLF1_HUMAN]	1	8	8	12	0.998	1.058	0.935	1.043	0.946	0.987	0.954	0.552	0.853
P11274	Breakpoint cluster region protein OS=Homo sapiens GN=BCR PE=1 SV=2 - [BCR_HUMAN]	2	6	6	6	0.925	1.121	1.207	1.027	1.947	1.703	1.341	1.408	1.672
Q9Y276	Mitochondrial chaperone BCS1 OS=Homo sapiens GN=BCS1L PE=1 SV=1 - [BCS1_HUMAN]	1	2	2	2	0.818	0.982	0.971	1.148	1.324	1.127	1.083	1.621	1.36
Q8IYS8	Putative biorientation of chromosomes in cell division protein 1-like 2 OS=Homo sapiens GN=BOD1L2 PE=5 SV=2 - [BD1L2_HUMAN]	2	1	1	1	2.633	1.211	1.456	1.416	0.681	0.683	1.639	0.608	0.859
Q9BUT1	3-hydroxybutyrate dehydrogenase type 2 OS=Homo sapiens GN=BDH2 PE=1 SV=2 - [BDH2_HUMAN]	2	5	6	7	1.215	1.099	1.132	1.105	1.888	1.337	1.169	2.278	1.378
Q02338	D-beta-hydroxybutyrate dehydrogenase, mitochondrial OS=Homo sapiens GN=BDH1 PE=1 SV=3 - [BDH_HUMAN]	1	1	1	1	0.986	0.835	0.318	1.214	0.598	0.525	0.284	0.72	0.754
Q5T5X7	BEN domain-containing protein 3 OS=Homo sapiens GN=BEND3 PE=1 SV=1 - [BEND3_HUMAN]	1	1	1	1	0.481	0.715	0.272	0.752	0.885	0.776	0.403	1.322	0.414
P16278	Beta-galactosidase OS=Homo sapiens GN=GLB1 PE=1 SV=2 - [BGAL_HUMAN]	1	3	3	3	0.861	0.824	0.704	0.952	1.1	0.997	0.659	1.398	1.227
Q15582	Transforming growth factor-beta-induced protein ig-h3 OS=Homo sapiens GN=TGFBI PE=1 SV=1 - [BGH3_HUMAN]	1	2	2	2	1.167	0.964	1.083	1.098	2.188	2.079	1.071	1.653	1.876
P08236	Beta-glucuronidase OS=Homo sapiens GN=GUSB PE=1 SV=2 - [BGLR_HUMAN]	1	9	9	10	1.672	0.907	1.55	2.012	1.274	1.173	1.432	2.051	1.154
Q8TD16	Protein bicaudal D homolog 2 OS=Homo sapiens GN=BICD2 PE=1 SV=1 - [BICD2_HUMAN]	1	2	2	2	1.053	0.941	1.173	1.047	1.196	1.412	1.353	1.467	1.328
P53004	Biliverdin reductase A OS=Homo sapiens GN=BLVRA PE=1 SV=2 - [BIEA_HUMAN]	1	4	4	4	0.855	1.189	0.83	0.768	2.347	1.993	0.832	1.538	1.72
Q9Y6D6	Brefeldin A-inhibited guanine nucleotide-exchange protein 1 OS=Homo sapiens GN=ARFGEF1 PE=1 SV=2 - [BIG1_HUMAN]	2	5	5	5	0.523	1.125	0.569	0.603	0.581	0.621	0.554	0.603	0.654
Q5TH69	Brefeldin A-inhibited guanine nucleotide-exchange protein 3 OS=Homo sapiens GN=ARFGEF3 PE=1 SV=3 - [BIG3_HUMAN]	1	2	2	2	0.622	1.266	0.82	0.656	1.338	1.093	0.839	1.287	1.155
O00499	Myc box-dependent-interacting protein 1 OS=Homo sapiens GN=BIN1 PE=1 SV=1 - [BIN1_HUMAN]	1	4	4	5	1.556	0.868	1.523	1.129	2.552	3.098	1.452	2.386	2.363
Q13490	Baculoviral IAP repeat-containing protein 2 OS=Homo sapiens GN=BIRC2 PE=1 SV=2 - [BIRC2_HUMAN]	1	1	1	1	1.252	1.046	1.266	0.902	1.209	1.229	1.326	1.292	1.214
Q9NR09	Baculoviral IAP repeat-containing protein 6 OS=Homo sapiens GN=BIRC6 PE=1 SV=2 - [BIRC6_HUMAN]	1	3	3	3	0.511	1.236	0.68	0.732	0.564	0.608	0.792	0.794	0.76
Q6QNY0	Biogenesis of lysosome-related organelles complex 1 subunit 3 OS=Homo sapiens GN=BLOC1S3 PE=1 SV=1 - [BL1S3_HUMAN]	1	1	1	1	1.133	1.202	1.086	0.957	1.235	1.313	1.149	1.259	1.209
Q13867	Bleomycin hydrolase OS=Homo sapiens GN=BLMH PE=1 SV=1 - [BLMH_HUMAN]	1	4	4	7	1.086	1.185	1.379	1.161	1.092	1.179	1.357	1.293	1.195
P54132	Bloom syndrome protein OS=Homo sapiens GN=BLM PE=1 SV=1 - [BLM_HUMAN]	1	1	2	2	0.62	1.027	0.606	0.87	0.421	0.489	0.652	0.483	0.569
P30043	Flavin reductase (NADPH) OS=Homo sapiens GN=BLVRB PE=1 SV=3 - [BLVRB_HUMAN]	1	2	2	4	1.063	1.202	0.98	0.989	1.162	1.099	0.979	1.691	1.08
P35226	Polycomb complex protein BMI-1 OS=Homo sapiens GN=BMI1 PE=1 SV=2 - [BMI1_HUMAN]	2	2	2	2	1.243	1.067	1.209	1.305	0.844	0.892	1.185	0.949	1.026
P13497	Bone morphogenetic protein 1 OS=Homo sapiens GN=BMP1 PE=1 SV=2 - [BMP1_HUMAN]	2	3	3	4	0.726	0.928	1.128	0.928	1.653	3.055	1.077	2.215	2.154
Q14692	Ribosome biogenesis protein BMS1 homolog OS=Homo sapiens GN=BMS1 PE=1 SV=1 - [BMS1_HUMAN]	1	6	6	6	0.612	0.831	0.556	0.907	0.405	0.578	0.56	0.396	0.522
Q12983	BCL2/adenovirus E1B 19 kDa protein-interacting protein 3 OS=Homo sapiens GN=BNIP3 PE=1 SV=2 - [BNIP3_HUMAN]	1	1	1	1	0.509	0.364	0.725	0.653	0.739	0.605	0.773	0.608	0.533
Q8NFC6	Biorientation of chromosomes in cell division protein 1-like 1 OS=Homo sapiens GN=BOD1L1 PE=1 SV=2 - [BD1L1_HUMAN]	1	1	2	4	1.125	0.594	0.338	0.559	0.445	0.638	0.343	0.356	0.536
O75936	Gamma-butyrobetaine dioxygenase OS=Homo sapiens GN=BBOX1 PE=1 SV=1 - [BODG_HUMAN]	1	1	1	1	1.14	0.927	1.236	1.11	3.165	1.857	1.149	5.072	1.947
Q9H3K6	BolA-like protein 2 OS=Homo sapiens GN=BOLA2 PE=1 SV=1 - [BOLA2_HUMAN]	1	1	1	1	1.043	1.199	0.903	0.795	0.767	0.77	0.961	0.814	0.778
Q14137	Ribosome biogenesis protein BOP1 OS=Homo sapiens GN=BOP1 PE=1 SV=2 - [BOP1_HUMAN]	1	8	8	8	0.643	0.878	0.559	0.846	0.485	0.494	0.558	0.45	0.475
Q53HL2	Borealin OS=Homo sapiens GN=CDCA8 PE=1 SV=2 - [BOREA_HUMAN]	1	1	1	1	0.907	0.898	0.77	0.948	0.418	0.486	0.743	0.393	0.402
Q9H3Q1	Cdc42 effector protein 4 OS=Homo sapiens GN=CDC42EP4 PE=1 SV=1 - [BORG4_HUMAN]	1	1	1	1	2.429	1.008	2.756	1.615	3.919	3.381	2.952	5.604	4.113
Q86WA6	Valacyclovir hydrolase OS=Homo sapiens GN=BPHL PE=1 SV=1 - [BPHL_HUMAN]	1	4	4	5	1.547	0.929	1.008	0.935	0.919	0.735	0.901	1.038	0.816
P50747	Biotin--protein ligase OS=Homo sapiens GN=HLCS PE=1 SV=1 - [BPL1_HUMAN]	1	2	2	2	1.071	0.845	1.166	0.486	1.207	1.279	1.057	1.162	1.374
O95861	3'(2'),5'-bisphosphate nucleotidase 1 OS=Homo sapiens GN=BPNT1 PE=1 SV=1 - [BPNT1_HUMAN]	1	5	5	5	1.423	0.965	1.404	1.125	2.18	1.955	1.406	2.61	1.907
Q12830	Nucleosome-remodeling factor subunit BPTF OS=Homo sapiens GN=BPTF PE=1 SV=3 - [BPTF_HUMAN]	1	5	5	5	0.689	0.695	0.535	0.834	0.456	0.504	0.513	0.526	0.523
O95563	Mitochondrial pyruvate carrier 2 OS=Homo sapiens GN=MPC2 PE=1 SV=1 - [MPC2_HUMAN]	1	1	1	1	0.799	0.996	1.174	1.011	1.831	1.489	1.275	1.714	1.79
O95696	Bromodomain-containing protein 1 OS=Homo sapiens GN=BRD1 PE=1 SV=1 - [BRD1_HUMAN]	2	3	3	3	1.28	0.842	1.282	1.819	0.865	1.098	1.353	0.728	0.894
Q15059	Bromodomain-containing protein 3 OS=Homo sapiens GN=BRD3 PE=1 SV=1 - [BRD3_HUMAN]	2	1	4	4	1.31	0.905	0.83	1.019	0.915	0.84	0.885	1.02	0.888
O60885	Bromodomain-containing protein 4 OS=Homo sapiens GN=BRD4 PE=1 SV=2 - [BRD4_HUMAN]	2	5	8	9	1.357	0.768	0.896	1.068	0.798	0.787	0.966	0.687	0.738
Q9NPI1	Bromodomain-containing protein 7 OS=Homo sapiens GN=BRD7 PE=1 SV=1 - [BRD7_HUMAN]	1	2	2	2	2.409	0.469	0.717	0.927	0.786	0.749	0.706	0.577	0.547
Q9H0E9	Bromodomain-containing protein 8 OS=Homo sapiens GN=BRD8 PE=1 SV=2 - [BRD8_HUMAN]	1	1	1	2	1.138	0.783	0.79	0.951	0.773	0.841	0.77	0.743	0.806
Q9H8M2	Bromodomain-containing protein 9 OS=Homo sapiens GN=BRD9 PE=1 SV=2 - [BRD9_HUMAN]	1	1	1	1	3.189	0.81	3.52	0.908	0.795			1.103	1.179
Q5VTR2	E3 ubiquitin-protein ligase BRE1A OS=Homo sapiens GN=RNF20 PE=1 SV=2 - [BRE1A_HUMAN]	2	5	6	8	1.235	0.913	0.786	0.847	0.753	0.947	0.797	0.632	0.812
O75150	E3 ubiquitin-protein ligase BRE1B OS=Homo sapiens GN=RNF40 PE=1 SV=4 - [BRE1B_HUMAN]	1	2	3	4	1.06	1.084	1.079	1.082	0.773	0.834	1.074	0.854	0.95
Q9NXR7	BRCA1-A complex subunit BRE OS=Homo sapiens GN=BRE PE=1 SV=2 - [BRE_HUMAN]	1	1	1	1	0.689	1.136	1.004	0.967	1.169	1.106	1.04	1.485	1.058
Q5VW32	BRO1 domain-containing protein BROX OS=Homo sapiens GN=BROX PE=1 SV=1 - [BROX_HUMAN]	1	2	2	2	0.893	1.103	1.034	0.963	1.889	1.665	1.11	1.603	1.554
Q9NSI6	Bromodomain and WD repeat-containing protein 1 OS=Homo sapiens GN=BRWD1 PE=1 SV=4 - [BRWD1_HUMAN]	1	1	1	1	1.196	0.498	0.405	0.664	0.493	0.663	0.427	0.356	0.639
Q8TDN6	Ribosome biogenesis protein BRX1 homolog OS=Homo sapiens GN=BRIX1 PE=1 SV=2 - [BRX1_HUMAN]	1	6	6	6	0.675	0.938	0.772	0.985	0.442	0.507	0.774	0.545	0.627
Q96G97	Seipin OS=Homo sapiens GN=BSCL2 PE=1 SV=3 - [BSCL2_HUMAN]	1	3	3	3	0.906	1.001	1.4	1.032	2.15	1.656	1.413	2.622	1.824
Q8WVV5	Butyrophilin subfamily 2 member A2 OS=Homo sapiens GN=BTN2A2 PE=2 SV=2 - [BT2A2_HUMAN]	2	1	1	1	0.998	0.346	0.944	0.741	1.796	2.254	1.093	0.726	1.309
Q96K17	Transcription factor BTF3 homolog 4 OS=Homo sapiens GN=BTF3L4 PE=1 SV=1 - [BT3L4_HUMAN]	1	1	2	3	1.009	1.086	1.042	0.895	1.003	1.226	1.033	0.953	0.939
O14981	TATA-binding protein-associated factor 172 OS=Homo sapiens GN=BTAF1 PE=1 SV=2 - [BTAF1_HUMAN]	1	2	2	2	0.794	1.192	1.036	1.017	0.947	1.015	1.089	1.045	1.086
A6NE02	BTB/POZ domain-containing protein 17 OS=Homo sapiens GN=BTBD17 PE=2 SV=1 - [BTBDH_HUMAN]	1	1	1	1	1.018	0.688	0.987	0.842	1.176	1.147	0.9	0.913	1.073
P20290	Transcription factor BTF3 OS=Homo sapiens GN=BTF3 PE=1 SV=1 - [BTF3_HUMAN]	1	5	6	14	1.012	1.124	0.641	0.618	0.589	0.651	0.658	0.512	0.575
O43684	Mitotic checkpoint protein BUB3 OS=Homo sapiens GN=BUB3 PE=1 SV=1 - [BUB3_HUMAN]	1	7	7	16	1.12	1.133	0.894	0.979	0.692	0.731	0.942	0.756	0.766
Q9BRD0	BUD13 homolog OS=Homo sapiens GN=BUD13 PE=1 SV=1 - [BUD13_HUMAN]	1	3	3	3	1.318	0.93	0.992	1.07	0.812	0.766	1.017	0.699	0.756
P41223	Protein BUD31 homolog OS=Homo sapiens GN=BUD31 PE=1 SV=2 - [BUD31_HUMAN]	1	3	3	3	1.319	0.661	1.334	1.404	0.916	0.94	1.342	1.002	1.197
Q13895	Bystin OS=Homo sapiens GN=BYSL PE=1 SV=3 - [BYST_HUMAN]	1	6	6	9	0.664	0.917	0.773	0.899	0.704	0.728	0.725	0.521	0.569
Q7L1Q6	Basic leucine zipper and W2 domain-containing protein 1 OS=Homo sapiens GN=BZW1 PE=1 SV=1 - [BZW1_HUMAN]	1	11	14	32	0.685	1.227	0.925	0.861	0.973	1.015	0.918	1.064	1.12
Q9Y6E2	Basic leucine zipper and W2 domain-containing protein 2 OS=Homo sapiens GN=BZW2 PE=1 SV=1 - [BZW2_HUMAN]	1	10	13	17	0.832	1.088	1.541	0.999	0.795	0.822	1.567	0.688	0.938
Q8NE86	Calcium uniporter protein, mitochondrial OS=Homo sapiens GN=MCU PE=1 SV=1 - [MCU_HUMAN]	1	3	3	3	0.557	0.944	0.738	0.737	0.728	0.765	0.688	0.776	0.653
Q8IYA2	Coiled-coil domain-containing protein 144C OS=Homo sapiens GN=CCDC144C PE=2 SV=3 - [C144C_HUMAN]	3	1	1	1	1.771	0.469	0.535	0.867	1.018	0.909	0.468	0.548	0.519
Q69YN2	CWF19-like protein 1 OS=Homo sapiens GN=CWF19L1 PE=1 SV=2 - [C19L1_HUMAN]	1	1	1	1	0.793	1.415	1.018	1.11	0.638	0.712	0.933	1.234	0.863
Q2TBE0	CWF19-like protein 2 OS=Homo sapiens GN=CWF19L2 PE=1 SV=4 - [C19L2_HUMAN]	1	1	1	1	1.388	0.821	0.84	0.992	0.486	0.614	0.636	0.371	0.412
Q13901	Nuclear nucleic acid-binding protein C1D OS=Homo sapiens GN=C1D PE=1 SV=1 - [C1D_HUMAN]	1	1	1	1	1.13	1.026	1.183	1.074	0.443	0.594	1.109	0.418	0.646
P11586	C-1-tetrahydrofolate synthase, cytoplasmic OS=Homo sapiens GN=MTHFD1 PE=1 SV=3 - [C1TC_HUMAN]	1	19	20	34	0.8	1.112	0.571	0.602	0.594	0.629	0.587	0.638	0.674
Q6UB35	Monofunctional C1-tetrahydrofolate synthase, mitochondrial OS=Homo sapiens GN=MTHFD1L PE=1 SV=1 - [C1TM_HUMAN]	1	2	3	4	0.525	1.062	0.59	0.827	0.41	0.536	0.633	0.564	0.605
Q96HQ2	CDKN2AIP N-terminal-like protein OS=Homo sapiens GN=CDKN2AIPNL PE=1 SV=1 - [C2AIL_HUMAN]	1	1	1	1	0.844	1.025	0.933	0.837	0.762	0.698	0.964	0.6	0.692
Q6P1N0	Coiled-coil and C2 domain-containing protein 1A OS=Homo sapiens GN=CC2D1A PE=1 SV=1 - [C2D1A_HUMAN]	1	5	5	5	0.917	1.271	0.81	0.901	1.159	1.116	0.844	1.373	1.301
Q5T0F9	Coiled-coil and C2 domain-containing protein 1B OS=Homo sapiens GN=CC2D1B PE=1 SV=1 - [C2D1B_HUMAN]	1	1	1	1	0.941	1.324	0.951	0.972	1.131	1.212	0.949	1.643	1.321
Q9Y5P4	Collagen type IV alpha-3-binding protein OS=Homo sapiens GN=COL4A3BP PE=1 SV=1 - [C43BP_HUMAN]	1	4	4	5	0.977	1.078	0.754	0.71	0.891	0.915	0.748	0.838	0.831
Q6ZSJ8	Uncharacterized protein C1orf122 OS=Homo sapiens GN=C1orf122 PE=2 SV=2 - [CA122_HUMAN]	1	1	1	1	1.191	0.539	0.295	0.525	0.891	1.656	0.36	0.725	1.115
Q9NWV4	UPF0587 protein C1orf123 OS=Homo sapiens GN=C1orf123 PE=1 SV=1 - [CA123_HUMAN]	1	2	2	3	1.885	1.071	1.157	0.982	1.065	1.085	1.243	1.196	1.129
Q96BR5	Sel1 repeat-containing protein 1 OS=Homo sapiens GN=SELRC1 PE=1 SV=2 - [SELR1_HUMAN]	1	3	3	5	1.18	0.876	0.757	0.879	0.578	0.765	0.695	0.774	0.801
Q9H425	Uncharacterized protein C1orf198 OS=Homo sapiens GN=C1orf198 PE=1 SV=1 - [CA198_HUMAN]	1	2	2	2	2.526	0.894	1.52	1.168	2.742	3.089	1.183	3.103	1.93
Q9Y376	Calcium-binding protein 39 OS=Homo sapiens GN=CAB39 PE=1 SV=1 - [CAB39_HUMAN]	2	4	4	4	0.794	1.251	1.09	0.772	1.601	1.596	1.24	1.604	1.283
Q9BRK5	45 kDa calcium-binding protein OS=Homo sapiens GN=SDF4 PE=1 SV=1 - [CAB45_HUMAN]	1	4	4	6	1.625	0.669	1.11	1.109	0.738	0.897	1.132	0.705	0.868
P43155	Carnitine O-acetyltransferase OS=Homo sapiens GN=CRAT PE=1 SV=5 - [CACP_HUMAN]	1	6	6	6	1.148	0.984	1.304	1.339	2.572	1.684	1.307	3.351	1.897
P12830	Cadherin-1 OS=Homo sapiens GN=CDH1 PE=1 SV=3 - [CADH1_HUMAN]	1	5	5	7	0.501	0.808	0.386	0.86	0.358	0.496	0.376	0.399	0.346
P19022	Cadherin-2 OS=Homo sapiens GN=CDH2 PE=1 SV=4 - [CADH2_HUMAN]	1	2	2	2	3.236	0.78	3.138	2.623	5.157	4.063	3.031	6.766	4.97
P55285	Cadherin-6 OS=Homo sapiens GN=CDH6 PE=1 SV=1 - [CADH6_HUMAN]	1	2	2	2	1.922	0.995	2.955	1.662	1.801	2.046	3.004	1.689	1.928
Q9BY67	Cell adhesion molecule 1 OS=Homo sapiens GN=CADM1 PE=1 SV=2 - [CADM1_HUMAN]	1	1	1	1	2.032	0.977	1.266	2.637	1.63	1.734	1.264	1.921	1.436
Q8N3J6	Cell adhesion molecule 2 OS=Homo sapiens GN=CADM2 PE=2 SV=1 - [CADM2_HUMAN]	1	1	1	1	0.269	0.283	1.73	0.407	28.212	6.881	0.813	14.608	8.591
Q8NFZ8	Cell adhesion molecule 4 OS=Homo sapiens GN=CADM4 PE=1 SV=1 - [CADM4_HUMAN]	1	1	1	1	1.16	1.098	1.63	1.231	1.635	1.567	1.586	2.144	1.92
Q13111	Chromatin assembly factor 1 subunit A OS=Homo sapiens GN=CHAF1A PE=1 SV=2 - [CAF1A_HUMAN]	1	2	2	2	1.43	0.605	0.654	0.701	0.74	0.643	0.832	0.308	0.592
Q13112	Chromatin assembly factor 1 subunit B OS=Homo sapiens GN=CHAF1B PE=1 SV=1 - [CAF1B_HUMAN]	1	3	3	3	0.764	1.163	0.646	0.785	0.343	0.422	0.589	0.364	0.437
P00918	Carbonic anhydrase 2 OS=Homo sapiens GN=CA2 PE=1 SV=2 - [CAH2_HUMAN]	1	2	2	5	1.218	1.354	1.603	1.44	3.017	1.403	1.53	5.435	1.937
P22748	Carbonic anhydrase 4 OS=Homo sapiens GN=CA4 PE=1 SV=2 - [CAH4_HUMAN]	1	2	2	5	3.759	1.022	2.024	2.075	0.843	0.922	2.3	1.053	0.907
P62158	Calmodulin OS=Homo sapiens GN=CALM1 PE=1 SV=2 - [CALM_HUMAN]	3	4	4	9	1.83	0.893	1.488	0.987	1.198	1.158	1.49	1.211	1.21
P27797	Calreticulin OS=Homo sapiens GN=CALR PE=1 SV=1 - [CALR_HUMAN]	2	10	10	45	1.333	0.853	1.006	0.929	0.897	1.013	0.955	0.813	0.966
O43852	Calumenin OS=Homo sapiens GN=CALU PE=1 SV=2 - [CALU_HUMAN]	1	4	4	11	1.468	0.782	1.2	0.974	1.004	1.154	1.141	1.082	1.073
P27824	Calnexin OS=Homo sapiens GN=CANX PE=1 SV=2 - [CALX_HUMAN]	1	9	10	43	0.857	0.779	1.352	1.041	1.571	1.487	1.312	1.774	1.45
Q8NCB2	CaM kinase-like vesicle-associated protein OS=Homo sapiens GN=CAMKV PE=2 SV=2 - [CAMKV_HUMAN]	1	1	1	1	0.472	0.956	0.874	0.556	0.832	0.689	0.941	0.972	0.821
P49069	Calcium signal-modulating cyclophilin ligand OS=Homo sapiens GN=CAMLG PE=1 SV=1 - [CAMLG_HUMAN]	1	1	1	1	1.057	1.063	1.826	1.118	1.897	1.536	1.956	1.181	1.758
Q5T5Y3	Calmodulin-regulated spectrin-associated protein 1 OS=Homo sapiens GN=CAMSAP1 PE=1 SV=2 - [CAMP1_HUMAN]	3	2	4	4	1.715	0.555	1.287	0.666	2.518	1.841	1.118	1.127	1.235
Q9P1Y5	Calmodulin-regulated spectrin-associated protein 3 OS=Homo sapiens GN=CAMSAP3 PE=1 SV=2 - [CAMP3_HUMAN]	3	2	3	3	1.136	0.641	0.75	0.741	1.418	1.066	0.769	0.978	0.826
P07384	Calpain-1 catalytic subunit OS=Homo sapiens GN=CAPN1 PE=1 SV=1 - [CAN1_HUMAN]	1	9	9	17	0.774	1.115	0.891	0.813	1.217	1.184	0.814	1.332	1.286
P17655	Calpain-2 catalytic subunit OS=Homo sapiens GN=CAPN2 PE=1 SV=6 - [CAN2_HUMAN]	1	8	8	8	0.898	1.133	1.357	1.066	1.72	2.068	1.422	2.15	2.087
O15484	Calpain-5 OS=Homo sapiens GN=CAPN5 PE=1 SV=2 - [CAN5_HUMAN]	1	2	2	3	0.854	0.805	0.69	0.842	1.956	1.257	0.799	2.248	1.262
P63098	Calcineurin subunit B type 1 OS=Homo sapiens GN=PPP3R1 PE=1 SV=2 - [CANB1_HUMAN]	1	1	1	1	1.23	1.021	1.386	0.9	1.333	1.141	1.263	1.034	1.178
Q86VP6	Cullin-associated NEDD8-dissociated protein 1 OS=Homo sapiens GN=CAND1 PE=1 SV=2 - [CAND1_HUMAN]	1	26	27	49	0.828	1.092	1.187	1.176	1.314	1.251	1.197	1.344	1.335
O75155	Cullin-associated NEDD8-dissociated protein 2 OS=Homo sapiens GN=CAND2 PE=1 SV=3 - [CAND2_HUMAN]	1	2	3	5	0.686	0.795	0.876	0.726	1.411	1.248	0.807	1.165	1.134
Q8WVQ1	Soluble calcium-activated nucleotidase 1 OS=Homo sapiens GN=CANT1 PE=1 SV=1 - [CANT1_HUMAN]	1	1	1	2	1.922	0.327	0.608	0.467	1.566	1.312	0.612	0.354	0.319
Q01518	Adenylyl cyclase-associated protein 1 OS=Homo sapiens GN=CAP1 PE=1 SV=5 - [CAP1_HUMAN]	1	14	16	36	0.986	1.1	0.993	0.803	1.147	1.229	1.005	1.332	1.295
P40123	Adenylyl cyclase-associated protein 2 OS=Homo sapiens GN=CAP2 PE=1 SV=1 - [CAP2_HUMAN]	1	8	10	12	1.295	1.028	1.257	1.107	1.646	1.871	1.297	2.32	1.807
P40121	Macrophage-capping protein OS=Homo sapiens GN=CAPG PE=1 SV=2 - [CAPG_HUMAN]	1	4	4	4	0.706	1.084	0.525	0.651	0.743	0.739	0.5	0.931	0.693
O75052	Carboxyl-terminal PDZ ligand of neuronal nitric oxide synthase protein OS=Homo sapiens GN=NOS1AP PE=1 SV=3 - [CAPON_HUMAN]	1	1	1	1	0.974	0.957	0.749	0.806	0.756	0.81	0.737	0.769	0.825
Q14444	Caprin-1 OS=Homo sapiens GN=CAPRIN1 PE=1 SV=2 - [CAPR1_HUMAN]	1	4	4	8	1.169	1.262	1.001	0.822	0.948	0.986	0.969	0.817	1.052
Q9ULU8	Calcium-dependent secretion activator 1 OS=Homo sapiens GN=CADPS PE=1 SV=3 - [CAPS1_HUMAN]	2	3	3	3	1.231	1.25	1.852	1.127	2.037	1.54	1.745	1.731	2.087
P47756	F-actin-capping protein subunit beta OS=Homo sapiens GN=CAPZB PE=1 SV=4 - [CAPZB_HUMAN]	1	9	9	24	1.187	1.036	1.016	1.016	1.203	1.142	0.991	0.994	1.104
Q9NXV6	CDKN2A-interacting protein OS=Homo sapiens GN=CDKN2AIP PE=1 SV=3 - [CARF_HUMAN]	1	1	1	1	1.035	0.852	1.084	1.553	0.766	0.768	1.011	0.891	0.886
Q8IW45	ATP-dependent (S)-NAD(P)H-hydrate dehydratase OS=Homo sapiens GN=CARKD PE=1 SV=1 - [NNRD_HUMAN]	1	3	3	3	0.892	1.131	1.137	1.2	1.102	1.087	1.18	1.362	1.233
Q86X55	Histone-arginine methyltransferase CARM1 OS=Homo sapiens GN=CARM1 PE=1 SV=3 - [CARM1_HUMAN]	1	5	5	5	0.768	1.201	0.773	0.778	0.618	0.726	0.798	0.73	0.659
P42574	Caspase-3 OS=Homo sapiens GN=CASP3 PE=1 SV=2 - [CASP3_HUMAN]	1	1	1	1	0.634	1.239	0.613	0.631	0.602	0.612	0.654	0.443	0.628
P55212	Caspase-6 OS=Homo sapiens GN=CASP6 PE=1 SV=2 - [CASP6_HUMAN]	1	5	5	5	1.201	1.317	1.007	1.303	0.889	0.877	1.034	0.903	0.887
Q13948	Protein CASP OS=Homo sapiens GN=CUX1 PE=1 SV=2 - [CASP_HUMAN]	1	1	1	1	0.933	0.58	0.623	0.867	0.735	0.736	0.579	0.718	0.655
P04040	Catalase OS=Homo sapiens GN=CAT PE=1 SV=3 - [CATA_HUMAN]	1	3	3	3	1.322	0.993	1.097	0.86	1.296	1.355	1.162	2.028	1.467
P07858	Cathepsin B OS=Homo sapiens GN=CTSB PE=1 SV=3 - [CATB_HUMAN]	1	1	1	1	1.721	1.045	1.471	1.664	1.298	1.547	1.548	2.305	1.983
P53634	Dipeptidyl peptidase 1 OS=Homo sapiens GN=CTSC PE=1 SV=2 - [CATC_HUMAN]	1	4	4	8	1.831	0.883	0.746	1.445	0.472	0.517	0.669	0.523	0.531
P07339	Cathepsin D OS=Homo sapiens GN=CTSD PE=1 SV=1 - [CATD_HUMAN]	3	9	9	51	1.397	0.85	0.739	1.082	0.826	0.957	0.715	0.951	0.989
Q9UBR2	Cathepsin Z OS=Homo sapiens GN=CTSZ PE=1 SV=1 - [CATZ_HUMAN]	1	3	3	4	1.485	0.866	1.032	1.536	0.794	0.905	1.015	0.762	0.851
Q03135	Caveolin-1 OS=Homo sapiens GN=CAV1 PE=1 SV=4 - [CAV1_HUMAN]	1	3	3	4	0.772	0.981	1.053	0.659	2.843	3.947	0.932	2.543	2.641
Q13938	Calcyphosin OS=Homo sapiens GN=CAPS PE=1 SV=1 - [CAYP1_HUMAN]	1	3	3	6	0.968	0.935	1.146	1.057	1.617	1.457	1.144	7.775	1.39
P52907	F-actin-capping protein subunit alpha-1 OS=Homo sapiens GN=CAPZA1 PE=1 SV=3 - [CAZA1_HUMAN]	2	4	4	6	1.199	1.15	1.095	1.175	1.158	1.137	1.061	1.725	1.243
Q9UKZ1	UPF0760 protein C2orf29 OS=Homo sapiens GN=C2orf29 PE=1 SV=1 - [CB029_HUMAN]	1	1	1	1	0.792	0.895	0.608	0.706	0.923	0.948	0.647	0.73	0.842
Q9H6V9	UPF0554 protein C2orf43 OS=Homo sapiens GN=C2orf43 PE=1 SV=1 - [CB043_HUMAN]	1	1	1	3	1.051	1.133	1.437	1.614	0.93	0.932	1.555	1.275	1.032
Q8WWC4	Uncharacterized protein C2orf47, mitochondrial OS=Homo sapiens GN=C2orf47 PE=1 SV=1 - [CB047_HUMAN]	1	2	2	2	0.63	0.752	0.554	0.755	0.506	0.593	0.589	0.491	0.646
A6NCS6	Uncharacterized protein C2orf72 OS=Homo sapiens GN=C2orf72 PE=2 SV=2 - [CB072_HUMAN]	2	1	1	1
Q6GMV3	Putative peptidyl-tRNA hydrolase PTRHD1 OS=Homo sapiens GN=PTRHD1 PE=1 SV=1 - [PTRD1_HUMAN]	1	2	2	2	1.325	1.117	1.21	0.924	1.342	1.232	1.142	1.122	1.27
P22681	E3 ubiquitin-protein ligase CBL OS=Homo sapiens GN=CBL PE=1 SV=2 - [CBL_HUMAN]	2	2	2	2	0.807	1.203	1.256	1.097	0.991	0.896	1.269	1.326	1.022
Q9UPW5	Cytosolic carboxypeptidase 1 OS=Homo sapiens GN=AGTPBP1 PE=1 SV=3 - [CBPC1_HUMAN]	1	1	1	1	0.587	1.291	0.84	0.838	0.751	0.754	0.942	0.858	0.988
O75976	Carboxypeptidase D OS=Homo sapiens GN=CPD PE=1 SV=2 - [CBPD_HUMAN]	1	4	4	4	0.862	1.16	0.972	1.04	1.25	1.201	0.94	1.028	1.089
P16870	Carboxypeptidase E OS=Homo sapiens GN=CPE PE=1 SV=1 - [CBPE_HUMAN]	1	2	2	2	0.987	0.935	1.482	1.326	1.858	1.607	1.527	2.318	1.748
[truncated: 4,046 more rows]

## Sheet: 171105
UniProt Accession	Description	# Proteins	# Unique Peptides	# Peptides	# PSMs	127_C/126	127_N/126	128_C/126	128_N/126	129_C/126	129_N/126	130_C/126	130_N/126	131/126
[truncated: 4,622 more rows]

[truncated: 4 more sheets: Aggregated Data, Study Design, Replicates Correlation, Legend]
