# Supplementary material for: The Dynamic Proteome of Oligodendrocyte Lineage Differentiation Features Planar Cell Polarity and Macroautophagy Pathways
Source: Gigascience. 2020 Oct 31;9(11):giaa116. doi: 10.1093/gigascience/giaa116 (PMC7601170; doi:10.1093/gigascience/giaa116)
Supplement: giaa116_Supplemental_Figures_and_Tables [file giaa116_supplemental_figures_and_tables.zip › Table S3.xlsx]

## Sheet: Quantified Proteins
Protein name	Relative Protein Expression
	Day0_r2	Day0_r3	Day8_r1	Day8_r2	Day8_r3	Day12_r1	Day12_r2	Day12_r3	Day20_r1	Day20_r2	Day20_r3	Day80_r1	Day80_r2	Day80_r3	Day120_r1	Day120_r2	Day120_r3
AAAS	0.87	1.008	0.788	0.712	0.626	0.995	0.837	0.99	0.618	0.608	0.644	0.471	0.58	0.438	0.518	0.703	0.516
AACS	1.374	1.26	0.668	0.51	0.572	0.78	0.988	0.803	0.673	0.614	0.712	0.558	0.403	0.544	0.539	0.518	0.693
AAMDC	1.062	1.066	1.57	1.469	2.366	1.139	1.09	1.218	1.154	1.018	1.314	1.67	1.635	1.697	1.441	1.045	1.555
AARS	1.26	1.201	0.562	0.589	0.65	0.593	0.679	0.641	0.541	0.581	0.574	1.035	0.868	0.937	0.975	0.973	1.04
AARS2	1.104	0.898	1.28	1.437	1.065	1.367	1.132	1.193	1.036	0.95	1.094	1.131	1.205	1.054	1.374	1.234	1.143
AARSD1	1.223	1.358	0.923	0.905	0.877	0.994	1.099	1.032	0.865	0.839	1.082	0.964	1.005	0.922	0.925	1.11	1.152
AASDHPPT	1.096	1.552	0.947	0.847	0.604	1.18	1.055	1.323	1.21	1.047	1.76	1.445	1.382	1.413	1.58	1.594	1.661
AASS	0.712	0.668	0.359	0.401	0.392	0.308	0.246	0.286	0.267	0.29	0.256	0.319	0.231	0.242	0.299	0.278	0.282
ABAT	0.988	0.978	1.105	1.134	1.016	1.243	1.105	1.072	3.226	2.211	1.882	6.628	4.639	3.421	7.429	5.25	3.858
ABCB6	1.025	0.728	0.967	1.192	0.765	1.066	1.077	0.674	1.129	1.075	0.884	2.819	1.83	3.656	2.477	2.682	5.146
ABCB7	0.843	0.963	0.769	0.746	0.67	0.842	0.922	0.847	0.875	0.965	0.818	0.864	0.765	0.803	1.153	1.001	1.063
ABCC1	0.763	0.781	1.213	0.728	0.67	1.188	0.993	0.844	1.268	1.324	0.622	1.262	0.964	0.923	1.323	1.494	1.102
ABCD3	0.938	0.981	1.06	0.893	0.88	1.482	1.364	1.249	0.975	1.139	0.888	1.611	1.379	2.069	2.99	2.373	2.59
ABCE1	1.34	1.25	0.629	0.604	0.633	0.751	0.821	0.826	0.672	0.629	0.865	0.596	0.579	0.614	0.631	0.654	0.724
ABCF1	1.05	1.136	0.954	0.832	0.952	0.918	0.87	0.971	0.761	0.696	0.846	0.774	0.699	0.707	0.69	0.659	0.691
ABCF2	1.227	1.079	0.777	0.943	0.757	0.696	0.82	0.792	0.77	0.738	0.742	0.823	0.705	0.863	0.849	0.821	0.674
ABCF3	1.105	1.187	0.776	0.659	0.729	0.607	0.804	0.822	0.816	0.676	0.81	0.909	0.863	0.862	0.899	0.995	0.954
ABHD10	0.864	0.872	1.59	1.391	1.356	1.432	1.153	1.263	1.418	1.095	1.238	1.614	1.404	1.283	2.037	1.338	1.356
ABHD11	0.982	0.965	1.641	1.913	1.678	1.587	1.698	1.665	1.03	1.061	1.117	1.215	1.287	0.929	1.388	1.602	1.187
ABHD12	0.892	0.982	1.037	0.799	0.856	1.239	1.092	1.226	0.914	0.786	1.196	1.089	0.956	1.125	1.338	1.122	1.5
ABHD14B	0.988	0.896	1.068	1.135	1.185	0.947	1.181	0.885	1.333	1.402	1.198	2.366	1.938	2.06	2.369	2.306	3.169
ABHD16A	1.021	0.405	1.169	0.97	1.106	1.161	1.175	0.665	1.316	1.252	0.88	1.559	1.437	2.921	1.586	1.565	2.158
ABI1	1.09	1.1	1.293	1.264	1.363	1.439	1.567	1.447	1.98	2.134	1.901	2.26	3.114	1.928	2.909	3.077	2.633
ABI2	1.05	1.25	1.418	1.454	1.699	1.334	1.183	1.473	1.491	1.42	2.109	1.782	1.774	1.702	1.884	1.996	2.7
ABL1	0.869	0.559	1.004	0.956	1.337	0.648	0.697	0.443	1.155	0.643	0.494	1.297	1.108	1.768	0.833	0.838	1.428
ACAA1	0.981	1.041	1.152	0.943	1.05	0.928	0.884	1.067	1.05	0.771	0.993	1.597	1.62	1.881	1.943	1.693	1.926
ACAA2	0.736	0.831	0.74	0.924	0.853	0.703	0.517	0.672	0.742	0.721	0.723	0.801	0.776	0.817	0.914	0.927	1.077
ACACA	1.203	1.292	0.645	0.523	0.453	0.608	0.739	0.603	0.641	0.556	0.627	0.585	0.483	0.51	0.805	0.71	0.645
ACAD10	0.748	0.79	1.334	0.856	0.88	1.412	1.262	1.791	0.626	0.673	0.562	0.963	0.79	0.599	1.179	0.999	1.249
ACAD8	0.921	0.992	1.012	1.069	1.072	1.089	0.774	0.915	0.692	0.82	0.683	0.835	0.783	0.777	1.079	0.911	1.01
ACAD9	0.917	0.892	0.948	0.851	0.832	1.139	1.182	1.223	1.105	0.918	1.153	1.035	0.855	0.863	1.222	0.911	0.957
ACADM	1.03	0.931	1.093	1.456	1.184	1.02	1.088	1.099	1.144	1.309	1.141	0.931	0.976	1.169	1.007	1.043	1.167
ACADS	0.88	1.028	1.692	1.169	1.22	2.156	1.489	3.264	1.531	0.875	1.742	2.269	1.537	2.131	2.575	2.354	4.34
ACADVL	0.989	0.997	0.965	0.872	0.857	1.266	1.221	1.356	0.771	0.75	0.828	0.963	0.867	1.03	1.114	1.298	1.332
ACAP2	1.062	1.067	0.907	1.119	1.063	0.67	0.989	0.955	1.204	1.056	0.932	0.994	1.017	1.302	0.778	1.077	1.205
ACAT1	0.802	0.662	0.922	1.336	1.351	0.692	0.822	0.805	0.809	0.824	0.939	1.402	1.337	1.551	1.205	1.286	1.365
ACAT2	1.158	1.286	0.995	1.031	1.071	1.101	1.042	0.962	2.419	1.865	1.808	2.165	1.928	1.862	2.149	1.391	1.59
ACBD3	1.089	1.032	1.081	1.019	0.95	0.979	1.156	0.951	1.065	0.907	1.031	1.458	1.362	1.22	1.178	1.08	1.274
ACBD6	1.122	1.281	0.918	0.834	0.870454	0.946	1.115	1.02362	1.221	1.166	1.11912	0.881	0.9	0.946292	0.886	1.173	1.03435
ACIN1	0.776	0.756	1.601	1.694	1.611	0.946	0.939	1.035	1.183	1.085	1.094	0.863	0.971	0.837	0.631	0.672	0.701
ACLY	1.352	1.26	0.759	0.621	0.644	0.848	1.024	0.802	0.91	0.753	0.858	0.762	0.629	0.72	0.875	0.784	0.792
ACO1	1.164	0.99	0.804	0.869	0.952	0.8	0.814	0.862	0.93	0.914	1.077	1.1	1.156	1.077	1.465	1.599	1.277
ACO2	0.786	0.912	1.148	1.429	1.28	1.025	0.89	1.144	0.878	0.802	1.16	1.755	1.589	1.587	2.205	1.927	1.527
ACOT1	1.024	1.213	1.438	1.108	1.147	1.585	1.555	1.706	1.028	0.971	1.208	2.269	1.586	1.955	2.664	2.147	3.845
ACOT13	0.947	0.936	0.794	1.005	1.034	0.724	0.731	0.788	0.766	0.664	0.78	0.827	0.741	0.756	0.917	0.802	0.95
ACOT7	1.19	1.221	0.478	0.572	0.797	0.381	0.488	0.683	0.717	0.646	0.772	0.928	0.764	1.047	0.654	0.678	0.874
ACOT9	0.87	0.891	0.821	0.841	0.686	0.751	0.777	0.819	0.573	0.819	0.625	0.892	0.799	0.843	0.998	0.976	1.004
ACOX1	0.786	1.032	0.817	0.719	0.681	1.181	1.236	1.115	1.024	0.918	0.985	2.403	1.846	1.764	3.576	2.428	2.468
ACOX3	0.828	0.744	1.216	1.035	1.09741	1.163	1.131	1.11649	1.623	1.022	1.22284	1.115	1.465	1.4079	1.395	1.573	1.48559
ACP1	1.026	1.05	1.308	1.122	1.136	1.025	1.081	0.936	1.124	0.876	0.953	1.124	0.986	0.866	1.077	0.88	0.867
ACP2	0.861	1.139	1.487	1.538	1.388	1.553	1.259	1.669	1.48	1.255	1.497	2.334	2.252	2.797	2.906	2.246	2.885
ACSF2	0.798	0.865	1.181	1.1	1.135	1.598	1.73	2.048	1.005	0.975	1.243	1.438	1.384	1.602	1.553	2.148	2.066
ACSF3	0.835	1.039	1.112	1.09	1.049	1.22	1.027	1.093	0.92	0.87	0.785	1.178	0.842	0.925	1.023	1.025	0.667
ACSL3	1.059	0.859	0.93	0.816	0.677	1.192	1.089	1.048	0.82	0.671	0.705	0.891	1.035	0.755	0.906	0.937	0.897
ACSL4	0.896	1.196	0.81	0.949	0.751	0.898	0.891	0.99	0.924	0.721	0.839	0.739	0.681	0.871	0.606	0.745	0.805
ACSS2	1.011	1.007	1.185	0.863	0.927	1.306	1.071	1.131	1.73	1.264	1.412	2.573	1.963	2.114	2.49	2.104	1.946
ACSS3	0.817	0.798	1.145	1.403	1.535	1.345	1.996	1.429	0.739	1.123	0.809	0.855	0.848	0.706	0.882	0.695	0.632
ACTB	0.985	0.963	0.79	0.872	0.848	0.847	0.832	0.869	0.854	0.838	0.817	1.265	1.042	1.261	1.287	1.259	1.243
ACTG2	0.928	0.977	0.531	0.831	0.753	0.651	0.769	0.829	0.445	0.838	0.725	2.213	0.98	1.418	1.125	2.207	1.933
ACTL6A	0.949	0.918	1.142	1.464	1.423	0.993	0.929	1.062	1.088	0.883	1.065	0.699	0.659	0.668	0.56	0.553	0.61
ACTN1	1.175	1.188	0.584	0.679	0.711	0.612	0.744	0.755	0.625	0.664	0.843	1.063	0.806	1.03	1.071	0.881	1.352
ACTN3	1.041	1.082	1.155	1.007	0.989	1.211	1.089	1.119	0.793	0.555	0.749	0.675	0.6	0.548	0.714	0.772	0.802
ACTN4	1.143	1.08	0.64	0.69	0.732	0.65	0.865	0.726	0.722	0.831	0.836	1.077	0.962	1.027	1.321	1.293	1.32
ACTR10	1.029	0.966	1.586	1.01	1.21	1.247	1.051	1.153	1.77	0.971	1.458	2.193	1.244	1.743	2.664	1.646	2.238
ACTR1A	1.188	0.897	1.166	1.167	1.211	0.915	1.224	0.973	2.086	1.559	1.511	2.921	2.072	2.16	3.393	2.746	2.672
ACTR1B	1.089	0.815	1.369	1.216	1.846	1.196	1.085	1.101	2.148	1.519	1.836	4.207	2.718	4.572	5.109	2.658	5.623
ACTR2	1.1	1.125	0.813	0.756	0.816	0.804	0.877	0.989	1.006	0.959	0.957	1.571	1.203	1.347	1.01	1.164	1.21
ACTR3	1.102	1.134	0.862	0.94	0.87	1.046	0.99	1.068	1.01	0.936	1.101	1.284	1.346	1.288	1.208	1.483	1.468
ACY1	1.15	1.221	0.894	0.892	1.072	0.83	0.723	0.774	0.751	0.56	0.757	0.877	0.682	0.721	0.916	0.739	0.833
ACYP1	1.106	1.434	1.611	1.352	2.765	1.291	1.37	2.091	2.119	1.485	3.204	2.032	2.152	2.446	2.047	1.619	2.475
ACYP2	1.033	1.007	1.125	1.465	1.653	1.08	1.241	0.978	1.989	2.109	1.26	5.153	3.8	3.375	6.801	4.672	3.227
ADA	1.105	1.22	1.595	2.279	2.379	1.331	1.021	1.57	1.209	1.243	1.746	1.972	2.05	1.72	1.206	1.449	1.43
ADAM9	1.01	0.826	0.89	1.371	0.889	1.05	1.028	1.05	1.295	1.215	1.292	2.107	1.55	1.889	1.678	1.544	1.686
ADAR	0.773	0.754	0.9	0.901	0.907	0.881	0.744	0.883	0.592	0.597	0.587	0.646	0.683	0.662	0.623	0.623	0.662
ADD1	0.852	0.927	0.993	1.39	1.292	0.954	0.895	0.945	0.976	1.114	0.955	1.278	1.464	1.689	1.558	1.718	1.609
ADD2	0.986	1.095	0.936	0.95	0.943	0.802	0.768	0.81	0.962	1.124	1.088	1.661	1.479	1.383	1.818	1.265	1.344
ADD3	0.909	1.101	1.174	1.037	1.051	1.239	0.992	1.185	0.849	1.116	1.112	1.17	1.097	1.173	1.922	1.863	1.734
ADH5	1.121	1.158	0.731	0.878	1.053	0.747	0.748	0.825	0.853	0.821	0.837	0.949	0.865	0.884	1.019	0.995	0.998
ADK	1.083	1.021	1.071	1.175	1.195	0.91	1.245	1.07	1.262	0.966	1.186	2.532	2.258	1.893	2.039	2.217	1.943
ADNP	0.941	0.826	1.993	1.912	1.813	1.272	1.139	1.436	1.451	1.421	1.191	0.991	0.82	1.091	0.944	0.608	0.67
ADO	1.092	1.225	0.975	0.88	0.958	0.882	0.787	0.91	1.131	1.002	1.15	1.088	1.001	0.996	1.255	1.009	1.228
ADPRHL2	1.074	1.146	1.103	1.094	1.142	1.149	1.052	1.096	0.992	1.056	1.126	1.179	1.6	1.315	1.423	1.73	1.333
ADRM1	1.268	0.493	0.963	1.019	1.144	0.626	1.008	0.514	0.936	0.527	0.666	0.922	0.839	0.807	0.924	0.706	0.735
ADSL	1.31	1.294	0.547	0.582	0.612	0.6	0.701	0.593	0.651	0.62	0.721	0.606	0.685	0.711	0.659	0.86	0.751
ADSS	1.232	1.216	0.805	0.905	0.905	0.741	0.758	0.712	0.752	0.878	0.721	0.801	0.775	0.642	0.652	0.803	0.741
AES	0.968	1.181	0.894	1.105	0.982436	0.811	1.125	0.947616	1.03	1.248	1.07702	1.304	1.071	1.16057	1.141	1.024	1.13211
AFAP1	0.909	1.036	0.868	1.026	0.959728	1.193	1.082	1.12354	0.899	1.19	1.12763	1.397	1.702	1.54286	1.404	1.797	1.66241
AFDN	1.006	0.96	1.567	1.345	1.264	1.095	0.975	1.152	1.209	1.314	1.218	0.963	0.928	1.136	0.936	0.628	0.966
AFG3L2	0.85	0.908	0.757	0.71	0.619	0.78	0.824	0.803	0.626	0.694	0.634	0.752	0.662	0.689	0.83	0.856	0.848
AGFG1	1.16	1.123	1.933	1.408	1.217	0.5	0.873	0.817	1.1	1.207	0.916	1.784	1.153	1.304	1.133	0.93	0.888
AGK	0.861	0.835	1.136	1.294	1.246	1.087	1.211	1.075	0.946	0.966	1.026	1.039	0.989	0.996	1.001	0.966	1.111
AGL	1.134	1.199	0.904	0.896	0.744	1.035	1.168	1.048	0.823	0.969	0.959	1.17	1.147	1.273	1.529	1.491	1.7
AGO1	0.9	1.141	0.917	1.222	1.132	0.823	0.972	1.105	1.455	1.601	2.112	1.259	1.199	1.04	1.587	1.302	1.466
AGO2	0.793	0.96	0.873	0.667	0.69	0.935	0.702	0.744	0.769	0.917	0.626	0.814	0.626	0.741	0.944	0.447	0.676
AGPAT1	1.027	0.764	1.186	1.124	0.99	1.431	1	1.453	1.159	1.098	1.079	1.198	1.183	1.306	1.357	1.563	1.359
AGPAT4	0.698	0.836	1.027	1.145	1.129	1.245	1.103	1.397	1.114	1.126	1.175	0.978	1.292	1.404	1.317	1.454	1.284
AGPAT5	0.922	0.726	0.752	0.851	0.772	0.662	0.888	0.61	0.727	1.028	0.686	1.337	1.078	1.124	1.969	1.5	0.892
AGPS	1.012	1.061	0.873	0.984	0.95	1.007	0.937	1.034	0.91	1.642	0.956	0.997	1.085	0.905	1.287	1.129	1.102
AGRN	0.879	1.142	1.634	1.876	1.343	1.552	1.44	1.568	1.439	1.724	1.461	1.517	1.245	1.219	1.123	1.363	1.417
AHCTF1	0.79	0.835	1.033	0.836	0.773	1.112	0.908	1.108	0.77	0.783	0.738	0.833	0.654	0.699	0.822	0.802	0.724
AHCY	1.255	1.277	0.686	0.696	0.794	0.773	0.804	0.843	0.764	0.69	0.879	0.847	0.784	0.779	0.871	0.868	0.908
AHCYL1	1.089	0.679	1.006	1.08	2.149	1.021	0.882	1.03	1.111	0.877	1.054	1.401	1.3	1.287	1.489	1.674	1.276
AHCYL2	0.816	0.765	1.081	1.238	1.146	1.341	0.917	1.047	1.036	0.76	1.009	1.223	0.945	1.144	1.296	1.196	1.482
AHNAK	0.815	0.891	1.551	1.164	1.165	1.608	1.628	1.476	0.851	0.896	0.884	2.029	1.496	1.899	1.825	2.036	2.217
AHSA1	1.238	1.244	0.811	0.898	0.783	0.798	0.861	0.824	0.852	0.952	0.928	0.98	0.986	0.841	0.949	1.012	0.802
AIDA	1.063	1.257	1.149	1.205	1.1765	0.835	0.983	0.999785	0.995	1.162	1.03136	1.179	1.118	1.23235	1.451	1.569	1.54866
AIF1L	0.967	1.057	1.495	1.607	1.564	1.235	1.018	1.153	0.902	0.712	0.806	0.432	0.405	0.535	0.379	0.413	0.495
AIFM1	0.726	0.812	1.138	1.302	1.124	0.944	0.898	0.951	0.946	1.024	0.96	0.905	0.808	0.897	0.895	0.793	0.967
AIMP1	1.177	1.064	1.123	1.19	1.41	0.893	0.931	0.87	0.873	0.675	0.807	0.87	0.822	0.816	0.835	0.692	0.795
AIMP2	1.112	1.079	0.749	0.889	0.771	0.778	0.995	0.913	0.679	0.692	0.795	0.682	0.848	0.701	0.764	0.877	0.847
AIP	1.093	1.013	1.267	1.106	1.597	1.379	1.462	1.458	1.435	0.949	1.721	1.464	1.521	1.445	1.597	1.73	1.625
AK1	1.13	0.967	1.197	1.113	1.291	1.365	1.126	1.102	2.243	1.555	1.517	5.404	3.934	3.72	9.811	5.36	5.744
AK2	0.801	0.822	1.217	1.451	1.479	1.053	0.89	1.078	0.88	0.974	0.99	0.812	0.736	0.798	0.884	0.726	0.953
AK3	0.77	0.888	1.235	1.308	1.208	1.092	0.971	1.089	1.461	1.396	1.38	1.314	1.261	1.112	1.672	1.446	1.416
AK4	0.984	0.997	0.644	0.779	0.767	0.507	0.564	0.64	0.408	0.521	0.453	0.559	0.596	0.471	0.631	0.678	0.643
AK5	1.206	1.056	0.262	0.846	0.843668	0.122	0.463	0.809528	2.093	1.068	1.37634	2.06	2.33	2.88747	1.355	1.168	1.67046
AK6	1.333	1.385	0.769	0.673	0.759702	0.907	0.953	0.937004	0.867	1.024	0.901825	0.836	0.735	0.82472	0.781	1.016	0.89373
AKAP10	1.083	1.01	1.144	0.857	0.933	0.915	1.277	0.939	1.099	1.539	0.712	1.915	1.102	1.676	1.48	1.089	1.368
AKAP12	0.893	0.764	0.83	1.359	0.988	0.852	0.871	0.772	1.339	1.463	0.844	1.002	1.086	1.035	0.788	0.638	0.706
AKAP13	1.009	0.836	1.067	0.964	1.02896	1.154	1.054	1.12402	1.742	1.018	1.15465	1.055	1.292	1.10066	0.796	0.928	0.934744
AKAP17A	0.751	1.009	0.972	1.032	1.072	1.102	0.879	1.026	0.634	0.582	0.794	0.666	0.697	0.742	0.609	0.588	0.794
AKAP2	0.747	0.806	1.369	1.548	1.435	1.328	0.925	1.208	1.141	0.651	1.148	0.891	0.47	0.767	0.893	0.537	0.658
AKAP8	0.815	0.857	1.404	1.596	1.664	1.141	1.01	1.375	0.932	0.842	1.092	0.717	0.646	0.725	0.586	0.621	0.687
AKAP8L	0.802	0.812	1.193	1.489	1.411	1.18	1.126	1.113	1.034	1.237	1.036	0.927	1.12	0.869	0.831	0.811	0.748
AKAP9	0.962	0.77	1.192	1.316	1.206	1.044	1.005	0.758	1.262	1.523	1.23	1.403	1.748	0.994	1.157	1.562	1.016
AKR1A1	1.095	1.086	1.057	1.26	1.409	1.101	1.015	1.036	0.987	0.872	1.054	1.302	1.225	1.024	1.405	1.39	1.35
AKR1B1	1.193	1.205	0.874	0.93	1.001	0.882	0.953	0.959	1.079	0.928	1.088	1.389	1.434	1.248	1.824	1.582	1.485
AKR7A2	1.09	1.093	1.305	1.263	1.42	1.285	0.966	1.074	1.377	1.289	1.334	1.703	1.571	1.486	2.158	1.934	2.156
AKT1	1.011	1.162	1.064	0.972	0.895	1.419	1.227	1.342	2.1	1.498	2.207	2.127	1.936	2.499	3.261	2.254	2.811
AKT2	1.093	1.38	0.672	0.637	0.720616	1.151	1.045	1.04983	1.013	0.976	0.972417	1.083	1.102	1.13406	1.417	1.257	1.32863
ALAD	1.11	1.239	1.149	1.077	1.273	1.412	1.167	1.324	1.21	1.183	1.364	2.058	1.53	1.798	2.818	2.298	3.143
ALB	0.539	0.424	0.415	0.46	0.5	0.377	1.415	0.43	1.286	1.503	1.539	1.057	0.919	0.935	1.064	0.952	0.937
ALCAM	0.971	1.103	2.604	1.309	1.217	1.865	1.347	1.667	1.388	1.249	1.255	3.683	4.064	4.638	1.954	2.378	3.206
ALDH16A1	1.198	1.104	1.075	0.874	1.072	1.258	0.976	0.94	1.156	0.735	1.08	1.023	0.576	0.847	1.027	0.817	1.049
ALDH18A1	0.992	1.072	0.781	0.932	0.951	1.026	0.995	1.055	0.73	0.816	0.873	0.772	0.65	0.719	0.618	0.645	0.867
ALDH1B1	0.737	0.788	1.063	1.69	1.449	0.971	0.83	0.914	0.661	0.745	0.678	0.846	0.613	0.615	0.774	0.514	0.616
ALDH2	0.958	0.972	1.247	1.346	1.05	1.285	1.192	1.13	1.065	1.012	1.01	1.906	1.754	1.418	1.709	1.664	1.351
ALDH3A2	0.883	0.969	1.07	0.927	0.8	1.309	1.199	1.325	0.873	0.974	0.851	0.825	0.733	0.962	1.566	1.649	1.657
ALDH4A1	0.803	0.79	1.156	1.593	1.443	0.905	0.747	0.938	0.721	0.619	0.718	0.959	0.834	1.311	1.51	1.294	1.344
ALDH5A1	1.055	0.865	1.461	1.406	1.581	1.512	1.363	1.434	1.516	1.177	1.46	3.071	2.276	3.207	4.932	2.944	4.961
ALDH6A1	0.814	0.889	1.396	1.353	1.495	1.307	1.133	1.346	0.966	0.972	1.108	1.544	1.533	1.55	2.063	1.882	1.998
ALDH7A1	0.948	0.905	1.073	1.21	1.215	1.047	0.991	0.942	0.869	0.838	0.837	0.95	0.93	0.93	1.277	1.228	1.18
ALDH9A1	1.116	0.978	0.957	1.13	1.181	0.741	0.974	0.846	0.849	0.871	0.828	1.904	1.428	1.696	1.709	2.35	2.048
ALDOA	1.182	1.144	0.924	0.972	1.177	0.911	0.857	0.89	0.913	0.794	1.066	1.201	1.177	1.017	1.386	1.367	1.321
ALDOC	1.142	1.242	1.012	0.768	0.918	1.103	0.988	1.013	1.125	1.08	1.459	1.529	1.669	1.672	2.052	2.101	1.841
ALG1	1.093	0.672	0.866	0.99	0.759	0.882	0.946	0.789	0.599	0.852	0.569	0.592	0.768	0.623	0.792	0.837	0.607
ALG11	1.451	0.899	1.339	1.364	0.917	1.449	1.527	0.84	1.039	1.465	0.823	1.039	1.158	0.659	1.218	1.84	0.737
ALG9	0.716	0.647	1.622	0.989	1.044	1.24	1.396	1.012	2.321	1.965	1.243	1.827	1.375	1.26	1.891	1.23	1.088
ALKBH5	1.02	1.055	1.633	1.291	1.323	1.403	1.296	1.359	1.249	1.239	1.15	1.278	1.24	1.074	1.141	1.205	1.013
ALPL	0.671	0.774	1.378	1.676	1.205	0.691	0.813	0.803	0.8	1.054	0.718	0.692	0.64	0.618	0.742	0.557	0.714
ALYREF	0.917	0.92	1.156	1.308	1.116	1.189	1.052	1.175	1.12	1.118	1.029	0.771	0.924	0.856	0.947	0.814	0.865
AMPD2	1.089	1.136	1.047	0.962	0.945	1.127	1.132	1.119	2.08	1.557	1.503	3.407	2.089	1.963	2.494	1.907	1.665
AMT	0.909	1.083	1.192	1.727	1.218	0.996	1.04	1.099	0.798	1.106	0.922	0.946	1	0.837	0.92	0.824	0.872
ANAPC1	1.23	1.413	0.77	0.579	0.525	0.945	0.815	1.006	0.841	0.737	0.711	0.665	0.651	0.578	0.732	0.671	0.567
ANAPC7	1.07	1.149	1.024	0.893	0.886	1.029	1.184	1.078	0.93	1.016	1.087	0.692	0.795	0.973	0.86	1.266	0.908
ANK2	0.94	0.931	0.933	1.127	1.072	1.038	0.862	0.839	1.164	1.248	1.443	2.353	2.006	4.436	3.43	2.906	3.619
ANK3	0.779	0.944	1.053	1.186	1.386	0.727	0.911	0.803	0.775	0.842	0.773	0.675	0.735	0.749	0.765	0.705	0.764
ANKFY1	1.097	1.103	1.108	0.89	0.87	1.02	1.16	1.048	1.391	1.247	1.176	1.991	1.69	1.925	2.02	2.883	2.262
ANKHD1	1.112	1.373	1.125	1.017	1.06614	1.033	1.22	1.1209	1.046	1.234	1.11812	0.964	0.957	1.02328	1.023	1.361	1.11721
ANKLE2	0.891	0.292	1.188	1.345	1.25506	0.918	0.461	0.774926	0.75	0.287	0.707198	0.601	0.985	0.776604	0.295	0.384	0.511576
ANKMY2	0.786	1.375	1.369	1.358	1.44843	1.048	1.366	1.30307	1.058	2.755	1.5351	1	1.488	1.45917	1.265	2.22	1.5767
ANKRD17	1.097	0.627	0.845	0.785	1.31	0.894	0.825	0.53	0.897	0.785	0.658	0.794	0.757	1.127	0.794	0.765	0.806
ANKRD28	1.161	1.172	0.737	0.76	0.761951	0.835	0.827	0.849639	0.813	0.838	0.849658	0.993	0.791	0.925742	1.172	1.055	1.07151
ANKZF1	1.042	0.665	0.647	0.821	0.962	0.302	0.792	0.529	0.474	0.907	0.404	0.624	0.578	0.693	0.331	0.312	0.238
ANO10	0.966	1.011	0.887	0.783	0.767	1.03	1.203	1.118	1.232	1.148	1.113	1.058	1.008	0.932	1.176	1.269	1.16
ANP32A	0.688	1.587	1.575	1.928	1.838	0.942	1.349	1.108	0.89	1.074	1.372	1.552	2.288	1.562	1.054	1.148	1.121
ANP32B	0.749	0.929	1.286	1.819	1.902	1.667	1.151	1.657	1.359	1.118	1.396	1.432	1.328	1.424	1.373	0.839	1.131
ANP32E	0.871	0.457	2.398	1.639	1.81003	1.489	0.435	1.06619	2.234	0.999	1.91394	1.476	1.451	1.38822	0.639	0.521	0.767711
ANXA1	1.138	1.116	0.786	0.776	0.755	1.113	1.555	1.121	0.896	0.841	0.964	2.92	2.039	2.128	2.955	3.142	2.948
ANXA11	1.148	1.146	0.858	0.905	1.023	0.899	1.481	0.841	0.996	1.116	1.06	0.924	0.861	1.01	1.002	0.927	1.01
ANXA2	1.062	1.048	0.753	0.749	0.812	0.944	1.216	0.98	1.167	0.994	1.151	2.89	1.676	2.229	3.187	2.709	2.681
ANXA3	1.244	1.291	0.516	0.491	0.467	0.81	1.492	0.684	0.606	0.57	0.417	0.481	0.441	0.357	0.533	0.447	0.384
ANXA4	1.105	1.115	0.933	1.013	0.889	1.083	1.517	1.06	1.26	1.216	1.467	2.109	1.31	1.697	2.748	2.082	1.976
ANXA5	1.161	1.171	0.898	0.913	0.879	1.079	1.801	1.07	1.424	1.602	1.324	1.734	1.35	1.537	1.837	1.835	1.77
ANXA6	1.096	1.143	0.96	0.895	0.936	1.066	1.557	1.051	1.507	1.341	1.315	2.902	2.02	2.342	2.897	2.917	2.931
ANXA7	1.229	0.951	0.755	0.935	0.936	0.945	1.536	1.007	1.166	1.511	1.11	1.333	1.258	1.215	1.393	1.605	1.331
AP1B1	1.085	1.079	0.844	0.748	0.958	0.94	0.911	0.935	0.95	0.997	1.06	1.256	1.17	1.232	1.612	1.496	1.515
AP1G1	1.118	1.035	0.833	0.725	0.682	0.923	0.945	0.913	1.078	0.957	1.183	1.174	1.203	1.165	1.281	1.379	1.35
AP1M1	1.087	1.202	1.45	0.98	1.08	1.352	1.059	1.257	1.719	1.076	1.714	1.81	1.117	1.771	2.577	1.523	2.158
AP1S1	1.116	1.074	0.663	0.644	0.698093	1.155	0.926	0.930755	0.924	1.039	0.976849	1.024	1.081	1.04126	1.053	1.024	1.03693
AP2A1	0.994	0.988	0.948	0.975	0.917	1.09	0.93	1.041	0.863	0.7	0.877	1.147	1.054	1.237	1.371	1.399	1.512
AP2A2	0.994	0.981	0.979	0.86	0.853	1.001	0.918	0.979	0.943	0.823	0.995	1.17	1.162	1.182	1.668	1.694	1.578
AP2B1	1.008	1.056	0.849	0.71	0.712	0.905	0.795	0.97	0.808	0.714	0.972	1.064	1.081	1.127	1.253	1.513	1.716
AP2M1	0.957	0.957	0.836	0.729	0.737	0.845	0.867	0.927	0.846	0.768	0.827	1.135	0.999	1.207	1.412	1.481	1.404
AP2S1	1.114	0.952	0.879	0.573	0.744	0.943	0.95	0.901	0.895	0.612	0.894	1.048	1.198	0.968	1.254	1.386	1.185
AP3B1	1.098	1.388	0.759	0.742	0.576	0.747	0.887	0.81	0.667	0.762	0.668	0.931	0.821	0.968	0.952	0.831	1.117
AP3D1	1.091	1.119	0.907	0.86	0.747	1.048	0.895	0.899	0.982	0.787	0.959	1.242	1.134	1.078	1.302	1.43	1.029
AP3M1	1.114	1.216	0.823	0.72	0.761	0.891	0.921	0.836	0.815	0.776	0.951	0.819	0.975	0.897	0.833	1.189	0.945
AP3S1	1.104	1.124	0.955	0.748	0.846	0.889	0.987	1.019	1.215	1.264	1.183	1.236	1.278	1.364	1.264	1.179	1.32
APEH	1.289	1.249	0.723	0.814	0.884	0.7	0.743	0.706	0.786	0.774	0.882	0.882	0.941	0.929	1.016	1.002	1.005
APEX1	1.118	0.962	0.888	0.957	1.028	0.866	1.071	1.125	1.004	0.91	1.204	1.014	1.072	1.106	1.029	0.893	1.089
API5	1.028	1.071	1.034	0.779	0.819	1.072	1.007	1.038	1.049	0.966	1	0.948	0.874	0.891	0.973	1.017	1.014
APIP	1.344	1.09	0.831	0.884	1.064	0.852	0.882	0.92	0.996	0.802	1.121	1.217	1.416	0.927	1.352	1.416	1.174
APMAP	0.88	0.831	1.08	1.154	1.015	1.337	1.505	1.416	1.597	1.601	1.522	1.411	1.315	1.334	1.314	1.506	1.317
APOE	0.589	0.517	0.695	0.749	0.767	0.899	1.629	0.901	0.498	0.737	0.576	0.289	0.369	0.36	0.434	0.438	0.412
APOL2	0.818	0.905	0.937	1.215	1.244	0.758	0.822	0.789	1.039	1.326	1.051	1.897	1.934	2.273	1.735	2.074	2.221
APOO	0.809	0.843	0.836	1.375	0.904	1.015	0.678	0.866	0.939	1.621	0.846	0.984	1.027	1.007	1.298	0.945	1.287
APP	0.744	1.019	0.721	0.714	0.673	0.6	0.677	0.796	0.561	0.543	0.756	0.925	0.811	1.022	1.085	0.772	1.151
APPL1	1.114	1.078	0.702	0.989	1.091	0.768	0.835	0.78	1.006	1.228	1.163	1.183	1.351	1.453	1.203	1.396	1.042
APRT	1.129	1.13	0.75	0.878	1.191	0.69	0.707	0.766	0.565	0.68	0.723	0.691	0.587	0.744	0.625	0.595	0.734
AQR	0.99	1.007	0.937	0.912	0.732	1.039	1.089	1.052	0.888	0.919	0.898	0.944	0.864	0.827	0.866	0.982	0.85
ARAP1	1.261	0.948	0.516	0.509	0.703	0.491	0.484	0.487	0.498	0.606	0.547	0.766	0.835	0.721	0.793	0.796	0.593
ARCN1	1.138	1.096	0.946	0.985	0.954	1.082	1.116	0.942	1.149	0.899	1.105	1.246	1.039	0.967	1.073	1.139	1.109
ARF3	1.084	1.131	0.961	0.835	0.785	1.057	1.216	1.006	1.014	1.142	1.124	1.267	1.178	1.289	2.867	1.079	1.887
ARF4	1.005	1.122	0.662	0.635	0.714	0.757	1.093	0.834	0.886	0.819	0.821	2.282	1.549	1.429	0.863	1.093	0.846
ARF5	1.189	0.979	0.971	0.729	0.764	0.924	1.148	0.82	0.935	1.039	0.771	1.204	1.191	1.531	1.048	1.325	1.602
ARF6	0.94	1.144	0.922	0.55	0.602	0.858	0.868	0.827	0.703	0.541	0.66	1.212	1.115	0.98	1.194	1.565	1.223
ARFGAP1	1.057	1.113	0.903	1.018	1.072	0.765	0.985	1.103	1.136	0.885	0.989	1.378	1.119	1.206	1.342	0.942	1.019
ARFGAP2	1.143	0.943	1.409	1.217	1.338	1.127	1.161	1.103	1.609	1.277	1.413	1.404	1.139	1.504	1.234	0.928	1.04
ARFGAP3	1.144	1.02	1.614	1.24	1.287	1.536	1.069	1.393	1.398	1.063	1.401	1.593	1.396	1.524	1.375	0.904	0.897
ARFGEF1	1.263	1.125	0.471	0.554	0.523	0.519	0.709	0.603	0.546	0.698	0.569	0.421	0.579	0.581	0.583	0.722	0.603
ARFIP1	1.098	1.166	0.877	0.859	0.986	0.773	1.022	0.88	0.94	0.777	0.971	0.965	0.762	0.821	1.07	0.911	0.792
ARFIP2	1.064	0.96	0.976	0.842	0.851782	1.04	0.7	0.921631	1.002	0.945	0.952647	1.138	1.131	1.12618	1.245	1.229	1.26861
ARG2	1.032	1.02	1.035	1.293	1.213	1.307	0.834	1.189	1.101	1.41	0.865	1.053	1.144	0.803	1.161	1.184	0.738
ARGLU1	0.823	0.902	2.124	1.832	1.77	1.499	0.974	1.125	1.511	1.63	1.148	1.229	1.308	1.45	0.718	0.826	0.851
ARHGAP1	1.219	1.223	0.751	0.667	0.84	0.756	0.919	0.88	0.826	0.766	0.957	1.147	1.037	1.31	1.976	2.033	1.869
ARHGAP12	1.1	1.202	1.036	1.055	0.967	1.033	1.028	1.043	1.092	1.357	1.264	1.345	1.533	1.387	1.54	1.524	1.812
ARHGAP17	1.217	1.08	1.154	1.344	1.475	1.272	1.222	1.204	1.34	1.451	1.349	1.262	0.983	1.005	1.408	1.072	1.246
ARHGAP21	1.214	1.104	1.228	3.137	1.272	1.26	1.449	1.414	1.176	2.301	1.428	1.748	3.982	1.919	2.364	2.377	2.267
ARHGAP35	1.454	0.9	1.121	0.913	1.083	1.143	1.081	1.036	1.354	1.167	1.126	1.482	1.84	1.443	1.823	2.387	1.613
ARHGDIA	1.243	1.163	0.897	1.056	1.046	1.037	1.144	1.218	1.373	1.329	1.357	1.617	1.72	1.706	1.853	1.562	1.626
ARHGEF17	0.802	0.427	3.532	2.28	2.37504	2.887	1.297	2.10423	3.882	1.711	2.82137	2.712	4.376	3.89259	3.535	3.095	4.39037
ARHGEF18	1.125	0.989	0.841	1.025	0.941	0.688	0.877	1.021	1.278	1.339	0.623	1.221	1.099	1.797	0.555	0.506	0.729
ARHGEF2	1.012	1.038	1.006	1.014	1	0.97	0.925	0.98	1.008	1.08	1.066	1.203	0.95	1.163	0.966	0.936	0.999
ARHGEF40	1.021	1.294	0.694	0.715	0.682	0.645	0.589	0.911	0.631	0.672	0.931	0.74	0.771	0.972	0.969	1.178	1.513
ARHGEF7	1.083	1.034	1.242	1.442	1.598	1.073	1.145	1.168	1.216	1.243	1.433	1.292	1.503	1.558	1.165	1.599	1.433
ARID1A	0.767	0.806	1.008	0.925	1.196	1.088	0.877	1.144	1.028	0.969	1.206	0.755	0.659	0.885	0.766	0.684	0.812
ARID2	0.878	1.015	1.044	1.052	0.857	1.301	1.086	1.278	0.996	1	0.977	0.664	0.787	0.589	0.716	0.876	0.674
ARID3A	1.06	0.729	1.671	1.423	1.429	1.806	1.673	1.193	1.093	1.297	0.715	0.685	0.462	0.653	0.739	0.304	0.337
ARID3B	0.935	0.599	1.031	1.002	0.947	0.567	0.872	0.64	0.411	0.539	0.44	0.215	0.206	0.273	0.179	0.203	0.317
ARIH2	1.111	1.201	0.977	1.024	0.935	0.64	0.747	0.873	0.963	1.445	0.87	0.757	0.894	0.724	0.59	0.751	0.738
ARL1	1.108	1.11	0.872	0.559	0.675	0.942	1.053	0.894	0.928	0.577	1.026	0.776	0.85	0.906	0.756	1.059	0.994
ARL2	1.092	1.153	0.806	0.815	1.015	0.932	0.829	0.899	0.883	0.687	0.954	0.829	0.811	0.863	1.17	1.125	1.208
ARL3	1.151	1.191	1.254	1.235	1.473	1.266	1.116	1.259	1.573	1.186	1.561	1.921	2.035	1.566	2.666	2.253	2.244
ARL6IP1	0.777	0.931	0.798	0.611	0.665	0.983	0.837	0.915	0.946	0.706	0.919	1.295	1.152	1.365	1.569	1.433	1.671
ARL6IP5	0.904	0.978	1.103	0.973	0.959	1.445	1.233	1.463	1.454	1.481	1.687	2.571	2.052	2.427	2.962	2.675	4.344
ARL6IP6	0.861	1.018	1.161	1.211	0.982	1.398	1.08	1.436	1.26	1.218	1.479	1.239	1.116	1.385	1.314	1.194	1.547
ARL8B	0.829	0.98	0.999	0.856	0.865	1.259	1.063	1.079	1.086	0.968	1.116	2.037	1.589	1.817	3.37	3.421	2.978
ARMC1	1	0.843	1.005	1.024	1.182	0.973	0.926	1.037	1.075	1.105	0.855	1.1	1.057	0.968	1.287	0.844	0.94
ARMC10	0.765	0.801	0.933	0.833	0.978	1.083	0.804	1.015	0.768	0.719	0.899	0.851	0.822	0.881	1.286	1.272	1.282
ARMC8	1.023	1.202	0.827	0.83	0.565	0.893	0.955	0.938	0.758	0.702	0.749	0.802	0.763	0.643	0.808	0.833	0.971
ARMCX2	0.957	0.314	0.692	0.638	1.044	0.739	0.853	0.295	0.711	0.746	0.232	0.788	0.625	2.536	1.049	0.738	0.952
ARMT1	1.314	1.345	0.551	0.611	0.464	0.588	0.82	0.713	0.653	0.659	0.798	0.558	0.751	0.619	0.698	0.887	0.806
ARPC1A	1.051	0.972	0.973	1.221	1.217	0.879	0.843	0.922	1.261	1.109	1.171	1.731	1.777	1.542	1.788	1.762	1.643
ARPC1B	1.063	0.983	0.817	0.809	0.805	0.821	0.786	0.807	0.734	0.543	0.728	1.076	0.762	0.843	0.645	0.654	0.716
ARPC2	0.989	1.173	0.839	0.922	0.947	0.911	0.953	1.002	1.078	0.887	1.073	1.479	1.312	1.227	1.273	1.696	1.349
ARPC3	1.184	1.2	0.958	0.98	1.006	1.136	1.075	1.158	1.001	0.917	1.229	1.419	1.443	1.374	1.64	1.714	1.755
ARPC4	1.045	1.167	0.808	0.757	0.792	0.999	0.93	1.079	1.094	0.876	1.096	1.086	1.169	1.264	1.438	1.571	1.529
ARPC5	1.097	1.125	1.108	1.281	1.119	1.146	1.034	1.09	1.203	1.088	1.348	1.752	1.787	1.602	1.829	1.733	1.677
ARPC5L	1.041	1.108	0.968	1.092	0.916	0.925	1.047	0.653	0.819	1.01	1.037	1.089	1.2	1.138	1.06	1.087	1.207
ARPIN	1.081	1.263	1.812	1.816	1.396	1.519	1.437	1.304	1.755	1.857	1.567	2.928	2.574	1.898	2.935	2.778	2.658
ARPP19	1.104	1.24	2.127	1.904	2.52	1.241	1.048	1.299	2.246	0.803	2.675	2.542	2.673	2.446	1.758	1.244	1.655
ARRB2	1.125	1.135	0.741	0.784	0.782331	0.954	1.058	1.00894	0.836	1.035	0.949266	0.995	0.94	0.930657	0.993	1.267	1.08707
ARSA	0.835	0.898	1.422	1.563	1.528	1.306	1.329	1.502	1.634	1.933	1.971	1.858	2.223	2.41	2.744	2.95	3.917
ARSB	0.818	0.761	1.507	2.002	1.91	1.413	1.251	1.3	1.219	1.297	0.98	1.384	1.493	1.703	1.555	1.626	1.69
ARSK	0.689	1.05	1.253	1.476	1.227	1.681	1.095	1.392	0.766	1.02	0.955	0.825	0.845	0.962	1.272	1.024	1.201
ARVCF	0.749	0.608	1.523	0.827	0.905	1.082	0.913	0.921	1.472	0.971	0.75	1.835	1.361	1.121	1.781	2.087	1.631
ASAH1	0.814	0.903	1.247	1.495	1.295	1.231	1.182	1.129	0.97	1.123	1.049	1.737	1.892	1.914	2.362	2.193	1.863
ASAP2	0.828	0.79	1.488	1.132	1.751	0.672	0.849	0.886	1.185	1.894	2.077	1.702	1.716	3.143	1.367	0.731	1.411
ASCC1	1.209	1.176	0.808	0.883	0.864156	1.015	1.066	1.01485	0.889	0.906	0.882115	0.821	0.915	0.853233	0.956	0.887	0.936965
ASCC3	1.097	1.165	0.862	0.729	0.681	1.073	0.894	1.019	0.857	0.732	0.893	0.927	0.638	0.841	0.97	0.84	0.824
ASH2L	0.946	0.896	1.162	1.318	1.417	1.09	1.009	0.911	0.91	0.918	0.786	0.729	1.024	0.565	0.75	0.843	0.635
ASMTL	1.048	1.035	0.786	0.995	0.999	1.016	0.874	0.936	0.672	0.964	0.94	0.674	0.755	0.824	0.933	0.775	0.898
ASNA1	1.046	1.204	0.768	0.76	0.775	0.942	0.869	0.974	0.901	0.742	1.059	1.096	1.112	1.191	1.425	1.507	1.488
ASNS	1.452	1.549	0.377	0.248	0.384	0.511	0.669	0.588	0.44	0.451	0.487	0.524	0.448	0.554	0.478	0.48	0.568
ASPH	0.849	0.964	1.343	1.339	1.285	1.267	1.496	1.43	1.325	1.416	1.64	1.187	1.134	1.347	1.148	1.401	1.574
ASPSCR1	1	0.995	1.041	1.35	1.119	1.051	0.901	0.982	1.017	1.223	1.174	1.395	0.781	0.697	1.707	0.958	0.691
ASRGL1	1.05	1.047	1.955	1.496	1.702	1.425	1.442	1.533	2.106	1.806	2.038	2.162	2.626	2.156	3.187	2.873	2.806
ASS1	0.829	0.901	0.899	0.983	1.175	0.877	0.88	0.955	0.533	0.526	0.494	0.835	0.542	0.746	0.878	0.866	0.917
ATAD1	0.834	1.01	1.036	0.805	0.673	0.986	0.991	1.134	0.901	0.587	0.958	0.904	0.865	1.071	1.163	1.229	1.365
ATAD2B	0.871	0.822	1.101	0.932	1.184	1.113	0.755	1.329	1.11	1.291	1.183	0.682	0.716	0.65	0.614	0.494	0.584
ATAD3A	0.892	0.956	0.862	0.987	0.995	0.989	0.889	0.991	0.787	0.754	0.79	0.99	0.777	0.951	1.076	0.916	0.962
ATAT1	0.941	0.905	1.188	1.362	1.231	1.511	1.263	1.472	2.259	2.075	1.857	4.386	3.198	3.179	5.477	3.094	2.66
ATF7	0.792	0.828	2.118	2.354	2.78	0.908	1.169	0.983	0.708	0.844	0.464	0.51	0.515	0.687	0.407	0.476	0.407
ATF7IP	0.988	0.941	1.205	1.181	1.47	0.814	0.979	1.126	0.798	0.543	0.917	0.688	0.651	0.852	0.71	0.778	0.874
ATG16L1	1.244	1.178	1.296	1.049	1.19172	1.065	0.935	1.00541	1.723	0.965	1.17347	1.35	0.977	1.27573	0.893	1.014	1.0669
ATG2B	1.28	0.597	0.567	0.738	0.975	0.434	1.175	0.425	1.202	1.322	0.638	0.994	1.274	1.624	0.735	1.062	0.858
ATG3	1.316	1.115	0.715	0.738	0.742	0.805	0.865	0.828	0.958	1.003	0.98	1.35	1.271	1.39	1.751	1.476	1.771
ATG5	1.159	1.212	0.836	0.767	0.729	0.849	0.933	0.881	0.905	0.826	0.998	1.121	0.957	0.976	1.202	1.072	1.073
ATG7	1.156	1.039	0.941	0.819	0.989	1.043	1.119	1.082	0.976	1.037	1.117	1.342	1.222	1.293	1.349	1.919	1.415
ATG9A	0.938	1.202	0.836	0.723	0.887	0.876	0.822	1.093	0.972	0.876	1.106	1.788	1.257	1.82	1.722	1.999	2.466
ATIC	1.213	1.208	0.716	0.812	0.922	0.738	0.776	0.81	0.632	0.603	0.752	0.532	0.567	0.569	0.569	0.609	0.682
ATL1	1.061	1.198	0.845	1.021	1.076	1.084	1.103	1.02	1.993	1.598	1.526	3.213	2.349	2.078	5.051	3.21	2.372
ATL2	0.919	0.805	0.898	0.815	0.573	0.622	0.743	0.763	0.79	0.683	0.562	0.703	0.551	0.516	0.726	0.508	0.528
ATL3	0.885	1.064	0.633	0.644	0.629	0.69	0.67	0.883	0.453	0.65	0.649	1.055	0.841	0.939	1.189	1.405	1.165
ATP11A	0.743	0.687	1.215	0.859	1.09706	1.374	0.565	0.908345	1.296	0.38	1.02094	0.866	0.501	0.755681	0.712	0.41	0.666241
ATP13A1	1.017	1.045	1.037	0.781	0.585	1.097	0.948	1.1	0.876	0.722	0.674	1.109	0.893	0.928	1.403	1.32	1.653
ATP1A1	0.862	0.913	0.818	0.692	0.598	0.826	0.89	0.889	0.652	0.664	0.831	0.971	0.9	0.91	0.884	0.931	0.864
ATP1A2	0.98	1.106	1.22	1.02	0.819	1.323	0.936	1.001	0.917	1.082	0.85	1.497	1.286	1.335	4.706	2.472	2.287
ATP1A3	1.059	1.038	0.731	0.828	0.576	0.789	0.746	0.795	1.458	1.561	1.406	2.239	1.732	2.814	2.906	1.885	2.874
ATP1B3	0.915	0.396	0.925	0.766	0.952	0.816	1.099	0.683	0.959	1.109	0.647	0.99	0.962	0.939	0.987	0.947	0.514
ATP2A2	0.849	0.763	0.886	0.767	0.763	0.972	1.173	0.901	0.771	0.808	0.79	0.934	0.812	0.972	1.014	1.035	1.027
ATP2B1	0.873	0.914	1.48	1.267	1.305	1.599	1.76	1.923	1.088	1.019	1.231	1.31	1.245	1.395	1.1	1.042	1.207
ATP2B2	1.455	0.667	1.564	0.624	1.38979	2.514	0.735	1.30741	4.819	0.757	2.42827	16.575	14.16	11.9683	6.405	3.515	7.73294
ATP2B4	1.012	0.855	1.172	1.145	1.048	1.203	1.203	1.229	1.102	1.229	0.991	1.959	2.035	2.763	2.752	2.729	3.513
ATP2C1	0.894	1.15	0.855	0.72	0.727	0.943	0.938	1.048	0.715	0.738	0.883	0.878	0.738	0.827	0.821	0.841	0.899
ATP5A1	0.877	0.855	1.046	1.23	1.158	0.981	1.102	0.99	0.929	1.041	0.92	1.054	1.068	0.983	1.101	1.073	1.001
ATP5B	0.874	0.92	1.076	1.16	1.086	1.049	1.182	1.05	1.196	1.187	1.077	1.095	1.094	0.964	1.362	1.33	1.056
ATP5C1	0.834	0.823	0.839	1.148	0.968	0.897	1.153	0.955	0.941	0.985	0.873	0.906	0.942	0.95	1.032	1.114	0.867
ATP5D	0.932	0.903	1.262	1.421	1.276	1.155	1.031	1.12	1.254	1.089	1.058	1.186	1.1	0.941	1.258	1.026	1.023
ATP5E	0.844	0.869	1.062	1.562	1.387	1.029	0.956	1.013	0.913	0.65	0.878	1.02	1.08	0.954	1.132	0.898	0.992
ATP5F1	0.832	0.847	0.751	0.782	0.834	0.866	1.137	0.983	1.112	1.103	1.02	1.106	0.981	1.082	1.417	1.287	1.243
ATP5G1	0.543	0.464	1.523	0.847	0.839	1.006	1.881	0.699	2.058	1.516	0.849	1.738	0.793	0.544	1.262	0.889	0.855
ATP5H	0.869	0.771	1.092	1.628	1.503	1.017	1.146	1.118	1.254	0.899	1.105	0.977	1.155	0.967	1.104	0.976	0.972
ATP5I	0.884	0.86	1.164	1.347	1.184	1.188	1.021	1.104	1.079	1.145	1.093	0.974	1.163	1.179	1.295	1.158	1.063
ATP5J2	0.849	1.017	0.863	0.657	0.693	1.054	1.279	1.121	1.06	1.198	1.23	1.084	1.111	1.135	1.299	1.36	1.622
ATP5L	0.648	1.066	0.839	0.847	0.814	0.841	0.879	1.052	1.061	0.866	0.885	0.837	0.793	0.868	1.035	0.828	0.989
ATP5O	0.889	0.962	1.014	1.27	1.206	1.01	1.041	1.011	0.9	0.816	0.936	0.988	1.013	1.006	1.204	1.032	1.194
ATP5S	0.961	0.892	1.042	1.108	1.09	1.074	0.999	1.019	0.802	0.788	0.923	1.45	1.366	1.291	1.832	1.892	1.599
ATP6AP1	0.978	1.624	0.963	0.724	0.978883	1.054	1.772	1.16772	1.136	1.247	1.27385	1.21	2.723	1.69333	1.063	2.264	1.94774
ATP6AP2	0.716	0.793	0.939	0.868	0.956	1.201	1.528	1.21	0.967	1.638	1.059	0.828	1.087	0.775	0.987	1.03	0.938
ATP6V0A1	1.052	0.998	0.949	0.942	0.756	0.939	1.129	1.121	0.948	0.989	1.07	1.445	1.336	1.506	2.034	1.748	1.83
ATP6V0D1	0.93	0.972	0.827	0.819	0.771	1.099	1.273	1.066	0.965	1.014	0.958	1.261	1.385	1.15	1.613	1.811	1.461
ATP6V1A	1.127	1.056	0.927	1.05	1.114	1.006	1.13	1.004	1.171	1.073	1.147	1.669	1.323	1.417	1.609	1.315	1.377
ATP6V1B2	0.996	0.961	0.847	1.039	1.076	0.873	1.068	0.987	1.33	1.21	1.238	1.778	1.424	1.644	2.1	1.408	1.808
ATP6V1C1	1.101	1.092	0.76	0.727	0.664	0.913	1.136	0.864	0.867	0.776	0.778	1.316	1.28	1.168	1.756	1.75	1.491
ATP6V1D	1.143	1.155	0.882	0.998	0.91	1.023	1.196	1.143	1.127	1.257	1.224	0.984	1.402	1.44	1.155	1.72	1.379
ATP6V1E1	1.071	0.961	1.23	1.355	1.257	1.329	1.245	1.065	1.472	1.295	1.166	1.851	1.635	1.48	1.767	1.263	1.252
ATP6V1F	1.052	0.917	1.038	1.175	1.252	0.982	0.945	1.134	1.126	1.044	1.245	1.181	1.752	0.998	1.396	1.423	0.962
ATP6V1G1	1.125	1.012	1.183	1.407	1.1936	1.085	1.067	1.08269	0.887	1.187	1.09484	1.147	1.044	1.08207	0.987	1.011	1.06517
ATP6V1H	1.042	1.161	0.779	0.758	0.788	1.071	1.16	1.23	1.046	0.699	1.213	1.547	1.376	1.512	1.674	1.501	2.209
ATPIF1	0.724	0.662	0.864	0.839	0.843	0.502	0.456	0.573	0.384	0.46	0.456	0.533	0.673	0.491	0.655	0.51	0.577
ATRIP	1.342	1.438	0.817	0.46	0.718248	0.73	0.623	0.740709	0.631	0.756	0.7031	0.642	0.359	0.502625	0.664	0.337	0.486546
ATRX	0.533	0.242	0.954	1.388	1.756	0.593	0.875	0.614	0.799	1.798	0.608	1.18	1.13	1.362	0.977	0.53	0.57
ATXN10	1.202	1.219	0.852	0.721	0.836	1.081	1.084	1.087	1.061	0.853	1.223	0.935	1.033	1.092	1.181	1.19	1.369
ATXN2	1.085	0.755	1.358	1.313	1.432	0.946	1.162	0.979	1.07	1.15	0.932	1.151	1.152	1.296	1.204	1.23	0.992
ATXN2L	1.149	1.078	1.177	1.372	1.328	0.95	1.014	0.977	0.925	0.959	0.966	0.934	0.893	0.922	0.774	0.695	0.766
ATXN3	1.139	1.028	0.995	0.766	0.777	1.157	0.787	0.9	1.277	0.869	1.221	1.278	0.977	1.187	1.338	0.997	1.223
ATXN7L3B	1.202	1.198	1.09	1.275	1.15218	1.172	1.055	1.09356	1.594	1.517	1.31764	1.118	1.061	1.03136	1.032	0.825	0.943825
AUH	0.801	1.12	1.281	0.921	1.04313	0.664	0.969	0.88895	1.054	1.077	0.947017	0.45	0.798	0.654139	0.284	1.539	0.815915
AUP1	0.874	0.905	1.298	1.023	0.769	0.629	0.868	0.964	1.025	1.309	0.777	0.951	0.91	0.918	0.903	0.89	1.084
AVEN	1.021	0.206	2.511	2.175	2.031	0.404	0.991	0.295	1.763	1.954	0.338	1.383	1.4	1.646	0.947	0.51	0.349
AVL9	1.117	1.344	0.724	0.768	0.766146	0.989	0.965	1.00077	0.932	1.185	1.05144	1.032	0.885	0.935968	1.03	1.08	1.07755
B2M	0.866	0.848	1.062	0.993	1.015	0.914	0.978	0.944	1.081	0.852	1.092	1.964	1.328	1.584	2.221	1.372	1.66
B3GALT6	0.877	1.019	1.589	1.019	0.82	1.247	1.399	1.215	2.45	2.216	2.2	1.683	1.165	1.49	1.188	1.178	1.305
B3GAT3	0.923	0.905	1.199	1.274	1.078	1.66	1.294	2.066	1.599	1.392	2.092	1.979	1.495	1.968	1.827	1.625	2.155
B3GLCT	1.067	1.166	1.754	1.185	1.519	1.698	1.862	1.854	2.37	1.487	1.861	2.041	1.367	1.457	2.839	2.184	2.219
B4GALT4	1.003	1.224	1.137	0.634	1.0168	1.203	0.928	1.09434	0.722	0.957	0.897459	0.522	0.604	0.642813	0.636	0.603	0.644908
B4GAT1	0.865	0.876	0.902	0.881	0.868	1.091	0.983	0.971	0.932	1.016	0.927	1.601	1.681	1.501	1.433	1.778	1.484
BABAM1	0.94	0.821	1.351	1.705	1.44	0.775	0.882	0.767	1.193	1.343	0.726	1.087	1.247	1.078	0.908	0.855	1.091
BABAM2	1.124	1.136	0.86	0.689	0.851677	0.926	0.967	0.949196	0.949	1.004	1.04176	0.942	1.169	1.12983	1.316	1.485	1.35204
BAG2	1.232	0.958	0.899	0.624	0.897	0.577	1.072	0.732	0.702	0.689	0.761	0.886	0.709	0.872	0.874	1.035	0.764
BAG3	0.997	1.209	1.006	0.949	0.991	0.929	1.066	0.972	1.091	0.856	1.147	1.432	1.332	1.51	1.607	1.641	1.694
BAG5	1.458	0.528	1.066	1.406	1.16026	1.117	0.506	0.911182	2.111	0.751	1.44404	1.681	2.711	1.94471	0.741	1.684	1.41107
BAG6	1.181	1.27	0.766	0.75	0.807	0.946	0.957	0.946	0.932	0.877	1.025	1.113	0.914	0.892	1.076	0.872	1.063
BAIAP2	0.962	0.984	1.617	1.396	1.513	1.537	1.63	1.607	1.514	2.05	1.847	1.503	1.864	1.642	2.113	2.262	2.314
BANF1	0.679	0.63	1.319	1.62	1.544	0.9	0.895	1.459	2.045	1.123	1.557	0.813	1.05	0.707	0.646	0.556	0.726
BAX	0.92	1.159	0.763	0.796	0.737	0.903	1	0.933	1.192	1.05	1.541	1.383	1.176	1.499	1.084	1.34	1.571
BAZ1B	0.872	0.97	1.016	0.991	0.958	1.268	0.965	1.346	1.246	1.11	1.157	0.786	0.71	0.701	0.828	0.668	0.639
BAZ2A	0.862	0.794	1.412	1.341	1.254	1.464	1.261	1.661	1.019	1.258	1.048	0.765	1.065	0.666	0.759	1.235	0.48
BCAM	0.499	0.773	1.096	1.039	0.905	1.027	1.124	0.999	0.831	0.766	0.859	1.216	0.799	0.968	0.835	0.662	1.131
BCAN	0.818	0.803	0.909	1.277	0.896	0.852	1.064	0.803	1.47	1.523	0.948	3.729	3.161	3.931	10.988	3.742	2.732
BCAP29	0.949	0.935	1.974	1.189	1.181	1.292	1.313	1.236	2.567	1.666	1.401	2.977	1.522	2.503	1.92	1.827	2.192
BCAP31	0.844	0.833	0.935	0.799	0.807	0.878	1	1.044	1.185	1.397	0.985	1.19	1.012	1.24	1.285	1.115	1.292
BCAS2	0.985	1.063	1.23	1.347	1.327	1.233	1.275	1.267	1.25	0.992	1.185	0.852	0.938	0.922	0.806	1.059	0.971
BCAT1	1.191	1.153	0.826	1.035	1.034	1.006	0.909	0.969	1.207	0.88	1.248	0.826	0.636	0.954	0.599	0.477	0.814
BCAT2	0.822	0.968	1.183	1.333	1.101	1.455	1.298	1.267	1.003	1.164	1.124	1.174	0.989	1.116	1.14	1.122	1.18
BCCIP	1.188	1.237	0.784	0.647	0.725	1.002	0.827	0.924	0.831	0.752	0.816	0.584	0.696	0.419	0.645	0.635	0.592
BCKDHA	0.893	0.855	1.472	1.643	1.852	1.3	1.092	1.415	1.008	0.876	1.09	1.082	1.067	0.947	1.254	1.226	1.114
BCL2	1.244	1.318	1.204	1.164	1.1914	1.134	1.864	1.25081	1.772	1.536	1.5243	1.454	1.299	1.433	1.545	1.388	1.45422
BCL2L13	0.96	0.97	0.863	0.773	0.733	1.088	0.915	1.093	0.898	0.87	1.005	1.045	1.062	1.405	1.032	1.158	1.304
BCL7A	0.887	0.529	1.605	1.736	3.187	1.305	1.177	1.852	1.595	1.505	1.451	1.466	1.242	1.404	1.409	1.29	0.685
BCLAF1	0.763	1.058	1.028	1.328	0.998	1.04	1.132	1.043	0.998	1.203	0.935	0.844	1.002	0.946	0.79	0.519	0.552
BCR	1.075	1.121	0.877	0.909	0.925	0.829	0.972	1.027	1.278	1.17	1.207	1.238	1.36	1.947	1.337	1.178	1.408
BCS1L	0.893	0.982	0.959	0.736	0.818	1.24	1.073	1.148	1.099	0.818	0.971	1.35	1.08	1.324	1.258	1.578	1.621
BDH1	0.787	0.835	1.023	1.132	0.986	1.258	0.972	1.214	0.548	0.436	0.318	0.684	0.602	0.598	0.728	0.849	0.72
BDH2	1.136	1.099	0.946	1.054	1.215	1.129	1.104	1.105	1.4	1.235	1.132	1.928	1.613	1.888	2.54	2.97	2.278
BICD2	1.122	0.941	1.068	1.053	1.00657	1.27	1.047	1.13287	1.321	1.173	1.23302	1.36	1.196	1.28888	1.617	1.467	1.54866
BIN1	0.973	0.868	1.441	1.469	1.556	1.137	1.3	1.129	2.349	2.028	1.523	2.773	2.25	2.552	2.541	2.758	2.386
BIRC6	1.546	1.236	0.891	0.362	0.511	0.958	0.667	0.732	0.785	0.443	0.68	1.046	0.399	0.564	1.097	0.408	0.794
BLMH	1.221	1.185	0.879	0.987	1.086	1.125	1.218	1.161	1.287	1.141	1.379	1.113	1.174	1.092	1.333	1.336	1.293
BLVRA	1.149	1.189	0.731	0.89	0.855	0.925	0.993	0.768	0.932	0.923	0.83	1.607	1.633	2.347	2.166	1.88	1.538
BLVRB	0.913	1.202	0.986	1.041	1.063	0.976	0.885	0.989	0.703	1.013	0.98	1.194	1.309	1.162	1.503	1.484	1.691
BMP1	0.989	0.928	1.182	0.942	0.726	0.89	1.237	0.928	1.889	1.277	1.128	4.211	1.586	1.653	2.261	2.601	2.215
BMS1	0.794	0.831	0.814	0.658	0.612	0.883	0.838	0.907	0.649	0.505	0.556	0.681	0.353	0.405	0.481	0.224	0.396
BNIP3	0.286	0.364	1.024	0.466	0.509	0.627	0.296	0.653	0.956	0.871	0.725	0.907	0.447	0.739	0.665	0.668	0.608
BOD1L1	0.732	0.594	1.654	1.125	1.21242	0.654	0.559	0.700256	0.654	0.338	0.587127	0.684	0.445	0.549348	0.279	0.356	0.39089
BOD1L2	0.954	1.211	1.95	2.633	2.11153	0.941	1.416	1.22817	0.514	1.456	1.24808	0.959	0.681	0.843562	0.562	0.608	0.649784
BOP1	0.903	0.878	0.874	0.935	0.643	0.873	0.833	0.846	0.794	0.858	0.559	0.769	0.613	0.485	0.553	0.524	0.45
BPHL	0.749	0.929	1.202	1.377	1.547	1.006	0.839	0.935	0.947	0.901	1.008	0.913	0.986	0.919	1.427	1.352	1.038
BPNT1	1.301	0.965	1.082	1.213	1.423	1.239	1.478	1.125	1.564	1.377	1.404	2.166	2.223	2.18	2.86	2.621	2.61
BPTF	0.804	0.695	0.733	0.83	0.689	0.808	0.885	0.834	0.619	0.674	0.535	0.507	0.565	0.456	0.57	0.543	0.526
BRD1	0.971	0.842	1.451	1.262	1.28	1.895	1.194	1.819	1.058	1.496	1.282	0.782	1.327	0.865	0.84	1.187	0.728
BRD3	0.669	0.905	1.546	1.31	1.32621	0.78	1.019	1.03239	0.779	0.83	0.904826	0.931	0.915	0.974665	0.992	1.02	0.994936
BRD4	0.829	0.768	1.315	1.424	1.357	1.003	0.92	1.068	0.928	1.052	0.896	0.785	0.67	0.798	0.811	0.547	0.687
BRD7	0.706	0.469	1.239	2.253	2.409	1.079	1.192	0.927	0.969	1.393	0.717	0.629	0.676	0.786	0.74	0.482	0.577
BRD8	0.943	0.783	1.321	1.449	1.138	1.031	1.13	0.951	1.185	1.29	0.79	0.851	0.8	0.773	0.566	0.616	0.743
BRIX1	0.941	0.938	0.804	0.569	0.675	0.983	0.757	0.985	0.709	0.744	0.772	0.446	0.415	0.442	0.438	0.455	0.545
BRWD1	0.896	0.498	1.094	1.196	1.17308	0.648	0.664	0.68916	0.592	0.405	0.554586	0.381	0.493	0.538645	0.304	0.356	0.431583
BSCL2	0.954	1.001	1.101	0.882	0.906	1.007	1.01	1.032	1.341	1.074	1.4	1.885	0.747	2.15	1.979	0.684	2.622
BSG	0.786	0.928	1.013	0.889	0.597	1.616	0.982	0.959	0.704	0.777	0.644	1.389	1.125	1.161	1.2	0.808	0.681
BTBD17	0.933	0.688	1.342	1.068	1.018	1.202	1.023	0.842	2.629	2.112	0.987	2.191	1.224	1.176	1.921	1.09	0.913
BTF3	1.298	1.124	0.751	0.88	1.012	0.545	0.546	0.618	0.526	0.504	0.641	0.429	0.467	0.589	0.439	0.382	0.512
BTF3L4	1.139	1.086	1.164	1.402	1.009	0.965	1.354	0.895	1.105	1.244	1.042	0.939	1.043	1.003	0.948	0.876	0.953
BTN2A2	0.342	0.346	1.304	0.998	1.09106	0.779	0.741	0.857399	1.332	0.944	1.15649	1.222	1.796	1.41298	0.747	0.726	0.826323
BUB3	1.177	1.133	1.134	1.171	1.12	0.972	0.845	0.979	0.886	0.873	0.894	0.738	0.771	0.692	0.728	0.597	0.756
BUD13	0.973	0.93	1.437	1.624	1.318	1.2	0.928	1.07	1.237	1.358	0.992	0.904	0.84	0.812	0.658	0.588	0.699
BUD31	1.085	0.661	1.048	1.323	1.319	1.444	1.079	1.404	1.302	1.1	1.334	0.815	0.861	0.916	0.775	0.999	1.002
BYSL	0.905	0.917	0.851	0.815	0.664	1.001	0.891	0.899	0.656	1.01	0.773	0.522	0.513	0.704	0.516	0.453	0.521
BZW1	1.196	1.227	0.624	0.667	0.685	0.828	0.846	0.861	1.033	1.051	0.925	0.898	0.897	0.973	1.136	1.06	1.064
BZW2	1.2	1.088	0.699	0.667	0.832	0.931	1.056	0.999	1.754	1.34	1.541	0.692	0.739	0.795	0.578	0.793	0.688
C11orf54	1.392	1.254	1.131	1.54	1.434	1.015	1.108	1.162	1.527	1.315	1.63	1.664	1.909	1.514	2.28	2.293	1.79
C11orf68	1.125	1.224	0.93	0.904	0.91	0.972	0.926	0.839	0.992	0.93	1.093	1.027	1.565	1.1	1.58	1.915	1.217
C11orf98	1.018	1.262	0.741	0.795	0.812291	0.599	0.853	0.773475	0.702	0.883	0.75407	0.487	0.607	0.55841	0.483	0.621	0.55321
C12orf10	1.174	1.106	1.126	0.939	1.138	1.099	1.235	0.914	0.969	0.895	1.006	1.255	1.305	0.987	1.032	1.021	0.873
C12orf73	0.891	0.962	1.08	1.163	1.11913	1.118	1.298	1.14382	0.777	1.195	0.973166	0.888	1.112	0.967646	0.718	1.078	0.910686
C16orf58	0.815	0.899	0.969	0.994	1.0243	1.049	1.021	1.04401	1.337	1.043	1.24087	1.477	1.778	1.57782	1.551	1.842	1.75306
C17orf62	0.824	0.951	1.217	1.025	1.049	1.312	1.341	1.267	1.372	1.189	1.244	1.567	1.245	1.496	1.587	1.524	1.434
C19orf12	1.083	0.598	0.983	1.021	1.02778	1.108	0.687	1.00743	1.414	1.282	1.50697	1.931	1.996	2.21248	2.258	1.846	2.23977
C19orf53	1.137	0.534	1.239	1.697	1.711	0.619	0.887	0.539	1.453	2.074	1.009	1.461	1.488	1.6	1.094	1.019	0.901
C1orf123	1.259	1.071	1.333	1.679	1.885	0.966	1.066	0.982	1.135	1	1.157	1.207	1.233	1.065	1.374	1.049	1.196
C1orf198	0.909	0.894	1.453	1.432	2.526	1	1.163	1.168	1.306	1.325	1.52	1.541	1.395	2.742	1.729	1.405	3.103
C21orf2	0.746	0.982	1.297	1.552	3.746	0.402	1.286	1.783	1.492	2.519	2.048	2.866	1.634	8.224	1.253	1.278	3.559
C21orf33	0.727	0.758	1.284	1.629	1.777	1.013	1.001	1.098	1.075	0.972	1.127	1.104	1.138	1.172	1.228	1.111	1.265
C21orf59	1.241	0.843	0.744	1.021	1.212	0.805	0.747	0.884	0.906	0.804	0.941	0.754	0.643	0.626	0.772	0.709	0.716
C2CD5	1.006	1.095	1.085	0.95	0.837	1.024	0.924	0.846	0.945	1.176	1.011	1.249	1.174	1.124	0.947	1.093	1.13
C3orf58	0.952	1.069	0.916	1.069	0.829	1.082	0.892	0.912	1.326	1.215	1.206	1.736	1.236	1.004	1.52	1.638	1.298
C4A	1	1.193	1.363	1.043	1.028	0.968	0.998	0.928	1.329	1.154	1.101	2.323	1.987	2.357	2.352	3.641	2.501
C7orf50	1.159	1.059	0.984	0.92	0.934	1.11	1.061	1.231	1.364	1.077	1.26	1.142	0.97	0.897	1.097	1.12	0.978
CA2	1.121	1.354	1.209	1.087	1.218	1.594	1.322	1.44	1.361	1.225	1.603	3.141	1.878	3.017	4.974	2.58	5.435
CA4	1.028	1.022	5.242	3.546	3.759	1.752	1.802	2.075	1.632	2.512	2.024	1.064	0.867	0.843	1.005	0.935	1.053
CAAP1	0.77	0.88	1.213	1.211	1.41	1.099	0.729	1.083	0.665	0.499	0.753	0.669	0.586	0.513	0.802	0.545	0.562
CAB39	1.113	1.251	0.741	0.701	0.794	0.825	0.874	0.772	1.141	0.891	1.09	1.146	1.457	1.601	1.657	1.641	1.604
CACYBP	1.304	1.198	0.868	0.907	1.115	0.816	0.816	0.86	0.886	0.705	0.93	0.724	0.73	0.682	0.821	0.777	0.769
CAD	1.238	1.224	0.591	0.495	0.529	0.694	0.606	0.706	0.527	0.427	0.59	0.547	0.412	0.527	0.626	0.473	0.574
CADM4	1.199	1.098	0.882	1.16	1.08337	0.821	1.231	1.09365	1.131	1.63	1.47616	3.715	1.635	2.83548	5.605	2.144	3.9173
CADPS	1.131	1.25	0.727	0.63	1.231	0.812	0.591	1.127	2.056	0.919	1.852	2.786	1.914	2.037	3.158	2.501	1.731
CALB2	1.283	1.262	1.088	1.15	1.082	1.02	1.341	1.311	0.813	1.149	0.926	2.514	5.896	2.954	2.07	3.294	3.002
CALD1	0.931	0.952	0.846	0.943	0.951	0.469	0.526	0.629	0.514	0.584	0.559	0.963	0.803	1.087	0.725	0.678	0.835
CALM1	0.808	0.893	1.629	1.874	1.83	0.819	1.152	0.987	2.042	2.416	1.488	1.526	1.57	1.198	1.055	0.762	1.211
CALR	0.803	0.853	1.087	1.403	1.333	0.951	0.961	0.929	0.947	1.149	1.006	1.009	0.951	0.897	0.821	0.854	0.813
CALU	0.7	0.782	1.087	1.643	1.468	0.951	0.984	0.974	1.117	1.558	1.2	1.182	1.311	1.004	1.066	0.815	1.082
CAMK2A	1.096	1.209	1.091	1.272	1.37545	1.023	1.092	1.16502	1.071	1.768	1.61169	1.685	12.041	4.91518	2.171	7.343	4.07042
CAMK2B	0.963	1.229	1.011	0.548	0.8	1.175	1.21	1.347	1.145	0.744	1.337	2.527	3.503	2.811	3.554	6.492	4.066
CAMK2D	1.091	0.914	2.274	1.056	1.079	1.627	1.49	1.678	3.194	1.045	1.491	11.942	2.742	1.608	9.806	2.437	2.27
CAMK2G	1.03	1.009	1.049	1.137	1.245	0.884	1.37	1.089	0.911	1.209	0.996	2.039	2.832	2.017	4.182	6.145	4.19
CAMKV	1.405	0.956	0.612	0.472	0.59841	0.667	0.556	0.707757	0.706	0.874	0.786428	0.903	0.832	0.890537	0.995	0.972	1.00133
CAMSAP3	0.921	0.641	0.981	1.202	1.136	1.01	0.973	0.741	1.018	1.374	0.75	0.905	1.188	1.418	1.07	1.025	0.978
CAND1	1.168	1.092	0.965	0.804	0.828	1.051	1.169	1.176	1.069	0.998	1.187	1.285	1.253	1.314	1.471	1.666	1.344
CAND2	1.112	0.795	0.403	0.611	0.686	0.644	0.85	0.726	1.121	1.164	0.876	1.237	0.993	1.411	0.701	1.04	1.165
CANT1	0.88	0.327	1.597	1.922	1.76166	1.545	0.467	0.987488	2.18	0.608	1.32602	0.808	1.566	1.17936	0.552	0.354	0.713635
CANX	0.81	0.779	0.966	0.983	0.857	1.098	1.216	1.041	1.522	1.65	1.352	1.647	1.525	1.571	1.704	1.824	1.774
CAP1	1.242	1.1	0.775	0.896	0.986	0.733	0.832	0.803	1.061	1.008	0.993	1.222	1.111	1.147	1.322	1.198	1.332
CAP2	1.125	1.028	1.333	1.242	1.295	0.952	1.057	1.107	1.562	1.612	1.257	1.897	1.535	1.646	1.932	1.632	2.32
CAPG	1.18	1.084	0.697	0.665	0.706	0.717	0.742	0.651	0.653	0.569	0.525	0.667	0.659	0.743	0.88	0.782	0.931
CAPN1	1.155	1.115	0.675	0.665	0.774	0.713	0.992	0.813	0.756	0.711	0.891	1.225	1.113	1.217	1.524	1.473	1.332
CAPN2	1.132	1.133	0.989	0.831	0.898	1.122	1.14	1.066	1.281	1.191	1.357	2.089	1.625	1.72	2.054	2.246	2.15
CAPN5	0.961	0.805	0.803	0.93	0.854	0.767	0.937	0.842	0.687	0.956	0.69	1.488	1.215	1.956	2.041	1.725	2.248
CAPNS1	1.334	1.271	0.843	0.802	0.849	0.978	1.239	1.057	1.289	0.987	1.247	1.901	1.908	1.563	1.916	2.464	2.032
CAPRIN1	1.367	1.262	0.859	1.006	1.169	0.733	0.667	0.822	0.961	0.854	1.001	0.765	0.838	0.948	0.76	0.814	0.817
CAPS	1.077	0.935	0.956	0.882	0.968	0.863	0.818	1.057	1.157	1.187	1.146	1.492	1.199	1.617	6.253	5.692	7.775
CAPZA1	1.339	1.15	1.386	1.846	1.199	1.085	1.154	1.175	1.21	1.201	1.095	1.703	1.32	1.158	1.062	0.999	1.725
CAPZB	1.021	1.036	0.955	1.097	1.187	1.015	0.894	1.016	0.932	0.919	1.016	1.227	1.164	1.203	1.011	1.261	0.994
CARHSP1	0.782	0.866	1.185	1.54	1.728	0.891	0.847	0.906	1.119	1.373	1.001	0.853	0.995	1.01	1.252	1.161	1.137
CARM1	1.044	1.201	0.606	0.644	0.768	0.673	0.657	0.778	0.72	0.68	0.773	0.64	0.566	0.618	0.591	0.656	0.73
CARNMT1	1.077	1.492	0.567	0.561	0.443	0.47	0.642	0.481	0.425	0.555	0.46	0.242	0.369	0.261	0.205	0.379	0.083
CARS	1.158	1.23	0.653	0.6	0.646	0.883	0.913	0.813	1.007	0.75	0.775	1.18	1.129	1.22	1.293	1.257	1.158
CARS2	0.914	0.903	0.924	0.751	0.731	1.059	0.937	0.95	0.969	1.084	0.985	1.142	1.138	1.103	2.129	1.494	1.6
CASK	0.935	1.04	1.348	1.059	1.062	1.392	1.209	1.294	1.234	1.1	1.117	1.631	1.722	1.553	1.992	1.734	1.695
CASP3	1.363	1.239	0.591	0.687	0.634	0.451	0.613	0.631	0.672	0.883	0.613	0.958	0.837	0.602	0.908	0.704	0.443
CASP6	1.244	1.317	1.115	1.17	1.201	1.244	1.469	1.303	0.996	1.29	1.007	0.765	0.914	0.889	0.721	0.809	0.903
CAST	0.937	0.895	1.418	1.614	1.981	1.329	1.869	1.608	1.353	1.386	1.697	1.513	1.779	2.055	1.361	1.729	1.932
CAT	0.967	0.993	0.913	1.363	1.322	0.97	0.807	0.86	1.623	1.508	1.097	2.416	1.826	1.296	1.769	2.719	2.028
CAV1	0.959	0.981	0.647	1.023	0.772	0.645	0.945	0.659	0.893	1.403	1.053	3.003	1.993	2.843	1.766	2.519	2.543
CAVIN1	0.922	0.955	0.697	0.923	0.613	0.757	0.899	0.761	0.796	1.424	0.849	1.959	1.344	2.894	1.227	1.349	2.414
CAVIN4	0.762	0.228	0.685	1.07	0.851603	0.839	0.39	0.795632	0.68	0.256	0.891745	1.262	2.744	2.95648	5.002	4.112	5.20289
CBL	1.261	1.203	0.643	0.819	0.807	0.711	0.809	1.097	0.965	0.929	1.256	0.896	0.981	0.991	1.138	1.041	1.326
CBLL1	1.079	0.893	1.416	1.877	1.61	1.205	1.06	1.272	1.049	0.582	1.19	1.057	0.78	1.007	0.87	0.835	0.979
CBR1	1.236	1.257	0.899	0.887	0.694	1.009	1.071	0.856	0.609	0.761	0.665	1.471	1.13	1.259	1.485	1.665	1.939
CBR4	0.774	1.224	1.605	1.198	1.005	1.468	1.401	1.529	1.578	1.976	1.654	2.082	1.641	2.074	2.771	1.883	2.728
CBS	1.348	1.097	0.346	0.461	0.614	0.401	0.404	0.579	0.38	0.323	0.527	0.22	0.305	0.362	0.283	0.26	0.332
CBX1	0.815	0.755	1.792	1.921	1.914	1.447	1.071	1.2	1.289	1.124	1.115	0.809	0.861	0.701	0.882	0.679	0.661
CBX2	0.873	0.837	1.547	2.592	2.015	1.214	1.117	1.43	1.132	1.794	1.183	0.82	0.48	0.602	0.647	0.291	0.449
CBX3	0.844	0.712	1.254	1.575	1.35334	0.798	0.716	0.823915	1.079	0.785	0.976985	0.901	0.532	0.693541	0.72	0.365	0.621457
CBX5	0.737	0.673	2.804	2.486	2.982	1.553	1.189	1.591	1.714	2.235	1.614	1.047	1.1	0.952	0.938	0.548	0.82
CBX8	1.034	1.181	1.294	1.561	1.507	1.461	1.468	1.675	1.458	1.692	1.634	1.175	1.315	1.565	1.437	1.416	1.869
CC2D1A	1.086	1.271	0.776	0.804	0.917	0.847	0.812	0.901	0.823	0.755	0.81	1.332	1.217	1.159	1.661	1.436	1.373
CC2D1B	1.118	1.324	0.985	0.804	0.941	1.051	0.956	0.972	0.845	0.769	0.951	1.21	1.239	1.131	1.735	1.75	1.643
CCAR1	0.952	1.011	1.224	1.074	1.109	1.164	1.078	1.161	1.075	1.023	1.1	0.922	0.924	0.955	0.837	0.689	0.859
CCAR2	0.841	0.9	1.076	1.014	0.967	1.205	1.039	1.26	1.094	1.154	1.102	0.862	0.948	0.895	0.841	0.898	0.956
CCDC115	0.919	1.089	1.132	1.303	0.917	0.941	0.958	0.933	0.921	1.497	0.74	0.824	0.973	0.527	0.871	0.747	0.65
CCDC124	1.144	1.079	1.418	1.611	1.85	0.873	0.951	1.116	1.176	1.306	1.14	1.072	1.401	1.187	1.109	1.068	0.866
CCDC134	0.902	0.957	0.896	0.92	0.992	0.966	0.885	0.982	0.927	0.962	1.069	0.91	0.706	0.713	0.83	0.84	0.807
CCDC137	0.931	0.969	1.11	1.219	0.937	1.058	0.957	1.102	0.946	1.411	0.926	0.7	0.863	0.584	0.629	0.515	0.682
CCDC22	0.844	1.35	1.092	1.11	0.995	1.213	1.174	1.396	1.36	1.46	1.627	1.422	1.71	2.128	1.722	1.826	2.066
CCDC25	1.137	1.421	1.061	1.315	1.193	1.055	1.015	1.31	1.226	1.521	1.237	1.22	1.326	1.066	0.883	0.967	0.909
CCDC43	1.136	1.372	1.492	1.352	1.81	1.33	1.232	1.494	1.05	1.357	1.407	1.061	1.203	1.134	0.974	0.825	1.239
CCDC47	1.046	0.895	0.981	0.863	0.655	1.039	1.066	1.008	1.071	1.169	1.059	0.899	0.816	0.964	0.675	0.886	0.793
CCDC50	1.033	1.02	1.196	2.538	1.335	1.229	1.896	1.178	1.353	3.228	1.573	1.334	2.41	1.207	1.176	1.365	1.178
CCDC51	0.841	0.984	0.887	0.908	0.958	0.976	1.122	0.991	0.792	1.162	1.078	0.796	0.719	0.609	0.925	0.814	0.7
CCDC58	0.864	0.868	1.172	1.435	1.364	0.836	0.636	0.873	0.753	0.583	0.635	0.558	0.507	0.415	0.555	0.389	0.439
CCDC6	1.16	1.037	0.842	1.045	1.097	0.755	0.828	0.685	0.848	0.975	0.832	1.016	0.935	0.801	0.962	0.767	0.725
CCDC8	0.683	0.905	1.176	0.95	1.09168	0.719	0.935	0.889254	2.114	0.718	1.19463	1.074	1.183	1.21247	0.471	1.154	0.953484
CCDC86	1.023	0.932	1.316	1.55	1.25	0.842	0.898	0.903	1.065	1.28	0.845	0.663	0.758	0.693	0.516	0.556	0.573
CCDC88A	1.086	1.147	1.122	1.117	1.306	0.888	0.724	0.985	1.026	1.122	1.211	1.695	1.677	1.588	2.551	1.569	1.62
CCDC90B	0.972	0.985	1.062	0.894	0.843	1.28	1.61	1.226	1.381	1.381	1.208	1.285	1.246	1.268	1.754	1.709	1.54
CCDC93	0.994	0.716	1.108	1.143	1.391	1.237	1.161	1.263	1.368	1.299	1.469	1.412	1.262	2.58	1.397	1.635	1.649
CCK	0.57	0.705	1.567	1.457	0.892	1.449	1.142	0.822	3.988	4.084	1.515	1.386	1.621	0.582	1.809	1.587	0.537
CCNB1	1.299	1.188	0.402	0.507	0.482886	0.427	0.667	0.529046	0.461	0.521	0.413923	0.266	0.389	0.353397	0.338	0.48	0.341514
CCS	1.078	1.014	0.983	1.466	1.563	0.948	0.978	1.018	1.116	1.134	1.374	1.68	2.08	1.79	1.455	1.444	1.274
CCT2	1.259	1.112	0.904	0.904	1.08	0.873	0.944	0.856	0.875	0.807	1.012	0.884	0.844	0.861	0.923	0.889	0.887
CCT3	1.211	1.141	0.867	0.84	0.912	0.954	1.02	0.931	0.936	0.777	1.044	0.944	0.946	0.933	1.049	1.013	1.027
CCT4	1.277	1.174	0.776	0.781	0.871	0.884	0.99	0.889	0.906	0.854	0.983	0.85	0.79	0.881	0.944	0.984	0.916
CCT5	1.232	1.178	0.867	0.939	0.965	0.867	0.922	0.866	0.89	0.853	0.982	0.829	0.971	0.849	0.959	1.02	0.898
CCT6A	1.176	1.211	0.845	0.877	0.975	0.855	1	0.922	0.977	0.837	1.045	0.975	0.859	0.949	0.943	0.915	0.885
CCT7	1.233	1.198	0.804	0.833	0.862	0.911	1.024	0.927	1.015	0.797	1.049	0.916	0.838	0.882	1.076	1.036	1.04
CCT8	1.19	1.205	0.794	0.734	0.823	0.823	1.004	0.873	0.919	0.824	0.962	0.9	0.84	0.904	0.936	0.945	0.908
CD151	0.688	0.711	0.651	0.538	0.802	0.624	0.806	0.728	0.729	0.367	0.755	1.094	0.642	1.067	0.735	0.929	0.943
CD2AP	1.098	1.503	0.816	0.869	1.184	0.797	0.826	0.757	0.516	0.461	0.522	0.535	0.553	0.421	0.534	0.59	0.427
CD2BP2	1.129	1.102	1.3	1.359	1.202	1.401	1.246	1.333	1.417	1.339	1.264	1.255	1.107	0.864	1.062	0.916	1.021
CD44	1.047	1.09	0.917	1.105	0.818	1.033	0.976	1.309	1.002	0.765	1.151	2.822	1.224	4.856	2.257	2.512	9.902
CD47	0.819	1.157	1.919	1.313	1.061	2.264	1.412	1.731	1.782	1.418	1.407	6.792	4.407	3.684	6.387	5.562	4.916
CD59	0.863	0.766	1.357	1.065	1.079	1.315	1.063	1.267	1.41	1.577	1.296	2.227	2.66	1.723	1.969	2.523	1.955
CD63	0.763	1.01	1.09	1.266	0.935	1.369	2.127	1.381	1.359	1.436	1.178	2.732	1.578	1.449	1.543	1.512	1.5
CD81	0.355	0.872	0.905	0.93	0.909	0.755	1.122	1.04	1.246	0.4	1.097	1.463	0.829	2.616	1.488	1.782	1.689
CD9	0.589	0.615	0.269	0.394	0.503	0.357	0.739	0.589	0.25	0.499	0.533	1.241	0.867	1.358	0.974	1.136	1.305
CD99	0.71	0.471	3.431	1.544	2.828	1.62	1.069	1.729	4.212	3.919	4.303	8.337	4.37	10.933	8.015	4.093	13.132
CDC23	1.016	1.106	0.761	0.922	0.752	1.046	0.969	0.977	0.947	1.033	0.885	0.811	0.902	0.824	1.051	0.716	0.928
CDC27	0.963	1.111	1.128	0.748	0.828	0.994	1.277	1.026	1.48	0.983	1.017	0.883	0.922	0.859	0.795	1.014	0.934
CDC34	1.333	1.274	0.862	0.91	0.834	0.977	0.899	0.856	1.07	1.04	1.011	0.932	0.972	0.848	0.795	0.864	0.713
CDC37	1.28	1.096	0.705	0.782	0.768	0.631	0.736	0.758	0.833	0.875	0.788	0.929	0.756	0.93	0.964	0.868	1.025
CDC42	0.826	0.637	0.997	0.974	0.992723	1.106	0.652	0.955505	1.205	0.556	1.01694	1.351	2.387	1.35961	1.052	1.022	1.21228
CDC42BPB	1.059	1.041	1.121	0.786	0.811	1.129	0.922	0.906	1.24	0.853	0.988	1.465	1.167	1.438	1.947	1.599	1.298
CDC42EP4	1.006	1.008	2.515	2.429	2.34218	1.581	1.615	1.66999	2.686	2.756	2.87452	4.852	3.919	4.55408	4.925	5.604	4.8223
CDC5L	0.894	0.885	1.402	1.681	1.421	1.236	1.126	1.195	1.16	1.231	1.076	0.834	0.889	0.79	0.781	0.871	0.752
CDC73	1.012	0.995	0.997	1.002	0.97	0.979	0.936	0.902	1.071	0.976	0.817	0.604	0.671	0.689	0.722	0.637	0.658
CDCA8	1.021	0.898	1.008	0.783	0.907	0.856	0.654	0.948	1.144	0.696	0.77	0.76	0.454	0.418	0.82	0.517	0.393
CDH1	0.72	0.808	0.755	0.499	0.501	0.856	0.853	0.86	0.463	0.404	0.386	0.441	0.411	0.358	0.501	0.514	0.399
CDH2	0.923	0.78	2.985	2.659	3.236	2.11	1.215	2.623	2.693	2.509	3.138	3.474	3.209	5.157	4.471	2.227	6.766
CDH6	1.123	0.995	1.987	1.869	1.922	1.416	1.906	1.662	2.043	2.023	2.955	1.397	1.794	1.801	1.412	1.929	1.689
CDIPT	0.773	0.934	1.111	1.046	0.841	1.18	1.077	1.173	1.23	1.176	1.04	1.343	1.229	1.147	1.333	1.219	1.459
CDK1	1.195	1.324	0.601	0.604	0.611	0.872	0.753	0.86	0.859	0.805	0.818	0.463	0.318	0.391	0.729	0.345	0.392
CDK11B	0.855	1.16	0.874	1.239	0.728	0.85	1.186	0.974	0.665	0.918	0.771	0.907	0.99	0.811	0.86	0.679	0.752
CDK2	1.097	1.102	1.055	1.04	0.986	1.397	1.608	1.289	1.228	1.533	1.276	0.914	0.979	0.951	1.082	1.118	1.001
CDK5	0.965	1.119	0.84	0.722	0.808	1.021	0.938	0.93	1.47	1.015	1.473	2.079	1.963	2.026	2.535	2.1	2.322
CDK5RAP2	0.833	0.51	1.404	1.485	1.53319	0.692	0.966	0.923341	1.394	0.859	1.03963	0.705	1.012	0.853114	0.424	0.799	0.615768
CDK5RAP3	0.943	0.895	1.06	0.994	0.942	1.242	1.049	1.245	1.062	1.023	1.09	1.391	1.174	1.096	1.322	1.31	1.26
CDK6	1.144	1.079	0.958	1.225	1.24481	1.573	1.547	1.36886	1.265	1.863	1.62268	1.508	2.324	1.72152	2.137	2.197	2.07763
CDK9	1.026	1.11	1.146	0.839	0.639	1.087	1.057	0.983	1.053	0.816	0.823	0.879	0.73	0.622	0.67	0.754	0.712
CDKAL1	0.839	0.942	0.764	0.679	0.725	0.849	0.526	0.762	0.586	0.386	0.63	0.581	0.403	0.579	0.522	0.598	0.593
CDKN2AIP	0.972	0.852	1.537	1.31	1.035	1.015	0.988	1.553	1.209	1.082	1.084	0.833	1.026	0.766	0.616	1.128	0.891
CDS2	0.614	0.175	1.262	1.087	0.575	1.201	0.968	0.783	1.704	2.854	0.8	1.372	1.337	0.994	1.276	0.875	0.933
CDV3	1.119	1.327	1.816	1.384	2.249	1.554	1.052	1.212	1.311	0.773	1.24	1.191	1.3	0.967	1.084	1.034	0.824
CEBPZ	0.77	0.894	0.634	0.624	0.499	0.743	0.708	0.72	0.484	0.417	0.485	0.464	0.32	0.343	0.487	0.376	0.399
CECR2	0.871	0.788	0.908	0.916	1.278	0.885	0.651	0.78	0.782	1.389	0.526	0.457	0.473	0.374	0.485	0.486	0.396
CELF1	0.921	1.027	1.003	1.533	1.134	1.078	0.825	1.173	0.723	0.729	0.994	0.718	0.768	0.796	0.669	0.652	0.956
CELF2	0.914	0.855	1.292	1.662	1.865	1.295	1.002	1.008	1.167	1.407	1.073	1.556	1.839	1.585	2.678	1.666	1.468
CELSR2	1.129	1.054	1.182	1.895	1.65625	1.263	1.637	1.48511	1.721	2.114	1.71869	1.573	2.523	1.81135	1.273	1.594	1.55723
CEND1	0.751	0.991	0.999	1.121	0.845	0.872	0.772	1.012	2.72	1.676	1.398	5.101	2.489	2.891	4.444	2.803	2.642
CENPA	0.844	1.083	1.911	1.205	0.981	2.06	1.389	1.655	2.685	3.025	1.593	0.945	1.324	0.878	1.127	1.362	1.076
CENPV	0.972	0.915	1.801	2.785	1.713	2.162	1.165	1.748	1.702	1.78	1.718	1.343	1.49	1.211	1.392	1.13	1.124
CEP170	1.041	0.829	1.096	1.521	1.703	0.95	0.948	0.957	1.794	1.576	1.421	1.902	2.304	1.864	1.859	1.432	1.626
CEP170B	1.06	1.083	0.943	1.129	1.155	0.585	0.681	0.757	0.922	0.898	0.53	1.109	0.893	1.007	0.82	0.675	0.668
CEP250	0.837	0.865	1.594	0.973	0.945	1.476	0.676	1.836	1.129	1.385	1.639	1.002	0.813	1.165	1.347	0.762	1.236
CEP290	1.081	1.079	0.69	0.67	0.853	0.588	0.787	0.754	0.714	0.681	0.787	1.075	0.889	0.989	0.747	1.049	1.093
CEP83	0.558	0.35	1.486	2.383	1.75612	1.554	1.024	1.25764	1.09	0.26	0.894302	0.314	0.29	0.511979	0.203	0.288	0.380567
CES2	0.838	0.447	0.898	1.124	1.169	1.232	1.822	0.951	1.995	1.603	1.838	3.832	1.667	4.185	2.424	1.04	2.375
CETN2	0.77	1.032	2.012	2.131	2.269	1.355	1.338	1.651	2.626	2.904	2.888	1.27	1.453	1.333	1.397	1.047	2.057
CETN3	0.97	0.992	1.212	1.21	1.234	1.042	0.941	0.93	1.228	1.283	1.095	0.746	0.702	1.12	0.886	0.696	1.264
CFDP1	0.842	0.84	1.57	1.585	2.323	0.81	0.89	1.04	1.295	1.376	1.249	1.021	1.191	1.196	0.772	0.795	0.779
CFL1	1.21	0.855	1.089	1.444	1.631	0.863	1.031	0.684	1.755	1.531	0.955	1.814	1.539	1.739	1.452	1.057	1.395
CFL2	1.173	1.104	1.125	1.393	1.422	1.12	1.267	1.356	2.178	1.956	2.126	2.155	3.085	2.097	3.232	2.958	2.485
CGGBP1	1.198	1.263	1.807	1.231	1.28519	1.132	1.203	1.21724	1.24	1.315	1.3171	1.654	1.208	1.4039	1.37	1.329	1.39256
CGN	0.813	0.983	1.024	1.008	0.995	0.767	0.814	0.921	0.341	0.356	0.497	0.312	0.167	0.309	0.302	0.163	0.426
CGNL1	0.567	0.641	0.568	0.571	0.441	0.622	0.516	0.459	0.451	0.43	0.353	0.526	0.355	0.465	0.566	0.268	0.43
CHAF1A	0.515	0.605	1.1	1.988	1.43	0.972	0.856	0.701	0.982	1.362	0.654	0.785	0.232	0.74	0.701	0.094	0.308
CHAF1B	0.96	1.163	0.765	1.101	0.764	0.876	0.846	0.785	0.649	0.525	0.646	0.513	0.517	0.343	0.273	0.501	0.364
CHAMP1	0.812	0.875	1.771	2.372	2.003	1.548	0.992	1.469	1.165	0.968	1.122	0.88	0.78	0.751	0.874	0.676	0.74
CHCHD3	0.896	0.601	1.195	1.47	1.485	0.821	0.966	0.865	1.093	1.504	0.977	0.956	1.009	0.986	0.905	0.706	0.895
CHD1L	1.03	1.058	0.936	0.993	0.919	1.084	0.964	0.885	0.947	0.772	0.856	0.491	0.583	0.656	0.665	0.612	0.58
CHD4	0.888	0.902	1.068	0.994	0.849	1.243	1.179	1.216	1.016	1.031	0.984	0.693	0.638	0.729	0.689	0.63	0.623
CHDH	0.76	0.577	1.303	1.129	1.21641	0.992	1.35	1.18994	1.338	1.443	1.34884	0.912	1.759	1.7557	1.522	2.165	1.65805
CHEK2	1.087	1.198	0.602	0.77	0.625	0.294	0.781	0.576	0.469	0.649	0.411	0.306	0.674	0.365	0.247	0.528	0.195
CHERP	0.964	1.15	1.227	1.384	1.258	0.945	0.961	1.084	0.784	0.704	0.996	0.778	0.702	0.761	0.666	0.475	0.679
CHID1	0.893	0.856	1.011	0.968	0.924	0.936	1.117	1.023	1.094	1.108	1.243	0.983	1.055	1.169	1.034	1.374	1.092
CHM	1.06	0.855	0.6	0.796	0.623	0.647	0.758	0.577	0.664	0.976	0.561	0.715	0.567	0.856	0.698	0.454	0.411
CHMP1A	0.977	0.996	1.115	1.288	1.546	0.922	1.035	1.011	1.319	1.313	1.646	1.41	1.493	1.596	1.655	1.293	1.498
CHMP1B	1.051	1.101	0.953	1.115	1.285	0.965	1.096	0.984	1.13	1.196	1.23	1.158	1.137	1.202	1.284	1.099	1.201
CHMP2A	1.05	1.001	0.774	0.894	0.915	0.897	1.131	0.905	1.057	1.149	0.93	1.443	1.545	1.303	1.673	1.611	1.462
CHMP2B	0.971	0.879	0.872	0.954	1.156	0.808	0.783	0.781	0.796	0.833	0.902	0.998	1.125	0.943	1.171	0.99	0.969
CHMP4A	1.228	1.286	1.125	1.212	1.19175	0.928	0.819	0.938462	1.113	0.887	1.06259	1.221	1.012	1.09863	1.104	0.988	1.07798
CHMP4B	1.044	1.023	0.991	1.234	1.278	0.961	1.053	0.929	1.273	1.353	1.265	1.425	1.421	1.282	1.46	1.076	1.13
CHMP6	0.91	0.962	1.164	0.946	1.047	1.16	1.16	1.291	1.33	1.68	1.531	1.615	1.403	1.966	1.613	1.563	2.031
CHN1	1.053	1.143	0.908	0.941	0.972245	0.829	0.994	0.99192	1.406	1.729	1.503	1.042	1.399	1.43854	1.172	2.046	1.52919
CHORDC1	1.181	1.136	0.734	0.787	0.892	0.885	0.961	0.888	0.903	0.757	0.982	0.809	0.74	0.674	0.844	0.897	0.963
CHP1	0.97	0.7	1.481	1.31	1.25	1.55	1.152	1.018	1.486	1.423	1.102	1.288	1.194	1.059	1.234	0.991	0.986
CHPF	1.035	0.988	0.745	0.618	0.757482	0.957	0.891	0.935301	0.881	0.747	0.834243	0.978	0.74	0.873866	1.594	1.059	1.25653
CHRAC1	1.204	1.452	0.682	0.753	0.733947	0.796	1.021	0.856961	0.961	1.078	0.961215	0.594	0.451	0.555519	0.569	0.503	0.55145
CHSY1	0.912	0.592	0.771	0.509	0.384	0.68	0.878	0.732	0.725	0.835	0.558	0.794	0.456	0.691	0.478	0.383	0.351
CHTF8	1.392	1.006	1.928	1.763	1.192	1.446	1.063	1.07	1.695	1.356	0.978	1.885	1.368	1.123	1.269	0.993	0.972
CIAO1	1.098	0.856	0.944	1.332	1.333	0.975	0.855	0.643	0.688	1.272	1.003	0.96	1.07	1.16	0.807	0.793	0.58
CIAPIN1	1.119	1.018	1.057	1.497	1.613	0.792	0.936	0.956	1.096	1.567	1.075	0.859	1.025	1.139	0.726	0.566	0.714
CIC	1.115	0.904	1.512	1.928	2.422	0.623	1.034	0.966	1.04	1.165	1.226	1.558	2.224	2.323	1.813	1.995	2.302
CIRBP	1.052	0.843	3.3	2.583	2.468	1.445	1.091	1.515	2.229	2.77	1.894	2.354	3.143	3.319	1.729	1.092	1.918
CISD1	0.727	0.962	0.949	0.901	0.767	1.334	1.182	1.112	1.103	0.813	0.951	1.057	1.092	0.94	1.477	1.707	1.173
CISD2	0.939	0.804	1.129	0.961	0.836	1.251	1.118	1.234	1.291	1.124	1.165	0.987	1.189	0.865	1.222	1.359	1.103
CKAP4	0.861	0.896	1.401	1.285	1.169	1.474	1.951	1.418	1.862	2.323	1.494	1.699	1.592	1.597	1.474	1.477	1.403
CKAP5	1.096	1.001	0.788	0.735	0.735	0.911	0.819	0.876	0.906	0.791	0.931	1.032	1.111	1.193	1.182	1.32	1.067
CKB	1.15	1.118	0.966	0.994	1.123	1.123	0.958	1.103	1.979	1.546	2.267	1.846	1.851	1.793	2.853	2.49	2.439
CKMT1B	0.897	0.943	0.677	0.812	0.784	0.512	0.515	0.549	0.457	0.462	0.536	0.512	0.679	0.573	0.576	0.594	0.485
CKS1B	1.228	1.401	0.683	0.933	1.11	0.665	0.769	0.893	0.793	0.793	0.949	0.122	0.405	0.419	0.101	0.282	0.396
CLASP1	1.034	1.118	1.212	1.044	1.033	1.112	1.073	1.162	1.373	1.482	1.543	1.445	1.387	1.524	1.522	1.448	1.381
CLASP2	1.121	0.915	0.981	0.995	0.954	0.966	0.985	0.979	1.291	1.173	1.162	1.629	1.968	1.847	2.059	2.371	1.692
CLASRP	0.268	0.958	0.887	1.334	1.15535	0.836	1.091	0.986595	6.196	1.537	2.92982	1.967	1.658	1.78426	0.757	0.603	0.924055
CLCC1	0.894	0.981	0.994	0.769	0.914	0.99	1.268	1.042	1.325	1.155	1.299	1.753	1.499	1.591	1.71	1.874	1.456
CLCN5	0.931	1.286	0.956	0.842	0.952983	1.272	1.381	1.24826	0.984	1.193	1.1161	1.299	1.216	1.34953	1.93	1.767	1.68145
CLDN6	0.786	0.414	0.378	0.399	0.357	0.324	0.605	0.326	0.152	0.183	0.108	0.1	0.118	0.082	0.09	0.101	0.077
CLGN	1.357	1.131	1.702	1.508	1.62134	1.476	1.997	1.54163	2.902	2.991	3.03266	2.29	1.96	2.29743	2.582	2.403	2.56954
CLIC1	1.426	1.229	0.651	0.789	0.801	0.771	0.861	0.879	1.003	1.204	1.166	1.194	1.206	1.148	1.016	1.037	1.219
CLIC4	1.162	1.101	0.719	0.713	0.692	0.727	0.878	0.901	0.759	0.815	0.705	0.768	0.719	0.848	0.647	0.855	0.68
CLIC6	0.948	0.838	1.61	0.919	0.87	1.618	3.503	1.375	0.936	0.816	0.729	0.963	0.539	0.481	0.38	0.107	0.351
CLINT1	0.996	1.115	1.02	0.825	0.92	0.885	0.817	0.909	1.225	0.852	0.741	1.363	0.779	0.689	1.02	0.731	0.992
CLIP1	1.14	1.155	1.625	1.435	1.408	1.2	1.54	1.281	1.424	1.154	1.31	1.339	1.159	1.172	1.479	1.215	1.331
CLIP2	1.055	1.128	0.976	1.066	1.063	1.014	0.924	0.912	1.133	1.359	1.221	1.898	1.96	1.708	2.718	2.056	2.296
CLNS1A	1.012	1.053	0.747	0.863	1.004	0.68	0.635	0.924	0.751	0.696	0.854	0.483	0.566	0.681	0.663	0.544	0.705
CLPB	0.993	0.71	1.166	1.328	1.304	1.095	0.897	0.986	0.994	0.91	1.032	1.067	1.049	1.012	0.971	0.973	1.123
CLPP	0.846	0.978	1.007	1.48	1.051	1.162	1.275	1.008	0.96	1.261	0.955	1.015	1.261	0.891	1.03	1.273	0.985
CLPTM1	1.02	1.177	0.922	0.663	0.688	0.924	0.935	0.94	1.072	1.007	0.985	1.314	0.915	1.156	1.326	1.151	1.357
CLPX	1.037	1.177	0.931	0.974	0.899	1.062	0.893	1.045	0.749	0.865	0.976	0.824	0.688	1.099	0.93	0.671	1.267
CLTA	0.952	0.878	1.507	1.434	1.58	1.099	0.824	0.964	1.183	1.001	1.156	0.869	0.957	0.768	1.009	0.688	0.755
CLTC	1.021	1.005	0.774	0.62	0.649	0.852	0.82	0.857	0.735	0.611	0.825	1.033	0.81	0.953	1.033	1.015	1.155
CLU	0.778	0.919	1.611	2.113	1.502	1.899	1.823	1.582	1.452	1.653	1.711	2.974	3.399	2.062	4.345	4.293	2.782
CLUAP1	1.124	1.109	1.082	1.064	1.04804	1.243	1.387	1.27245	1.327	1.507	1.43521	1.149	1.329	1.40536	1.453	2.53	1.71
CLUH	1.255	1.269	0.707	0.595	0.564	0.751	0.907	0.763	0.58	0.818	0.654	0.638	0.812	0.678	0.713	0.836	0.784
CLYBL	0.81	0.823	1.051	1.012	0.959	1.043	0.859	0.867	0.824	0.84	0.674	0.709	0.701	0.512	0.84	0.723	0.629
CMAS	0.958	0.975	0.902	0.918	0.67	0.877	0.858	0.891	0.675	0.779	0.696	0.888	0.881	0.992	0.858	0.728	0.768
CMBL	1.183	1.195	1.127	1.155	1.099	1.368	1.411	1.244	1.285	1.155	1.518	3.722	3.339	2.949	4.199	4.771	3.528
CMSS1	0.877	0.979	0.786	0.611	0.604	0.94	0.937	1.274	0.67	0.599	0.694	0.481	0.504	0.417	0.525	0.641	0.556
CMTM6	0.978	1.135	0.995	1.076	0.743	1.061	1.04	1.006	0.882	0.803	0.921	1.304	0.825	0.97	1.209	0.959	1.075
CMTR1	1.062	0.987	0.998	0.832	0.864	0.994	1.179	1.051	0.969	0.93	0.928	0.975	0.87	0.912	0.996	1.091	0.981
CNBP	1.109	0.526	1.189	2.09	2.346	0.966	0.931	0.989	1.138	0.58	1.012	0.552	0.502	0.489	0.407	0.311	0.364
CNDP2	1.256	1.205	0.871	0.843	0.989	0.904	0.996	0.896	1.065	0.983	1.088	1.173	1.232	1.254	1.485	1.5	1.391
CNN2	1.228	1.104	0.917	1.256	1.14	0.687	0.761	0.718	0.636	0.605	0.726	0.481	0.384	0.47	0.421	0.285	0.428
CNN3	1.072	0.966	2.231	2.845	1.931	1.523	1.253	1.449	1.5	1.634	1.682	1.579	1.389	1.715	1.357	1.135	1.428
CNNM3	0.787	0.838	1.214	0.904	0.944	1.256	0.988	1.056	1.073	0.785	0.921	1.081	0.775	0.731	1.066	1.013	1.042
CNOT1	1.105	1.185	0.861	0.713	0.646	0.973	1.029	1.045	0.82	0.79	0.922	0.817	0.723	0.779	0.934	0.916	0.942
CNOT10	1.056	0.818	0.987	0.673	0.711	0.443	0.966	0.811	0.678	0.81	0.722	0.856	0.811	0.99	0.75	0.823	0.92
CNOT2	0.943	1.049	1.33	1.368	1.135	1.475	1.25	1.144	1.344	1.322	1.083	1.092	0.828	1.011	1.382	0.575	0.991
CNOT3	1.093	1.112	0.866	0.952	1.045	0.79	0.979	0.945	0.722	0.959	0.939	0.733	0.899	0.844	0.796	0.911	0.897
CNOT9	1.064	1.257	0.855	0.729	0.7	0.945	1.098	1.129	0.978	0.859	1.101	0.677	0.885	0.848	0.869	1.038	1.064
CNP	0.914	0.951	1.308	1.212	1.085	1.506	1.263	1.409	1.097	1.074	1.047	1.828	1.869	1.844	2.68	2.686	2.444
CNPY2	0.737	0.575	1.366	1.517	1.711	1.11	1.065	1.161	1.018	1.221	1.056	0.573	0.677	0.629	0.541	0.502	0.433
CNPY3	0.675	0.793	1.145	1.301	1.59	0.99	0.867	1.01	0.876	0.889	1.074	0.892	0.935	0.85	0.584	0.764	0.688
CNTN1	0.959	1.007	1.111	0.978	1.067	1.214	1.015	1.056	1.215	1.488	1.026	3.35	2.283	3.691	7.06	2.442	3.612
CNTROB	0.862	0.587	1.516	1.923	1.335	1.164	0.995	0.942	0.856	1.299	0.713	0.819	1.813	0.798	0.84	1.125	0.379
COA7	0.894	0.876	1.09	1.044	1.18	0.949	0.634	0.879	0.724	0.566	0.757	0.64	0.512	0.578	0.621	0.425	0.774
COASY	1.089	1.243	0.975	0.871	0.713	1.357	1.201	1.306	1.012	0.818	1.164	1.582	1.563	1.377	1.504	2.654	2.009
COG1	0.971	1.095	1.139	0.879	0.753	1.226	1.14	1.112	0.871	0.948	1.021	1.296	1.016	0.995	1.167	1.203	1.322
COG3	0.942	0.99	1.15	1.259	0.957	1.084	1.287	1.073	0.963	1.383	1.065	1.331	1.314	1.181	1.028	0.992	1.175
COG5	1.014	0.788	1.101	0.957	0.957	1.286	1.094	1.067	1.472	1.374	1.255	1.141	0.926	1.15	1.367	0.946	0.924
COG6	1.049	1.009	1.203	0.824	0.92	1.229	1.024	1.154	1.015	0.796	1.14	1.388	1.014	1.237	1.339	1.261	1.394
COG7	1.008	1.193	1.152	0.853	0.805	1.053	1.026	1.233	1.082	0.721	1.146	1.269	0.984	1.294	1.171	1.214	1.298
COIL	0.871	1.068	1.164	1.076	0.857	1.262	1.059	1.416	0.731	0.683	0.836	0.722	0.645	0.5	0.703	0.679	0.607
COL12A1	0.921	0.925	1.04	0.959	1.014	0.98	1.032	0.971	1.176	1.152	1.165	4.417	1.864	2.472	1.85	4.257	4.823
COL14A1	0.943	0.978	1.184	1.095	0.978	1.433	1.915	1.364	1.807	1.824	1.928	1.703	1.303	1.405	1.683	3.043	3.804
COL18A1	0.649	0.562	1.29	1.111	1.192	1.371	1.567	1.144	1.272	1.272	1.627	0.893	0.813	0.784	0.747	0.854	0.843
COL1A1	0.932	0.745	1.365	1.959	1.266	1.531	1.957	1.238	1.401	2.199	1.255	3.882	2.8	2.553	1.571	4.583	2.014
COL1A2	0.642	0.769	1.742	2.975	2.09	1.262	2.886	1.494	1.957	2.775	1.491	3.196	2.023	1.875	1.535	4.678	3.356
COL26A1	1.21	0.844	3.987	1.862	2.3986	1.873	1.256	1.78245	1.901	1.355	1.881	0.924	1.071	1.05643	0.793	0.842	0.782669
COL2A1	0.87	0.836	6.601	12.891	5.632	4.979	9.059	6.336	4.77	4.921	2.287	2.118	1.506	1.469	1.126	0.885	0.962
COL3A1	0.87	0.964	1.255	1.157	1.255	1.18	1.023	1.111	1.547	1.655	1.297	2.688	2.802	2.574	1.365	1.885	1.373
COL4A2	0.828	0.86	1.911	2.037	1.699	1.631	1.591	1.334	1.671	1.049	1.771	1.586	0.902	1.558	0.861	0.921	1.052
COL4A3BP	1.23	1.078	0.857	0.853	0.977	0.761	0.701	0.71	0.825	0.788	0.754	0.862	0.68	0.891	0.572	0.53	0.838
COL5A1	0.819	0.721	1.522	1.574	1.158	1.408	1.976	1.252	2.357	1.492	1.505	3.764	1.765	1.904	2.491	1.808	2.968
COL5A2	0.943	1.123	1.155	2.145	1.364	1.646	2.56	2.09	1.518	4.099	2.239	2.537	4.027	2.456	2.273	7.122	4.689
COL6A1	0.94	1.043	0.97	1.214	1.064	0.873	1.054	0.984	1.18	1.188	1.222	6.308	1.921	3.909	2.51	3.252	5.013
COL6A2	0.9	0.981	0.976	0.942	0.952	1.015	1.019	1.109	1.052	1.11	1.25	4.843	1.445	2.765	2.313	2.671	5.974
COL6A3	1.038	1.071	0.985	1.019	0.954	1.05	1.069	1.066	1.19	1.093	1.14	7.451	2.196	2.852	2.791	4.971	6.459
COL8A1	1.16	1.219	1.089	0.877	0.851	1.176	0.884	1.035	1.901	1.093	3.38	5.133	2.289	4.234	5.238	4.543	8.889
COLGALT1	0.86	1.028	1.139	1.211	1.019	1.074	1.247	1.124	1.306	1.518	1.421	1.23	0.956	0.99	0.778	0.933	1.162
COMMD3	0.977	1.091	1.213	1.066	0.974	1.483	1.271	1.482	1.477	1.107	1.34	1.758	1.308	1.139	3.312	1.666	1.574
COMT	1.153	1.276	0.949	0.595	0.682	1.269	1.051	1.314	1.062	0.914	1.549	1.464	1.265	1.411	2.749	1.6	2.746
COPA	1.19	1.189	0.875	0.679	0.677	0.915	1.011	0.944	0.95	0.711	0.983	1.044	0.829	0.913	0.936	1.004	0.964
COPB1	1.103	1.205	0.864	0.72	0.734	0.927	1.098	0.911	0.916	0.846	0.99	1.079	0.848	0.985	0.931	0.996	1.013
COPB2	1.129	1.066	0.83	0.775	0.813	0.79	1.155	0.918	0.934	0.807	1.006	1.113	0.912	1.002	0.918	1.005	0.958
COPE	1.323	1.296	0.996	0.968	0.938	1.154	1.16	1.354	1.132	1.254	1.515	1.18	1.317	0.929	1.047	1.393	1.276
COPG1	1.179	1.169	0.781	0.652	0.636	0.782	1.136	0.923	0.991	0.85	0.953	1.62	1.013	1.192	1.294	0.981	1.226
COPG2	1.19	1.173	0.861	0.733	0.834	1.03	0.979	0.914	0.973	0.804	1.156	0.819	0.846	0.865	0.999	1.138	0.994
COPS2	1.04	1.168	0.955	0.851	0.914	0.985	1.059	0.923	1.112	1.033	1.15	1.252	1.119	1.24	1.184	1.348	1.37
COPS3	1.169	1.107	0.859	0.814	0.812	0.909	1.097	0.889	1.182	1.335	1.038	1.381	1.172	1.363	1.287	1.521	1.286
COPS4	1.154	1.115	1.051	1.018	1.144	1.037	1.065	1.132	1.256	1.304	1.298	1.405	1.266	1.395	1.234	1.414	1.342
COPS5	0.929	1.226	1.209	1.006	0.853	1.149	1.149	1.092	1.454	1.28	1.251	1.225	1.375	1.062	1.585	2.816	1.362
COPS6	1.106	1.253	0.869	0.858	0.929	1.029	1.191	1.092	1.353	1.044	1.206	1.025	1.248	1.23	1.222	1.62	1.129
COPS7A	0.991	1.12	0.878	0.919	1.047	0.97	1.024	0.907	1.047	1.076	1.24	1.37	1.348	1.792	1.575	1.62	1.925
COPS7B	1.142	1.044	1.054	1.139	1.374	1.02	1.268	1.069	1.305	0.962	1.514	1.155	1.27	1.042	1.216	1.282	1.081
COPS8	1.136	1.333	0.949	0.886	0.978	0.865	1.022	0.906	0.927	0.924	1.039	0.922	1.265	0.924	0.978	1.504	1.245
COQ7	0.81	0.874	0.945	0.844	0.747	1.009	0.869	0.761	0.889	1.284	0.749	0.865	0.851	0.651	0.971	1.008	0.785
CORO1A	1.186	1.076	0.961	0.865	0.964549	0.789	0.936	0.938651	1.29	1.383	1.32758	2.14	1.499	1.59534	2.079	1.448	1.81779
CORO1B	1.148	1.183	0.863	0.956	1.02	0.787	0.863	0.84	0.906	0.756	0.847	1.08	1.089	1.031	1.023	1.194	1.203
CORO1C	1.035	1.05	1.544	1.667	1.535	1.258	1.207	1.295	1.269	1.008	1.343	1.798	1.961	1.54	1.803	1.944	1.54
CORO2B	0.944	1.005	0.991	0.839	1.057	1.093	0.905	1.097	1.454	0.921	1.379	3.099	2.081	2.883	4.222	3.092	3.726
CORO7	1.028	1.388	0.951	1.06	1.149	0.979	0.992	1.014	1.248	1.243	1.602	1.918	1.982	2.403	2.105	1.839	2.862
COTL1	1.189	1.229	1.112	1.291	1.514	1.111	1.149	1.232	2.034	1.377	2.043	1.086	0.962	1.065	0.945	0.912	0.913
COX4I1	0.888	0.902	0.749	0.738	0.649	0.797	0.888	0.884	1.034	1.226	0.726	0.677	0.714	0.693	1.024	0.82	0.824
COX5A	0.817	0.975	1.566	1.233	1.338	1.142	0.944	1.226	2.132	1.483	1.51	0.625	0.812	0.631	0.962	0.91	0.918
COX5B	0.827	0.848	1.061	1.051	0.989	0.965	0.788	0.867	1.006	0.762	0.755	0.791	0.846	0.754	1.037	0.834	0.954
COX6C	0.792	1.091	0.726	0.678	0.681	0.938	0.828	1.019	0.997	0.792	0.821	0.922	0.848	0.855	0.927	0.766	0.884
COX7A2	0.893	1.007	0.873	0.977	0.83	0.978	0.802	0.979	0.855	1.022	0.785	0.695	0.75	0.729	0.713	0.825	0.815
COX7B	0.935	0.846	0.752	0.632	0.729	0.811	0.896	0.82	0.905	0.988	0.693	0.554	0.664	0.716	0.615	0.812	0.591
COX7C	0.7	0.849	0.852	0.911	0.891	0.732	0.844	1.082	0.78	0.793	0.538	0.473	0.704	0.391	0.754	0.621	0.46
CPD	0.902	1.16	1.225	0.874	0.862	1.15	1.103	1.04	1.083	0.899	0.972	1.357	1.132	1.25	1.251	0.985	1.028
CPE	0.962	0.935	1.511	0.987	1.28787	1.618	1.326	1.46091	2.781	1.482	1.93271	3.165	1.858	2.63141	3.267	2.318	2.82183
CPNE1	1.072	1.106	1.132	1.29	1.324	1.45	1.635	1.196	1.654	1.27	1.427	1.827	1.462	1.62	1.795	1.443	1.629
CPNE2	1.056	0.863	1.021	0.985	1.029	1.215	1.078	0.899	2.202	1.232	1.286	2.424	1.938	2.289	3.68	2.595	1.7
CPNE3	1.134	0.981	0.882	1.165	0.95	1.042	1.5	1.148	1.396	1.187	1.332	1.77	1.419	1.421	1.73	1.942	1.565
CPOX	0.999	1.149	1.459	1.293	1.078	1.225	1.293	1.285	0.923	0.833	1.081	0.777	0.92	0.695	0.748	0.998	0.954
CPSF1	0.901	1.068	0.896	0.586	0.591	0.954	0.669	0.828	0.643	0.621	0.586	0.546	0.428	0.429	0.53	0.495	0.451
CPSF2	1.075	1.049	0.959	0.803	0.907	0.972	0.779	1.079	0.894	0.649	0.98	0.812	0.606	0.753	0.777	0.465	0.659
CPSF3	1.011	1.019	0.887	0.572	0.708	1.001	0.789	1.082	0.767	0.576	0.823	0.678	0.52	0.539	0.768	0.541	0.651
CPSF4	0.997	0.753	1.336	1.439	1.515	1.117	0.982	1.459	0.953	1.102	0.923	0.87	0.811	0.838	0.862	0.733	0.408
CPSF6	0.955	0.823	1.178	1.158	1.101	1.168	1.113	1.021	1.09	0.809	1.04	0.698	0.842	0.929	0.723	0.727	0.753
CPSF7	1.035	1.021	1.477	1.563	1.416	1.326	1.28	1.434	1.358	1.416	1.33	1.049	1.096	1.107	0.982	0.865	1.063
CPT1A	1.005	1.077	0.534	0.412	0.355	0.712	0.515	0.347	0.495	0.455	0.364	1.09	0.634	0.77	0.755	0.753	0.935
CPT2	0.792	0.85	1.136	1.391	1.32	1.016	1.067	1.074	0.906	0.912	0.899	1.107	0.93	0.97	1.248	1.291	1.254
CPVL	0.827	1.06	1.314	1.714	1.532	1.284	1.118	1.495	0.899	1.273	0.996	0.713	0.613	0.605	1	0.798	0.74
CPXM1	0.984	1.237	1.7	1.406	1.5981	2.216	2.012	1.77563	2.665	2.875	2.91212	2.861	2.844	3.20368	3.387	3.339	3.27021
CRABP1	1.194	1.188	3.742	2.782	3.429	2.194	3.212	2.298	2.172	1.901	2.436	0.946	0.922	0.91	1.04	1.196	1.01
CRABP2	0.954	1.047	2.907	2.139	2.582	2.712	3.3	2.466	2.292	2.116	2.007	0.981	0.78	0.834	0.752	0.687	0.747
CRAT	0.913	0.984	1.121	1.179	1.148	1.13	1.127	1.339	1.264	1.215	1.304	2.337	2.164	2.572	3.064	3.272	3.351
CRELD1	0.903	1.008	0.993	1.067	0.798	1.185	1.359	1.421	1.469	1.299	1.649	1.832	1.87	2.087	1.889	2.225	2.316
CRIP2	0.978	1.061	0.922	1.159	1.037	1.17	1.349	1.187	1.927	1.541	1.968	3.977	5.208	6.706	5.846	6.24	7.425
CRK	1.226	1.081	1.084	1.231	1.191	0.928	1.268	1.183	1.063	1.774	1.226	1.361	2.052	1.576	1.239	1.478	1.315
CRKL	1.221	1.134	1.392	1.327	1.328	1.313	1.13	1.307	1.219	1.093	1.375	1.399	1.494	1.518	1.53	1.336	1.568
CRLF3	1.288	1.167	0.811	0.948	1.002	0.82	0.941	0.854	0.815	0.947	0.665	0.768	0.825	0.838	0.798	0.532	0.612
CRMP1	0.997	1.06	0.815	0.95	0.991	0.97	0.811	0.926	2.372	1.496	1.637	5.551	3.859	3.775	7.048	3.447	4.051
CRNKL1	0.93	1.097	0.858	0.676	0.689	1.11	1.074	1.08	1.048	1.017	1.042	0.815	0.694	0.844	0.95	0.705	0.884
CROCC	0.816	0.707	1.172	1.37	1.188	0.938	0.791	0.851	1.004	1.429	0.813	0.807	0.807	0.615	0.819	0.71	0.687
CRTAP	0.949	0.982	0.902	0.861	0.801	1.045	1.156	0.945	0.897	1	1.012	1.021	0.84	0.789	0.824	0.974	0.86
CRYAB	1.192	1.078	1.244	0.926	0.842	1.835	0.766	1.143	1.3	0.988	1.264	12.257	2.782	2.098	19.359	6.223	3.478
CRYL1	1.104	1.242	1.091	0.856	1.102	1.233	1.21	1.21	1.545	1.195	1.873	3.166	2.929	3.706	5.352	5.78	7.205
CRYZ	1.116	0.984	1.393	1.444	1.146	1.434	1.658	1.364	1.373	1.426	1.53	1.382	1.373	1.291	2.355	1.917	1.875
CS	0.942	0.992	1.057	0.982	0.967	1.37	1.413	1.347	1.048	0.968	1.044	1.38	1.285	1.32	1.644	1.595	1.613
CSDE1	1.303	1.218	0.611	0.651	0.763	0.662	0.677	0.643	0.801	0.549	0.825	0.542	0.595	0.658	0.587	0.584	0.674
CSE1L	1.24	1.134	0.698	0.547	0.688	0.767	0.847	0.845	0.734	0.705	0.838	0.616	0.629	0.665	0.685	0.762	0.786
CSK	1.026	1.225	0.943	0.98	1.06	1.106	1.026	1.16	1.594	1.485	1.669	1.495	1.38	1.491	1.74	1.638	1.578
CSNK1A1	1.021	1.339	0.988	0.924	0.781	1.075	1.084	1.333	0.878	0.816	1.245	0.835	0.899	0.804	1.008	1.038	1.097
CSNK1D	1	1.228	2.138	1.193	1.494	0.821	0.996	1.142	0.882	1.034	1.24	1.117	0.883	1.312	0.958	1.059	1.33
CSNK1E	0.775	0.809	1.61	1.824	1.493	1.079	0.699	0.918	1.571	1.563	1.134	1.394	1.469	1.312	1.401	1.272	1.053
CSNK2A2	1.065	1.047	0.924	0.888	0.792	1.085	1.177	0.944	0.994	1.358	0.976	0.899	0.896	1.014	1.103	0.766	1.137
CSNK2B	1.231	0.975	0.866	0.945	1.061	1.134	1.287	1.132	1.54	1.31	1.383	0.724	0.881	0.754	0.85	0.919	0.801
CSRP1	1.607	1.082	0.903	1.202	1.35	0.956	1.447	1.134	0.746	0.683	0.525	1.681	1.17	1.406	1.221	1.775	2.116
CSRP2	0.995	0.631	1.647	2.896	3.057	1.352	1.012	1.131	0.918	1.02	1.067	1.115	0.816	0.999	1.033	0.766	1.138
CSTF1	1.057	0.939	1.157	1.279	1.368	1.098	0.888	1.011	0.769	0.733	0.786	0.722	0.991	0.622	0.732	1.124	0.561
CSTF2	1.016	1.013	1.493	1.443	1.454	1.023	0.902	1.134	1.012	0.793	1.02	0.863	0.75	0.981	0.762	0.78	0.822
CSTF2T	0.863	0.803	1.468	1.612	1.889	1.111	1.006	1.261	0.928	1.34	1.097	0.911	0.889	0.921	0.858	0.744	1.076
CSTF3	0.933	0.717	0.893	0.905	0.976	0.983	1.013	0.945	0.697	0.82	0.663	0.588	0.779	0.927	0.471	0.734	0.638
CTBP1	1.051	1.145	1.513	1.685	1.321	1.64	1.22	1.514	1.284	1.219	1.614	1.336	1.428	1.463	1.235	1.558	1.326
CTBP2	0.971	1.052	0.891	0.888	0.681	0.848	0.753	0.822	0.876	0.923	1.008	0.595	0.611	0.657	0.549	0.608	0.449
CTCF	0.839	0.905	1.38	1.594	1.442	1.482	1.02	1.3	1.014	0.799	0.953	0.714	0.712	0.512	0.971	0.552	0.77
CTDP1	1.088	1.127	1.135	0.926	0.925	0.848	1.101	0.83	1.055	1.16	0.888	1.194	0.846	0.794	0.994	0.781	0.777
CTDSPL2	0.728	0.904	1.203	1.093	1.056	1.681	1.118	1.577	1.027	1.057	0.882	0.525	0.733	0.613	0.717	0.819	0.802
CTGF	0.654	0.642	0.905	0.885	0.999	0.52	1.386	0.787	2.003	0.795	1.545	0.857	0.69	0.848	0.565	0.625	0.615
CTIF	0.745	0.974	0.934	0.864	0.990777	0.82	0.74	0.908308	1.663	1.116	1.49923	2.238	2.706	2.36498	1.611	1.679	1.6455
CTNNA1	0.765	0.76	1.005	0.907	0.928	1.088	0.953	0.99	0.756	0.808	0.562	0.796	0.686	0.809	0.864	0.729	0.927
CTNNA2	0.669	0.992	1.624	1.656	1.14	1.744	1.795	1.376	1.32	1.6	1.252	2.088	2.062	1.851	3.064	3.209	2.335
CTNNB1	0.875	0.892	0.973	0.823	0.727	1.097	0.967	1.105	0.777	0.819	0.811	0.978	0.958	1.128	1.289	1.407	1.486
CTNNBL1	0.9	1.07	1.044	0.797	0.737	1.28	1.123	1.429	0.947	0.886	1.069	0.841	0.789	0.723	0.78	0.895	0.769
CTNND1	0.849	0.883	1.413	1.517	1.411	1.286	0.98	1.407	0.786	0.932	0.9	0.845	0.967	0.925	0.909	0.784	0.898
CTNND2	0.945	0.798	2.685	1.829	2.392	1.925	1.269	1.952	1.83	2.444	1.614	3.531	3.051	4.539	5.669	3.704	4.913
CTPS1	1.201	1.257	0.803	0.901	1.008	0.959	0.878	0.994	1.016	0.891	1.238	0.775	0.769	0.742	0.726	0.708	0.733
CTPS2	1.158	1.185	0.83	0.845	0.998	1.007	0.914	1.014	1.014	0.924	1.179	0.889	1.015	0.947	1.211	1.16	1.173
CTSB	0.632	1.045	2.551	3.66	1.721	2.816	3.252	1.664	1.682	1.819	1.471	1.847	3.198	1.298	5.47	6.432	2.305
CTSC	0.588	0.883	1.178	1.187	1.831	1.315	1.011	1.445	0.828	0.812	0.746	0.936	0.589	0.472	0.884	0.754	0.523
CTSD	0.754	0.85	1.153	1.446	1.397	1.075	0.873	1.082	0.63	0.704	0.739	0.745	0.848	0.826	0.889	0.946	0.951
CTSZ	0.696	0.866	1.355	1.684	1.485	1.459	1.527	1.536	0.967	1.095	1.032	0.763	0.71	0.794	0.844	0.701	0.762
CTTN	1.131	1.087	1.091	1.394	1.11	0.725	0.799	0.77	0.736	0.896	0.765	0.901	1.021	0.944	0.79	0.76	0.758
CTTNBP2NL	1.065	1.072	1.141	1.24	1.256	1.018	0.895	0.962	1.14	0.988	1.129	1.025	0.935	0.883	1.151	0.913	1.086
CTU1	1.283	1.523	0.736	0.887	0.884844	0.815	0.887	0.906899	0.902	1.214	0.988008	0.887	1.339	1.23677	1.273	2.93	1.7863
CTU2	1.155	1.078	0.722	0.961	0.71	0.646	0.69	0.553	0.855	1.401	0.691	1.394	0.868	0.999	1.336	0.854	1.159
CUL1	1.167	1.118	0.821	0.689	0.665	0.848	0.934	0.782	0.966	0.939	0.853	0.803	0.842	0.816	0.936	0.976	0.698
CUL2	1.089	0.995	0.965	0.729	0.936	1.074	1.107	0.89	1.072	0.869	0.903	0.991	1.047	1.475	1.023	1.087	0.947
CUL3	1.108	1.236	0.869	0.798	0.765	1.113	1.157	1.138	1.063	0.915	1.193	1.065	1.052	1.242	1.102	1.489	1.117
CUL4A	0.935	0.962	0.502	0.761	0.673	0.53	0.768	0.621	0.608	0.883	0.589	0.661	0.717	0.846	0.655	0.661	0.677
CUL4B	1.133	0.907	0.851	0.728	0.973	0.879	1.004	0.818	1.217	1.075	1.042	1.343	1.167	1.532	1.104	1.246	1.049
CUL5	1.033	1.119	0.961	0.869	0.924	1.28	1.058	1.383	1.446	1.236	2.099	2.109	1.542	2.09	2.656	2.01	3.185
CUL7	1.095	0.923	1.239	0.974	0.699	1.128	1.313	1.254	1.501	1.098	1.119	2.508	1.407	1.632	2.465	2.051	2.105
CUX1	0.828	0.58	1.064	1.458	0.933	0.859	0.985	0.867	0.98	1.773	0.623	0.903	0.983	0.735	0.791	0.616	0.718
CWC15	0.982	0.802	2.285	1.973	2.21	1.372	1.03	1.291	1.454	1.382	1.226	1.073	1.182	1.212	0.774	0.648	0.792
CWC27	0.874	0.886	1.185	1.861	2.238	0.927	0.841	0.904	0.83	1.112	0.862	0.686	0.538	0.64	0.703	0.46	0.583
CWF19L1	1.24	1.415	0.821	0.982	0.793	1.11	1.144	1.11	0.701	1.061	1.018	0.671	0.873	0.638	1.761	0.914	1.234
CXADR	0.768	0.787	1.043	1.184	1.101	0.959	0.877	0.917	1.069	1.365	0.873	0.874	1.019	1.003	1.029	1.02	0.88
CYB5A	0.74	0.799	2.305	1.295	1.382	1.455	1.187	1.019	1.265	1.252	0.943	0.365	0.473	0.559	0.718	0.57	0.527
CYB5B	0.993	0.74	1.485	1.328	1.375	1.168	1.332	1.316	2.356	2.426	1.718	1.355	1.565	1.719	1.222	0.887	1.346
CYB5R1	0.949	1	1.049	0.843	0.832	1.263	1.011	1.184	1.182	0.971	1.093	1.82	1.349	1.761	3.404	2.298	2.756
CYB5R2	1.191	1.397	0.895	0.989	1.188	0.839	0.948	0.925	1.033	0.984	1.526	0.585	0.494	0.569	0.48	0.575	0.645
CYB5R3	0.907	0.961	1.259	1.153	0.984	1.229	1.126	1.324	1.155	1.232	1.158	1.736	1.626	1.79	1.732	1.779	2.812
CYC1	0.994	0.899	0.915	0.694	0.782	1.078	1.076	0.966	0.977	1.088	0.946	0.801	0.832	0.813	1.176	1.222	1.045
CYCS	0.903	1.031	0.887	1.205	0.942	0.872	0.638	0.847	0.584	0.651	0.736	0.696	0.758	0.658	0.925	0.848	0.779
CYFIP1	1.069	0.987	0.989	0.814	0.931	0.938	1.08	1.18	1.036	0.926	1.038	1.319	1.167	1.277	1.226	1.769	1.64
CYFIP2	0.948	0.884	0.844	0.848	0.93	0.921	0.938	0.941	1.088	1.055	1.095	1.268	1.43	1.675	1.867	1.939	1.728
CYP2S1	0.665	0.791	0.395	0.319	0.4	0.419	0.387	0.426	0.307	0.245	0.272	0.225	0.17	0.195	0.226	0.204	0.179
CYP51A1	1.133	1.196	0.727	0.621	0.573	0.849	0.909	0.839	1.041	1.047	1.071	0.729	0.827	0.612	0.947	0.931	0.844
CYR61	0.394	0.73	0.603	0.684	0.64	0.898	1.872	0.948	1.176	0.986	1.31	0.901	0.587	0.681	0.666	0.62	0.737
CYTH1	1.038	1.266	1.155	0.816	0.653	1.252	1.104	0.977	1.205	1.041	1.008	1.292	1.422	1.014	1.619	1.874	1.296
D2HGDH	0.922	1.067	1.205	1.001	1.017	1.333	1.276	1.177	1.193	0.982	1.11	2.029	1.581	1.604	3.165	2.272	2.416
DAAM1	0.965	0.373	1.02	0.991	0.858	0.932	1.03	0.731	1.172	2.268	0.778	1.638	1.36	1.327	1.538	1.447	0.903
DAD1	0.672	0.989	0.998	0.851	0.64	0.925	1.159	0.942	1.151	1.294	0.881	0.8	0.8	0.712	0.649	0.736	0.619
DAG1	0.998	1.119	1.275	0.988	0.74	1.266	1.129	0.987	1.139	1.038	1.117	1.43	1.117	1.181	1.639	1.253	1.38
DAP3	0.995	1.033	0.916	0.998	0.957	0.989	1.132	0.996	0.777	0.78	0.714	0.661	0.657	0.582	0.661	0.663	0.577
DARS	1.058	1.097	0.833	0.817	0.87	0.888	0.951	0.933	0.816	0.703	0.957	0.819	0.767	0.901	0.822	0.929	0.929
DARS2	0.993	0.845	0.807	0.818	0.819	0.889	0.941	0.944	0.66	0.647	0.531	0.678	0.645	0.626	1.012	0.985	0.735
DBN1	0.948	0.764	1.124	1.438	1.346	1.038	0.77	1.015	1.377	1.27	1.255	1.096	1.339	1.074	1.185	1.178	1.138
DBNL	1.157	0.986	1.265	1.436	1.272	1.15	1.162	1.226	1.597	1.442	1.604	1.905	2.243	2.033	2.084	1.833	1.838
DBT	0.811	0.826	1.112	1.105	1.134	0.964	1.06	0.972	0.906	0.783	0.881	0.956	1.006	0.881	1.185	1.013	1.046
DCAF1	0.932	1.156	1.076	0.967	0.728	0.934	1.168	0.998	1.099	0.833	1.059	1.064	0.945	0.79	1.086	1.106	1.085
DCAF13	0.823	0.96	0.766	0.762	0.844	0.829	0.622	0.763	0.61	0.5	0.73	0.582	0.374	0.447	0.497	0.413	0.487
DCAF7	1.036	1.111	1.86	1.389	2.032	1.918	1.592	2.02	1.427	1.181	1.89	1.16	1.172	1.102	1.251	0.962	1.094
DCAKD	0.869	1.024	0.976	0.736	0.96	1.178	1.018	1.316	0.878	0.723	1.028	0.886	1.071	0.989	0.902	1.234	1.001
DCHS1	0.989	0.956	1.122	0.833	1.07079	0.921	0.989	1.0051	4.34	2.007	3.27273	2.816	3	2.77266	1.904	1.303	1.62936
DCK	1.239	1.001	1.114	1.141	1.162	1.556	1.236	1.14	1.282	1.029	1.3	1.379	1.331	0.758	1.597	1.557	0.821
DCLK1	1.073	1.168	0.926	0.88	0.978	1.118	0.95	1.051	1.491	1.081	1.478	3.56	2.11	2.929	6.436	3.204	4.566
DCLK2	0.998	1.205	0.994	1.132	0.959	1.114	1.066	1.144	1.32	1.352	1.567	2.843	2.606	4.422	4.454	4.921	6.388
DCN	1.234	0.979	0.923	1.01	0.936	1.699	1.069	1.189	1.465	1.065	1.137	11.748	1.41	2.245	8.849	3.174	5.388
DCPS	1.108	1.055	1.022	1.158	1.197	0.922	0.891	0.928	1.079	0.98	1.062	0.9	1.008	0.944	0.945	0.895	0.986
DCTD	1.335	1.097	1.559	1.33	1.342	1.666	1.182	1.018	1.129	0.929	1.108	0.918	1.298	0.971	1.016	1.131	0.964
DCTN1	1.043	0.912	1.144	1.138	1.165	1.014	1.018	1.022	1.877	1.697	1.467	2.688	2.232	2.06	2.828	2.229	2.197
DCTN2	1.012	0.953	1.311	1.293	1.672	1.175	1.044	1.176	1.751	1.256	1.633	2.085	2.045	2.152	2.527	1.923	2.209
DCTN3	0.965	1.079	1.094	1.175	1.389	1.013	1.261	1.167	1.701	1.404	1.442	1.905	2.062	1.937	2.122	2.383	2.524
DCTN4	1.058	1.155	1.139	1.099	1.551	1.204	1.028	1.624	1.272	1.257	2.35	1.491	1.517	2.072	1.358	1.592	2.991
DCTN5	1.154	1.702	0.827	1.319	2.125	0.753	0.997	1.532	1.137	1.036	2.042	0.996	1.454	1.839	0.998	1.733	2.604
DCTN6	1.251	1.095	1.511	2.232	1.508	1.217	1.289	1.129	1.892	1.67	1.616	2.365	4.075	1.796	2.604	3.288	1.835
DCTPP1	1.307	0.976	0.873	1.032	1.073	0.903	0.773	0.915	1.137	1.029	1.162	0.641	0.585	0.52	0.614	0.438	0.509
DCX	1.014	1.064	1.18	1.006	0.926	1.172	0.999	1.133	3.521	1.374	2.051	6.65	3.783	3.71	6.996	3.462	3.72
DCXR	1.053	1	1.066	1.049	1.132	1.385	1.251	1.356	1.123	1.097	1.106	1.121	1.292	1.135	1.294	1.231	1.259
DDA1	1.25	1.087	1.287	1.599	1.692	1	1.155	1.186	1.178	0.955	1.07	1.011	1.035	1.216	1.067	0.93	1.059
DDAH1	1.049	1.019	1.056	1.149	1.141	1.108	0.924	0.848	1.24	1.282	0.957	3.1	2.283	2.583	6.219	2.41	3.765
DDAH2	0.982	1.014	1.94	1.961	1.433	1.464	1.654	1.172	3.476	3.195	1.634	3.659	3.433	2.208	4.794	2.682	1.888
DDB1	0.964	1.014	0.985	0.949	0.919	1.071	0.941	1.106	0.911	0.806	0.895	0.868	0.798	0.803	0.734	0.795	0.79
DDB2	0.798	0.922	1.379	1.251	1.472	2.401	1.361	2.303	1.079	0.963	1.564	1.221	0.948	1.093	0.858	0.969	1.042
DDI2	1.135	1.053	0.86	1.176	0.875	0.967	0.935	0.975	0.921	1.168	0.976	0.667	0.566	0.643	0.563	0.323	0.592
DDOST	0.875	0.999	0.926	0.771	0.72	1.198	1.373	1.169	1.26	1.206	1.149	0.992	0.856	0.915	1.105	1.123	1.122
DDR1	0.871	1.14	0.709	1.067	0.676	0.831	1.174	0.868	1.04	1.139	1.208	1.38	1.246	1.494	1.346	1.297	1.319
DDRGK1	0.883	0.825	1.302	1.268	0.87	1.311	1.071	1.231	1.104	1.585	1.01	1.583	1.272	1.581	1.37	1.034	1.176
DDT	1.148	1.281	0.834	0.787	0.968	0.645	0.767	0.72	0.717	0.741	0.861	1.373	1.253	0.977	1.414	1.131	1.402
DDX1	1.056	0.983	0.997	1.09	1.163	0.893	1.035	0.912	0.981	0.92	0.919	1.013	1.102	1.022	1.052	1.027	1.095
DDX17	0.922	0.897	1.253	1.513	1.394	1.026	0.905	1.016	0.951	0.828	0.969	0.756	0.8	0.717	0.74	0.709	0.735
DDX18	0.805	0.772	0.806	0.611	0.614	0.876	0.835	0.815	0.632	0.562	0.603	0.486	0.338	0.379	0.449	0.339	0.38
DDX19A	1.089	1.138	0.821	0.795	1.012	0.802	0.871	0.922	0.977	0.748	0.918	1.014	0.906	0.938	0.909	0.951	0.948
DDX21	0.97	0.969	0.547	0.507	0.513	0.578	0.551	0.627	0.424	0.451	0.497	0.36	0.348	0.443	0.282	0.344	0.478
DDX23	0.887	1.193	1.594	1.353	1.124	1.227	1.301	1.161	0.915	0.947	1.02	1.112	1.155	0.973	0.901	0.858	0.974
DDX24	0.853	0.768	0.857	0.817	0.77	0.996	0.758	0.92	0.86	0.604	0.749	0.858	0.663	0.818	0.735	0.688	0.764
DDX27	0.832	0.954	0.849	0.8	0.759	0.961	0.831	0.963	0.683	0.7	0.643	0.555	0.459	0.473	0.558	0.468	0.474
DDX39A	1.125	0.906	0.825	0.553	0.748	0.735	0.737	0.769	0.78	0.742	0.708	0.514	0.432	0.672	0.603	0.549	0.566
DDX39B	0.916	1.004	0.897	0.8	0.799	1.09	0.86	1.074	0.944	0.791	0.972	0.84	0.788	0.932	0.889	0.933	0.956
DDX3X	1.09	1.174	0.908	1.185	1.022	0.946	0.908	0.95	0.869	1.062	0.88	0.763	0.72	0.815	0.739	0.539	0.642
DDX3Y	0.856	1.101	1.435	1.26	1.33828	0.711	1.009	0.998896	1.654	1.144	1.32963	1.174	1.406	1.4267	0.762	1.291	1.05124
DDX41	0.996	1.067	1.074	1.011	0.928	1.154	0.952	1.176	0.843	0.741	0.92	0.874	0.823	0.635	0.783	0.95	0.731
DDX42	1.083	1.114	1.011	1.084	1.034	0.975	1.082	1.085	0.884	0.895	1.028	0.722	0.886	0.697	0.696	0.784	0.793
DDX46	1.02	1.078	0.709	0.68	0.744	0.722	0.813	0.715	0.545	0.483	0.585	0.596	0.518	0.591	0.637	0.47	0.613
DDX47	0.764	0.858	0.929	0.71	0.761	1.143	1.046	1.119	0.707	0.535	0.551	0.654	0.385	0.378	0.648	0.588	0.344
DDX5	1.098	1.066	1.052	1.23	1.134	1.05	0.934	1.078	0.959	0.911	0.997	0.675	0.655	0.694	0.66	0.597	0.64
DDX50	0.797	0.744	1.067	1.245	1.286	1.18	0.814	1.043	0.748	0.712	0.681	0.681	0.489	0.538	0.619	0.399	0.463
DDX52	0.881	0.816	0.883	0.591	0.607	1.012	0.917	0.992	0.44	0.36	0.417	0.417	0.304	0.305	0.365	0.372	0.252
DDX54	0.86	0.919	1.03	0.726	0.671	1.277	1.074	1.273	0.677	0.806	0.663	0.591	0.465	0.534	0.594	0.437	0.67
DDX56	0.804	0.955	0.82	0.737	0.702	0.976	0.804	0.943	0.688	0.65	0.664	0.667	0.385	0.577	0.578	0.395	0.633
DDX6	1.107	1.146	0.799	0.718	0.78	0.821	0.859	0.943	0.911	0.743	0.933	0.851	0.957	0.955	0.937	1.272	1.077
DECR1	0.969	1.052	1.031	0.937	1.02	1.042	1.012	1.071	1.239	1.042	1.358	1.864	1.6	1.617	2.432	2.418	2.317
DEK	0.836	1.159	1.024	1.427	1.065	1.112	1.392	1.093	1.004	1.294	1.252	0.814	1.131	0.994	0.747	0.547	0.788
DENR	1.075	1.215	1.105	1.155	1.5	0.965	1.011	0.903	1.092	0.902	1.039	1.137	1.306	1.181	1.268	0.995	0.858
DERA	1.079	1.311	1.037	0.941	0.922	1.168	1.213	1.405	1.05	1.393	1.478	1.054	1.248	1.077	1.252	1.41	1.883
DERL1	1.202	1.458	0.805	0.724	0.625	1.258	1.318	1.525	1.236	1.222	1.63	0.911	1.023	1.136	0.857	1.1	1.481
DES	0.724	0.761	0.945	0.916	0.938534	0.848	1.013	1.05658	0.846	0.851	0.932031	1.381	2.098	2.22021	3.743	2.929	3.9354
DFFA	1.1	1.018	1.391	1.15	1.48	1.05	0.929	1.099	1.165	0.769	1.048	1.027	0.859	0.97	0.826	0.777	0.907
DGLUCY	0.778	0.694	1.28	1.13	1.424	1.019	0.98	0.782	1.069	0.728	0.751	1.213	0.974	1.485	2.263	2.613	2.042
DHCR24	1.012	1.093	0.635	0.468	0.499	0.57	0.73	0.658	0.829	0.562	0.842	0.502	0.286	0.509	0.47	0.297	0.455
DHCR7	0.836	0.834	1.05	0.938	0.784	1.108	1.329	1.061	1.376	1.155	1.102	1.704	1.344	1.732	1.572	1.465	1.369
DHODH	0.956	1.062	0.856	1.008	0.723	1.057	1.102	1.19	0.768	0.9	0.9	0.709	0.821	0.594	0.831	1.089	0.971
DHRS4	1.012	0.999	1.093	1.041	1.1	1.007	0.998	1.214	1.295	0.726	0.946	1.075	0.963	1.072	0.912	1.381	1.051
DHRS7	0.964	1.118	1.112	0.924	0.83	1.325	1.283	1.442	1.104	0.954	1.145	1.304	1.397	1.421	1.513	2.099	2.126
DHRS7B	0.727	0.765	0.942	0.797	0.906	0.934	0.901	0.777	0.818	0.966	0.761	0.834	0.914	1.082	1.062	1.328	1.254
DHTKD1	0.625	0.887	1.002	1.15	0.972	1.196	1.323	1.406	0.509	0.401	0.531	0.667	0.619	0.53	0.953	0.938	0.811
DHX15	0.967	1.025	0.747	0.661	0.715	0.836	0.808	0.866	0.748	0.669	0.825	0.661	0.68	0.71	0.675	0.713	0.778
DHX16	1.134	1.132	0.856	0.705	0.828	1.022	0.841	1.047	0.958	0.698	1.013	0.887	0.811	0.82	0.98	0.87	0.849
DHX30	1.03	1.119	0.96	0.962	0.808	1.25	1.067	1.222	0.962	0.95	1.123	0.921	0.954	0.852	1.081	1.188	0.999
DHX36	1.255	1.276	0.823	0.689	0.684	0.783	0.775	0.944	0.731	0.762	0.81	0.604	0.923	0.698	0.735	0.873	0.813
DHX38	0.922	0.761	0.905	1.135	0.885	1.192	0.999	0.914	0.836	1.154	0.704	0.959	0.838	1.397	1.085	0.851	0.722
DHX9	0.926	0.877	0.876	0.79	0.797	1.027	0.825	1.032	0.837	0.711	0.851	0.701	0.629	0.754	0.732	0.717	0.717
DIABLO	0.824	0.879	1.243	1.024	1.098	1.492	1.463	1.455	1.286	1.367	1.2	0.916	0.955	0.919	1.102	1.132	1.022
DIAPH1	1.269	1.254	0.819	0.709	0.762	0.86	0.955	0.9	0.782	0.85	0.804	0.685	0.628	0.852	0.752	0.638	0.923
DICER1	1.035	1.304	0.89	0.641	0.774	1.02	0.956	1.098	1.176	1.274	1.326	0.865	0.809	0.871	0.868	0.786	1.088
DIDO1	0.96	1.089	1.267	1.463	1.174	1.096	1.034	1.214	1.173	1.21	1.172	0.894	1	0.912	0.881	0.836	0.858
DIP2B	1.059	1.204	0.813	1.001	0.987083	1.04	1.158	1.10367	1.445	1.389	1.33115	1.343	1.365	1.52223	1.669	2.247	1.98615
DIS3	1.16	1.179	0.821	0.746	0.754	0.906	0.991	0.994	0.754	0.718	0.817	0.774	0.728	0.751	0.798	0.762	0.83
DIS3L2	1.173	1.545	0.9	0.803	0.636	1.09	1.239	1.09	1.309	1.166	1.799	1.152	1.348	1.472	1.429	1.89	1.923
DKC1	0.834	0.76	0.845	0.713	0.744	1.002	0.885	0.913	0.795	0.777	0.699	0.631	0.597	0.567	0.516	0.599	0.65
DLAT	0.865	0.927	0.93	1.266	1.205	1.004	1.062	1.047	0.947	0.758	0.96	1.064	1.098	0.957	1.294	1.216	1.332
DLD	0.756	0.714	1.239	1.738	1.644	1.027	0.951	0.969	0.9	0.996	0.869	1.017	0.86	0.845	0.864	0.83	0.856
DLG1	0.81	0.955	1.327	1.46	1.649	1.119	1.052	1.293	1.255	1.427	1.199	1.086	1.101	1.125	1.078	1.011	1.001
DLG3	1.089	0.645	1.961	1.815	1.958	0.874	1.211	0.971	1.148	1.03	1.002	0.976	1.151	1.059	0.904	0.76	0.77
DLGAP4	1.175	1.11	1.531	1.968	1.81	1.311	1.527	1.196	2.443	1.583	1.69	2.237	3.239	1.868	2.526	2.385	1.996
DLK1	0.768	0.229	1.537	6.549	6.793	2.811	1.392	4.927	1.831	7.676	1.151	1.519	1.154	0.71	1.518	1.129	0.866
DLST	0.781	0.901	1.295	1.475	1.422	1.144	1.224	1.133	1.163	1.208	1.108	1.153	1.162	1.124	1.312	1.266	1.269
DNAAF2	1.11	0.304	1.956	2.171	2.03517	1.158	0.8	0.948056	2.448	0.461	1.75444	1.041	2.526	1.72342	0.504	1.06	1.14795
DNAAF5	1.157	1.385	0.663	0.609	0.835	0.818	0.891	0.89	0.785	0.601	0.832	0.855	0.748	0.79	0.95	1.065	0.982
DNAJA1	1.135	0.917	0.971	1.088	1.055	0.818	1.065	1.012	1.057	1.096	1.071	0.938	0.828	0.773	0.913	0.836	0.791
DNAJA2	1.021	0.9	0.881	1.007	0.895	0.789	1.007	0.812	1.128	0.959	1.174	0.947	0.843	0.851	0.848	0.707	0.84
DNAJB1	0.999	1.185	1.186	1.223	1.206	1.262	1.062	1.101	1.165	0.962	1.074	1.052	1.112	1.038	0.998	1.131	1.25
DNAJB11	0.972	0.752	1.524	1.315	1.204	0.933	1.22	0.938	1.148	1.485	1.189	1.503	1.072	1.241	1.061	0.869	0.941
DNAJB12	0.991	0.94	0.888	1.023	0.989	0.689	0.819	0.946	0.851	1.03	0.934	0.98	0.777	0.73	1.102	0.665	0.611
DNAJB2	1.294	0.641	1.608	1.524	1.478	1.241	1.403	1.035	1.91	2.266	1.361	4.854	4.584	3.114	4.913	3.795	3.465
DNAJB4	0.962	1.145	1.451	1.05	1.087	1.548	1.312	1.21	1.254	0.966	1.046	2.573	1.588	1.413	2.846	1.891	2.162
DNAJB6	0.945	0.561	0.687	0.706	0.768	0.537	0.817	0.516	1.13	0.795	0.451	0.552	0.601	0.527	0.669	0.622	0.51
DNAJC1	0.984	0.913	1.276	1.032	0.932	1.255	1.191	1.15	0.938	1.149	0.802	1.207	0.969	1.069	0.932	0.917	1.144
DNAJC10	0.952	0.913	0.987	1.041	0.939	1.012	1.135	0.989	0.984	1.329	0.958	1.217	0.823	0.991	0.957	0.928	1.015
DNAJC11	0.756	0.65	0.858	0.851	0.778	0.891	0.969	0.922	0.868	1.036	0.826	0.94	0.822	0.973	0.846	0.856	0.866
DNAJC13	1.139	1.134	0.918	0.801	0.79	1.031	1.081	0.975	1.015	0.894	1.17	1.367	1.196	1.123	1.574	1.668	1.433
DNAJC17	1.21	0.939	1.296	1.275	2.007	0.649	0.907	0.615	0.918	1.306	0.836	0.909	0.894	1.271	0.625	0.372	0.255
DNAJC19	0.817	0.883	0.923	1.034	0.895	0.868	0.864	0.858	0.753	0.833	0.831	0.789	0.637	0.889	0.726	0.627	0.614
DNAJC3	0.915	0.963	0.964	1.024	0.929	0.832	1.077	0.938	0.982	1.133	1.097	1.3	1.003	1.045	1.256	1.02	1.252
DNAJC7	1.228	1.156	0.854	0.752	0.873	0.732	0.881	0.78	0.885	0.839	0.976	0.636	0.667	0.73	0.607	0.638	0.601
DNAJC8	0.996	1.01	1.211	1.251	1.545	0.909	1.046	0.986	0.96	1.1	0.958	0.694	0.961	0.911	0.638	0.772	0.724
DNAJC9	1.065	1.042	1.358	1.493	1.592	1.057	1.188	1.108	1.418	1.421	1.12	0.716	0.88	0.804	0.61	0.572	0.725
DNASE2	0.678	0.746	0.794	1.341	1.31	0.768	0.66	0.687	0.59	0.79	0.537	0.803	0.769	0.855	1.069	0.769	0.968
DNM1	1.071	1.277	1.112	0.949	1.308	1.087	1.191	1.353	1.513	1.204	2.084	2.456	1.77	4.287	2.771	2.237	3.845
DNM1L	1.171	1.237	0.916	0.89	0.971	1.034	1.113	1.053	1.208	0.998	1.208	1.12	1.224	1.176	1.344	1.225	1.208
DNM2	1.057	1.188	1.093	0.873	0.885	1.131	1.272	1.168	1.105	1.015	1.098	1.426	1.272	1.09	1.365	1.779	1.753
DNMT1	1.139	1.142	0.857	0.769	0.76	0.937	0.966	0.949	0.837	0.852	0.935	0.669	0.611	0.695	0.631	0.578	0.697
DNMT3A	0.723	0.678	0.506	0.629	0.569	0.49	0.438	0.503	0.322	0.433	0.319	0.331	0.368	0.331	0.327	0.333	0.339
DNMT3B	0.679	0.762	0.208	0.206	0.235	0.182	0.155	0.217	0.178	0.114	0.166	0.161	0.088	0.165	0.188	0.133	0.149
DNPH1	1.075	1.041	1.205	1.282	2.081	1.231	1.445	1.045	1.239	1.216	1.011	1.556	1.776	2.477	2.381	2.128	1.77
DNTTIP1	0.709	0.457	1.352	1.828	1.198	1.221	1.174	0.757	1.223	0.935	0.671	0.959	0.654	1.142	0.909	0.833	1.191
DNTTIP2	0.698	0.766	0.836	1.322	1.065	0.773	0.742	0.787	0.568	0.695	0.592	0.474	0.456	0.436	0.438	0.378	0.413
DOCK1	1.056	1.04	0.856	0.714	0.871385	1.189	1.096	1.13911	1.235	1.301	1.25449	1.118	1.215	1.19117	1.528	1.468	1.52323
DOCK7	0.986	0.993	0.947	0.913	0.802	1.05	1.071	1.067	1.028	1.128	1.091	1.485	1.305	1.162	1.624	1.63	1.484
DOT1L	0.34	0.512	1.231	1.315	1.32702	0.529	0.67	0.670544	0.793	0.636	0.757237	0.393	1.159	0.834134	0.267	0.37	0.513863
DPAGT1	0.675	0.872	0.702	0.642	0.641	0.958	0.966	0.883	0.81	0.899	0.869	0.814	0.693	0.888	0.532	0.777	0.853
DPCD	1.023	0.895	1.091	1.54	1.42	1.155	1.323	1.075	1.293	1.672	1.416	1.178	1.611	1.488	1.305	1.712	1.232
DPF2	0.874	0.651	1.403	2.269	1.74181	0.939	1.427	1.23358	0.745	1.322	1.06148	0.668	0.627	0.726017	0.725	0.609	0.716024
DPH2	1.098	0.473	0.98	0.958	1.441	0.37	0.639	0.311	0.431	0.703	0.421	0.639	0.389	1.378	0.733	0.244	0.426
DPM1	0.956	0.947	0.92	0.724	1.071	1.123	1.131	1.103	0.993	1.224	1.21	0.836	0.799	0.775	0.904	0.98	0.884
DPP10	0.641	1.151	0.939	0.789	0.699	1.118	0.743	0.989	1.389	0.806	1.453	1.473	1.41	2.03	3.438	1.676	2.83
DPP3	1.203	1.391	0.678	0.629	0.79	0.781	0.922	0.894	1.023	1.004	1.085	1.14	1.067	1.124	1.161	1.164	1.341
DPP7	0.94	1.068	1.294	1.352	1.215	1.356	1.078	1.222	1.336	1.64	1.326	2.712	2.331	2.161	3.598	3.22	2.664
DPPA4	0.943	0.753	0.619	0.824	0.729	0.587	0.412	0.574	0.477	0.505	0.544	0.321	0.314	0.37	0.325	0.311	0.381
DPY19L3	0.68	0.852	1.389	0.913	1.093	1.229	0.816	1.259	1.358	1.025	1.56	1.189	0.677	1.218	1.22	1.019	1.458
DPYSL2	1.173	1.109	0.98	0.978	1.106	1.01	0.942	1.011	1.302	1.362	1.485	1.957	2.461	2.137	2.801	2.73	2.891
DPYSL3	1.141	1.068	0.855	1.337	1.421	1.046	0.837	0.978	1.185	1.179	1.136	2.822	2.536	2.744	3.878	2.504	3.264
DPYSL4	1.075	1.219	1.075	1.151	1.06	1.179	0.965	1.105	3.229	2.483	2.515	3.403	3.078	2.205	4.16	2.753	2.719
DPYSL5	0.936	1.032	1.642	1.567	1.418	1.677	1.297	1.459	3.251	2.958	2.613	3.581	2.554	2.549	3.75	2.106	2.407
DR1	1.068	1.019	1.346	1.293	1.468	1.125	0.962	1.062	1.365	0.886	1.497	1.124	1.187	0.989	1.036	0.721	1.028
DRAP1	1.078	1.094	0.894	1.031	0.951	1.125	1.027	1.032	1.289	1.197	1.423	1.205	1.287	1.063	1.199	1.119	0.932
DRG1	1.207	1.259	0.722	0.605	0.672	0.886	0.741	0.897	0.807	0.696	0.965	0.654	0.562	0.56	0.821	0.686	0.691
DRG2	1.121	1.256	0.757	0.765	0.792	0.847	0.968	0.94	0.891	0.938	1.001	1.032	0.991	0.886	1.01	1.223	1.048
DSG2	0.733	0.693	1.154	0.982	1.106	1.179	1.141	1.057	0.695	0.277	0.424	0.746	0.223	0.397	0.651	0.23	0.373
DSP	0.863	0.877	1.421	0.986	0.973	1.854	1.859	1.903	0.755	0.635	0.696	0.603	0.467	0.584	0.61	0.499	0.487
DST	1.01	1.016	0.856	0.833	0.77	0.943	0.853	0.745	0.895	0.92	1.016	1.569	1.172	2.272	1.678	1.841	2.413
DSTN	1.133	1.105	0.987	1.052	1.258	1.031	1.119	0.968	1.258	0.89	1.193	2.031	1.193	1.862	1.183	1.426	1.467
DTD1	1.099	0.781	1.02	1.478	1.727	0.646	0.96	0.728	1.362	1.938	1.249	2.006	2.067	2.542	1.702	1.468	1.354
DTL	1.617	0.488	0.975	1.447	1.45	0.447	0.527	0.409	0.615	0.491	0.379	0.081	0.2	0.089	0.047	0.062	0.062
DTYMK	1.167	1.025	1.086	0.872	1.105	1.022	0.794	1.053	1.2	0.912	1.162	1.09	1.205	0.986	1.143	1.18	1.109
DUS2	1.151	0.885	0.977	0.946	0.962161	0.925	0.667	0.780375	1.002	0.585	0.906521	0.985	1	0.947305	0.942	0.805	0.872102
DUT	1.314	1.076	0.664	0.894	0.963	0.498	0.556	0.448	0.637	0.774	0.446	0.498	0.393	0.434	0.492	0.371	0.312
DVL2	1.097	1.057	1.251	1.4	1.015	1.199	1.299	1.051	1.261	1.603	1.087	1.063	1.079	1.204	0.942	0.84	0.887
DYNC1H1	1.095	1.102	0.829	0.753	0.744	0.927	0.942	0.973	1.118	0.918	1.12	1.705	1.396	1.556	2.098	1.88	1.756
DYNC1I2	1.104	0.931	1.046	1.229	1.282	0.901	0.951	0.952	1.376	1.487	1.229	2.069	1.898	1.762	2.244	1.828	1.83
DYNC1LI1	1.068	1.139	0.848	0.856	0.898	0.919	1.258	1.004	1.295	1.011	1.244	1.202	1.188	1.165	1.393	1.423	1.089
DYNC1LI2	0.997	1.078	1.022	1.19	1.032	1.192	1.294	1.084	1.544	1.337	1.475	2.891	1.931	2.214	3.47	2.638	2.812
DYNC2H1	1.11	1.289	1.609	0.731	0.852	0.206	1.046	1.048	0.45	1.254	1.089	0.997	0.991	1.022	1.094	1.501	1.452
DYNLL1	1.068	0.949	0.667	0.474	0.644	0.73	0.866	0.73	0.846	0.606	0.66	0.805	0.727	0.912	0.6	0.655	0.513
DYNLL2	0.926	0.991	1.464	1.432	1.407	1.6	1.72	1.826	1.718	1.557	1.529	1.599	1.911	1.788	1.221	1.445	1.154
EARS2	0.831	0.754	1.004	0.967	0.873	1.014	0.831	0.95	0.526	0.67	0.48	0.666	0.517	0.559	0.678	0.505	0.564
EBNA1BP2	0.859	0.817	1.063	0.947	0.962	0.982	0.808	0.898	0.991	0.971	0.812	0.78	0.524	0.533	0.804	0.446	0.454
ECH1	0.779	0.739	1.018	1.439	1.412	0.922	1.041	1.012	0.98	1.259	0.897	1.121	1.122	1.03	1.031	1.243	1.141
ECHS1	0.744	0.794	1.252	1.504	1.726	1.209	1.082	1.091	1.091	0.992	1.006	1.046	1.047	1.068	1.104	1.087	1.073
ECI1	0.933	0.864	1.023	1.398	1.314	1.087	1.035	1.154	1.18	1.027	1.105	1.025	0.749	0.824	1.313	0.968	0.887
ECM29	1.392	1.317	0.412	0.37	0.391	0.438	0.461	0.451	0.431	0.429	0.448	0.503	0.428	0.466	0.524	0.577	0.55
EDC3	1.11	0.761	1.159	1.38	1.502	0.988	1.021	1.082	1.124	1.2	1.086	1.141	1.176	1.041	1.17	0.75	0.62
EDC4	1.056	0.901	0.976	1.058	1.038	0.913	0.927	0.873	1.128	1.237	1.158	0.941	1.151	1.15	1.099	1.192	1.058
EDF1	1.211	1.15	1.065	1.298	1.224	0.78	0.789	0.797	1.029	1.169	0.986	0.877	1.056	0.855	0.869	0.84	0.721
EDIL3	0.893	0.943	0.824	0.87	0.814	0.926	1.716	0.99	1.001	1.007	1.147	1.21	1.108	1.185	1.432	1.406	1.341
EEA1	1.005	0.985	1.553	1.291	1.366	1.306	1.332	1.27	1.138	1.041	1.119	1.817	1.658	1.744	2.259	2.123	2.189
EED	0.892	0.999	0.948	1.041	1.041	1.12	1.008	1.239	0.764	0.682	0.821	0.709	0.385	0.495	0.73	0.327	0.616
EEF1A1	1.176	1.226	0.708	0.697	0.87	0.602	0.765	0.698	0.788	0.636	0.731	0.86	0.642	0.759	0.652	0.576	0.679
EEF1A2	1.058	0.84	0.655	0.775	0.781	0.634	0.721	0.771	1.251	0.657	0.937	3.992	2.29	3.85	2.223	1.963	1.63
EEF1B2	1.274	1.175	1.188	1.152	1.405	0.956	0.833	1.015	1.057	0.943	1.208	0.791	0.97	0.725	0.841	0.707	0.839
EEF1D	1.129	1.154	1.14	1.176	1.132	1.137	0.892	0.964	1.319	1.207	1.169	1.192	1.063	1.033	1.054	0.879	0.949
EEF1E1	1.086	1.007	0.712	0.759	0.795	0.782	1.269	0.73	0.959	0.829	0.745	0.773	0.77	0.825	0.746	0.824	0.667
EEF1G	1.237	1.152	0.758	0.676	0.751	0.899	1.016	0.935	0.901	0.883	0.958	1.029	0.924	1.009	0.844	0.989	0.999
EEF2	1.273	1.266	0.69	0.71	0.8	0.774	0.828	0.791	0.702	0.642	0.75	0.796	0.696	0.736	0.833	0.789	0.797
EEFSEC	1.668	0.798	1.736	0.661	1.21117	1.051	0.566	0.912424	2.42	0.665	1.67966	1.58	1.242	1.54165	1.09	0.814	1.02924
EFHD2	1.073	1.232	1.093	0.92	1.116	1.037	0.928	1.12	1.333	1.102	1.511	1.885	1.853	1.713	1.06	1.359	1.686
EFNB3	0.959	1.285	1.112	1.046	0.929	1.222	0.953	1.251	0.945	1.33	1.258	2.347	2.473	2.805	4.08	2.995	3.205
EFTUD2	0.917	0.984	0.921	0.729	0.784	1.066	1.028	1.121	0.967	0.815	0.939	0.817	0.749	0.767	0.825	0.787	0.779
EHBP1	1.031	0.719	1.368	1.566	1.244	0.895	1.023	0.547	1.654	2.321	0.752	3.127	2.032	2.213	1.761	1.031	1.009
EHD1	0.915	1.096	1.271	0.765	0.834	1.696	1.393	1.271	1.595	1.75	1.685	1.796	1.989	1.786	2.352	2.96	2.773
EHD2	1.009	1.052	0.664	0.776	0.606	0.822	0.87	0.798	0.885	1.121	0.934	5.11	1.579	2.94	3.972	3.715	4.191
EHD4	0.985	1.125	0.656	0.769	0.76	0.788	1.008	0.928	0.605	0.812	0.887	1.178	1.014	1.1	0.949	1.167	1.123
EHMT1	0.813	1.021	1.537	1.817	1.305	1.476	1.019	1.402	1.06	0.984	0.983	0.864	0.786	0.854	0.809	0.72	0.764
EHMT2	0.981	0.797	1.222	1.339	1.098	1.133	0.885	1.206	1.017	0.95	1.053	0.717	0.702	0.825	0.682	0.599	0.895
EI24	0.772	0.378	0.933	1.049	0.959848	1.154	0.533	0.850131	1.386	0.473	0.925187	0.712	1.275	0.969657	0.773	0.884	0.917291
EIF1AX	1.229	0.885	0.857	0.952	1.16	0.599	0.897	0.792	1.146	1.187	0.901	0.582	0.587	0.674	0.517	0.375	0.616
EIF2A	1.366	1.226	0.671	0.684	0.793	0.781	0.754	0.743	0.675	0.54	0.731	0.642	0.717	0.641	0.667	0.767	0.729
EIF2AK2	1.147	1.189	0.757	0.991	0.973	0.912	0.91	0.786	0.796	1.134	0.816	0.766	0.917	0.881	1.117	0.877	1.095
EIF2AK4	1.338	0.797	0.54	0.421	0.608	0.295	0.375	0.332	0.463	0.627	0.532	0.529	0.508	0.694	0.532	0.239	0.466
EIF2B1	1.161	1.147	0.89	0.685	0.802	1.153	1.737	1.258	0.799	1.101	0.972	0.974	1.315	1.244	0.664	1.08	0.946
EIF2B2	1.116	1.209	0.599	0.862	0.846369	1.149	1.149	1.11873	1.13	1.332	1.14609	0.886	1.113	0.984169	0.938	1.146	1.02516
EIF2B3	0.997	1.062	0.846	0.809	1.172	1.186	0.96	1.122	1.031	0.814	1.256	0.91	0.901	0.824	1.455	0.881	1.07
EIF2B4	1.172	1.228	0.843	0.771	0.904	0.839	0.967	1.025	0.986	0.964	1.209	1.001	1.015	0.973	0.818	1.097	0.853
EIF2B5	1.119	1.275	0.761	0.636	0.686	1.034	1.049	1.053	1.05	1.017	1.07	0.999	0.974	1.018	1.168	1.183	1.139
EIF2D	1.398	0.882	0.86	1.006	1.068	0.504	0.822	0.737	0.626	0.802	0.72	0.851	0.901	0.78	0.768	0.849	0.647
EIF2S1	1.129	1.072	0.721	0.685	0.737	0.861	0.823	0.814	0.804	0.717	0.872	0.826	0.704	0.745	0.901	0.824	0.765
EIF2S2	1.278	0.778	0.737	0.782	0.868	0.789	0.915	0.792	0.811	0.65	0.816	0.71	0.73	0.706	0.625	0.744	0.705
EIF2S3	1.215	1.22	0.705	0.695	0.642	0.756	0.774	0.782	0.752	0.641	0.819	0.798	0.756	0.832	0.775	0.819	0.75
EIF3A	1.134	1.154	0.795	0.762	0.749	0.854	0.931	0.856	0.926	0.903	0.934	0.776	0.753	0.878	0.733	0.779	0.753
EIF3B	1.245	1.194	0.661	0.614	0.618	0.758	0.841	0.766	0.7	0.805	0.742	0.637	0.711	0.711	0.7	0.718	0.712
EIF3C	1.085	1.242	0.732	0.62	0.622	0.792	0.938	0.874	0.812	0.833	0.839	0.795	0.715	0.826	0.603	0.728	0.73
EIF3D	1.284	1.173	0.783	0.642	0.69	0.85	0.848	0.889	0.74	0.766	0.847	0.83	0.615	0.647	0.746	0.672	0.739
EIF3E	1.197	1.154	0.617	0.579	0.663	0.763	0.902	0.797	0.755	0.793	0.831	0.608	0.598	0.721	0.618	0.797	0.84
EIF3F	1.101	1.116	0.81	0.834	0.949	0.861	0.974	0.856	0.887	0.893	0.869	0.684	0.743	0.725	0.721	0.78	0.76
EIF3G	1.252	1.035	0.921	1.095	0.994	0.516	0.713	0.567	0.75	0.985	0.627	0.662	0.673	0.699	0.453	0.536	0.574
EIF3H	1.109	1.049	0.755	0.75	0.666	0.682	0.891	0.667	0.804	1.067	0.675	0.674	0.855	0.65	0.588	1	0.594
EIF3I	1.225	0.991	0.822	0.988	1.035	0.767	0.727	0.786	0.836	0.688	0.794	0.687	0.627	0.745	0.636	0.55	0.633
EIF3J	1.292	1.173	0.803	0.646	0.788	0.786	0.82	0.821	1.183	1.007	1.074	1.071	1.15	1.168	0.951	1.188	1.111
EIF3K	1.32	1.13	0.605	0.531	0.729	0.568	0.803	0.808	0.705	0.773	0.893	0.627	0.606	0.827	0.623	0.575	0.826
EIF3L	1.156	1.156	0.693	0.553	0.592	0.793	0.865	0.822	0.836	0.69	0.836	0.731	0.633	0.667	0.747	0.884	0.774
EIF3M	1.394	1.352	0.729	0.656	0.696	0.86	0.843	0.976	0.949	0.704	1.131	0.702	0.649	1.315	0.837	0.889	1.659
EIF4A1	1.224	1.256	0.493	0.433	0.57	0.651	0.808	0.69	0.599	0.533	0.642	0.535	0.452	0.571	0.482	0.578	0.544
EIF4A2	0.982	0.947	0.891	1.029	1.065	1.001	0.972	0.89	0.969	0.968	0.776	1.106	0.989	1.319	1.104	1.136	0.95
EIF4A3	0.928	0.991	0.937	0.986	0.988	1.045	1.055	1.112	0.909	0.851	0.899	0.694	0.623	0.656	0.712	0.622	0.651
EIF4B	1.217	1.139	1.659	1.17	1.444	1.043	1.156	0.905	1.079	1.008	1.025	1.128	1.023	1.142	0.692	0.594	0.777
EIF4E	1.347	1.108	0.813	0.809	0.867	0.846	0.856	0.965	0.858	0.756	0.936	1.033	0.854	0.793	1.149	1	0.814
EIF4EBP1	0.821	0.726	2.136	1.085	1.37484	1.397	0.794	0.989769	1.636	0.854	1.47351	1.339	0.988	1.28518	0.266	0.866	0.790107
EIF4G1	1.232	1.214	0.594	0.662	0.664	0.646	0.762	0.787	0.65	0.793	0.788	0.779	0.749	0.867	0.657	0.737	0.814
EIF4G2	1.268	1.166	0.703	0.623	0.658	0.904	0.965	0.89	0.89	0.76	0.955	0.835	0.931	0.951	1.027	1.066	1.143
EIF4G3	0.741	0.919	1.062	0.925	1.061	1.105	0.918	0.855	1.256	1.697	1.138	1.432	0.881	1.512	1.53	0.891	1.26
EIF4H	1.224	1.162	1.516	1.529	1.376	1.134	0.979	0.958	1.667	1.464	1.114	1.262	1.28	1.054	1.244	0.947	0.919
EIF5	1.225	1.289	0.798	0.83	0.862	0.993	0.962	0.85	1.282	1.003	1.388	0.907	0.884	0.798	1.077	0.956	0.877
EIF5A	1.279	1.179	0.823	0.756	0.937	0.731	0.791	0.751	0.596	0.599	0.737	0.575	0.7	0.613	0.655	0.614	0.756
EIF5B	1.06	1.251	0.586	0.814	0.68	0.549	0.938	0.77	0.473	0.651	0.665	0.851	0.998	0.957	0.753	1.202	0.835
EIF6	1.128	1.013	0.828	0.828	1.019	0.79	0.8	0.847	0.821	0.784	0.851	0.706	0.606	0.79	0.682	0.551	0.831
EIPR1	0.958	1.071	1.15	1.003	1.045	0.993	1.102	0.989	1.14	1.198	1.224	1.209	1.53	1.403	1.362	1.541	1.592
ELAC2	1.228	1.132	0.91	0.83	0.805	0.932	1.074	0.939	0.618	0.654	0.672	0.393	0.456	0.5	0.493	0.464	0.368
ELAVL1	0.901	0.919	1.445	1.692	1.633	1.265	0.971	1.33	1.008	0.934	1.044	0.82	0.927	0.886	0.838	0.861	0.978
ELMO2	1.301	1.057	1.139	0.633	0.898	0.827	1.027	0.782	1.334	1.188	0.934	1.723	1.126	1.372	2.637	2.305	1.575
ELMOD2	1.056	0.972	0.949	0.848	0.931086	1.46	1.247	1.24539	1.481	0.898	1.10845	1.2	1.072	1.11515	1.261	1.157	1.24708
ELOB	1.201	1.019	0.863	1.184	1.415	0.89	0.875	1.084	1.297	0.952	1.165	1.045	1.086	0.997	0.918	1.078	0.933
ELOC	1.157	1.134	1.091	1.118	1.233	1.087	0.825	1.004	1.284	1.377	1.29	1.184	1.283	1.044	1.414	1.327	1.189
ELP1	0.965	1.321	0.974	0.679	0.692	1.045	0.974	0.981	0.895	0.57	0.964	0.85	0.594	0.773	0.828	0.733	0.791
ELP2	1.215	0.975	0.607	0.61	0.648	0.734	0.82	0.581	0.576	0.657	0.839	0.627	0.72	1.147	0.703	0.788	0.592
ELP3	1.198	1.118	0.86	0.956	0.739	1.032	1.031	0.934	1.087	0.907	1.079	0.907	0.972	0.821	1.123	1.052	0.897
EMC1	0.957	0.943	0.753	0.801	0.59	0.881	1.142	0.918	0.962	0.964	0.855	0.909	0.944	0.832	0.943	1.009	0.828
EMC10	0.901	0.783	1.071	1.252	1.423	0.575	1.163	0.747	0.991	1.66	0.782	0.884	0.731	1.11	0.615	0.397	0.612
EMC2	0.878	0.947	0.996	1.077	0.991	1.001	1.195	1.011	1.13	1.401	1.165	0.944	0.85	0.969	0.96	0.951	1.028
EMC3	0.984	0.894	0.961	0.712	0.77	1.119	1.369	1.013	1.088	1.179	1.04	0.856	0.839	1.019	0.822	1.016	0.923
EMC4	0.901	0.938	0.951	0.957	0.696	1.105	1.18	0.863	1.008	1.367	0.95	0.979	1.038	0.858	0.914	1.167	0.993
EMC7	1.046	0.918	0.887	0.948	0.831	0.96	1.026	0.945	1.047	1.12	1.052	0.851	0.777	0.808	0.896	0.839	0.982
EMC8	0.932	0.931	1.044	1.171	1.393	1.163	1.134	1.023	1.105	1.468	0.98	0.863	1.949	0.62	1.022	1.289	0.793
EMD	0.802	0.643	1.025	0.999	0.912	1.032	0.885	1.02	1.19	1.389	1.211	1.127	1.065	1.162	0.995	1.09	1.077
EMG1	0.779	0.793	0.674	0.549	0.748	0.763	0.642	0.757	0.472	0.395	0.423	0.361	0.215	0.366	0.35	0.145	0.337
EML4	1.075	1.253	1.118	0.966	0.714	0.796	0.92	0.875	1.077	0.978	0.725	0.933	0.718	0.594	0.681	0.622	0.555
EMSY	0.98	0.675	1.798	1.461	1.747	1.202	1.141	1.441	1.22	1.311	1.561	0.784	1.146	1.233	0.646	0.99	0.968
ENAH	1.214	0.991	1.003	1.261	1.151	0.909	0.864	0.907	1.287	1.019	0.963	1.807	1.613	1.323	1.777	1.58	1.112
ENDOD1	0.939	0.768	1.198	1.355	1.186	1.27	1.292	1.611	2.246	1.739	2.378	4.183	2.101	4.977	5.128	1.942	5.521
ENO1	1.229	1.187	1.222	1.296	1.524	1.066	1.277	1.152	1.175	1.058	1.414	0.992	1.063	0.966	1.301	1.232	1.192
ENO2	0.949	1.162	1.135	1.283	1.363	1.246	1.025	1.375	1.565	1.317	2.497	3.923	4.711	4.123	4.854	4.472	4.059
ENO3	1.122	1.138	2.515	2.286	3.332	2.891	2.634	2.184	1.733	1.767	1.686	1.937	1.302	1.525	1.376	2.327	2.14
ENOPH1	0.991	1.259	0.972	1.032	0.875	0.91	0.884	0.854	0.995	1.072	0.874	1.48	1.679	1.402	1.438	1.159	1.151
ENSA	1.077	1.192	1.561	1.387	2.099	0.933	0.972	0.908	1.632	0.648	1.291	1.136	1.251	1.028	0.975	0.818	0.681
ENY2	1.147	0.937	1.25	1.026	1.741	0.963	0.881	1.005	1.025	0.744	1.24	0.67	0.946	0.842	0.61	0.883	0.667
EP300	1.024	0.815	0.818	0.846	0.893	0.523	0.696	0.416	0.718	0.769	0.507	0.951	0.499	0.49	0.545	0.329	0.177
EPB41	0.789	0.959	1.508	1.725	1.331	1.56	1.054	1.595	1.642	1.704	1.685	0.759	0.857	0.75	0.699	0.604	0.784
EPB41L1	0.775	0.868	2.25	1.684	1.467	1.674	1.43	1.775	2.2	1.667	1.816	5.248	3.136	5.253	6.587	2.903	5.923
EPB41L2	0.836	0.747	1.18	1.155	1.089	0.828	0.915	0.896	0.994	0.948	0.906	1.001	0.926	1.192	1.095	1.17	1.268
EPB41L3	1.222	1.065	1.065	0.946	1.158	1.143	1.55	1.207	1.457	1.489	1.481	4.574	3.96	3.746	4.662	5.005	3.507
EPB41L5	0.825	0.637	1.714	1.286	1.593	1.012	1.033	0.962	1.172	1.054	1.2	1.056	0.84	1.032	0.894	0.601	0.806
EPCAM	0.677	0.738	0.713	0.387	0.196	0.749	1.079	0.671	0.505	0.397	0.134	0.486	0.338	0.256	0.548	0.314	0.131
EPDR1	0.87	0.792	1.794	1.895	1.273	2.059	1.212	1.504	0.948	1.509	0.863	2.869	2.248	2.538	4.668	2.901	3.171
EPHA2	0.955	1.124	0.944	0.989	0.862	1.137	1.219	1.323	1.011	0.949	1.332	1.072	0.935	0.748	1.072	1.082	0.659
EPHB2	0.594	0.878	1.696	2.238	1.121	1.738	1.205	1.176	5.841	2.009	1.934	5.687	4.649	2.527	5.271	4.96	2.325
EPHX1	0.942	1.093	0.545	0.528	0.439	0.577	0.736	0.659	0.584	0.493	0.637	1.102	0.875	0.998	1.236	1.548	1.639
EPHX2	1.123	1.06	1.165	1.127	1.11266	1.305	1.277	1.28329	1.322	1.291	1.26929	1.496	1.27	1.56374	2.329	2.444	2.3974
EPM2AIP1	0.868	1.208	0.999	1.256	1.23598	1.034	1.588	1.15272	2.005	1.905	1.84989	2.311	3.101	2.58522	2.603	4.083	2.85872
EPN1	1.313	1.06	1.238	1.249	0.97	1.174	0.835	1.218	0.843	0.65	1.231	1.369	1.24	1.12	1.094	0.425	1.078
EPN2	0.814	0.776	1.068	1.062	1.26	1.08	1.084	0.985	0.842	0.771	0.679	1.165	1.174	1.363	1.303	1.521	1.43
EPPK1	1.139	0.903	0.635	0.771	0.806	0.613	0.969	0.688	0.568	0.65	0.458	1.084	0.586	0.97	1.038	0.487	0.98
EPRS	1.148	1.114	0.752	0.614	0.667	0.743	0.863	0.813	0.645	0.597	0.684	0.741	0.64	0.726	0.699	0.728	0.774
EPS15	1.065	1.173	0.942	0.832	0.974	0.483	0.818	0.86	0.797	0.788	0.919	1.169	1.008	1.087	1.622	1.136	1.28
EPS15L1	1.097	1.112	1.161	1.249	1.265	1.028	1.168	1.01	1.466	1.199	1.551	1.56	1.702	1.392	1.452	1.823	1.746
EPS8L2	1.021	0.524	0.936	0.827	0.933	0.655	1.527	0.692	0.452	0.981	0.506	0.629	0.866	0.669	0.426	0.732	0.564
ERAP1	0.809	1.004	1.064	0.933	0.908	0.847	1.056	0.972	1.245	0.997	1.148	1.072	1.082	1.135	1.009	1.153	1.187
ERBB2	0.65	0.538	0.909	0.913	0.914	0.905	0.917	1.04	0.65	0.748	0.523	0.715	0.623	0.631	0.818	0.746	0.727
ERBIN	0.95	0.995	1.134	1.564	1.606	0.912	1.023	1.246	0.93	1.248	1.171	1.349	1.471	1.891	1.765	1.707	2.276
ERC1	1.063	0.962	1.27	1.407	1.149	1.078	1.223	1.167	1.126	1.242	1.146	1.649	2.183	1.727	1.706	1.58	2.098
ERGIC1	0.883	0.921	1.169	0.928	0.867	1.352	0.954	1.154	1.627	1.449	1.178	1.826	1.405	1.553	2.066	1.526	1.708
ERGIC3	0.861	0.989	1.158	1.049	0.88	1.433	1.572	1.45	1.214	1.158	1.345	1.296	0.997	0.98	1.382	1.208	1.394
ERH	0.983	0.816	1.47	1.386	1.315	1.13	0.692	1.143	1.025	0.742	1.12	0.674	0.908	0.575	0.737	0.757	0.615
ERI1	1.038	1.09	1.289	1.053	1.094	1.355	0.893	1.13	1.105	1.001	1.111	0.895	0.733	0.931	0.922	0.663	0.948
ERI3	0.986	1.082	1.065	1.282	1.1939	1.374	1.259	1.24532	1.217	1.298	1.29064	1.861	1.551	1.68096	1.996	1.895	1.98833
ERLEC1	0.789	1.01	0.965	1.442	1.228	1.038	1.372	1.099	1.312	1.725	1.334	1.337	1.48	1.414	1.393	1.726	1.747
ERLIN1	0.83	0.928	1.169	0.954	1.024	1.453	1.104	1.078	1.514	1.301	1.248	0.945	0.887	0.898	0.859	0.932	0.978
ERLIN2	0.852	0.713	1.011	1.171	1.169	1.067	1.395	1.125	1.578	1.527	1.141	1.099	0.93	1.188	1.165	1.046	1.176
ERMP1	0.748	0.816	1.435	1.157	1.228	1.679	1.973	1.808	1.284	1.167	1.176	0.854	0.809	0.712	1.016	0.918	0.856
ERO1A	0.87	1.018	1.137	0.974	0.967	1.167	1.159	1.294	1.258	1.176	1.351	1.336	1.059	1.217	1.067	1.209	1.271
ERP29	0.887	0.895	1.487	1.305	1.579	1.121	1.41	1.216	0.858	0.891	0.936	0.903	0.889	0.736	0.903	1.003	0.865
ERP44	0.846	0.924	1.27	1.547	1.32	1.144	1.183	1.063	1.264	1.262	1.192	1.019	1.142	0.863	0.898	0.941	0.912
ESD	1.233	1.269	1.428	1.122	1.408	1.3	1.438	1.462	1.272	0.885	1.56	1.813	1.696	1.418	2.27	1.934	1.897
ESPN	0.844	0.558	1.176	1.436	1.38912	2.889	1.112	1.44825	0.641	0.43	0.558063	0.318	0.338	0.49236	0.161	0.146	0.346004
ESYT1	0.922	0.92	0.894	0.759	0.702	1.111	0.955	1.025	0.636	0.762	0.635	0.6	0.516	0.635	0.707	0.721	0.822
ESYT2	0.836	0.946	0.832	0.696	0.681	1.004	1.027	1.06	0.715	0.646	0.985	0.981	0.867	1.101	1.07	0.981	1.176
ETF1	1.246	1.433	0.716	0.442	0.532	0.947	0.667	0.685	0.764	0.465	0.763	0.662	0.723	0.58	0.875	0.79	0.704
ETFA	0.753	0.838	1.084	1.476	1.369	1.007	0.873	1.056	0.685	0.578	0.776	1.057	1.036	1.009	1.373	1.236	1.425
ETFB	0.869	0.92	1.104	1.142	1.078	1.105	1.023	1.05	0.935	0.885	0.938	1.347	1.062	1.138	1.427	1.321	1.43
ETHE1	0.956	0.602	1.207	1.552	1.614	1.152	1.118	0.956	1.033	0.908	0.864	1.486	1.511	1.422	1.148	1.395	1.672
EVL	1.12	0.942	2.371	3.119	3.51	1.686	1.656	1.583	5.702	4.339	2.773	9.793	8.966	5.932	9.68	5.177	4.459
EWSR1	0.974	0.95	1.445	2.033	1.275	1.1	0.928	1.037	0.975	0.799	1.071	0.821	0.757	1.066	0.719	0.586	0.654
EXD2	0.893	0.799	1.107	0.741	0.798	1.068	0.854	0.989	0.832	0.668	0.668	1.094	1.068	1.024	1.219	1.273	1.091
EXOC1	1.03	1.083	1.054	0.835	0.867	1.191	1.088	1.082	1.148	1.026	1.141	1.348	1.24	1.368	1.735	1.698	1.627
EXOC2	1.017	1.305	0.769	0.761	0.633	1.074	1.033	1.108	0.987	0.961	1.113	1.103	1.194	1.251	1.327	1.635	1.792
EXOC3	1.066	1.089	1.159	0.821	0.888	1.114	1.126	1.025	1.179	0.973	1.125	1.385	1.299	1.391	1.634	1.697	1.636
EXOC4	1.062	1.129	0.844	0.704	0.761	0.863	1.08	1.017	1.017	0.932	1.199	1.345	1.212	1.382	1.588	1.479	1.538
EXOC5	1.11	1.071	0.865	0.789	0.801	0.96	0.995	1.039	1.139	0.899	1.016	0.952	1.15	1.433	1.202	1.513	1.244
EXOC7	1.183	1.061	0.992	0.85	0.929	1.059	1.114	0.996	1.012	0.857	1.099	1.163	1.088	1.462	1.46	1.552	1.463
EXOC8	1.089	1.039	1.034	0.744	0.869	0.943	1.105	1.057	1.188	1.124	1.22	1.555	1.428	1.638	2.001	1.604	1.484
EXOSC10	0.821	0.855	0.882	0.81	0.741	0.929	0.801	0.894	0.75	0.819	0.741	0.553	0.447	0.508	0.57	0.486	0.48
EXOSC3	0.923	1.035	0.87	0.864	0.791	0.951	0.821	1.044	0.568	0.501	0.68	0.29	0.62	0.554	0.286	0.672	0.592
EXOSC4	0.993	0.989	0.914	1.031	1.178	0.819	0.857	0.89	0.815	0.862	1.054	0.527	0.715	0.631	0.617	0.648	0.667
EXOSC5	0.921	1.021	0.983	1.039	1.01802	0.828	0.853	0.861847	0.79	0.691	0.756452	0.579	0.413	0.539835	0.606	0.469	0.560196
EXOSC6	0.958	0.868	1.095	1.352	1.194	0.971	0.903	1.033	0.906	0.851	0.967	0.624	0.569	0.696	0.664	0.49	0.619
EXOSC9	0.875	0.798	0.906	0.807	0.89	0.937	0.746	0.881	0.766	0.692	0.846	0.506	0.562	0.658	0.457	0.533	0.505
EXTL3	0.922	1.091	0.856	0.87	0.758	1.335	0.834	0.865	1.256	1.073	0.763	0.957	0.853	0.5	0.884	1.269	0.626
EZR	1.252	1.133	0.708	0.567	0.615	0.573	0.878	0.584	0.603	0.663	0.63	0.819	0.832	0.867	1.116	1.204	1.164
F11R	0.684	0.714	0.748	0.792	0.818	0.859	0.814	0.797	0.545	0.664	0.431	0.455	0.378	0.281	0.444	0.302	0.255
FABP5	1.256	1.23	0.813	0.844	0.796	0.687	0.801	0.736	0.776	0.716	0.898	1.541	1.367	1.488	1.356	1.129	1.451
FABP7	1.056	1.145	0.922	1.218	1.137	1.502	0.99	1.287	1.84	1.45	1.867	7.554	4.229	8.792	9.167	2.8	6.676
FADD	1.14	1.284	0.777	0.737	0.762961	0.848	0.94	0.879689	0.772	0.933	0.876076	0.829	0.716	0.827366	1.678	1.077	1.24936
FADS1	0.997	1.177	0.985	1.047	0.912	1.171	1.345	1.31	1.106	1.243	1.214	1.062	1.183	1.172	1.174	1.139	1.506
FADS2	1.101	1.109	0.749	0.522	0.519	0.901	1.197	0.87	0.937	0.589	0.683	0.628	0.732	0.729	0.84	1.109	0.875
FAF1	1.195	1.164	0.71	0.737	0.775	0.808	0.807	0.889	0.841	0.829	0.986	0.895	0.748	0.859	0.964	0.786	0.935
FAF2	0.676	0.551	1.133	1.078	0.841	1.094	0.976	0.865	0.997	1.211	0.648	1.466	1.116	1.513	1.12	1.063	0.871
FAH	1.354	1.755	0.997	1.096	1.632	0.884	1.015	1.767	1.068	0.784	1.774	1.1	1.163	1.517	1.104	1.45	2.236
FAHD1	0.752	0.996	1.473	1.517	1.53012	1.105	1.244	1.19849	1.189	1.339	1.30517	1.689	1.551	1.57936	1.256	1.701	1.55811
FAHD2A	0.92	0.907	1.256	1.468	1.419	1.176	1.065	1.003	1.018	0.913	0.901	1.133	1.1	1.004	1.226	1.17	1.047
FAM107B	0.961	1.153	1.422	1.336	1.4201	1.039	0.943	1.06127	0.977	1.197	1.11113	1.743	1.16	1.35495	1.045	0.96	1.16897
FAM114A1	0.91	1.224	1.195	0.935	0.974	1.47	1.153	1.46	1.057	0.883	1.414	1.431	1.023	1.765	1.358	1.174	2.005
FAM114A2	0.995	1.202	1.109	1.238	1.457	1.098	1.049	1.186	1.383	1.566	1.474	1.642	1.232	1.45	1.328	1.151	1.197
FAM118B	1.052	1.234	0.805	0.93	0.865	0.832	0.825	0.885	0.726	0.859	0.812	0.681	0.709	0.68	0.894	0.938	0.951
FAM120A	1.096	1.253	0.753	0.639	0.727972	0.923	0.796	0.861085	0.794	0.928	0.886531	1.239	1.317	1.2926	1.237	1.631	1.48989
FAM120B	1.084	0.938	1.454	1.263	0.972	1.461	1.317	1.225	1.685	1.344	1.323	2.618	1.873	2.058	2.604	2.079	2.07
FAM129B	1.082	1.12	0.811	0.765	0.791	0.929	1.081	1.008	0.884	0.791	0.925	2.463	1.783	1.991	2.407	2.582	2.938
FAM136A	0.96	0.624	1.201	1.996	1.924	0.962	0.817	0.902	0.826	0.919	0.651	0.633	0.619	0.7	0.702	0.632	0.693
FAM160B1	1.072	1.202	0.928	0.834	0.822	1.099	1.038	1.062	0.933	0.845	0.96	1.345	1.202	1.006	1.5	1.582	1.374
FAM162A	0.499	0.804	0.832	0.559	0.576	1.135	0.721	1.148	0.798	0.852	0.99	0.649	0.618	0.787	1.035	1.098	1.259
FAM168A	1.13	0.99	2.708	2.242	2.15357	1.306	1.311	1.32186	2.932	1.946	2.40648	2.62	2.117	2.33387	1.569	1.603	1.79871
FAM169A	0.446	0.544	0.733	0.573	0.528	1.015	0.765	0.68	0.789	1.707	0.55	0.897	1.409	1.149	1.176	1.433	0.944
FAM177A1	0.862	1.06	1.099	0.829	0.996052	1.087	0.938	1.05007	1.036	1.035	1.04091	1.248	1.021	1.21143	1.174	1.353	1.3413
FAM208A	1.08	0.779	1.321	0.859	1.344	1.101	0.955	1.162	1.19	0.694	0.798	0.96	0.859	1.038	0.655	0.834	0.813
FAM20B	0.915	1.011	1.358	1.093	0.946	1.87	1.378	1.322	1.366	1.461	1.223	0.907	0.936	0.737	1.071	1.038	0.861
FAM213A	0.921	0.887	1.284	1.452	1.354	1.48	1.844	1.749	2.072	2.205	2.003	1.845	2.01	2.129	1.682	2.604	2.211
FAM241B	0.843	1.093	1.124	0.672	0.615	1.693	0.797	1.637	1.095	1.672	1.27	1.222	1.251	1.068	1.833	1.504	1.536
FAM3C	0.884	0.944	0.786	0.651	0.684	0.723	0.857	0.845	0.821	0.673	0.822	0.809	0.649	0.742	0.729	0.66	0.839
FAM49A	0.97	1.289	0.827	0.652	0.779	1.056	1.191	1.259	1.033	0.943	1.477	2.173	1.948	2.231	1.915	2.497	2.256
FAM49B	1.235	1.016	1.179	1.024	1.119	1.124	1.298	1.136	1.238	1.143	1.419	1.868	1.82	2.115	2.266	2.157	1.87
FAM50A	0.999	1.332	1.423	1.588	1.318	1.611	1.45	1.402	1.257	1.208	1.395	1.164	1.081	0.808	1.137	0.846	0.675
FAM57B	0.997	0.487	1.262	0.659	0.985458	0.822	0.485	0.808674	1.576	0.442	1.05561	1.711	0.732	1.25828	1.086	1.079	1.23475
FAM91A1	0.915	1.078	1.049	0.808	0.699	1.057	1.297	1.281	1.068	0.916	1.096	1.821	1.342	1.271	1.999	2.076	2.21
FAM96B	1.215	1.211	1.143	0.691	0.978	0.931	0.809	0.95	0.96	0.819	1.001	0.791	0.947	0.848	0.762	0.64	0.969
FAM98B	1.17	1.14	1.195	1.479	0.707	1.244	1.38	1.196	1.004	1.089	1.224	1.021	1.133	1.207	1.064	1.098	1.022
FARP1	0.995	0.851	1.214	1.025	1.122	1.306	1.011	1.241	1.091	1.034	0.929	1.647	1.871	2.674	2.676	2.904	3.008
FARSA	1.096	1.256	0.898	0.93	0.862	0.853	1.228	0.88	0.926	0.972	0.887	0.981	1.08	0.944	0.998	1.043	0.971
FARSB	1.191	1.093	0.807	0.854	0.868	0.862	0.929	0.857	0.775	0.718	0.857	0.894	1.11	0.948	1.177	1.355	1.075
FASN	1.346	1.28	0.755	0.639	0.712	0.939	1.031	0.901	1.014	0.803	1.034	0.893	0.778	0.905	0.959	0.929	0.953
FASTKD5	0.91	0.997	0.761	0.717	0.569	1.036	0.902	0.942	0.454	0.566	0.419	0.438	0.604	0.369	0.578	0.642	0.513
FAT1	0.429	0.306	0.974	1.74	1.726	0.908	1.877	0.552	1.047	1.809	0.803	1.285	0.871	2.071	1.128	0.211	0.871
FAU	1.319	1.295	0.79	0.722	0.852	0.756	0.686	0.843	0.943	0.957	1.03	0.669	0.66	0.661	0.634	0.562	0.643
FBL	0.862	0.891	0.944	1.093	1.053	1.051	0.98	1	0.709	0.848	0.814	0.566	0.603	0.71	0.518	0.629	0.795
FBLN1	0.875	0.647	1.16	1.419	1.584	1.429	1.669	1.324	1.789	1.849	1.727	1.34	1.042	1.46	0.978	0.988	1.311
FBLN2	0.697	0.858	0.914	1.129	0.929	1.007	2.209	0.88	0.85	0.908	1.024	2.306	1.337	2.003	1.102	1.121	1.7
FBN2	0.851	0.864	1.581	3.587	2.63	1.947	2.829	1.835	1.558	2.281	1.445	1.691	1.017	0.91	1.181	0.914	0.811
FBXO21	1.108	1.279	0.861	0.76	0.724	1.188	1.108	1.174	1.208	0.996	1.322	1.423	1.364	1.551	1.839	2.005	2.08
FBXO38	0.921	0.608	1.001	1.044	1.12749	1.013	0.978	1.08499	1.11	1.45	1.2108	0.963	1.496	1.13027	0.658	0.495	0.759681
FBXW9	1.033	1.055	0.93	0.699	0.992	1.302	1.081	1.177	1.199	1.094	1.354	1.762	1.619	2.089	2.842	2.704	2.855
FCF1	0.922	0.61	0.777	0.794	0.88	1.013	0.847	1.054	0.654	0.528	0.651	0.5	0.481	0.37	0.46	0.399	0.389
FDFT1	1	0.979	0.617	0.661	0.707	0.829	1.452	0.902	1.506	1.205	1.1	0.369	0.47	0.605	0.411	0.52	0.547
FDPS	1.247	1.062	0.953	0.955	0.961	1.004	1.269	1.029	2.239	1.509	1.492	2.259	1.899	2.026	1.9	1.819	1.703
FDXR	0.824	0.861	1.436	1.423	1.223	1.696	1.362	1.716	0.916	0.824	1.048	1.178	1.093	0.971	1.02	0.942	0.95
FEN1	1.045	1.147	1.122	1.067	1.137	1.116	1.064	1.184	1.147	1.229	1.242	0.705	0.632	0.601	0.72	0.676	0.542
FERMT2	1.346	1.153	0.637	0.679	0.766	0.732	0.769	0.746	0.705	0.658	0.734	0.902	0.839	0.985	1.174	1.364	1.176
FGF1	0.994	1.175	0.921	0.865	0.85	1.095	0.91	0.972	0.949	0.764	0.877	1.388	1.741	1.568	2.043	2.199	2.402
FGF2	1.121	1.347	0.335	0.429	0.418	0.254	0.496	0.457	0.247	0.4	0.393	0.39	0.394	0.404	0.264	0.427	0.393
FGF8	0.968	1.092	1.278	2.034	3.818	1.741	1.063	4.165	2.492	4.019	2.81	1.084	1.548	1.5	0.998	1.599	2.07
FH	0.866	0.901	1.275	1.572	1.607	1.186	1.187	1.283	1.398	1.452	1.324	1.007	1.162	1.06	1.146	1.222	1.225
FHIT	1.206	1.076	2.974	1.077	1.213	2.259	1.034	1.036	2.821	1.066	1.236	4.982	1.434	1.712	4.454	1.744	2
FHL1	1.06	1.137	1.01	1.126	1.006	1.462	1.036	1.138	2.338	1.257	1.654	4.216	3.65	3.183	8.679	6.439	5.624
FHL3	1.165	1.197	0.693	0.935	0.989	0.588	0.733	0.746	0.634	0.664	0.86	0.874	0.678	0.818	0.657	0.655	0.925
FHOD3	0.424	0.371	4.078	2.144	2.51224	1.68	0.99	1.56804	5.148	1.074	3.33939	1.616	1.727	2.1616	1.511	0.878	1.28537
FIBP	1.021	1.168	0.906	0.737	0.792	0.941	0.971	0.973	1.049	1.332	1.106	0.813	1.203	1.003	1.243	1.241	1.198
FIP1L1	0.997	0.899	1.921	2	1.733	1.016	0.931	0.728	1.144	1.339	0.821	0.908	0.813	0.643	0.588	0.431	0.452
FKBP10	0.931	0.967	1.206	1.295	1.14	1.021	1.222	1.064	1.295	1.37	1.207	2.218	2.156	1.792	1.221	1.197	1.276
FKBP15	1.085	0.633	1.063	0.94	0.817	0.628	1.127	0.786	0.381	1.165	0.863	1.844	1.409	1.383	1.391	1.8	0.644
FKBP1A	0.86	1.229	1.144	1.849	2.56	1.466	1.248	1.255	1.615	0.982	1.438	0.742	1.104	0.55	2.199	1.655	0.976
FKBP2	0.956	1.3	1.327	1.556	1.11	1.121	1.014	0.97	1.303	1.019	1.205	1.292	1.343	1.069	1.288	1.415	1.053
FKBP3	1.258	1.02	1.648	1.892	1.172	1.13	0.95	0.895	1.375	1.338	1.038	1.189	1.119	0.917	1.374	0.662	1.076
FKBP4	1.277	1.264	0.69	0.641	0.748	0.752	0.956	0.846	0.638	0.541	0.745	0.608	0.618	0.629	0.576	0.545	0.583
FKBP5	1.15	1.076	0.951	1.16	1.052	1.057	0.962	1.076	0.888	1.011	1.004	0.648	0.664	0.613	0.432	0.625	0.61
FKBP8	0.822	0.821	0.991	1.266	1.145	0.991	0.816	0.916	0.509	0.519	0.693	0.436	0.395	0.548	0.453	0.424	0.62
FKBP9	1.03	0.843	1.351	1.501	1.236	1.145	1.377	1.19	1.496	1.542	2.016	1.752	2.167	2.489	1.5	2.06	1.941
FLII	1.191	1.073	0.666	0.541	0.609	0.578	0.724	0.644	0.69	0.711	0.704	0.929	0.814	1.006	0.931	0.904	1.101
FLNA	1.082	0.97	0.623	0.705	0.71	0.566	0.591	0.645	0.654	0.574	0.696	0.964	0.785	0.94	0.928	0.934	1.075
FLNB	1.121	1.061	0.694	0.599	0.632	0.635	0.661	0.642	0.541	0.466	0.507	0.719	0.517	0.602	0.696	0.59	0.659
FLNC	1.149	1.062	0.959	0.891	0.893	0.957	1.053	0.989	0.947	0.814	1.168	1.357	1.01	1.386	1.687	1.351	1.596
FLOT1	0.816	0.85	1.064	1.419	1.221	0.836	1.111	0.914	0.882	1.425	0.864	0.933	0.876	0.971	0.963	0.93	0.968
FLOT2	0.832	0.863	1.004	1.012	0.876	1.005	1.197	1.055	0.883	1.303	0.843	0.951	0.882	0.97	1.26	1.162	1.135
FMNL2	0.925	1.077	1.169	0.946	0.879	1.047	1.096	1.064	1.288	1.21	1.242	1.784	2.111	1.528	2.514	2.444	2.072
FMR1	0.835	1.33	1.531	2.214	0.926	1.991	3.26	1.972	1.59	2.551	1.5	1.424	2.746	1.321	1.586	2.314	0.959
FN1	0.762	0.781	1.081	1.017	1.013	1.07	2.152	1.178	1.303	1.205	1.161	5.209	1.708	2.906	1.327	1.47	1.764
FN3K	1.041	0.762	1.304	1.362	1.14	1.759	1.832	1.523	1.779	1.681	1.51	2.071	2.339	1.91	2.854	3.023	2.832
FN3KRP	1.295	0.722	1.354	1.443	2.019	1.059	1.605	1.373	1.284	1.917	1.472	1.649	2.013	3.48	2.149	2.054	3.751
FNBP1	1.109	1.152	0.976	1.173	1.188	1.035	1.036	1.116	1.142	1.171	1.152	1.68	1.55	1.465	1.499	1.414	1.827
FNBP1L	1.31	1.177	0.964	1.014	1.156	0.928	0.827	0.857	1.165	0.969	0.963	1.199	1.359	1.116	1.302	1.096	1.119
FNDC3A	0.899	0.967	1.35	1.389	1.191	1.725	1.497	1.446	1.539	1.697	1.456	1.596	1.334	1.458	1.698	1.097	1.543
FNTA	1.326	1.238	0.855	0.768	0.738	1.038	1.016	0.955	1.132	1	1.222	1.024	1.018	1.051	1.353	1.588	1.401
FNTB	1.011	1.266	0.649	0.74	0.741163	0.835	0.963	0.905707	1	1.339	1.00868	0.92	1.223	1.11673	1.568	1.73	1.51238
FOXK1	0.983	0.805	1.464	1.834	1.911	1.93	1.359	1.38	1.227	1.346	1.306	1.347	1.383	1.27	1.171	1.086	1.061
FPGS	1.157	1.217	0.636	0.584	0.77887	0.47	1.053	0.724638	0.792	1.027	0.782045	0.382	0.652	0.562728	0.332	0.353	0.487469
FRAS1	0.452	0.279	0.729	0.813	0.790731	0.813	0.344	0.870149	1.473	0.887	1.03348	0.186	0.245	0.462172	0.103	0.147	0.328674
FREM2	1.017	1.039	1.237	0.836	1.099	2.247	3.04	2.061	1.58	0.99	1.532	1.303	1.013	0.934	1.43	1.295	1.059
FRG1	1.003	0.86	1.456	1.487	1.276	1.501	1.367	1.292	1.244	1.374	1.188	1.052	1.036	0.904	0.906	0.741	0.787
FRMD4A	1.109	0.327	1.843	2.266	2.929	0.904	1.357	0.802	1.732	1.816	0.887	4.423	5.188	6.997	1.731	1.436	2.222
FRMPD1	0.906	0.929	1.189	1.526	1.744	1.306	1.966	1.531	2.258	2.515	2.209	0.927	0.711	0.845	0.894	1.034	0.901
FSCN1	1.193	1.159	0.779	0.875	0.981	0.707	0.717	0.811	1.107	0.987	1.047	1.375	1.351	1.12	1.187	0.997	1.128
FSD1	1.026	0.947	1.191	0.649	1.296	1.021	0.972	1.348	1.499	0.932	1.614	1.91	1.166	3.538	1.862	1.285	2.5
FSTL1	0.655	0.538	1.531	1.846	1.927	1.037	1.474	1.174	1.037	1.197	0.885	1.126	1.157	1.207	1.105	0.613	0.973
FTH1	1.157	1.137	1.327	1.213	1.264	0.997	1.361	1.405	0.918	1.518	1.256	2.114	2.253	1.828	1.494	1.891	2.219
FTL	1.069	1.14	0.887	1.141	1.243	1.256	1.213	1.246	0.61	0.702	0.893	2.423	2.086	1.71	3.73	2.817	2.69
FTO	1.065	1.137	1.068	1.186	1.265	1.048	1.124	1.18	1.046	0.879	1.105	1.217	1.372	0.981	1.314	1.248	1.096
FTSJ1	1.136	1.272	0.527	0.576	0.575218	0.642	0.717	0.670573	0.573	0.672	0.642233	0.597	0.616	0.601082	0.642	0.758	0.705794
FTSJ3	0.769	0.826	0.822	0.64	0.612	1.057	0.937	1.12	0.599	0.434	0.595	0.557	0.328	0.408	0.445	0.303	0.389
FUBP1	1.175	1.071	1.107	1.29	1.275	0.849	0.894	0.952	1.005	0.9	1.131	0.739	0.837	0.796	0.718	0.575	0.741
FUBP3	0.908	0.985	1.343	1.286	1.379	1.206	0.99	1.15	0.868	0.879	0.881	0.915	0.876	0.874	0.932	0.924	0.882
FUCA1	1.08	1.142	1.071	1.062	0.916	1.105	1.051	1.323	0.977	1.046	1.006	1.234	1.577	1.312	1.483	2.201	1.609
FUCA2	0.845	0.753	1.269	1.444	1.02	1.112	1.564	1.07	0.925	1.501	0.823	0.965	0.79	0.991	1.046	0.851	0.994
FUNDC2	0.873	0.792	1.405	1.169	1.033	1.134	1.181	1.226	1.757	1.858	1.175	1.38	1.552	1.145	1.136	1.886	1.01
FUS	1.129	0.836	1.314	1.597	1.711	0.323	0.847	0.803	0.658	0.715	0.812	0.418	0.496	0.738	0.431	0.399	0.523
FUT8	1.066	0.874	1.186	1.012	1.293	1.27	1.208	1.452	1.26	1.467	1.476	1.334	1.276	1.224	1.124	1.422	1.195
FXR1	0.996	0.811	0.77	0.958	1.072	0.843	0.965	0.926	0.688	0.772	0.687	0.581	0.567	0.565	0.527	0.57	0.47
FXR2	0.993	1.091	1.261	1.378	1.366	1.293	1.503	1.683	1.397	1.302	1.556	1.372	1.33	1.429	1.066	1.541	1.645
FYN	0.915	1.229	1.153	1.156	0.931	1.136	1.135	1.253	0.966	1.15	1.252	1.538	1.996	1.674	2.04	2.349	2.521
FZD2	0.859	1.172	2.748	1.609	1.888	2.466	1.893	2.346	2.079	1.552	1.656	1.589	1.059	1.399	1.275	1.124	1.298
G3BP1	1.261	1.259	0.916	0.913	0.903	0.708	0.717	0.771	0.831	0.682	0.885	0.523	0.492	0.488	0.436	0.448	0.47
G3BP2	1.106	1.218	0.783	1.165	1.035	0.852	0.865	0.937	0.909	1.072	1.027	0.75	1.057	0.97	0.786	0.783	1.002
G6PD	1.177	1.268	0.798	0.871	0.845	0.9	1.042	1.003	0.988	0.964	1.023	1.505	1.566	1.323	1.247	1.35	1.509
GAA	0.943	0.921	2.04	1.709	1.559	2.269	1.758	1.636	1.257	1.141	1.23	1.528	1.505	1.17	1.453	1.504	1.465
GABARAPL2	1.111	1.205	1.101	1.226	1.46	1.097	1.117	1.125	1.421	1.338	1.797	1.912	1.712	2.076	2.607	1.468	2.452
GABPA	1.057	1.122	0.986	0.825	1.077	1.009	0.918	1.2	1.032	0.839	1.224	0.742	0.941	0.908	0.774	1.073	0.974
GABPB1	1.079	0.858	1.511	1.955	1.548	1.041	1.238	0.965	1.425	1.886	0.916	0.819	0.974	0.764	0.733	0.465	0.504
GALC	0.79	1.079	1.335	1.11	1.211	1.746	1.222	1.619	1.785	1.682	1.351	1.874	1.472	1.751	3.527	3.099	2.548
GALE	1.062	1.237	1.002	0.859	1	0.971	1.186	1.043	1.232	1.279	1.307	1.687	1.313	1.528	1.296	1.289	1.164
GALK1	1.153	1.13	1.054	1.077	1.214	1.142	1.216	1.208	1.004	1.019	1.216	1.46	1.557	1.421	1.677	1.82	2.089
GALNS	0.78	0.793	2.915	1.746	1.623	4.182	1.547	1.251	1.488	0.936	1.229	3.512	1.915	1.685	1.155	1.82	2.088
GALNT1	0.918	0.983	0.996	0.726	0.741	0.907	0.965	0.947	1.324	0.891	0.952	1.052	0.615	0.645	0.874	0.733	0.642
GALNT17	0.847	0.932	0.658	0.793	0.641	0.753	0.819	0.861	0.829	0.863	1.211	0.969	0.833	1.174	1.481	1.268	2.079
GALNT2	0.777	0.898	1.233	1.208	1.116	1.037	0.968	1.047	1.21	1.296	1.17	1.182	0.978	1.17	0.874	0.925	0.941
GALNT7	0.919	0.964	0.564	0.725	0.481	0.658	0.729	0.618	0.584	0.649	0.553	0.562	0.488	0.427	0.391	0.435	0.343
GANAB	0.823	0.882	1.074	0.962	0.872	1.151	1.291	1.254	1.066	1.257	1.2	0.991	0.972	0.899	0.903	0.963	0.956
GAP43	0.924	0.691	0.799	1.001	0.957	0.431	0.739	0.743	2.713	1.962	2.15	14.109	11.786	19.13	7.508	2.796	8.165
GAPDH	1.243	1.157	1.179	1.17	1.441	0.831	1.058	0.906	0.865	0.896	0.799	1.09	1.103	1.01	1.213	1.138	1.15
GAPVD1	1.133	1.206	0.902	0.761	0.8	0.923	0.938	1.001	1.002	0.924	0.961	1.181	1.157	1.025	1.157	1.223	1.336
GAR1	0.749	0.855	0.93	0.955	0.96	1.044	0.9	1.146	0.827	0.815	0.902	0.63	0.596	0.614	0.8	0.546	0.746
GARS	1.345	1.204	0.523	0.692	0.681	0.664	0.769	0.67	0.535	0.606	0.586	0.883	0.735	0.874	0.664	0.791	0.706
GART	1.277	1.265	0.661	0.619	0.687	0.664	0.652	0.622	0.606	0.595	0.684	0.66	0.632	0.635	0.728	0.778	0.693
GATAD2A	0.906	1.018	1.267	1.72	1.419	1.161	0.782	1.015	0.972	0.942	0.975	0.787	0.573	0.738	0.679	0.578	0.733
GATAD2B	0.936	0.813	1.557	2.277	1.741	1.431	1.091	1.386	1.026	1.611	1.581	1.301	1.401	1.544	1.247	0.935	1.058
GATB	0.988	1.008	0.966	0.904	1.183	1.084	0.798	1.253	0.727	0.692	0.733	0.731	0.677	0.711	0.967	0.881	0.884
GATM	0.762	0.888	0.834	0.991	0.855	0.682	0.7	0.801	0.808	0.763	0.665	1.55	1.245	1.692	1.948	1.466	1.722
GBA	1.009	1.095	1.191	1.319	1.079	1.573	1.869	1.353	1.382	1.392	1.047	3.222	2.539	1.838	4.207	3.494	2.005
GBE1	1.005	1.094	0.957	1.008	0.93	1.121	1.037	1.103	1.24	1.01	1.369	1.675	1.215	1.337	1.281	1.453	1.312
GBF1	1.052	1.03	1.053	0.807	0.842	1.082	1.144	1.028	0.899	0.857	0.887	1.299	0.939	1.051	1.147	1.267	1.361
GCA	1.209	1.243	1.056	1.118	1.191	1.073	1.427	1.084	1.256	1.12	1.151	1.163	1.401	1.007	1.596	1.35	1.256
GCDH	0.91	0.891	1.067	1.563	1.527	1.012	0.883	1.046	0.632	0.588	0.695	0.788	0.782	0.686	0.855	0.795	0.701
GCLC	1.262	1.144	0.955	0.867	0.899	0.994	1.003	1.042	0.869	0.884	1.192	1.137	1.106	1.044	1.312	1.283	1.278
GCN1	1.181	1.206	0.71	0.602	0.481	0.775	0.931	0.814	0.687	0.62	0.654	0.767	0.623	0.678	0.8	0.776	0.793
GDAP1	0.953	1.015	0.834	0.691	0.937	1.063	0.772	1.069	1.442	0.967	1.053	1.448	1.267	1.226	1.944	1.352	0.95
GDI1	1.228	0.931	1.096	0.938	1.199	1.084	1.689	0.762	3.673	1.393	1.313	10.991	3.026	2.839	16.191	4.352	2.591
GDI2	1.228	1.187	0.657	0.71	0.832	0.711	0.886	0.92	1.048	0.947	1.124	1.093	1.109	1.274	1.224	1.215	1.415
GEMIN4	1.163	1.108	0.644	0.643	0.438	0.807	0.681	0.712	0.615	0.669	0.614	0.52	0.377	0.438	0.569	0.497	0.534
GEMIN5	1.251	1.263	0.759	0.61	0.558	0.77	0.68	0.701	0.798	0.604	0.569	0.838	0.471	0.473	0.851	0.582	0.472
GET4	1.14	1.156	0.862	0.523	0.677	0.964	0.926	0.875	0.924	0.877	0.896	1.094	1.006	1.056	1.173	1.063	1.229
GFAP	0.966	1.007	1.008	1.016	1.002	1.29	1.011	1.013	1.314	1.259	1.295	5.003	2.314	5.563	13.649	6.589	6.833
GFM1	0.942	0.941	0.656	1.002	0.776	0.633	0.77	0.698	0.611	0.691	0.591	0.731	0.604	0.64	0.66	0.612	0.637
GFPT1	1.119	1.396	0.64	0.572	0.584	0.899	1.122	0.986	0.661	0.57	0.743	0.902	0.739	0.643	0.777	0.699	0.765
GFPT2	1.226	1.008	0.299	0.449	0.553	0.303	0.502	0.524	0.239	0.382	0.516	0.223	0.35	0.412	0.24	0.454	0.384
GGA1	1.245	1.171	1.013	1.148	1.156	1	0.93	1.092	1.367	1.265	2.951	1.288	1.535	1.548	1.425	1.171	1.582
GGA2	0.941	1.058	0.903	1.298	1.04834	0.93	1.158	1.05867	0.74	1.004	0.942603	0.767	0.767	0.828577	0.925	0.875	0.889735
GGCT	1.358	1.078	1.034	1.06	1.417	0.965	0.916	1.012	0.806	0.787	0.809	0.986	1.056	1.01	0.886	0.811	0.817
GGH	0.451	0.595	1.955	4.446	2.538	2.188	1.152	1.542	1.222	4.223	0.729	1.179	1.127	1.417	1.416	0.399	0.803
GHITM	0.906	0.931	0.795	0.695	0.712	1.035	1.181	0.975	1.114	0.965	0.847	0.955	0.804	0.858	0.989	0.801	0.964
GIGYF1	0.974	1.253	1.034	1.16	1.08785	0.699	0.588	0.773084	0.726	0.745	0.724408	0.509	0.446	0.544579	0.572	0.46	0.50132
GIGYF2	1.144	1.105	1.139	1.258	1.332	0.77	0.995	0.954	1.011	1.127	1.014	1.013	0.794	1.027	0.66	0.469	0.737
GINS1	1.102	1.171	1.003	0.845	0.866996	0.942	0.813	0.921001	1.146	0.822	0.959482	0.864	0.512	0.703334	0.803	0.419	0.657667
GINS3	1.119	1.277	1.206	1.11	1.371	0.968	0.902	0.842	1.047	0.934	1.004	0.725	0.527	0.476	0.729	0.568	0.557
GINS4	1.13	1.174	0.933	1.026	1.17	0.854	0.789	1.047	1.086	0.891	1.013	0.22	0.313	0.784	0.222	0.219	0.963
GIPC1	1.05	1.12	0.979	0.914	1.083	1.02	0.991	1.062	0.969	0.847	0.978	0.975	0.885	1.034	1.06	0.943	1.039
GIT1	1.047	1.165	1.194	1.208	1.155	1.191	1.098	1.145	1.231	1.304	1.303	1.581	1.913	1.581	1.842	2.075	1.903
GJA1	0.845	0.972	0.721	0.575	0.541	0.511	0.701	0.578	0.45	0.418	0.401	0.413	0.532	0.404	0.408	1.473	0.493
GKAP1	0.66	0.443	7.973	5.312	7.545	1.944	1.68	2.014	7.943	3.595	3.276	3.5	2.982	3.888	3.33	0.906	1.624
GLA	1.061	1.055	0.852	1.326	1.142	0.736	0.72	0.816	0.561	0.622	0.509	0.491	0.888	0.376	0.491	1.318	0.343
GLB1	0.695	0.824	1.026	1.061	0.861	1.028	1.11	0.952	0.75	0.919	0.704	1.164	1.247	1.1	1.2	1.62	1.398
GLDC	0.842	0.819	0.79	0.913	0.905	0.695	0.489	0.672	0.71	0.621	0.674	0.582	0.486	0.476	0.529	0.471	0.473
GLG1	0.816	0.86	1.027	1.09	0.927	0.964	1.068	0.969	1.134	0.867	0.967	0.975	0.84	0.912	0.955	0.988	0.993
GLIPR2	0.804	1.041	2.208	1.874	1.713	1.175	0.839	1.165	1.295	1.227	1.248	3.031	1.8	2.275	5.111	2.786	2.976
GLO1	1.2	1.236	1.202	1.103	1.349	1.047	0.904	1.105	1.196	0.791	1.256	1.051	1.245	0.911	1.029	1.139	1.214
GLOD4	1.067	1.089	1.582	1.381	1.575	1.435	1.342	1.376	1.292	1.164	1.319	1.679	1.883	1.456	2.144	1.636	1.446
GLRX3	1.276	1.344	0.596	0.7	0.775	0.607	0.802	0.781	0.81	0.752	0.893	0.649	0.687	0.632	0.582	0.726	0.606
GLS	1.163	1.256	0.701	0.559	0.647	0.575	0.674	0.848	0.587	0.543	0.785	1.26	0.771	1.402	0.708	0.647	1.007
GLTP	1.291	1.241	0.777	0.703	0.715	0.897	0.968	0.903	0.987	0.979	0.917	1.545	1.321	1.545	1.799	1.483	1.525
GLUD1	0.962	0.71	1.139	1.313	1.416	1.142	1.153	1.022	1.266	1.335	1.07	2.279	1.861	2.287	3.182	2.872	3.865
GLUL	1.292	1.23	1.42	1.306	1.759	1.309	1.022	1.367	1.203	1.171	1.467	3.693	2.895	3.508	2.726	2.852	3.395
GLYR1	0.701	0.889	1.177	1.423	1.357	1.113	1.015	1.095	1.223	1.184	1.049	0.861	0.894	1.031	0.639	0.705	0.89
GM2A	0.674	0.749	1.432	2.023	1.807	1.332	1.123	1.345	0.749	0.837	0.823	0.906	1.12	0.89	1.48	1.262	1.11
GMDS	1.166	1.355	0.506	0.639	0.666	0.508	0.794	0.69	0.521	0.833	0.736	0.598	0.698	0.694	0.635	0.792	0.919
GMFB	1.182	1.153	1.098	1.262	1.367	0.893	0.96	1.036	1.218	1.075	1.369	1.368	1.886	1.586	1.861	1.808	2.429
GMPPB	1.135	1.127	1.022	0.968	1.00875	1.271	0.91	1.04784	1.124	1.09	1.11346	1.345	1.406	1.35956	1.708	1.179	1.49969
GMPR2	1.078	1.28	0.72	0.929	1.019	0.824	0.874	0.799	0.865	0.682	0.878	1.372	1.215	0.808	1.774	1.95	1.264
GMPS	1.203	1.126	0.908	1.188	1.255	0.775	0.793	0.838	0.887	0.936	0.955	0.694	0.725	0.741	0.618	0.643	0.728
GNA13	0.879	0.947	0.932	0.87	0.824	1.193	1.036	1.059	0.833	0.932	0.935	1.19	0.993	1.169	1.771	1.733	1.797
GNAI1	0.882	0.753	1.221	1.094	1.201	1.443	1.343	1.34	1.657	1.04	1.337	1.682	1.921	2.164	2.316	3.075	2.222
GNAI3	0.943	0.888	0.728	0.794	0.727	0.794	0.837	1.057	0.776	0.675	0.795	0.824	0.806	0.883	0.725	0.789	0.919
GNAO1	0.984	0.862	0.859	1.014	1.026	0.902	0.918	0.973	1.162	1	1.016	2.738	2.918	3.266	4.512	3.796	3.842
GNAQ	0.857	0.666	1.018	0.944	0.932	0.973	0.882	0.834	0.882	0.815	0.834	1.786	2.022	1.663	2.297	2.658	1.242
GNAS	0.9	1.032	1.49	1.083	1.074	1.88	1.401	1.828	1.572	1.28	1.564	2.311	2.61	2.19	2.483	3.617	2.407
GNB1	0.974	1.077	1.005	1.124	1.199	1.092	0.888	1.187	1.003	1.086	1.279	1.324	1.304	1.269	1.34	1.343	1.585
GNB4	0.841	0.531	1.056	1.122	1.002	1.181	1.158	0.466	1.213	0.882	0.568	1.152	1.1	1.646	1.205	1.2	1.624
GNG12	0.844	0.738	0.925	0.906	0.668	0.759	0.759	0.605	0.908	0.841	0.623	1.714	1.625	2.475	1.807	2.275	1.975
GNG2	0.93	1.094	1.19	1.014	0.992	1.342	0.963	1.191	1.531	1.115	1.64	4.782	4.641	7.364	6.228	2.861	7.782
GNL1	1.17	1.228	0.933	0.92	0.692	1.163	1.241	1.012	1.384	1.469	1.361	1.746	1.792	1.327	2.009	1.904	1.972
GNL2	0.924	0.925	0.702	0.728	0.631	0.652	0.771	0.675	0.59	0.647	0.544	0.435	0.508	0.39	0.353	0.415	0.406
GNL3	0.849	0.757	0.866	0.942	0.909	0.928	0.757	0.81	0.6	0.508	0.546	0.55	0.443	0.419	0.536	0.417	0.313
GNL3L	1.165	1.191	0.836	0.798	0.908408	0.68	0.864	0.810022	0.754	0.709	0.777995	0.702	0.621	0.678338	0.584	0.619	0.647973
GNPAT	1.012	1.109	0.994	1.022	0.833	1.263	0.99	1.06	1.185	0.982	1.245	1.003	1.075	1.198	1.192	1.616	1.353
GNPDA1	1.109	1.317	0.857	0.789	0.845	1.078	0.999	1.034	1.379	0.98	1.342	1.025	1.123	1.09	1.274	1.382	1.154
GNPDA2	1.091	1.152	0.957	1.064	0.985434	1.122	1.148	1.13617	1.063	1.312	1.26729	2.085	1.723	2.08189	3.027	2.081	2.52476
GNPNAT1	1.142	1.177	0.709	0.939	0.780304	0.646	0.717	0.718177	0.343	0.514	0.501931	0.318	0.334	0.40424	0.291	0.311	0.338625
GNS	0.939	1.101	1.688	2.047	1.618	1.702	1.093	1.56	0.904	1.212	1.05	2.169	2.027	1.897	2.427	1.5	2.021
GOLGA2	0.771	0.81	1.293	1.719	1.446	1.16	1.073	1.143	0.953	0.836	1.019	0.991	1.105	1.122	0.969	0.858	0.985
GOLGA3	0.963	0.934	1.091	1.094	1.235	0.994	1.177	1.02	0.959	1.164	1.024	1.243	1.305	1.466	0.939	1.126	1.296
GOLGA5	0.933	0.769	0.854	0.858	0.815	0.916	0.903	0.952	0.807	0.991	0.914	0.926	1.03	0.768	0.675	1.047	0.748
GOLGA7	0.925	0.84	1.159	1.029	1.0912	0.937	1.117	1.01813	1.197	1.104	1.08833	0.812	0.955	0.85628	0.84	0.817	0.827383
GOLGB1	0.864	0.621	1.078	1.156	1.016	0.986	1.038	1.031	0.92	0.937	0.813	1.158	0.951	0.993	0.913	0.796	0.713
GOLIM4	0.767	0.983	2.145	1.784	1.745	1.46	1.848	2.352	2.038	2.342	1.387	3.506	1.537	4.825	1.558	1.888	1.957
GOLPH3	1.152	1.208	0.923	0.97	0.855	1.089	1.265	1.003	0.82	0.943	1.135	0.871	1.138	0.72	0.801	1.106	0.836
GORASP2	1.067	0.663	1.389	1.228	1.254	0.75	1.033	0.801	1.484	1.555	0.951	1.287	1.243	1.105	0.952	0.927	1.01
GOSR1	0.764	0.886	1.119	0.99	0.901	1.268	1.205	1.194	0.854	1.081	0.918	0.831	0.746	0.784	0.667	0.696	0.706
GOT1	1.228	1.248	0.852	0.889	0.94	0.948	0.974	0.954	0.918	0.891	1.023	1.218	1.246	1.185	1.331	1.392	1.285
GOT2	0.863	0.865	1.013	1.228	1.102	1	0.976	0.978	1.043	1.192	1.009	1.061	1.131	1.005	1.04	1.064	0.977
GPAA1	0.935	1.189	0.933	0.839	0.77	1.331	1.304	1.325	1.526	1.096	1.542	1.007	1.028	1.076	1.421	1.522	1.587
GPALPP1	1.253	0.669	3.306	2.538	2.60932	1.388	1.185	1.33522	1.904	1.381	1.68847	2.039	1.554	1.601	0.565	0.814	0.855934
GPAT4	1.125	0.786	1.054	1.042	1.08029	1.016	1.026	1.00805	1.237	0.958	1.06979	1.041	0.841	0.937454	1.082	0.988	1.00423
GPATCH4	0.543	1.004	0.892	1.208	1.139	0.965	0.66	1.059	0.677	0.866	1.115	0.819	0.514	0.857	0.939	0.381	0.928
GPC1	0.81	0.935	1.431	1.116	1.011	1.381	1.276	1.361	1.498	1.25	1.008	4.375	2.265	2.513	3.551	3.014	2.883
GPD1	0.998	1.102	1.065	1.177	1.191	1.148	1.033	1.21	1.033	1.382	1.352	2.21	2.126	5.322	5.155	3.794	13.752
GPD1L	1.012	1.075	1.01	0.799	1.086	1.091	1.019	1.271	1.277	0.857	1.343	2.84	2.332	2.823	2.752	3.145	3.281
GPD2	0.841	0.915	1.037	1.224	1.118	0.949	0.999	1.057	0.847	0.901	0.954	0.761	0.852	0.885	0.924	0.828	0.855
GPHN	1.331	0.99	1.389	1.359	1.452	0.896	1.095	1.02	2.508	1.556	1.474	2.397	2.038	2.11	1.542	1.89	1.332
GPI	1.232	1.151	0.856	0.67	0.707	0.872	0.901	0.869	1.003	1.109	1.106	1.302	1.263	1.263	1.561	1.661	1.515
GPKOW	1.034	0.795	1.175	0.982	1.663	1.023	0.92	1.053	1.126	0.892	1.105	0.896	1.034	0.879	0.715	0.957	0.625
GPM6A	0.747	0.996	1.263	0.785	1.06974	1.015	0.982	1.03159	1.16	1.315	1.24649	4.355	3.647	4.86287	8.667	4.361	6.0626
GPM6B	0.926	1.321	0.899	0.957	1.04355	0.802	1.191	1.16482	1.156	1.738	1.6272	2.896	3.018	4.30405	6.814	4.739	5.56731
GPR89A	1.076	0.878	0.97	0.625	0.676	1.07	0.902	1.061	0.962	0.634	0.885	0.973	0.701	0.811	1.083	0.783	0.819
GPRASP2	1.223	0.488	0.938	1.044	1.03364	0.868	0.461	0.877421	2.126	0.784	1.37446	2.044	2.649	2.20386	0.613	0.719	0.996817
GPRIN1	1.028	1.055	1.026	1.003	1.131	0.472	0.91	0.936	1.303	1.576	1.48	2.43	2.998	3.052	1.518	1.882	2.112
GPS1	1.203	1.218	0.849	0.775	0.823	0.937	1.057	0.951	1.139	0.899	1.055	1.151	1.091	1.152	1.267	1.426	1.162
GPT2	0.992	1.107	0.647	0.982	1.182	0.75	0.721	0.999	0.554	0.637	1.203	0.735	0.782	1.137	0.888	0.974	1.293
GPX1	0.933	1.011	0.966	1.123	1.207	0.943	0.926	0.948	0.956	0.746	1.034	1.437	1.334	1.152	1.25	1.13	1.231
GPX4	1.062	1.167	0.975	1.107	1.507	1.001	0.895	1.115	1.184	0.983	1.212	1.262	1.154	1.095	1.388	1.101	1.193
GPX7	0.935	0.784	1.492	1.552	1.895	1.119	1.341	1.338	2.48	2.274	2.455	1.524	0.994	1.379	0.738	0.755	1.121
GPX8	1.261	0.924	0.624	0.627	0.598	0.629	1.072	0.809	0.642	0.707	0.611	0.672	0.583	0.69	0.388	0.571	0.603
GRB2	1.114	1.28	1.165	1.041	1.337	1.102	1.079	1.136	1.244	0.935	1.323	1.477	1.639	1.557	1.835	1.643	2.056
GRHPR	1.022	1.125	1.192	1.172	1.341	1.098	0.967	1.048	1.097	0.915	1.125	1.467	1.371	1.222	2.088	1.506	1.683
GRIPAP1	1.098	0.864	1.295	1.185	1.2581	1.021	0.837	1.03539	1.35	1.105	1.29292	1.404	1.41	1.44604	1.331	1.268	1.37509
GRPEL1	0.759	0.838	1.01	1.241	1.1	0.876	0.826	0.803	0.824	0.853	0.782	0.79	0.65	0.633	0.84	0.455	0.587
GRSF1	1.128	0.98	0.844	1.384	1.188	0.837	0.858	0.837	0.606	0.622	0.859	0.586	0.656	0.873	0.617	0.572	0.817
GSE1	1.044	0.977	1.327	1.27	1.33929	0.992	0.742	0.895984	1.839	0.836	1.16893	0.979	0.843	1.01827	0.311	0.961	0.827885
GSK3A	1.128	1.326	0.808	0.589	0.746	1.037	0.765	0.969	1.423	1.016	1.356	1.365	1.82	2.061	1.783	2.496	3.022
GSN	1.017	0.944	1.298	1.444	1.485	1.511	1.65	1.361	2.546	2.074	1.952	4.943	3.391	2.78	3.613	4.173	3.426
GSPT1	1.241	1.288	0.534	0.817	0.848	0.627	0.718	0.791	0.86	0.806	0.85	0.874	0.748	0.765	0.98	0.791	0.897
GSPT2	0.963	1.034	0.793	0.865	0.947	0.918	0.89	0.903	1.19	1.359	1.241	1.254	1.149	1.282	1.274	1.045	1.169
GSR	1.137	1.114	0.852	0.873	1	0.822	0.794	0.805	0.933	0.799	1.129	1.183	1.169	1.181	1.53	1.209	1.426
GSS	1.217	1.199	1.131	1.335	1.405	1.074	1.053	1.062	1.45	1.359	1.492	1.946	1.998	2.173	2.417	2.123	2.287
GSTK1	0.893	1.626	1.094	1.513	1.621	1.395	1.349	1.409	0.866	0.844	1.917	1.321	1.493	1.152	1.823	2.279	2.563
GSTM2	0.91	1.103	1.355	1.153	1.37	1.483	1.266	1.455	1.759	1.38	1.696	1.95	1.773	1.734	2.289	2.45	2.177
GSTM3	1.336	1.087	1.032	1.567	1.166	1.989	1.889	1.364	6.341	2.22	2.267	10.235	3.88	2.414	6.079	4.609	3.199
GSTO1	1.183	1.249	0.855	0.857	0.928	0.877	0.987	1.018	1.139	0.83	1.307	1.43	1.416	1.14	1.398	1.469	1.225
GSTP1	1.346	1.199	0.831	0.952	1.172	0.849	0.802	0.871	0.966	0.806	0.964	0.845	0.892	0.891	1.091	0.85	0.913
GSTT1	1.182	1.235	0.785	0.598	0.774	0.893	0.804	0.895	0.983	0.643	0.905	1.832	1.741	1.521	2.912	3.056	3.077
GSTZ1	0.959	1.017	1.003	0.882	1.052	1.209	1.309	1.158	0.944	0.594	0.926	0.939	0.909	0.951	0.98	1.086	1.118
GTF2A2	1.13	1.022	1.002	1.122	1.523	0.926	0.941	1.021	1.165	1.174	1.036	0.922	1.063	0.963	0.98	1.241	0.797
GTF2B	1.055	1.258	1.257	1.611	1.305	1.268	1.344	1.172	1.405	1.331	1.273	1.083	1.236	1.031	0.897	0.909	1.021
GTF2E1	1.065	1.308	0.657	0.624	0.568	0.833	0.658	0.64	0.835	0.689	0.82	0.414	0.44	0.357	0.372	0.414	0.386
GTF2F2	1.078	1.152	1.082	1.303	1.368	0.936	1.055	1.026	1.009	0.857	1.09	0.877	0.953	0.857	0.763	0.596	0.819
GTF2I	0.922	0.984	0.975	0.875	0.893	1.05	0.83	1.02	0.873	0.781	0.897	0.64	0.684	0.65	0.705	0.653	0.615
GTF3C1	0.924	1.068	1.046	0.722	0.688	1.147	0.888	1.221	0.88	0.711	0.909	0.701	0.618	0.708	0.64	0.771	0.75
GTF3C2	0.931	1.031	0.968	0.824	0.937	0.937	0.884	1.044	0.837	0.706	0.845	0.597	0.472	0.449	0.644	0.473	0.438
GTF3C3	1.033	1.106	0.875	0.798	0.719	1.05	0.928	1.131	0.876	0.807	0.893	0.674	0.676	0.597	0.832	0.748	0.776
GTF3C4	0.94	1.167	0.915	0.686	0.747	1.056	0.933	1.11	1.017	0.717	0.906	0.746	0.624	0.701	0.824	0.771	0.94
GTF3C5	1.09	1.06	0.959	0.87	0.728	0.982	0.958	0.985	0.871	0.771	0.769	0.772	0.756	0.732	0.742	0.837	0.566
GTPBP1	1.172	1.051	0.87	0.842	0.898	0.976	0.896	1.079	0.881	0.831	1.02	1.096	0.892	1.354	1.314	0.882	1.178
GTPBP4	0.861	0.902	0.742	0.737	0.602	0.912	0.853	0.87	0.598	0.678	0.551	0.441	0.402	0.347	0.402	0.371	0.31
GUSB	0.91	0.907	1.699	1.388	1.672	2.134	1.618	2.012	1.355	1.499	1.55	1.716	1.185	1.274	1.961	1.597	2.051
GYG1	1.039	1.454	0.958	1.302	1.02762	0.784	0.816	0.83681	1.297	0.923	1.12976	1.125	2.418	3.46348	1.849	6.018	4.01573
GYS1	1.06	1.155	0.667	0.63	0.671	0.961	0.929	0.881	1.081	0.99	0.965	1.733	1.373	1.395	2.425	2.585	1.944
H1F0	0.946	0.888	2.709	1.693	2.238	2.375	2.19	2.913	4.167	4.461	4.433	2.929	3.217	3.045	2.693	2.31	2.533
H1FX	0.768	0.724	2.292	2.435	1.929	2.147	1.727	1.883	5.62	5.408	3.228	2.423	2.841	2.148	2.416	1.637	1.624
H2AFX	0.641	0.633	1.913	2.387	2.082	1.405	1.107	1.408	4.469	5.195	2.285	1.536	1.842	1.593	2.071	1.694	1.793
H2AFY	0.94	0.94	1.288	1.153	1.14	1.6	1.413	1.561	3.709	2.68	2.165	2.547	2.143	1.899	1.881	2.628	1.877
H2AFY2	0.961	0.985	1.702	1.371	1.389	2.344	1.626	2.122	3.152	2.76	2.898	2.297	2.249	2.204	2.597	2.068	2.246
H2AFZ	0.74	0.795	1.356	1.738	1.724	1.202	1.179	1.215	3.147	3.329	1.716	1.065	1.037	1.007	0.65	0.746	0.617
H3F3A	0.889	0.59	1.169	1.442	1.387	0.93	1.031	0.921	1.968	2.02	1.257	0.84	0.94	0.911	0.973	0.736	0.885
H6PD	0.964	1.016	1.286	1.323	1.258	1.163	1.235	1.5	1.436	1.45	1.523	2.217	1.439	1.88	2.117	1.759	2.258
HABP4	0.893	0.855	3.096	1.691	1.867	1.393	1.415	1.168	4.433	1.617	2.172	3.109	2.232	1.912	3.264	2.517	1.532
HACD3	0.883	0.858	1.111	1.129	1.113	1.367	1.295	1.173	1.481	1.675	1.376	1.168	1.136	1.341	1.253	1.289	1.298
HACL1	0.846	0.599	0.778	1.004	0.911	0.59	0.953	0.551	0.508	0.711	0.383	0.488	0.765	0.402	0.45	1.177	0.398
HADH	0.807	0.851	1.18	1.308	1.138	1.024	0.948	1.12	1.001	1.035	0.997	0.943	0.974	0.936	1.306	1.206	1.382
HADHA	0.857	0.881	1.012	1.237	1.12	0.958	0.905	0.985	0.876	0.835	0.951	1.372	1.278	1.273	1.73	1.724	1.701
HADHB	0.839	0.941	1.093	1.23	1.019	1.085	1.011	1.049	1.058	1.029	1.158	1.434	1.214	1.384	1.921	1.63	1.67
HAGH	1.024	1.167	1.51	1.605	1.644	1.1	1.351	1.44	1.441	1.538	2.17	2.597	3.452	3.186	2.518	2.955	3.889
HAPLN1	1.031	0.854	3.624	1.363	1.524	3.744	3.649	3.118	1.492	1.195	1.558	1.847	1.095	2.709	2.693	1.437	2.337
HARS	1.181	1.296	0.914	0.79	0.901	0.933	0.971	0.954	1.182	0.915	1.073	1.154	1.146	1.023	1.249	1.134	1.033
HARS2	0.815	0.893	1.324	1.069	1.046	1.334	1.002	1.084	1.369	0.947	0.93	1.673	0.911	0.937	1.07	0.939	0.791
HAT1	1.39	1.302	0.738	0.673	0.602	1.063	1.138	1.073	0.974	0.768	0.967	0.435	0.522	0.526	0.547	0.629	0.519
HAUS1	1.137	1.132	1.02	1.498	1.079	0.959	1.093	1.086	1.068	1.466	1.132	0.953	0.807	0.946	0.862	0.69	1.054
HAX1	0.861	0.89	1.232	0.71	0.96898	0.866	0.634	0.797986	1.666	0.713	0.97432	0.748	0.728	0.77402	0.45	0.836	0.72926
HBS1L	1.091	1.168	0.907	0.92	0.946	0.786	0.928	0.787	0.901	0.981	0.849	1.289	0.911	1.057	1.001	0.949	1.176
HCCS	0.962	1.098	0.835	1.097	1.07	0.849	0.962	1.066	0.734	0.69	0.78	0.617	0.628	0.585	0.554	0.577	0.527
HCFC1	1.081	0.988	1.169	1.28	1.182	0.941	0.941	0.994	1.097	0.997	1.118	1.026	1.011	0.844	1.025	0.919	0.886
HDAC2	0.864	0.973	0.939	0.959	0.909	0.908	0.806	1.051	0.923	0.923	0.928	0.685	0.733	0.639	0.582	0.562	0.691
HDAC6	1.06	1.103	1.105	0.931	1.377	1.381	1.242	1.96	1.637	1.314	3.078	1.947	1.701	5.272	2.175	1.977	3.829
HDAC7	1.137	0.651	0.739	1.015	0.904225	0.991	0.929	0.944268	0.844	1.069	0.931166	0.827	0.778	0.810719	0.979	0.843	0.880477
HDDC2	1.169	1.036	0.965	1.062	1.104	0.953	1.002	0.967	0.937	0.823	0.915	0.828	1.039	0.776	0.72	0.917	0.836
HDGF	1.061	0.649	1.577	1.904	2.455	1.162	1.242	0.964	1.286	1.428	1.077	1.455	1.817	1.563	1.11	1.014	1.154
HDGFL2	0.927	1.037	1.222	1.434	1.329	0.887	1.051	0.91	1.207	1.342	1.103	1.122	1.337	1.632	0.722	0.667	0.747
HDGFL3	0.987	1.019	1.287	2.872	1.288	1.021	1.328	1.137	1.124	1.673	1.063	2.278	6.167	2.063	1.87	1.48	1.749
HDHD2	0.964	1.153	1.165	1.497	2.115	1.066	1.116	1.263	1.302	1.258	1.587	1.57	1.596	1.658	1.962	1.786	2.143
HDHD5	0.771	0.804	1.251	1.43	1.178	1.153	1.028	1.14	0.703	0.903	0.826	0.614	0.717	0.609	0.641	0.694	0.658
HDLBP	1.16	1.124	1.024	1.066	1.067	0.983	1.059	0.953	0.894	0.787	0.889	1.038	0.935	0.96	0.932	0.886	0.993
HEATR1	0.84	0.9	0.667	0.484	0.473	0.762	0.698	0.832	0.48	0.349	0.413	0.529	0.323	0.294	0.488	0.396	0.347
HEBP1	1.024	1.013	1.189	1.15	0.868	0.919	0.958	0.963	1.028	1.024	1.214	1.654	1.307	1.074	1.546	1.187	1.329
HEBP2	1.062	1.171	1.811	1.231	1.913	1.44	0.964	1.44	1.805	1.111	2.141	1.381	1.171	1.168	1.632	1.123	1.565
HELLS	1.311	1.153	0.542	0.456	0.434	0.569	0.507	0.567	0.509	0.427	0.476	0.284	0.263	0.233	0.234	0.223	0.248
HERC4	1.263	1.212	0.536	0.681	0.681111	0.719	0.772	0.75217	0.395	0.805	0.728947	0.745	0.978	0.873803	0.975	1.118	0.981778
HEXA	0.864	0.876	1.382	1.234	1.357	1.595	1.406	1.517	1.002	1.022	0.94	1.449	1.211	1.359	1.415	1.275	1.395
HEXB	0.786	0.672	1.367	2.106	2.182	1.261	1.092	1.294	0.82	1.188	0.828	1.173	1.039	1.148	1.205	1.059	1.053
HEXIM1	0.891	0.493	1.88	1.703	3.009	1.245	1.419	1.052	1.888	1.54	0.948	0.804	1.047	0.93	0.773	0.88	0.593
HGS	1.118	1.172	1.29	1.301	1.222	1.045	1.163	1.086	1.286	1.111	1.388	1.736	1.539	1.77	1.795	1.337	1.539
HIBCH	0.893	0.864	1.23	1.659	1.525	1.045	1.015	1.083	0.944	0.938	0.932	1.064	1.082	1.063	1.481	1.444	1.421
HINT1	1.331	1.093	1.063	1.19	1.204	0.971	1.065	0.991	1.463	1.049	1.27	1.978	2.213	1.192	1.557	1.198	1.066
HINT2	0.895	0.743	1.871	1.995	1.658	1.522	1.351	1.168	1.288	0.866	1.2	1.387	1.362	1.294	1.55	1.297	1.551
HINT3	1	0.941	1.368	1.266	1.501	1.785	1.293	1.945	1.537	1.031	1.413	1.876	1.452	1.757	2.249	1.853	2.099
HIP1	0.854	0.857	0.98	0.884	0.89	0.947	0.763	0.958	1.06	1.076	0.943	0.986	1.056	1.262	1.015	0.816	1.181
HIP1R	1.012	1.292	0.928	0.946	0.923	1.426	1.095	1.157	1.177	1.345	1.496	1.794	1.659	1.985	2.463	1.439	1.728
HIST1H1A	1.238	1.11	3.96	1.582	2.435	3.587	5.959	4.542	2.365	3.772	0.978	0.909	0.78	0.596	0.985	0.931	0.658
HIST1H1B	0.773	0.595	2.064	1.232	1.912	1.259	1.403	1.313	3.276	3.235	1.748	1.073	1.389	1.054	1.016	0.95	0.854
HIST1H1C	0.751	0.593	2.525	1.806	2.446	1.615	1.687	1.692	5.609	4.938	3.096	1.662	2.267	1.764	1.945	1.43	1.526
HIST1H1D	0.789	0.575	2.045	1.34	1.876	1.241	1.665	1.302	3.405	3.709	1.347	0.909	1.174	0.858	0.823	0.876	0.708
HIST1H1E	0.852	0.556	2.509	1.38	2.101	1.425	1.578	1.406	5.046	5.455	2.423	2.38	3.105	2.425	3	2.013	2.314
HIST1H2BM	0.879	0.787	1.626	1.609	1.718	1.444	1.341	1.463	2.67	2.334	2.316	1.095	1.274	1.171	1.208	1.13	1.084
HIST1H3E	0.851	0.701	1.572	1.561	1.691	1.347	1.053	1.456	3.631	3.432	2.421	0.946	0.974	0.925	1.1	0.943	0.957
HIST1H4H	0.802	0.984	1.126	1.127	1.143	1.529	1.323	1.623	2.156	2.14	2.095	1.063	1.2	1.045	1.08	1.396	0.962
HIST2H2AB	0.812	0.953	1.778	1.61	1.483	1.499	1.307	1.655	2.934	2.804	2.328	1.184	1.357	1.029	1.073	1.239	1.171
HIST2H2AC	0.616	0.449	7.82	2.292	3.22135	1.204	1.429	1.91594	3.205	2.384	3.89604	1.255	1.488	1.84008	1.324	1.496	1.59631
HK1	0.842	0.885	0.456	0.422	0.437	0.486	0.575	0.535	0.521	0.524	0.573	0.802	0.812	0.885	0.977	0.937	0.984
HK2	0.865	0.885	0.606	0.455	0.548	0.553	0.456	0.577	0.807	0.534	0.703	0.662	0.426	0.696	0.595	0.499	0.591
HLA-A	0.996	0.756	0.811	0.83	0.787	0.882	1.08	0.632	0.688	0.781	0.651	1.29	1.072	1.328	1.073	1.139	1.23
HLA-E	1.048	0.75	0.984	0.761	0.851489	0.692	0.741	0.780436	1.366	0.823	0.942811	0.535	0.747	0.770788	1.113	0.869	0.907371
HLCS	1.153	0.845	1.127	1.071	1.18717	1.065	0.486	0.950401	2.095	1.166	1.45564	1.217	1.207	1.37024	0.778	1.162	0.997081
HM13	0.666	0.663	1.209	0.724	0.743	1.162	1.975	1.196	0.946	1.076	0.856	1.23	1.034	1.275	0.878	0.868	0.956
HMBS	1.292	1.262	0.916	1.039	1.086	0.843	0.818	0.923	0.724	0.662	1	0.683	0.702	0.684	0.883	0.739	0.932
HMG20B	0.866	0.706	1.456	1.644	1.886	1.148	1.089	0.998	1.38	1.51	1.021	1.001	1.074	1	1.139	1.459	0.867
HMGA1	0.842	0.561	1.321	1.834	1.88	0.66	0.705	0.718	1.901	1.889	0.861	0.425	0.523	0.397	0.266	0.249	0.267
HMGA2	0.548	0.428	4.149	2.967	3.12	1.179	1.987	1.184	4.543	4.426	1.963	0.918	0.885	0.883	0.394	0.218	0.459
HMGB1	0.754	1.669	1.269	1.516	1.427	0.889	1.313	0.992	0.841	0.826	1.121	1.267	1.763	1.339	1	0.878	1.167
HMGB2	1.018	1.139	1.871	2.509	2.874	1.664	1.577	2.094	1.512	1.54	1.901	0.773	0.915	0.774	0.739	0.436	0.591
HMGB3	1.098	1.016	1.519	1.142	1.477	1.443	0.861	1.016	1.261	0.784	1.183	0.525	0.786	0.637	0.536	0.501	0.463
HMGCL	0.971	0.48	1.284	1.459	1.574	1.032	1.138	0.834	0.77	0.939	0.639	1.345	1.153	1.474	1.376	1.024	1.015
HMGCS1	1.342	1.255	0.607	0.777	0.785	0.687	0.891	0.747	1.708	1.263	1.124	1.18	1.222	1.284	1.355	1.237	1.25
HMGN1	0.558	0.374	3.021	4.971	4.311	0.944	1.516	0.834	1.881	1.394	1.129	1.536	1.856	1.958	0.571	0.668	0.395
HMGN2	0.474	0.391	2.37	3.474	3.248	0.351	0.562	0.785	0.94	1.441	0.978	1.017	1.522	1.668	0.894	0.201	0.367
HMGN3	0.522	0.372	2.209	2.059	2.495	0.544	0.75	0.435	1.012	1.432	0.522	0.947	0.996	1.373	0.34	0.602	0.417
HMGN4	0.513	0.393	1.727	2.112	1.931	0.438	0.629	0.627	1.357	2.066	0.821	1.45	1.761	1.851	0.758	0.733	0.875
HMOX1	1.542	1.479	0.49	0.333	0.516	0.34	0.362	0.439	0.349	0.448	0.485	0.323	0.242	0.427	0.311	0.253	0.463
HMOX2	0.877	1.056	0.869	0.842	0.664	0.568	0.684	0.949	0.707	0.654	0.917	1.26	0.895	1.14	0.77	0.787	1.501
HNMT	1.28	1.109	0.769	0.876	0.91	0.853	1.947	0.866	0.774	0.928	0.823	1.182	1.637	2.212	2.679	4.701	3.627
HNRNPA0	0.889	0.802	1.723	2.089	1.822	1.218	0.865	1.151	1.431	1.404	1.319	0.795	0.864	0.742	0.621	0.463	0.488
HNRNPA1	0.752	0.868	1.219	1.724	1.585	1.01	0.911	1.03	0.862	0.9	0.832	0.675	0.569	0.624	0.477	0.383	0.443
HNRNPA2B1	0.837	0.772	1.376	1.778	1.747	1.005	0.862	1.07	0.914	0.969	0.898	0.737	0.826	0.792	0.717	0.628	0.676
HNRNPA3	0.779	0.869	1.186	1.893	1.523	1.055	0.886	1.034	0.99	0.97	0.937	0.823	0.833	0.852	0.687	0.532	0.726
HNRNPAB	0.874	0.473	1.095	1.531	1.76	1.001	0.658	0.602	0.705	0.708	0.473	0.586	0.579	0.517	0.563	0.481	0.344
HNRNPC	0.699	0.874	1.365	1.624	1.504	1.04	0.909	1.189	1.021	1.006	1.068	0.752	0.702	0.721	0.586	0.557	0.625
HNRNPD	0.938	0.846	1.385	1.725	1.847	1.057	0.935	1.025	1.057	1.171	0.96	0.902	1.091	0.884	0.713	0.609	0.563
HNRNPDL	0.859	0.742	1.614	1.956	1.695	1.027	0.9	1.015	1.077	1.304	1.088	0.89	1.101	1.129	0.798	0.536	0.789
HNRNPF	0.99	0.87	0.953	1.068	1.054	0.711	0.714	0.799	0.629	0.648	0.802	0.533	0.588	0.615	0.479	0.5	0.65
HNRNPH1	0.844	0.92	1.478	1.325	1.366	1.138	0.795	1.118	0.944	0.664	1.021	0.693	0.515	0.756	0.64	0.377	0.594
HNRNPH3	0.72	0.857	1.4	1.876	1.498	1.109	0.959	1.233	1.245	1.152	1.231	0.919	1.02	0.888	0.813	0.768	0.778
HNRNPK	0.961	0.973	1.353	1.548	1.432	1.08	1.01	1.141	1.201	1.173	1.153	0.866	1.028	0.965	0.827	0.802	0.858
HNRNPL	0.886	0.755	1.592	1.622	1.546	1.099	0.9	1.097	0.853	0.905	0.822	0.794	0.834	0.781	0.709	0.591	0.589
HNRNPLL	1.074	1.056	1.137	0.956	1.204	1.012	1.04	1.013	1.175	1.106	1.062	0.969	1.119	0.911	1.004	1.006	1.035
HNRNPM	0.823	0.837	1.311	1.535	1.392	1.23	0.986	1.189	0.967	1.061	0.973	0.798	0.821	0.812	0.777	0.717	0.773
HNRNPR	0.871	0.951	1.489	1.675	1.569	1.611	1.122	1.363	1.331	1.272	1.258	1.006	1.192	1.087	1.069	1.038	1.14
HNRNPU	0.754	0.788	0.879	0.924	0.87	0.865	0.693	0.856	0.828	0.742	0.684	0.564	0.529	0.609	0.515	0.486	0.494
HNRNPUL1	0.966	0.657	1.012	1.249	1.177	0.968	0.882	0.845	0.842	1.063	0.719	0.868	0.974	0.861	0.794	0.848	0.667
HNRNPUL2	0.766	0.735	1.355	1.546	1.311	1.27	1.24	1.331	1.242	1.075	1.052	1.348	1.358	1.248	0.981	1.06	0.999
HOMER3	1.046	0.956	1.175	1.683	1.385	1.24	1.05	1.266	2.187	2.841	1.767	2.337	2.679	1.83	2.173	2.704	1.744
HOOK2	0.986	0.861	0.793	0.864	0.802	0.526	0.905	0.491	0.619	0.654	0.373	0.636	0.207	0.597	0.204	0.223	0.228
HOOK3	0.951	0.866	1.793	1.012	1.197	1.397	1.03	0.912	2.738	1.292	1.459	3.706	1.584	2.071	3.016	1.76	2.157
HP1BP3	0.923	0.918	2.046	1.622	1.52	1.866	1.547	1.844	2.528	2.01	2.129	2.92	2.453	2.302	3.011	2.27	2.542
HPCAL1	1.097	0.817	0.964	1.144	1.086	1.078	1.242	0.991	1.358	1.96	1.688	2.059	2.988	4.133	1.895	3.706	2.577
HPRT1	1.286	1.508	0.766	0.748	0.617	0.957	0.755	1.138	0.619	0.633	1.308	0.657	0.789	0.854	0.881	0.942	1.436
HS1BP3	1.073	1.006	0.973	1.06	1.03002	1.116	1.087	1.10319	1.118	1.267	1.22259	1.13	1.162	1.09309	1.457	1.167	1.26051
HSD17B10	1.014	0.957	1.073	1.218	1.107	1.105	0.899	0.955	0.866	0.745	0.942	1.067	0.921	1.046	1.12	0.978	1.142
HSD17B11	0.885	1.111	1.02	0.85	0.733	1.255	1.371	1.177	1.221	0.851	1.196	1.303	1.342	1.206	1.404	1.697	1.621
HSD17B12	0.809	0.865	0.883	0.751	0.724	0.983	0.999	1.029	0.906	0.821	0.944	1.257	1.13	1.344	1.37	1.429	1.722
HSD17B4	0.825	0.88	0.707	0.779	0.821	0.651	0.587	0.702	0.58	0.536	0.666	0.634	0.572	0.61	0.758	0.619	0.727
HSD17B7	1.002	1.274	0.803	0.762	0.628	1.005	1.111	1.242	0.817	0.794	0.994	0.93	0.986	1.16	1.115	1.086	1.386
HSD17B8	0.919	1.068	2.085	1.418	1.598	1.718	1.33	1.533	1.22	1.181	1.3	2.251	1.867	1.838	3.004	2.268	3.027
HSDL1	0.904	0.857	1.033	0.833	0.729	1.436	1.159	1.338	1.442	0.98	1.411	1.278	1.257	1.177	1.728	1.289	1.296
HSDL2	0.932	0.845	0.919	0.927	0.936	0.994	0.87	0.916	0.907	0.958	0.917	1.24	1.085	1.358	1.926	1.62	1.955
HSP90AA1	1.209	1.143	0.754	0.717	0.708	0.891	1.116	0.974	0.861	0.936	0.878	0.982	0.954	1	1.155	1.091	1.176
HSP90AB1	1.242	1.291	0.527	0.512	0.501	0.589	0.731	0.664	0.623	0.673	0.646	0.532	0.511	0.547	0.53	0.547	0.552
HSP90B1	0.837	0.834	1.048	1	0.87	1.001	1.325	1.122	0.98	1.17	1.107	1.011	0.892	0.872	0.82	0.877	0.872
HSPA12A	0.982	0.977	1.231	1.075	0.928	0.958	1.046	1.031	1.614	1.544	1.675	1.126	1.994	1.583	1.053	2.661	1.605
HSPA13	0.929	1.173	1.076	1.046	1.111	1.321	1.171	1.265	1.718	1.58	1.644	1.332	1.521	1.529	1.67	1.667	1.943
HSPA14	1.22	0.625	0.84	0.893	1.253	0.504	0.716	0.35	0.492	0.777	0.394	0.483	0.471	0.58	0.488	0.375	0.334
HSPA1A	0.994	1.035	1.195	1.139	1.395	1.066	1.226	1.134	1.744	1.461	1.336	1.977	1.634	1.647	1.928	1.543	1.6
HSPA2	0.981	0.873	0.649	0.574	0.712	0.467	0.623	0.442	0.414	0.325	0.304	0.465	0.243	0.304	0.339	0.214	0.291
HSPA4	1.2	1.174	0.684	0.768	0.852	0.593	0.693	0.657	0.694	0.694	0.762	0.665	0.707	0.646	0.697	0.673	0.731
HSPA4L	1.056	1.152	0.925	0.923	0.785	1.187	1.44	1.272	1.511	1.259	2.108	2.645	2.645	2.432	2.685	2.295	3.239
HSPA5	0.873	0.864	0.948	1.375	1.277	0.871	0.998	0.887	1.029	1.19	1.072	1.205	1.01	0.993	0.999	0.885	0.974
HSPA8	1.223	1.1	0.726	0.869	0.975	0.667	0.753	0.694	0.799	0.733	0.817	0.745	0.746	0.721	0.786	0.823	0.727
HSPA9	0.867	0.872	0.824	1.014	0.994	0.663	0.656	0.682	0.497	0.462	0.514	0.642	0.59	0.601	0.539	0.483	0.558
HSPB1	1.211	1.226	0.638	0.51	0.519	0.503	0.736	0.582	0.702	0.8	0.773	3.16	2.97	2.938	2.201	2.808	3.194
HSPBP1	1.29	0.977	0.577	0.744	0.666	1.032	0.808	0.811	0.979	0.781	0.965	0.694	0.877	0.739	0.723	1.118	0.695
HSPD1	0.863	0.852	0.842	1.042	0.998	0.803	0.876	0.81	0.773	0.829	0.78	0.559	0.576	0.49	0.67	0.599	0.568
HSPE1	0.808	0.844	0.927	1.145	1.14	0.773	0.677	0.812	0.71	0.728	0.659	0.636	0.609	0.544	0.695	0.628	0.637
HSPG2	0.688	0.717	1.458	1.407	1.522	1.479	1.834	1.614	1.074	0.946	1.3	1.466	0.872	0.977	0.917	0.923	0.875
HSPH1	1.211	1.211	0.721	0.884	0.735	0.78	0.863	0.846	0.938	0.851	1.071	0.958	1.003	0.877	1.098	1.034	0.982
HTATSF1	0.68	0.784	1.232	2.007	1.589	0.851	1.097	0.934	0.972	1.603	0.678	1.174	1.162	0.98	0.747	0.501	0.563
HTRA1	1.007	0.939	1.212	1.18	1.15	0.957	1.107	1.087	1.847	1.585	1.528	5.301	3.088	2.203	6.811	6.117	3.978
HTT	1.053	1.251	0.88	0.708	0.764	0.899	0.858	1.328	0.834	0.802	1.313	1.009	0.814	0.981	1.006	1.109	1.932
HUWE1	1.063	0.966	0.802	0.774	0.694	0.899	0.917	0.859	0.819	0.835	0.872	0.993	0.896	0.955	1.152	1.099	1.042
HYOU1	0.707	0.98	1.136	1.758	1.424	0.974	1.228	1.051	1.312	1.505	1.303	1.368	1.271	1.13	1.126	1.022	1.048
IARS	1.13	1.207	0.677	0.58	0.53	0.748	0.78	0.784	0.571	0.597	0.678	0.679	0.603	0.642	0.683	0.695	0.803
IARS2	0.895	0.82	0.988	0.916	0.884	1.147	1.194	1.182	0.814	0.841	0.93	0.947	0.799	0.93	1.058	0.994	1.15
ICE1	0.963	0.14	1.325	1.46	1.441	0.241	0.586	0.569	0.473	1.037	0.344	0.367	0.642	0.483	0	0	0.263
ICMT	0.765	0.914	0.736	0.972	0.953743	0.711	1.145	0.925171	0.624	0.993	0.854973	0.438	0.634	0.564857	0.325	0.778	0.555452
IDE	1.267	1.236	0.774	0.588	0.696	0.846	0.855	0.844	0.765	0.735	1.022	0.721	0.725	0.763	0.707	0.775	0.778
IDH1	1.357	1.146	0.87	0.88	1.12	0.678	0.71	0.744	1.455	1.232	1.335	1.039	1.265	1.204	1.188	1.115	1.161
IDH2	1.004	1.015	1.738	2.068	1.756	1.782	1.526	1.54	1.711	1.443	1.489	1.932	2.022	1.646	2.429	2.521	1.792
IDH3A	0.919	0.944	0.971	1.019	0.928	0.894	0.926	0.919	0.842	0.759	0.891	1.42	1.414	1.226	1.464	1.767	1.668
IDH3B	0.998	1.065	0.848	0.782	0.737	0.774	0.844	0.779	0.825	0.593	0.716	1.139	1.048	1.008	1.205	1.499	1.177
IDH3G	0.892	1.037	1.007	1.092	0.911	1.116	0.951	1.012	0.855	1.204	1.066	1.963	1.267	1.439	2.357	1.515	1.727
IDUA	0.884	0.975	1.307	1.541	1.3503	1.194	1.017	1.14197	1.604	0.986	1.40403	1.876	1.759	1.8042	2.293	1.877	2.05044
IFI16	1.043	1.114	0.971	1.267	1.046	1.522	2.179	1.763	1.215	1.297	1.632	2.168	2.354	1.978	1.371	2.668	2.043
IFI35	1.082	1.537	0.894	0.751	0.841912	0.909	0.866	0.915734	0.93	0.8	0.931728	1.194	1.313	1.28038	1.61	1.592	1.60309
IFIT5	1.109	1.183	0.974	1.1	1.386	1.041	1.261	1.438	1.712	1.204	1.472	2.515	1.824	2.049	3.347	2.593	2.529
IFT27	1.069	1.11	1.107	1.16	1.345	1.049	0.932	1.116	1.31	0.888	1.663	1.077	1.173	1.081	1.149	1.159	1.216
IGBP1	1.073	1.188	0.85	0.986	1.157	0.872	0.959	1.167	1	1.24	1.48	1.103	1.184	1.653	1.244	0.722	1.556
IGF2BP1	1.096	1.019	1.281	1.282	1.462	1.215	1.275	1.244	1.165	0.916	1.206	0.503	0.507	0.524	0.421	0.497	0.461
IGF2BP2	0.884	0.896	1.347	1.421	1.581	1.286	1.411	1.252	1.166	1.178	1.265	1.052	1.007	0.905	1.012	0.754	0.72
IGF2BP3	0.841	0.908	1.114	1.313	1.377	0.914	0.846	0.89	0.759	0.625	0.773	0.475	0.438	0.489	0.463	0.394	0.383
IGF2R	0.857	0.857	0.965	0.989	0.928	0.845	1.011	0.826	0.996	0.911	0.832	1.003	0.828	0.889	0.909	0.905	0.717
IGFBP2	0.554	0.694	1.044	1.504	1.424	0.84	0.712	0.908	0.802	0.596	1.035	0.757	0.47	0.569	0.591	0.546	0.621
IGFBP5	0.996	0.908	10.792	1.93	11.66	2.21	1.235	2.634	6.211	1.275	3.09	9.132	1.885	11.875	7.761	3.261	5.198
IGFBP7	1.093	0.881	1.11	1.621	1.295	1.217	1.148	1.214	1.775	1.707	1.357	12.285	11.534	5.294	15.594	18.167	7.862
IGSF3	0.87	1.127	1.142	1.042	1.06308	1.119	1.147	1.12768	0.875	0.942	0.965471	1.471	1.246	1.35477	1.681	1.807	1.72169
IGSF8	0.76	0.805	0.676	0.918	0.709	0.788	1.345	0.789	1.098	1.778	0.997	1.196	1.622	1.181	1.798	1.798	1.776
IK	0.78	0.926	1.439	1.696	1.65	1.1	0.992	1.309	0.972	1.083	1.092	0.711	0.88	0.755	0.742	0.66	0.783
IKBIP	0.887	0.957	1.216	1.187	1.183	1.408	2.156	1.462	1.445	1.991	1.53	1.439	1.209	1.578	1.286	1.314	1.495
IKBKB	1.086	0.886	0.738	1.147	0.901853	0.893	0.865	0.869532	0.814	0.808	0.838064	0.994	1.1	1.04045	1.298	1.237	1.24634
ILF2	1	0.981	0.939	0.824	0.745	1.291	0.952	1.222	0.92	0.819	0.915	0.787	0.842	0.821	0.731	0.978	0.746
ILF3	0.917	0.926	1.067	1.26	1.193	1.164	0.916	1.163	0.892	1.009	0.966	0.766	0.892	0.77	0.736	0.779	0.767
ILK	1.175	1.154	1.074	0.851	1.066	1.05	0.961	0.865	1.024	0.887	1.051	1.11	1.043	1.069	0.956	1.246	1.014
ILKAP	1.268	0.941	1.053	1.879	1.29	1.152	1.202	1.051	1.12	1.63	1.327	1.005	1.292	1.037	1.571	0.513	0.847
ILVBL	0.74	0.765	1.132	1.007	1.017	1.128	1.073	0.836	0.929	1.062	1.065	1.146	0.932	1.803	1.395	1.048	1.38
IMMT	0.871	0.824	0.97	1.052	1.007	1.027	1.125	0.96	1.298	1.477	1.043	1.088	1.053	1.119	1.154	1.066	1.117
IMP4	0.858	0.887	0.907	0.932	0.951	0.983	0.858	0.988	0.868	1.028	0.937	0.639	0.58	0.685	0.667	0.537	0.766
IMPA1	1.09	1.186	1.095	1.245	1.436	1.288	1.083	1.221	1.237	0.968	1.454	1.622	1.359	1.443	1.915	1.558	2.101
IMPAD1	0.912	1.046	1.137	1.144	0.91	1.367	1.496	1.12	1.51	2.072	1.397	1.511	1.679	1.87	1.364	1.682	1.4
IMPDH2	1.042	1.128	0.901	1.267	1.314	0.885	1.216	0.937	0.812	0.805	0.926	0.756	0.8	0.704	0.644	0.648	0.619
INA	1.009	0.927	1.202	1.37	1.311	1.262	1.018	1.118	3.281	2.458	2.416	4.676	3.715	4.382	6.225	2.48	2.757
INCENP	0.793	1.092	0.92	1.444	1.264	0.649	0.574	1.118	0.65	0.979	0.903	0.469	0.527	0.582	0.422	0.395	0.711
INF2	0.965	0.941	0.648	1.16	1.068	1.226	1.183	1.078	0.8	1.545	1.144	1.911	1.433	1.617	2.305	1.524	1.675
ING5	0.9	0.927	1.627	1.678	1.307	1.007	0.818	1.24	0.961	0.871	0.915	0.492	0.435	0.471	0.535	0.438	0.466
INPP5K	0.861	0.649	0.898	0.823	0.663	0.684	1.047	0.827	0.69	0.759	0.599	1.183	1.25	1.508	1.52	1.509	1.613
INPPL1	1.123	1.051	0.945	0.783	0.803	0.911	0.926	0.987	1.47	1.168	1.365	1.9	1.523	1.294	2.002	1.709	1.798
INS	0.84	0.979	1.053	1.001	0.963	1.088	1.228	0.878	1.706	1.556	2.232	5.045	2.316	3.086	7.736	4.481	6.197
INTS1	0.909	1.06	0.938	1.042	0.554	0.925	0.976	1.145	0.897	0.942	0.918	0.809	0.768	0.684	0.945	0.688	0.779
INTS10	0.878	0.935	1.013	0.829	0.837	1.101	1.294	1.234	0.876	0.767	1.142	0.72	0.873	0.841	0.718	0.952	0.815
INTS13	0.982	0.906	1.069	1.07	1.098	1.053	0.883	0.878	0.771	0.79	0.776	0.651	0.85	0.542	0.759	0.682	0.622
INTS14	0.633	0.992	0.87	0.771	0.769	0.976	1.34	1.068	0.896	0.864	0.961	0.726	0.522	0.549	0.777	0.7	0.582
INTS3	1.074	1.127	0.788	0.689	0.736	0.854	0.913	0.884	0.778	0.77	0.587	0.728	0.71	0.681	0.741	0.737	0.663
INTS5	0.96	1.145	1.061	0.843	0.691	1.083	1.023	1.164	0.843	0.674	1.015	0.705	0.835	0.691	0.8	0.996	0.997
IPO4	1.307	1.181	0.698	0.642	0.51	0.804	0.777	0.882	0.648	0.615	0.827	0.68	0.601	0.677	0.627	0.713	0.787
IPO5	1.39	1.191	0.722	0.567	0.667	0.902	0.855	0.793	0.93	0.717	0.909	0.714	0.693	0.735	0.797	0.982	0.769
IPO7	1.308	1.164	0.588	0.498	0.6	0.742	0.807	0.727	0.804	0.764	0.827	0.808	0.848	0.881	0.889	1.143	0.824
IPO9	1.16	1.177	0.76	0.73	0.713	0.705	0.867	0.859	1.029	0.927	0.966	0.953	0.881	1.077	1.32	1.28	1.157
IQGAP1	1.174	1.167	0.587	0.553	0.536	0.681	0.859	0.689	0.586	0.658	0.675	1.312	0.957	1.258	1.251	1.414	1.578
IQGAP2	1.112	1.192	0.667	0.621	0.559	0.773	0.983	0.634	0.73	0.632	0.623	0.988	0.916	1.028	1.653	1.768	1.747
IQSEC1	1.218	1.113	0.639	0.883	0.857043	0.82	1.155	0.935095	1.334	1.424	1.47805	1.772	2.037	1.9733	1.985	2.377	2.31517
IRF2BP1	1.078	1.047	1.642	1.283	1.38	1.046	1.241	1.031	1.374	0.93	1.064	1.442	1.232	1.168	0.842	1.314	1.004
IRF2BPL	1.016	1.131	0.748	0.982	0.776	0.657	0.639	0.587	0.864	0.774	0.755	0.936	0.922	0.947	0.934	0.845	0.818
IRGQ	1.198	1.201	0.949	1.172	1.106	0.992	0.939	0.945	1.908	1.904	1.298	1.811	2.42	1.334	2.454	1.876	1.597
ISCU	0.911	0.825	1.187	1.419	1.417	0.942	0.978	1.219	0.8	0.731	1.069	0.912	0.904	0.89	0.953	0.907	0.842
ISG15	1.163	0.93	0.742	0.937	1.206	0.881	1.085	0.982	1.28	1.075	1.489	1.084	1.006	1.895	1.058	0.951	1.28
IST1	1.071	0.985	0.809	0.812	0.885	1.029	1.089	0.962	1.269	1.228	1.215	0.93	1.025	1.117	1.153	1.269	1.211
ISYNA1	1.214	1.13	1.261	1.247	1.326	1.639	1.56	1.686	1.492	1.528	1.816	0.927	0.852	0.903	0.979	0.909	0.949
ITGA2	0.909	1.053	1.113	0.863	0.891	0.946	1.239	1.017	2.059	1.445	1.871	1.531	1.689	1.129	1.253	2.03	1.111
ITGA6	0.765	0.987	1.008	1.146	0.98	0.846	0.904	0.759	0.879	1.037	0.694	0.813	0.815	0.71	0.869	0.808	0.787
ITGA7	1.003	0.814	1.031	1.033	1.086	0.986	1.126	1.607	0.97	1.251	1.58	1.195	1.278	2.481	1.052	1.285	3.872
ITGAV	1.036	0.975	1.135	1.582	1.21	1.101	1.289	1.111	1.326	1.332	1.296	2.23	2.087	1.933	1.825	1.289	1.283
ITGB1	0.835	1.194	1.04	1.058	0.885	1.046	1.208	1.043	0.79	0.699	0.809	1.478	1.01	1.133	0.854	0.863	1.032
ITGB4	0.826	1.055	0.852	0.797	0.975	1.053	1.116	1.008	0.915	0.902	1.032	1.801	2.004	1.388	2.919	3.492	1.814
ITSN1	0.982	0.951	1.274	1.419	1.355	1.301	0.992	1.047	1.404	1.431	1.516	1.622	1.42	1.429	1.929	1.486	1.458
ITSN2	1.037	1.065	0.876	0.741	1.161	0.606	0.791	0.812	0.687	0.47	0.78	1.017	0.53	1.041	0.754	0.434	0.892
IVD	0.897	0.945	0.985	1.107	1.189	0.932	0.779	0.9	0.723	0.739	0.748	1.011	1.054	1.195	1.622	1.647	1.711
IWS1	1.021	0.871	0.848	0.895	0.866	0.689	0.845	0.826	0.55	0.711	0.65	0.641	0.554	0.624	0.708	0.715	0.502
JAGN1	0.549	0.763	1.243	1.177	1.051	1.008	1.455	0.996	1.759	2.97	1.133	1.434	1.213	1.442	1.211	0.955	1.194
JAM2	0.707	0.884	1.22	0.886	1.167	1.285	0.894	1.409	3.757	1.208	3.61	3.126	1.702	4.125	3.721	2.704	4.233
JAM3	0.842	0.959	1.806	1.63	1.189	1.505	1.666	1.254	2.685	4.054	1.774	1.725	1.623	1.283	1.345	1.603	1.2
JPT2	1.069	1.124	1.601	1.577	1.938	1.192	1.161	1.363	1.586	1.133	1.553	1.23	1.273	1.217	0.957	0.874	1.035
JUP	0.929	0.693	1.262	0.847	0.907	1.86	1.903	2.161	0.723	0.625	0.816	0.624	0.518	0.557	0.628	0.55	0.589
KARS	1.16	1.125	0.776	0.761	0.688	0.807	0.789	0.836	0.696	0.797	0.777	0.704	0.674	0.686	0.705	0.79	0.81
KAT7	0.971	0.617	1.292	0.901	1.00269	1.041	0.704	0.870775	1.061	0.597	0.887214	0.713	0.768	0.736548	0.68	0.504	0.649849
KATNAL1	1.066	1.18	0.974	1.163	0.977	0.826	1.093	1.032	1.478	1.43	1.421	2.477	2.524	1.676	2.75	2.464	2.1
KCMF1	0.954	0.972	1.04	1.379	1.38	0.669	1.047	0.708	0.943	2.171	0.724	1.051	1.062	0.951	0.905	0.579	0.869
KCTD12	0.891	1.202	0.991	0.921	0.951	1.339	1.178	1.343	1.46	1.581	1.339	6.592	4.962	2.291	6.728	2.558	2.644
KDELC1	0.929	0.901	1.14	1.014	0.993	1.159	1.118	1.164	1.334	1.42	1.346	0.867	0.992	1.131	0.704	0.859	1.07
KDELC2	0.946	1.07	3.281	2.995	2.433	1.585	1.545	1.576	1.559	2.477	1.548	2.224	1.166	1.513	1.382	1.308	1.367
KDM1A	0.884	0.9	0.993	1.029	1.068	1.062	0.858	1.078	0.935	0.82	0.943	0.654	0.532	0.601	0.772	0.483	0.753
KDM3B	0.988	0.835	1.235	1.386	1.394	1.105	1.147	1.21	1.091	1.04	1.201	0.688	0.726	0.841	0.825	0.785	0.725
KHDC4	1.105	0.676	1.242	1.824	2.109	0.787	1.149	0.809	1.06	1.314	0.908	1.085	1.102	1.095	0.896	0.788	0.906
KHDRBS1	0.883	0.785	1.597	2.033	1.734	1.288	1.194	1.195	1.387	1.586	1.102	0.954	1.147	0.974	0.922	0.913	0.768
KHDRBS3	0.882	1.028	1.22	1.337	1.376	1.135	1.159	1.161	1.115	1.022	1.115	1.124	1.197	1.073	1.323	1.235	1.205
KHSRP	1.029	0.981	1.551	1.654	1.776	1.108	1.096	1.161	1.114	1.011	1.077	0.874	1.06	0.905	0.904	0.769	0.881
KIAA1143	1.139	0.867	1.865	2.108	2.268	0.988	1.079	0.969	1.536	1.379	1.01	1.234	1.435	0.826	0.65	0.749	0.354
KIAA1211	0.825	0.761	2.064	1.908	2.673	1.424	1.147	1.267	3.059	2.433	2.4	3.571	3.842	4.74	3.527	1.938	2.289
KIAA1217	0.97	0.909	2.143	1.547	1.642	1.522	1.462	1.777	1.022	1.395	1.04	1.191	0.795	0.8	1.162	1.037	0.967
KIDINS220	0.903	1.094	0.874	1.074	0.856	0.956	1.05	1.254	0.948	1.055	1.241	0.935	1.236	1.316	1.412	1.43	1.578
KIF11	1.276	1.041	0.546	0.377	0.482	0.475	0.5	0.293	0.469	0.393	0.282	0.311	0.311	0.391	0.359	0.317	0.23
KIF1A	1.17	1.262	0.708	0.711	0.526	0.852	0.947	0.624	0.855	0.878	0.716	1.046	0.878	1.058	1.129	1.021	1.13
KIF1BP	1.195	1.135	0.682	0.682	0.649	0.672	0.884	0.838	1.05	1.06	1.032	1.604	1.14	1.217	1.693	1.524	1.459
KIF2A	1.115	1.104	1.055	1	1.026	1.148	1.09	1.113	1.256	1.174	1.23	1.523	1.579	1.086	1.479	1.59	1.348
KIF2C	1.196	1.147	0.566	0.578	0.657	0.661	0.392	0.641	0.467	0.347	0.463	0.344	0.275	0.307	0.48	0.308	0.369
KIF3A	0.801	0.935	0.734	1.377	1.18	0.581	1.146	0.912	0.735	1.268	0.918	1.814	1.572	1.212	1.492	0.897	0.903
KIF3B	1.102	1.219	0.991	1.091	1.07051	1.578	1.285	1.35394	1.231	1.549	1.4581	1.791	1.851	1.83709	1.68	1.965	1.77406
KIF4A	1.069	1.331	0.891	0.865	1.018	0.877	0.806	1.065	0.767	0.709	0.847	0.473	0.474	0.604	0.428	0.508	0.582
KIF5A	1.09	0.689	0.926	1.184	0.951	1.142	0.64	0.709	1.745	1.717	1.317	1.453	2.083	1.409	2.624	2.018	1.58
KIF5B	1.15	1.088	0.986	0.945	1.179	1.009	1.157	1.019	1.614	1.389	1.481	1.846	1.644	2.077	1.704	1.339	1.777
KIF5C	1.199	1.134	0.941	1.036	0.976	1.026	0.799	0.934	1.889	1.671	1.762	2.554	2.865	2.807	2.184	1.72	2.036
KIF7	1.448	0.995	2.267	0.78	1.43391	1.278	1.258	1.34227	1.363	1.647	1.75065	1.254	1.529	1.37394	0.556	1.112	1.01947
KIFAP3	1.078	1	1.325	1.356	1.522	1.629	1.561	1.24	2.115	1.289	1.502	3.537	1.826	2.817	3.385	2.218	2.577
KLC1	1.052	1.053	1.08	1.309	1.491	1.091	1.159	1.06	1.875	1.664	1.948	2.061	2.129	2.052	1.433	1.595	1.476
KLC2	1.179	1.001	1.091	1.05	1.049	0.955	0.89	0.844	1.486	1.144	1.395	1.323	1.004	1.219	1.192	0.785	1.069
KLC4	0.939	1.09	1.06	1.233	0.915	1.112	1.189	0.966	1.407	1.098	1.035	1.762	1.283	0.903	1.572	1.085	0.876
KLHDC4	1.372	1.052	0.572	0.568	0.607901	0.607	0.613	0.679587	0.672	0.653	0.669592	0.556	0.662	0.557251	0.573	0.536	0.566537
KLHL7	1.078	1.012	0.984	0.953	1.02568	0.815	0.923	0.873636	1.159	0.74	0.893035	0.582	0.728	0.66703	0.506	0.669	0.629226
KNOP1	0.825	0.766	1.108	1.462	1.092	0.968	0.702	0.869	0.865	0.844	0.785	0.756	0.505	0.506	0.762	0.338	0.465
KPNA1	0.991	0.891	1.162	0.979	0.863	1.384	1.117	0.976	1.404	1.502	1.095	1.285	1.208	1.191	1.51	1.257	1.071
KPNA2	1.203	1.162	0.315	0.36	0.351	0.467	0.398	0.419	0.339	0.289	0.276	0.259	0.275	0.276	0.306	0.267	0.228
KPNA3	0.911	1.105	0.94	0.733	0.754	1.001	0.816	0.978	1.155	0.664	1.064	0.94	0.824	0.872	1.067	1.249	1.276
KPNA4	0.853	1.036	1.016	1.225	1.194	0.873	0.91	1.137	0.878	1.353	1.032	0.86	1.004	1.235	0.875	0.971	0.99
KPNA6	0.879	1.058	0.835	0.877	1.017	0.641	0.838	1.038	0.788	0.957	0.964	0.903	0.78	1.074	0.832	0.665	0.944
KPNB1	1.123	1.039	0.889	0.694	0.731	1.016	0.991	1.016	0.861	0.803	0.915	0.814	0.757	0.847	0.859	0.986	0.964
KRAS	0.879	0.786	1.039	0.957	0.886	1.35	0.874	0.897	1.099	0.916	0.919	1.063	1.118	1.669	1.421	1.744	1.893
KRI1	0.866	0.518	1.064	0.963	0.797	0.889	1.089	0.601	0.792	0.908	0.382	0.719	1.048	0.512	0.328	1.066	0.237
KRR1	0.783	0.884	0.836	0.821	0.707	0.968	0.948	1.047	0.773	0.695	0.786	0.72	0.543	0.427	0.587	0.524	0.534
KRT1	0.585	0.652	0.796	0.812	0.695	0.485	0.652	0.568	0.677	0.85	0.61	0.698	0.708	0.666	0.726	0.721	0.78
KRT10	0.518	0.685	0.805	0.799	0.917	0.477	0.593	0.594	0.833	0.741	0.678	0.722	0.559	0.678	0.582	0.573	0.667
KRT17	0.804	0.788	0.95	0.915	0.856	0.986	1.015	0.886	1.188	0.893	1.004	1.513	1.368	1.145	1.207	1.302	1.239
KRT18	0.835	0.828	1.405	1.071	1.008	1.733	2.236	1.653	0.576	0.664	0.462	0.404	0.393	0.379	0.354	0.364	0.334
KRT19	0.969	0.983	3.978	1.962	2.031	5.702	5.656	5.224	1.083	1.214	1.084	0.942	0.784	0.937	1.03	0.748	0.934
KRT2	0.535	0.771	0.815	0.747	0.835	0.576	0.566	0.743	0.844	0.849	0.6	0.6	0.614	0.551	0.511	0.586	0.491
KRT5	0.72	0.808	1.392	0.958	1.1908	1.186	0.823	1.06949	2.6	0.978	1.54082	1.129	0.882	1.15628	1.284	1.582	1.47817
KRT7	0.712	0.752	1.68	0.949	1.064	3.089	5.372	3.59	0.847	0.823	0.992	0.915	0.738	0.849	0.549	0.66	0.943
KRT8	0.858	0.837	2.253	1.371	1.491	2.958	3.688	3.198	0.786	0.758	0.647	0.554	0.493	0.466	0.539	0.51	0.51
KRT9	0.635	0.721	0.953	0.94	0.616	0.497	0.667	0.444	0.625	0.944	0.482	0.653	0.638	0.64	0.763	0.608	0.707
KTN1	0.814	0.782	1.351	1.25	1.243	1.37	1.019	1.277	1.09	1.065	1.043	1.277	1.136	1.359	1.387	1.248	1.402
KYAT3	1.015	1.146	0.862	0.926	0.918	1.131	0.969	1.03	1.172	1.024	1.159	1.275	1.214	1.23	1.487	1.442	1.449
L1CAM	0.812	1.036	0.518	0.416	0.275	0.535	0.596	0.429	0.825	0.67	0.94	2.344	2.348	4.174	4.387	1.778	3.289
L1RE1	1.132	1.213	0.827	0.814	0.97	0.737	0.876	0.757	0.461	0.592	0.593	0.464	0.431	0.339	0.552	0.411	0.314
L1TD1	0.897	0.956	0.339	0.329	0.342	0.253	0.247	0.305	0.203	0.156	0.24	0.235	0.122	0.22	0.216	0.121	0.266
L2HGDH	0.815	1.242	0.936	1.003	0.781	1.116	0.839	0.791	0.809	0.573	0.476	0.826	0.666	0.73	1.038	0.666	0.906
L3HYPDH	1.057	0.685	0.988	1.038	1.04235	0.902	0.748	0.959329	1.186	1.163	1.22464	2.851	3.857	3.40745	4.325	2.038	4.04217
LACTB2	0.99	1.247	1.014	0.892	1.014	1.213	1.176	1.163	0.957	0.89	1.264	1.049	1.023	1.07	1.281	1.166	1.198
LAGE3	1.214	0.387	1.093	1.57	1.154	0.384	0.865	0.537	0.906	2.689	0.562	1.991	1.855	2.117	0.793	1.289	1.301
LAMA1	0.625	0.722	1.641	1.533	1.253	1.413	1.309	1.385	1.227	1.456	1.231	0.916	0.561	0.621	0.702	0.611	0.483
LAMA4	0.99	1.454	0.669	1.063	1.05401	0.655	1.249	0.922229	0.805	1.324	1.02476	1.062	1.316	1.36624	0.978	1.768	1.45436
LAMA5	0.667	0.778	1.181	0.84	0.99	1.039	1.745	1.004	1.418	1.217	1.171	1.119	0.882	1.085	0.93	1.173	1.241
LAMB1	0.61	0.601	1.749	2.106	1.718	1.66	1.509	1.703	1.13	1.5	1.083	1.099	0.665	0.827	0.62	0.69	0.634
LAMB2	0.806	1.094	1.143	1.074	0.897	0.95	1.11	1.035	1.095	1.231	1.394	1.101	0.79	1.247	1.105	1.096	1.754
LAMC1	0.768	0.732	1.224	1.792	1.313	0.984	1.3	1.029	1.012	1.383	0.949	0.885	0.835	0.707	0.645	0.77	0.624
LAMP1	0.866	1.077	1.295	1.233	1.227	1.317	1.461	1.303	1.213	1.062	1.032	2.882	1.706	1.701	3.525	2.991	2.113
LAMTOR1	1.005	0.959	1.213	1.403	1.25809	1.002	1.179	1.13658	1.247	1.232	1.24087	1.556	1.487	1.67238	1.476	1.737	1.61307
LAMTOR3	0.839	0.871	1.161	1.544	1.519	1.237	1.036	1.242	0.774	0.839	1.044	1.07	1.299	1.241	1.325	1.44	1.57
LANCL1	1.126	1.085	1.123	1.095	1.115	1.627	1.254	1.657	1.303	1.329	1.23	1.986	2.028	2.407	3.188	2.847	3.115
LANCL2	1.1	1.317	0.864	0.804	0.821	0.997	0.882	1.109	0.833	0.933	1.062	1.187	1.315	1.397	1.399	1.291	1.332
LAP3	1.062	1.062	0.975	1.048	1.018	0.864	0.902	0.881	0.846	0.67	0.874	1.031	0.979	1.03	1.038	1.085	1.222
LARP1	1.163	1.142	0.637	0.751	0.627	0.629	0.797	0.687	0.647	0.712	0.709	0.657	0.626	0.626	0.646	0.654	0.71
LARP4B	1.017	1.104	1.323	1.101	1.329	1.229	1.011	1.017	0.998	0.914	1.087	1.025	0.952	1.035	1.098	0.827	0.949
LARP7	1.004	1.136	1.255	2.128	1.354	1.253	1.718	1.467	1.213	1.609	1.421	0.961	1.106	1.035	1.049	0.96	1.139
LARS	1.16	1.069	0.647	0.56	0.596	0.687	0.697	0.739	0.551	0.537	0.669	0.628	0.584	0.667	0.6	0.664	0.622
LARS2	0.884	1.024	0.814	0.801	0.653	0.904	0.824	1.011	0.617	0.613	0.722	0.818	0.739	0.739	1.029	0.949	0.948
LAS1L	1.052	1.124	0.886	0.677	0.653	1.133	0.93	1.184	0.84	0.448	0.947	0.793	0.536	0.751	0.865	0.556	1.057
LASP1	1.156	1.138	1.027	0.878	1.064	0.681	0.973	0.811	0.996	0.913	0.956	1.735	1.633	1.462	1.412	1.188	1.169
LBR	0.925	0.84	1.302	1.109	0.937	1.379	1.215	1.435	2.023	2.417	1.46	0.953	0.968	0.849	0.902	0.799	0.799
LCLAT1	0.926	0.77	0.88	0.837	0.839	0.884	0.841	0.861	0.879	0.887	0.736	1.021	0.921	0.882	0.985	1.064	0.878
LCMT1	1.292	1.173	0.879	0.987	1.049	0.876	0.992	0.886	0.983	0.807	1.045	1.226	1.276	1.176	1.223	1.141	1.28
LDAH	0.839	1.133	1.314	0.992	1.051	1.622	1.338	1.614	1.166	1.12	1.437	1.088	1.085	0.93	1.192	1.145	1.275
LDB1	0.943	0.964	1.023	1.214	1.11	0.911	1.123	1.327	1.125	1.226	1.518	1.196	0.986	1.201	1.18	0.949	1.091
LDHA	1.134	1.213	0.909	0.886	0.986	1.019	1.074	1.042	0.974	0.934	1.105	0.981	0.939	1.04	1.294	1.19	1.236
LDHB	1.217	1.291	0.856	0.711	0.8	0.986	1.107	1.042	0.876	0.868	1.013	0.866	1	0.928	1.171	1.227	1.266
LEMD2	0.751	0.911	1.068	0.961	0.842	1.104	1.215	1.15	1.325	1.488	1.324	1.645	1.441	1.383	1.424	1.598	1.5
LEMD3	1.018	1.021	0.963	0.771	0.531	0.9	0.937	0.831	1.042	0.722	0.711	0.917	0.862	0.905	1.131	0.981	1.103
LETM1	0.905	0.762	0.899	1.068	0.765	0.831	1.128	0.95	1.062	1.488	0.974	1.085	1.303	1.139	1.166	1.562	1.31
LGALS1	0.944	0.96	0.754	0.88	0.894	0.72	0.676	0.882	0.61	0.859	0.822	2.914	2.422	2.178	2.723	2.514	3.111
LGALS3	1.035	1.107	1.539	0.967	0.994	1.293	1.285	1.12	1.103	1.305	1.13	5.051	2.939	2.747	3.862	3.14	3.561
LGALS3BP	0.953	0.901	1.877	1.697	1.936	1.282	1.242	1.146	1.534	1.467	1.176	3.507	2.714	2.413	4.665	3.061	2.554
LGALSL	1.172	1.116	1.526	1.129	1.626	1.723	1.042	1.938	1.208	1.127	1.772	1.451	1.329	1.077	1.65	1.23	1.716
LIG1	1.156	0.934	0.477	0.717	0.606	0.779	0.777	0.546	0.625	0.767	0.403	0.598	0.523	0.37	0.279	0.56	0.274
LIG3	0.925	0.964	1.332	1.315	1.235	1.245	1.066	1.314	0.892	0.841	0.988	0.742	0.664	0.673	0.688	0.8	0.653
LIMA1	0.966	0.726	1.371	1.231	1.231	0.873	1.148	0.818	0.929	0.923	0.773	1.404	1.206	1.217	1.289	1.072	0.917
LIMCH1	1.052	0.999	1.38	0.953	1.061	1.198	1.05	1.141	1.623	1.11	1.208	2.68	1.185	2.199	3.06	1.718	2.302
LIMD2	2.2	0.456	0.737	1.077	1.289	0.539	1.07	0.568	2.305	0.793	1.492	0.626	0.744	0.909	0.662	0.415	0.51
LIN28A	1.238	1.132	0.791	1.249	1.23	0.904	0.733	0.97	0.463	0.327	0.589	0.471	0.232	0.428	0.535	0.24	0.601
LIN28B	0.96	0.956	1.502	1.662	1.426	1.296	1.328	1.25	1.019	1.109	0.935	0.468	0.342	0.358	0.303	0.156	0.348
LIN7C	0.944	0.963	1.324	1.454	1.332	1.203	0.998	1.073	0.965	1.041	0.983	0.972	1.116	1.048	1.119	1.16	1.136
LIPA	0.989	1.097	0.999	0.967	1.01885	1.008	0.966	1.02987	1.141	1.021	1.10195	0.901	1.656	1.2224	1.236	1.153	1.1725
LLGL1	0.993	1.092	1.14	0.906	1.063	1.166	1.063	1.315	1.175	1.222	1.221	1.576	1.56	1.693	2.176	2.443	2.379
LMAN1	0.83	0.7	0.955	1.277	1.114	1.209	1.208	1.146	1.532	2.166	1.208	1.174	0.963	1.04	1.032	0.989	1.02
LMAN2	0.968	0.847	0.923	0.771	0.8	1.054	1.165	0.963	0.87	0.967	0.878	1	0.897	0.931	0.976	0.946	0.844
LMAN2L	0.727	0.817	0.972	1.196	1.038	1.155	1.249	1.181	1.299	1.971	1.363	1.137	1.024	1.436	1.547	1.31	1.953
LMCD1	1.094	1.085	0.874	0.774	0.731	0.934	0.643	0.859	1.198	0.866	1.239	2.495	1.547	1.878	1.779	1.333	1.585
LMF2	0.872	1.013	1.381	0.925	0.769	1.548	1.155	1.638	1.88	1.159	1.599	2.588	1.311	1.991	2.752	1.75	2.324
LMNA	0.861	0.833	0.917	0.803	0.86	0.845	0.855	0.83	0.771	0.8	0.772	2.648	1.936	2.007	1.833	1.986	1.985
LMNB1	0.75	0.859	1.002	1.028	1.007	0.972	0.699	0.998	0.942	0.874	0.932	0.769	0.676	0.704	0.618	0.592	0.775
LMNB2	0.795	0.826	1.406	1.757	1.577	1.194	0.999	1.161	1.137	1.373	1.109	1.12	1.176	1.068	0.884	0.911	0.976
LNPK	1.001	0.99	1.123	1.234	1.037	1.292	1.43	1.388	1.538	2.083	1.587	2.197	2.297	2.086	1.98	2.665	1.868
LONP1	0.912	0.929	0.87	0.921	0.812	0.947	0.918	1.021	0.625	0.68	0.696	0.928	0.893	0.858	1.01	1.108	1.084
LONP2	0.912	1	0.805	0.856	0.709	0.976	0.865	1.221	0.723	0.795	1.224	0.904	0.898	0.857	1.134	0.919	1.35
LOXL2	0.847	0.873	0.9	1.138	1.28	1.03	1.229	1.05	1.384	1.132	1.724	1.967	1.073	1.857	0.986	1.38	2.195
LPCAT1	0.929	0.865	0.901	0.605	0.597	0.747	0.715	0.848	0.62	0.448	0.643	0.649	0.469	0.572	0.709	0.614	0.736
LPCAT3	0.762	0.947	0.982	0.655	0.709	0.993	1.152	1.014	0.88	0.633	0.765	0.88	0.544	0.693	0.927	0.587	0.81
LPP	1.171	0.857	1.261	1.12	1.714	0.663	0.813	0.58	0.823	0.983	0.467	1.015	0.957	1.052	0.811	0.766	0.816
LRBA	1.142	1.086	0.689	0.504	0.719	0.604	0.644	0.74	0.558	0.507	0.662	0.659	0.499	0.583	0.636	0.574	0.729
LRCH3	1.004	1.181	1.408	0.807	1.137	1.366	0.919	1.079	1.461	0.878	0.983	1.108	1.07	1.193	1.862	1.393	1.597
LRCH4	0.748	0.671	1.174	1.328	1.084	1.086	1.066	1.001	1.22	1.26	0.872	1.47	0.825	1.137	0.649	0.766	0.36
LRP1	0.946	1.084	1.274	1.05	1.003	1.258	1.105	1.426	1.05	1.041	1.104	1.749	1.736	1.734	1.577	1.649	1.567
LRPAP1	0.89	0.907	1.524	1.715	1.693	1.031	1.147	1.154	1.044	1.174	1.187	1.131	1.133	1.082	0.913	0.938	1.022
LRPPRC	0.966	1.017	0.693	0.639	0.581	0.835	0.741	0.871	0.431	0.359	0.507	0.464	0.368	0.464	0.453	0.459	0.479
LRRC20	1.055	1.224	1.15	1.086	1.116	1.35	0.982	0.981	1.236	0.874	1.131	1.515	1.375	1.461	1.658	1.47	1.691
LRRC40	1.126	1.18	0.828	0.789	0.926	0.902	0.862	0.905	0.878	0.778	0.984	0.914	0.982	0.846	1.16	1.175	1.088
LRRC47	1.22	1.095	0.775	0.828	0.934	0.751	0.743	0.788	0.788	0.685	0.971	0.93	1.083	1.036	1.028	1.108	0.962
LRRC57	1.096	1.209	1.381	1.829	1.62645	1.244	1.325	1.29954	1.591	2.088	1.78849	1.726	2.155	2.09498	1.771	2.356	2.13142
LRRC59	0.892	0.707	0.905	0.927	0.896	1.126	1.306	1.263	0.906	0.808	0.8	0.869	0.871	0.804	0.771	0.927	0.77
LRRC8A	0.999	1.245	0.834	0.95	0.748	1.002	0.953	0.867	0.872	1.111	0.751	1.143	0.801	0.896	1.354	1.039	0.999
LRSAM1	0.994	1.232	0.89	1.025	1.023	0.494	0.96	0.946	1.247	1.277	0.905	1.932	1.316	2.202	1.694	1.361	1.642
LSAMP	1.001	0.676	1.142	1.092	1.15372	1.062	1.068	1.14276	0.924	0.937	1.18984	2.444	3.77	2.9572	2.497	4.128	4.27937
LSG1	0.913	0.577	0.885	0.637	0.887	0.753	0.545	0.498	0.64	0.349	0.344	0.492	0.391	0.62	0.551	0.451	0.271
LSM1	1.153	1.189	1.101	0.956	0.812	0.913	0.861	0.936	0.904	0.732	1.143	1.131	1.079	1.006	1.047	0.922	0.868
LSM12	1.245	0.573	1.389	1.591	2.228	0.435	1.014	0.447	0.644	1.237	0.534	0.87	0.959	1.24	0.653	0.59	0.503
LSM14A	1.158	1.08	1.517	2.591	1.625	1.271	1.213	1.315	1.51	2.091	1.835	1.236	1.501	1.398	0.935	1.185	0.999
LSM14B	0.931	0.529	1.175	1.446	1.807	0.18	0.562	0.448	0.609	1.657	0.862	1.024	1.156	2.02	1.005	0.586	0.856
LSM2	0.957	0.867	1.185	1.406	1.491	0.942	0.9	0.929	1.144	0.741	0.854	1.052	0.85	0.907	0.778	0.488	0.679
LSM3	1.096	1.118	1.584	1.203	1.239	1.434	1.018	1.278	1.443	1.065	1.382	0.927	1.19	0.746	1.198	1.11	1.098
LSM4	0.909	1.137	1.202	1.677	1.592	1.201	1.109	1.133	1.131	0.899	1.086	0.612	0.956	0.871	0.95	1.202	0.733
LSM6	1	1.079	1.262	1.525	1.737	1.083	0.868	1.089	1.003	0.741	1.041	0.883	0.991	0.876	0.908	0.829	0.821
LSM7	1.174	0.972	1.354	1.403	1.504	1.184	0.88	1.081	0.959	0.811	0.974	0.922	1.06	0.912	1.07	0.869	0.785
LSM8	1.056	0.891	1.368	1.258	1.347	1.102	0.981	1.004	1.343	1.397	1.158	1.032	1.122	1.129	0.924	0.844	1.143
LSR	0.743	0.614	0.989	0.963	0.763	0.806	0.779	0.71	0.75	0.821	0.451	0.475	0.471	0.5	0.535	0.339	0.366
LSS	0.969	1.098	0.977	0.943	0.809	1.049	1.253	1.128	1.407	1.351	1.35	1.662	1.453	1.379	1.76	1.585	1.523
LTA4H	1.156	1.216	0.887	0.719	0.794	0.868	1.027	0.972	0.729	0.725	0.745	0.823	0.835	0.819	0.923	1.006	0.848
LUC7L	1.013	1.176	1.366	1.401	1.515	1.329	0.891	1.087	0.968	0.938	0.832	0.512	0.558	0.517	0.523	0.513	0.459
LUC7L2	0.915	1.355	1.426	1.617	1.428	0.932	1.198	1.152	0.987	1.025	1.201	1.183	1.451	1.406	0.897	0.572	0.888
LUC7L3	1.296	1.282	0.918	1.247	1.043	0.962	1.047	1.002	0.765	0.78	0.708	0.853	0.75	0.616	0.688	0.649	0.65
LUM	1.047	1.327	0.93	0.666	0.891146	1.169	1.045	1.1447	1.029	0.926	1.11969	1.541	1.566	1.8429	3.191	3.939	3.34468
LUZP1	0.826	0.917	1.522	2.215	1.94	1.096	0.876	1.137	0.841	0.867	0.964	0.755	0.733	0.869	0.689	0.489	0.695
LYAR	0.813	0.723	0.984	1.088	0.932	0.699	0.645	0.691	0.509	0.508	0.472	0.315	0.353	0.247	0.274	0.254	0.192
LYPLA1	1.131	0.852	0.807	1.045	1.336	0.545	0.551	0.574	0.766	0.829	0.841	0.716	0.693	0.861	0.72	0.541	0.794
LYPLA2	1.225	1.261	1.054	1.081	1.369	0.957	0.986	1.055	0.908	0.864	0.942	0.797	0.851	0.681	0.727	0.667	0.705
LYPLAL1	1.038	1.128	0.981	1.092	1.047	1.137	0.944	1.067	1.005	0.87	1.157	1.396	1.314	1.384	2.102	1.957	1.998
LYRM2	0.875	0.758	1.08	0.78	1.335	0.826	1.425	1.243	1.364	1.698	1.44	1.425	1.526	2.782	1.619	1.792	2.527
LYRM7	1.019	1.112	1.2	1.394	1.393	1.135	1.06	1.058	0.89	0.687	0.957	0.762	0.883	0.683	1.225	1.05	0.991
LZIC	1.224	1.002	1.493	1.429	1.664	1.42	1.335	1.131	1.847	1.264	1.331	2.497	3.195	1.916	3.118	2.961	1.732
LZTFL1	1.184	0.991	1.786	1.386	1.139	1.099	1.522	1.061	1.71	2.985	1.117	1.813	1.844	1.491	0.873	1.542	1.416
LZTS2	0.803	0.932	1.48	1.672	1.589	0.882	0.736	0.862	0.727	0.688	0.581	0.53	0.407	0.822	0.384	0.373	0.773
M6PR	0.994	0.992	1.696	1.739	1.524	1.982	1.737	1.696	1.117	1.271	1.023	1.85	1.168	1.384	1.078	0.925	1.284
MACF1	1.051	1.023	0.802	0.699	0.723	0.842	0.699	0.814	0.853	0.819	0.908	1.182	1.127	1.201	1.296	1.39	1.282
MACROD1	0.833	0.676	1.001	1.586	1.462	1.032	1.011	1.033	0.784	0.841	0.871	1.016	1.004	1.185	0.966	1.257	1.078
MAD1L1	0.883	0.887	1.25	1.443	1.337	1.186	0.982	1.092	0.924	0.993	0.737	0.688	0.731	0.729	0.637	0.62	0.731
MAD2L1	1.054	1.041	0.821	0.709	0.757	0.987	0.912	0.97	1.012	0.925	1.042	0.534	0.423	0.641	0.507	0.375	0.476
MAEA	1.237	0.558	0.945	1.254	0.990254	0.962	0.898	0.948788	0.863	0.951	0.952959	0.8	0.852	0.829273	1.053	0.709	0.846115
MAGEA4	1.079	1.134	0.571	0.958	0.541	0.562	1.281	0.535	0.688	1.003	0.4	1.185	0.962	0.846	1.295	1.25	1.045
MAGED1	1.052	0.933	1.326	0.832	0.858	0.829	1.101	1.262	1.565	1.269	1.322	1.265	1.212	1.224	1.363	1.33	0.92
MAGED2	1.064	1.088	0.753	0.603	0.66	0.965	1.192	0.956	0.833	0.617	0.616	0.809	0.67	0.685	0.734	0.742	0.731
MAGOH	0.897	0.884	0.794	0.756	0.8	0.931	1.044	1.011	0.95	1.023	0.922	0.57	0.731	0.707	0.655	0.815	0.716
MAGT1	0.929	0.92	1.266	0.936	0.917	1.394	1.285	1.381	1.532	1.745	1.28	1.335	1.074	1.141	1.206	1.113	1.155
MAIP1	0.843	0.752	0.688	0.811	0.63	0.812	0.948	0.755	0.675	0.881	0.554	0.574	0.549	0.506	0.688	0.669	0.491
MAN2A1	0.83	0.911	0.457	0.634	0.501	0.495	0.661	0.604	0.385	0.594	0.4	0.412	0.424	0.459	0.335	0.417	0.441
MAN2B1	0.837	0.863	1.419	1.642	1.686	1.256	1.363	1.454	1.213	1.344	1.096	1.784	1.469	1.344	2.086	1.712	1.928
MANBAL	0.837	0.779	1.202	1.266	0.955	1.07	1.704	1.17	1.278	2.1	0.967	1.21	1.628	1.312	1.093	1.253	1.159
MANF	0.806	0.82	1.157	1.723	1.584	0.984	0.836	0.924	1.067	0.732	1.025	1.041	0.894	0.945	0.628	0.72	0.776
MAOA	1.067	0.908	1.084	0.858	1.04635	1.83	1.339	1.46733	1.04	0.909	1.13531	2.155	2.69	2.4553	3.608	3.053	3.24046
MAOB	0.954	1.084	1.139	1.009	0.741	1.316	1.032	1.002	1.401	1.916	1.515	2.004	2.054	3.702	6.32	3.785	4.503
MAP1A	0.967	1.192	1.051	1.09	1.109	1.291	1.044	1.242	1.699	1.823	1.656	2.897	2.791	3.493	3.684	3.505	3.986
MAP1B	1.119	1.034	1.518	1.276	1.226	1.448	1.365	1.347	3.906	2.694	2.702	5.384	4.346	3.729	4.176	3.751	3.242
MAP1LC3B2	1.173	1.182	1.124	1.089	1.17024	1.066	1.154	1.1566	1.562	1.796	1.76542	3.433	2.853	2.92775	3.875	2.454	3.25585
MAP1S	1.107	1.136	0.889	0.829	1.065	0.913	0.874	0.921	0.998	0.857	0.994	1.005	0.979	1.224	1.161	1.209	1.18
MAP2	0.998	0.962	1.711	1.913	1.665	1.654	1.208	1.389	3.408	2.201	1.873	5.879	6.199	4.464	6.378	4.186	3.393
MAP2K1	1.299	1.328	0.761	0.74	0.885	0.741	0.739	0.826	0.88	0.723	1.086	1.109	1.107	0.967	1.046	0.973	1.128
MAP2K2	1.135	1.295	1.115	1.189	1.333	1.011	1.029	1.007	1.194	0.962	1.387	1.48	1.405	1.505	1.748	1.362	1.632
MAP2K4	0.953	0.912	1.084	1.698	1.357	1.053	1.832	1.038	1.481	1.998	1.227	1.455	1.445	1.836	1.793	1.213	1.337
MAP2K6	1.075	1.077	1.198	1.403	1.463	1.206	1.259	1.207	1.064	1.27	1.143	0.971	1.2	1.043	0.958	1.336	1.127
MAP4	1.16	1.006	1.13	1.283	1.226	0.789	0.874	0.836	1.173	1.059	1.095	1.944	1.851	1.983	2.153	2.057	2.255
MAP4K4	1.121	1.114	0.957	0.759	0.698	0.835	0.817	0.807	1.267	1.015	1.281	1.139	1.084	1.337	1.231	1.116	1.453
MAP6	0.915	0.97	1.118	1.496	1.317	1.364	0.919	1.24	4.699	3.877	2.607	6.857	4.624	10.378	6.94	1.738	4.704
MAP7	1.055	0.838	0.771	0.837	0.737	0.646	0.613	0.682	0.635	0.441	0.411	0.846	0.678	0.734	0.81	0.464	0.602
MAP7D1	0.961	0.913	1.494	1.55	1.807	1.565	1.363	1.691	2.196	1.492	2.028	2.347	1.803	2.188	2.381	1.752	2.232
MAPK1	1.212	1.158	0.878	0.835	0.873	0.949	1.079	1.046	1.152	1.113	1.28	1.707	2.132	1.8	2.639	3.433	2.302
MAPK14	1.113	1.477	1.1	0.768	0.984	1.332	1.098	1.392	1.301	0.86	1.28	0.85	0.945	0.82	1.093	1.618	1.049
MAPK3	1.015	1.168	1.046	0.877	0.73	1.223	1.19	0.934	1.35	1.106	1.188	1.966	1.631	1.491	2.374	2.322	1.996
MAPK7	1.139	1.245	1.572	0.763	0.771	1.248	1.14	1.11	1.429	0.891	1.013	0.876	1.043	0.91	1.019	1.365	1.164
MAPKAP1	1.003	1.036	1.204	0.894	1.09668	1.197	0.966	1.06227	2.032	0.902	1.22717	1.078	1.046	1.10431	0.859	1.017	1.01722
MAPKAPK2	0.988	1.177	1.089	1.098	1.259	1.042	1.058	1.217	1.336	1.009	1.496	0.995	1.59	1.392	1.261	1.624	1.481
MAPRE1	1.111	1.293	0.921	1.03	1.098	0.883	1.147	0.933	1.208	1.272	1.053	1.238	1.143	1.103	1.154	0.94	1.124
MAPRE2	1.073	1.141	0.915	1.028	1.054	0.999	0.982	1.067	1.894	1.303	1.667	1.673	1.403	2.237	1.81	1.569	1.539
MAPRE3	0.891	1.366	1.152	1.569	1.50188	1.15	1.922	1.27456	1.313	2.443	1.63136	2.691	4.389	3.50321	3.121	4.851	3.82176
MAPT	1.077	0.888	1.046	1.216	1.427	1.116	1.27	1.246	1.721	1.885	1.812	5.193	6.013	7.881	6.344	3.955	6.081
MARCKS	1.042	0.922	0.89	1.342	1.10801	0.919	0.865	0.95046	1.145	1.513	1.35927	1.835	2.056	1.79941	1.646	1.471	1.60993
MARCKSL1	1.134	1.184	1.156	1.576	1.216	0.955	0.587	1.033	1.541	1.11	2.06	1.026	1.096	0.826	1.606	1.108	1.109
MARK2	0.975	0.827	0.872	1.067	0.939431	0.85	0.727	0.876257	1.202	0.9	1.07696	1.261	2.044	1.62213	1.258	2.203	1.7066
MARK3	0.949	1.215	0.793	0.852	0.838	0.976	0.943	1.108	0.981	0.887	1.078	1.299	1.402	1.132	1.624	1.731	1.204
MARS	1.151	1.07	0.712	0.526	0.59	0.888	0.829	0.686	0.619	0.563	0.536	0.763	0.622	0.722	0.778	0.709	0.737
MAST1	1.178	0.829	1.619	1.216	1.46986	0.65	0.917	0.941333	2.333	1.132	1.8424	3.048	2.496	3.45756	1.086	1.019	1.59941
MAT2A	1.281	1.11	0.71	0.689	0.829	0.762	0.844	0.819	0.91	0.948	0.886	0.753	0.684	0.85	0.685	0.715	0.863
MAT2B	1.231	1.128	0.889	0.82	0.928	0.835	0.93	0.8	1.091	1.109	1.141	0.869	0.964	0.777	0.908	0.779	0.706
MATR3	0.793	0.884	1.328	1.525	1.326	1.18	0.948	1.221	1.024	1.062	0.932	0.843	0.882	0.897	0.698	0.64	0.658
MAVS	1.079	0.604	1.525	1.641	1.281	1.021	1.216	1.078	1.309	1.476	0.864	1.714	1.382	1.653	1.027	1.097	0.876
MAZ	1.08	0.673	1.105	2.572	2.071	1.141	1.148	1.277	0.729	1.01	0.957	0.568	0.78	0.752	0.528	0.568	0.655
MBD3	0.936	0.806	1.293	1.607	1.997	0.986	1.185	1.103	1.011	1.383	0.999	0.754	0.913	0.779	0.658	0.694	0.809
MBLAC2	0.761	0.919	0.831	1.3	0.962	0.76	1.101	0.78	0.979	1.329	0.871	1.095	1.442	1.021	1.359	1.687	1.029
MBOAT7	0.709	0.656	0.769	0.708	0.656	1.102	1.189	1.022	0.935	0.895	0.801	1.549	1.117	1.392	1.77	1.616	1.94
MCC	1.084	0.782	0.948	0.895	1.434	0.737	1.1	0.763	1.141	0.794	0.738	1.441	1.264	1.494	1.743	1.491	1.028
MCCC2	0.99	1.055	1.183	0.964	1.012	1.05	1.338	1.073	0.958	1.158	1.144	0.917	0.897	0.837	1.131	1.058	1.121
MCM2	1.123	1.153	0.838	0.665	0.692	0.87	0.698	0.752	0.696	0.693	0.613	0.419	0.351	0.351	0.416	0.371	0.369
MCM3	1.108	1.022	0.845	0.774	0.851	0.738	0.728	0.716	0.73	0.722	0.649	0.513	0.35	0.426	0.544	0.306	0.391
MCM4	1.015	1.066	0.895	0.998	0.891	0.707	0.696	0.709	0.634	0.711	0.588	0.367	0.324	0.421	0.328	0.335	0.358
MCM5	1.088	1.081	0.742	0.61	0.64	0.694	0.641	0.678	0.585	0.592	0.56	0.367	0.304	0.32	0.354	0.35	0.411
MCM6	1.07	1.064	0.788	0.756	0.767	0.652	0.712	0.794	0.673	0.694	0.675	0.391	0.314	0.406	0.346	0.251	0.424
MCM7	1.053	1.08	0.782	0.699	0.665	0.743	0.64	0.798	0.683	0.64	0.527	0.459	0.343	0.332	0.468	0.305	0.352
MCMBP	1.264	1.089	0.767	0.819	0.732	1.024	0.932	0.812	0.768	0.766	0.772	0.702	0.773	0.688	0.846	0.812	0.588
MCRIP1	1.013	1.225	1.469	1.849	1.499	1.194	1.186	1.174	1.224	0.871	1.264	1.253	1.72	1.08	1.158	0.993	0.973
MCTS1	1.22	1.148	0.959	1.085	1.365	0.947	1.004	0.897	1.08	0.931	1.183	1.484	1.246	1.487	1.558	1.13	1.332
MCU	0.791	0.944	0.763	0.538	0.557	0.689	0.792	0.737	0.695	0.899	0.738	0.741	0.643	0.728	0.751	0.791	0.776
MDC1	0.704	0.682	1.536	2.765	2.474	1.258	0.961	1.49	1.257	1.597	0.973	0.738	0.661	0.684	0.619	0.37	0.541
MDH1	1.167	1.126	0.885	0.962	1	0.824	0.871	0.848	0.859	0.904	0.879	1.273	1.279	1.092	1.238	1.268	1.213
MDH2	0.776	0.848	0.96	1.236	1.215	0.924	0.814	0.907	0.793	0.853	0.857	0.872	0.834	0.771	0.877	0.853	0.903
MDK	0.924	0.802	2.24	2.256	1.939	2.56	3.866	2.027	15.003	5.195	9.221	1.861	1.264	1.461	1.629	0.999	0.845
MDM4	1.753	0.341	0.777	1.6	1.09653	0.511	0.328	0.50361	1.592	0.403	0.993558	0.895	1.838	1.28329	0.242	0.312	0.726358
MDN1	0.966	1.07	0.579	0.361	0.379	0.564	0.457	0.484	0.442	0.349	0.384	0.43	0.33	0.316	0.452	0.333	0.363
ME1	1.071	1.139	0.971	1.143	0.867	0.956	1.165	0.987	1.126	0.81	1.148	1.456	1.124	1.362	1.976	1.563	1.666
ME2	0.867	0.781	0.965	1.025	1.092	1.122	0.963	1.111	1.248	1.322	1.308	1.131	1.076	1.127	1.416	1.315	1.236
MECP2	0.902	0.55	1.793	1.417	1.976	1.312	1.002	1.24	3.044	1.817	2.068	2.866	1.749	2.637	2.794	1.661	2.628
MECR	0.674	0.793	1.076	1.41	1.485	1.139	1.079	1.276	0.822	1.333	0.925	1.026	1.057	1.095	0.982	1.129	1.074
MED1	1.32	0.638	1.455	1.362	1.444	0.405	1.302	0.733	0.633	0.66	0.609	0.515	0.713	0.643	0.221	0.727	0.336
MED15	1.083	0.437	1.376	1.088	1.791	0.616	1.073	0.51	0.84	1.393	0.553	0.699	0.971	0.632	0.349	0.82	0.248
MED16	1.031	0.802	0.908	0.614	0.882698	1.088	0.856	0.973819	0.997	0.611	0.860538	0.677	0.824	0.731249	0.551	0.575	0.6426
MED20	1.102	1.131	1.054	0.871	0.855	1.148	1.098	1.37	1.121	1.196	1.632	1.195	1.106	1.316	1.076	0.994	0.997
MED23	1.107	1.143	0.931	0.692	0.781	1.094	1.106	1.114	0.79	0.785	0.863	0.804	0.74	0.672	0.883	0.852	0.986
MED4	1.098	0.893	0.986	1.213	1.04903	1.01	1.129	1.04763	0.988	1.021	0.952579	0.93	0.664	0.826101	1.11	0.537	0.801724
MED6	1.066	0.663	0.96	1.043	1.809	1.191	1.521	1.169	1.136	1.123	1.055	0.873	1.061	0.851	0.937	0.997	0.739
MEIS1	0.802	0.978	6.666	5.981	4.463	2.118	6.484	3.725	9.362	5.764	5.746	2.991	3.411	1.963	2.134	2.07	1.527
MEPCE	0.933	0.985	1.316	1.478	1.23	1.253	1.516	1.16	1.4	1.914	1.18	1.258	1.244	0.982	0.995	0.943	0.961
MESD	0.968	0.926	1.512	1.934	1.358	0.938	0.934	0.949	1.127	1.584	1.049	0.956	0.96	0.896	0.719	0.574	0.679
MEST	1.194	0.964	1.264	0.9	0.834	2.292	2.807	3.186	1.298	2.684	2.422	0.846	0.642	0.767	0.888	0.718	0.647
METAP1	1.029	0.937	0.972	1.101	1.141	0.936	0.775	0.904	0.798	0.488	0.948	0.586	0.47	0.582	0.61	0.489	0.61
METAP2	1.091	1.246	0.766	0.716	0.811	0.685	0.574	0.673	0.494	0.442	0.522	0.592	0.535	0.438	0.676	0.616	0.556
METTL26	1.019	1.197	1.215	1.258	1.21036	1.029	1.081	1.05927	1.031	1.085	1.06481	1.299	1.079	1.2257	1.444	1.291	1.35084
METTL3	1.229	0.993	0.888	0.829	1.074	0.854	0.839	0.909	0.837	0.654	0.944	0.771	0.841	1.026	0.845	0.767	0.739
MEX3A	1.112	1.262	1.413	1.93	1.675	0.794	0.955	1.119	1.042	1.098	1.277	0.786	0.952	0.849	0.798	0.749	0.778
MFAP1	0.966	0.705	1.52	1.732	1.295	1.102	0.997	1.007	1.037	1.486	0.966	0.769	0.945	0.963	0.65	0.822	0.643
MFGE8	0.547	0.605	0.824	0.909	0.87	0.823	1.214	0.818	0.992	1.205	1.207	0.675	0.576	0.539	0.577	0.676	0.562
MFN1	0.881	1.164	1.065	0.89	0.788	1.168	1.03	1.128	0.865	0.759	0.986	0.815	0.726	0.773	0.771	0.874	0.742
MFN2	1.015	0.979	1.004	0.706	0.818	1.123	0.922	1.011	0.909	0.797	0.988	1.13	1.035	1.005	1.268	1.328	1.332
MFSD10	0.802	0.979	0.907	0.75	0.654	0.997	0.982	0.938	0.978	0.965	1.061	0.915	0.836	0.74	0.928	0.981	1.097
MGEA5	1.184	0.947	1.018	1.182	1.119	1.071	1.159	0.966	0.961	1.301	0.859	0.863	1.11	0.735	0.881	1.071	0.88
MGST3	0.573	0.689	0.629	0.681	0.759	0.742	0.864	0.832	0.814	0.929	0.822	1.391	1.169	1.408	1.642	1.478	1.632
MIA3	0.81	0.715	1.015	1.073	0.908	0.891	0.986	0.931	0.911	0.982	0.693	1.236	0.811	0.894	0.841	0.82	0.798
MIC13	0.664	0.643	0.965	1.049	1.305	0.825	0.983	0.794	1.168	1.087	0.84	1.6	1.18	1.565	1.685	1.109	1.432
MICAL1	1.154	1.054	0.86	0.876	1.046	0.949	1	1.02	1.652	1.576	1.328	1.497	1.289	1.42	1.607	1.044	1.448
MICAL3	1.117	0.842	0.782	1.355	1.15468	0.846	1.167	1.03634	0.796	1.317	1.16089	1.026	2.072	1.58554	1.266	2.725	2.04346
MID1	1.041	1.226	0.641	0.981	0.927974	0.736	0.887	0.773578	0.81	1.403	0.901005	0.858	1.317	1.13211	1.052	1.21	1.12273
MIER1	2.596	1.478	2.112	2.699	3.757	1.419	1.611	2.605	1.845	5.762	1.001	1.41	2.3	3.822	1.187	1.239	2.607
MIF	1.036	1.116	1.262	1.119	1.338	1.368	1.053	1.172	1.063	0.86	1.539	1.502	1.336	1.065	2.049	1.527	1.411
MINPP1	0.93	1.067	0.941	1.201	0.897	0.947	0.996	1.123	1.147	1.166	1.279	0.875	0.836	0.876	0.922	0.715	0.956
MIOS	1.314	0.994	0.89	0.846	0.777	1.027	0.861	0.815	0.876	0.578	0.658	0.85	0.749	0.692	0.96	1.052	0.813
MIPEP	1.036	0.659	0.73	0.807	0.678	0.784	0.966	0.746	0.561	0.788	0.531	0.637	0.713	0.685	0.782	0.85	0.774
MKI67	0.849	0.957	0.99	1.249	1.233	0.877	0.507	0.956	0.661	0.722	0.669	0.393	0.395	0.425	0.428	0.408	0.443
MLEC	0.704	0.765	0.981	0.794	0.973	1.224	1.284	1.085	1.585	1.528	1.237	0.825	0.743	0.879	0.73	0.812	0.627
MLF2	0.992	0.872	1.151	1.349	1.241	1.079	1.119	1.073	1.001	1.087	0.912	0.84	0.748	0.728	0.837	0.335	0.706
MLST8	1.098	1.266	1.45	1.077	1.15772	1.14	1.057	1.12888	1.204	1.141	1.30734	1.368	1.487	1.43489	1.196	1.538	1.49186
MMAB	0.98	0.812	1.825	2.073	1.348	1.489	2.486	0.953	1.613	1.775	1.046	2.162	2.643	1.643	2.42	2.229	1.635
MMGT1	0.891	1.374	0.919	0.876	0.902089	1.153	1.554	1.18955	1.354	1.371	1.30466	0.815	0.968	0.976104	0.984	1.425	1.07996
MMP14	0.94	0.984	1.014	1.065	1.034	1.074	1.385	1.178	0.977	1.089	1.026	1.704	1.39	1.522	1.448	1.89	1.712
MMS19	1.176	1.398	0.819	0.833	0.473	0.93	0.868	0.953	0.818	0.714	0.544	0.938	0.554	0.781	0.96	1.06	1.086
MOB1B	1.179	1.245	0.967	0.878	0.864	1.031	1.15	1.147	1.437	1.672	1.572	1.128	1.184	1.399	1.399	1.348	1.625
MOB4	1.188	0.52	0.905	1.085	1.025	0.903	0.896	0.686	1.104	0.982	0.794	0.758	0.831	1.061	0.733	0.971	0.907
MOGS	0.931	1.01	1.136	0.956	0.861	1.431	1.36	1.437	1.225	1.365	1.398	1.272	1.06	1.161	1.226	1.213	1.238
MON2	1.016	1.296	0.874	0.94	0.792	1.245	1.099	1.244	1.247	0.954	1.211	1.636	1.081	1.445	1.649	1.339	1.753
MORC2	0.93	1.09	0.896	0.96	0.839	1.132	0.893	1.105	0.906	0.809	0.982	0.898	0.811	0.997	1.209	0.733	1.012
MORF4L1	1.107	0.617	0.893	0.804	0.75	0.782	0.73	0.616	0.982	1.236	0.647	0.647	0.558	0.563	0.626	0.384	0.548
MORF4L2	0.937	0.801	1.085	1.29	1.025	0.814	0.921	1.019	0.846	1.592	1.045	0.643	1.206	1.16	0.705	0.733	0.948
MOV10	0.934	0.902	0.878	0.863	0.738	0.918	1.054	0.907	0.72	0.79	0.608	0.613	0.624	0.607	0.619	0.779	0.673
MOXD1	1.08	1.351	0.891	1.011	1.10122	1.137	1.265	1.19158	3.276	4.331	3.23005	1.395	1.812	1.84452	2.073	2.315	2.13604
MP68	0.765	0.851	0.748	0.843	0.693	0.945	0.906	1.058	0.892	0.838	0.704	0.696	0.794	0.484	1.115	0.996	0.869
MPC2	1.011	0.996	0.724	0.799	0.812612	0.882	1.011	0.957932	1.065	1.174	1.06743	2.773	1.831	2.25287	2.954	1.714	2.42369
MPDU1	0.868	0.831	1.058	0.884	0.777	1.483	1.557	1.488	1.914	0.906	1.358	1.205	0.965	1.082	0.736	0.925	0.906
MPHOSPH10	0.794	0.862	0.915	1.052	0.945	1.007	0.817	0.999	0.928	1.104	0.783	0.47	0.463	0.387	0.391	0.381	0.373
MPI	1.215	0.838	1.798	1.486	1.562	1.389	1.158	0.655	1.826	1.974	1.145	3.846	2.917	3.129	4.844	2.574	3.266
MPP2	1.177	1.115	2.01	1.211	1.946	1.828	1.23	1.985	1.558	1.069	2.22	1.379	1.069	1.447	1.287	0.977	1.267
MPP5	0.982	0.969	1.887	1.777	1.349	0.983	1.259	1.339	1.185	1.033	1.296	1.017	0.874	1.083	0.887	1.103	1.078
MPP6	0.995	0.977	1.135	1.03	1.081	0.918	0.755	0.858	0.655	0.684	0.664	0.76	0.794	0.723	1.035	0.83	0.829
MPRIP	0.785	1	1.354	1.267	1.127	1.286	1.221	1.157	0.951	1.148	0.934	1.094	1.218	0.906	1.056	1.099	1.095
MPST	1.039	1.026	1.253	1.377	1.473	1.142	0.956	1.153	1.233	1.391	1.435	1.183	1.448	1.32	1.165	1.404	1.366
MPV17	0.791	0.918	1.152	0.925	0.988	1.14	1.005	1.233	1.08	0.787	1.197	1.993	1.37	1.713	3.018	2.15	2.282
MRC2	1.094	1.037	1.685	1.246	1.01	1.401	1.09	1.064	1.926	1.378	1.115	5.382	3.151	2.431	3.89	3.177	2.742
MRE11	0.957	0.985	1.168	1.135	1.27	1.17	1.136	1.152	0.999	0.991	1.08	0.698	0.818	0.78	0.68	0.717	0.667
MROH1	1.099	0.883	0.583	0.997	0.921903	1.035	0.931	0.975679	0.828	0.834	0.879395	1.154	1.675	1.33616	2.122	1.623	1.8395
MRPL1	0.991	0.954	0.977	1.171	1.196	0.872	0.858	0.938	0.785	0.882	0.847	0.625	0.659	0.703	0.638	0.606	0.688
MRPL10	0.924	1.152	1.12	1.021	1.14151	0.957	1.286	1.13514	0.57	1.434	0.990332	0.586	0.686	0.696529	0.56	0.677	0.665782
MRPL11	0.931	1.043	0.928	1.226	1.032	0.913	0.899	1.015	0.783	0.674	0.768	0.743	0.763	0.823	0.762	0.639	0.773
MRPL13	0.944	1.175	1.045	1.089	1.17	1.039	0.905	1.119	0.774	0.782	0.844	0.791	0.78	0.753	0.962	0.919	0.825
MRPL14	0.937	1.092	1.056	1.037	1.038	1.163	0.861	1.147	0.827	0.783	0.964	0.687	0.772	0.595	0.826	0.953	0.697
MRPL15	0.983	1.173	1.032	1.051	0.885	1.041	0.95	1.059	0.926	0.918	0.934	0.789	0.721	0.692	0.837	0.674	0.797
MRPL16	1.007	0.933	0.835	0.787	0.8434	0.876	0.971	0.940444	0.62	0.924	0.801106	0.686	0.775	0.75173	0.768	0.859	0.787395
MRPL17	1.061	1.068	0.956	1.002	1.043	1.096	0.913	0.96	0.722	0.741	0.723	0.68	0.72	0.582	0.783	0.8	0.578
MRPL18	1.127	1.014	0.923	1.05	0.857	1.132	1.25	1	0.993	1.623	0.9	1.057	0.915	0.905	1.442	0.684	1.06
MRPL19	0.997	1.024	0.893	1.167	0.991	0.949	0.888	0.963	0.715	0.619	0.698	0.696	0.587	0.576	0.735	0.59	0.72
MRPL20	0.948	1.079	0.684	0.675	0.772	0.601	0.932	1.016	0.889	0.958	1.34	0.803	0.668	1.629	0.584	0.69	1.846
MRPL22	0.925	0.803	0.877	1.053	0.952	0.96	0.978	1.643	0.897	0.815	0.839	0.717	0.75	0.594	0.736	0.921	0.634
MRPL24	1.042	0.841	1.007	1.312	1.351	0.949	0.989	1.096	0.973	0.836	0.859	0.697	0.814	0.694	0.844	0.758	0.755
MRPL27	0.864	0.983	1.125	1.191	1.164	1.188	0.925	1.233	1.119	0.93	1.005	0.771	0.731	0.71	0.951	0.77	0.884
MRPL28	1.039	1.085	0.879	0.83	0.687	1.186	0.979	1.14	0.567	0.562	0.771	0.663	0.787	0.685	0.86	1.236	0.897
MRPL3	0.981	0.922	0.964	1.028	0.922	1.021	0.89	0.926	0.784	0.688	0.79	0.847	0.721	0.749	0.913	0.953	0.776
MRPL34	0.887	0.838	0.725	0.975	0.946	0.69	0.655	0.707	0.466	0.537	0.533	0.669	0.533	0.58	0.785	0.483	0.549
MRPL37	0.944	1.157	0.836	0.933	0.926	0.967	0.845	0.914	0.651	0.765	0.832	0.673	0.732	0.83	0.747	0.75	0.91
MRPL38	1.038	1.226	0.91	0.959	1.01	0.845	0.949	1.242	0.764	1.09	0.941	0.869	0.796	0.783	0.833	0.918	0.892
MRPL39	0.886	0.966	1.022	1.283	1.227	1.034	0.818	0.998	0.649	0.737	0.814	0.611	0.692	0.653	0.591	0.624	0.679
MRPL4	1.124	1.028	0.892	0.942	0.853	0.947	1.188	0.967	1.019	1.114	0.886	0.626	0.755	0.607	0.76	0.838	0.666
MRPL41	0.976	0.952	1.017	1.208	1.096	1.053	1.128	0.976	1.001	1.016	0.892	0.939	0.793	0.693	0.885	0.874	0.626
MRPL43	1.005	0.875	1.241	1.132	1.31	1.01	0.987	1.027	1.355	0.957	1.093	1	0.801	0.918	1.014	0.826	0.759
MRPL44	0.945	0.989	0.849	1.083	1.032	0.86	0.948	0.88	0.771	0.682	0.621	0.601	0.68	0.616	0.557	0.728	0.468
MRPL46	0.897	0.608	1.085	1.123	1.359	0.728	1.067	0.727	0.799	0.924	0.761	0.727	0.723	0.861	0.776	0.826	0.77
MRPL47	1.111	1.018	0.707	0.687	0.6	0.921	1.065	1.043	0.848	0.842	0.856	0.721	0.719	0.667	0.696	0.936	0.658
MRPL48	0.812	0.918	0.987	1.034	1.00081	0.961	1.017	1.00808	0.82	1	0.952819	1.055	0.761	0.853836	1.211	0.772	0.889779
MRPL50	1.109	0.929	1.089	1.387	1.264	0.818	0.87	0.982	0.883	1.279	0.909	0.816	0.767	0.707	0.594	0.572	0.551
MRPL53	1.074	1.259	1.247	1.219	1.081	1.184	1.084	1.622	0.909	0.509	0.926	0.765	0.661	0.615	0.913	0.693	0.688
MRPL55	1.002	0.807	1.18	1.166	1.218	1.056	0.98	0.857	0.981	0.971	0.716	0.828	0.743	0.752	0.941	0.725	0.693
MRPL58	0.896	0.873	1.029	1.327	1.258	0.913	0.939	0.888	0.728	0.9	0.748	0.597	0.689	0.673	0.638	0.626	0.599
MRPL9	0.964	1.026	1.074	1.528	1.153	0.963	0.989	0.946	0.88	1.08	0.851	0.921	0.82	0.829	0.816	0.647	0.788
MRPS15	0.902	0.99	0.937	0.95	0.761	1.09	1.173	1.06	0.934	0.994	1.094	0.699	0.809	0.837	0.73	0.779	0.943
MRPS16	1.014	1.013	1.123	1.214	1.221	0.718	1.008	0.996	0.745	0.749	0.775	0.598	0.638	0.818	0.537	0.613	0.692
MRPS17	0.814	1.04	0.989	0.852	0.92835	0.959	1.096	1.01154	0.55	0.591	0.65095	0.737	0.592	0.665984	0.787	0.683	0.714887
MRPS18B	1.061	0.743	1.052	1.471	1.278	1.042	1.078	1.043	0.87	0.827	0.824	0.73	0.711	0.642	0.693	0.79	0.479
MRPS2	0.978	1.064	0.96	0.786	0.733	1.027	0.969	1.071	0.737	0.706	0.903	0.689	0.746	0.589	0.664	0.824	0.693
MRPS22	0.925	0.935	1.092	1.182	1.303	1.038	0.971	1.024	0.863	0.932	0.887	0.786	0.64	0.732	0.744	0.565	0.717
MRPS23	0.982	0.911	1.225	1.272	1.146	1.252	1.023	1.159	1.027	0.857	0.875	1.024	0.724	0.681	1.159	0.757	0.674
MRPS25	0.856	0.973	0.933	1.466	1.092	1.039	1.101	1.054	0.889	1.062	0.952	0.759	0.785	0.797	1.395	0.815	0.952
MRPS26	0.907	0.928	0.939	1.151	1.175	0.907	1.127	0.989	1.06	1.381	1.013	0.847	0.674	0.811	0.833	0.792	0.727
MRPS27	0.927	0.85	0.774	0.74	0.662	0.954	0.873	0.979	0.608	0.605	0.562	0.618	0.469	0.596	0.761	0.674	0.666
MRPS28	0.975	1.002	1.19	1.389	1.123	1.059	1.012	1.072	0.981	0.978	0.984	0.807	0.824	0.92	0.806	0.887	1.443
MRPS31	1.066	1.086	1.17	1.339	1.421	1.115	1.18	1.192	0.975	0.978	0.92	0.804	0.815	0.627	0.818	0.787	0.624
MRPS33	0.884	1.031	0.986	0.999	1.284	1.207	1.147	1.426	1.072	1.079	1.382	0.623	0.805	0.719	0.926	0.937	0.94
MRPS34	1.003	1.165	0.825	0.565	0.456	1.35	0.96	1.127	0.873	0.708	0.838	1.01	0.643	0.705	1.308	0.729	0.773
MRPS35	0.876	1.036	0.857	0.908	0.883	0.968	1.127	1.037	0.859	0.744	0.736	0.626	0.598	0.597	0.614	0.68	0.735
MRPS5	0.843	0.84	0.888	0.982	0.734	1.046	1.106	0.952	0.788	0.988	0.717	0.623	0.639	0.814	0.758	0.588	0.822
MRPS6	1.044	1.067	1.122	1.182	1.288	1.047	0.936	1.032	0.702	0.728	0.876	0.621	0.763	0.764	0.583	0.615	0.915
MRPS9	0.869	0.909	0.993	1.061	0.869	1.125	1.051	1.156	1.022	1.066	1.169	0.871	0.704	1.168	0.813	0.567	0.893
MRS2	1.006	1.087	0.968	0.404	0.68	0.953	0.749	0.981	0.943	0.422	1.173	0.894	0.413	0.943	0.826	0.559	0.979
MRTO4	0.929	1.085	0.848	0.74	0.572	0.895	0.947	1.139	0.765	0.736	0.736	0.53	0.436	0.511	0.496	0.401	0.417
MSH2	1.048	1.102	0.689	0.704	0.785	0.82	0.828	0.843	0.609	0.599	0.652	0.468	0.422	0.458	0.449	0.447	0.496
MSH6	1.121	1.078	0.772	0.759	0.748	0.831	0.852	0.8	0.663	0.693	0.67	0.509	0.479	0.453	0.433	0.499	0.436
MSI1	0.95	0.834	1.815	2.244	2.666	2.229	1.913	2.708	2.927	2.294	2.704	1.698	1.701	1.883	1.162	0.913	1.446
MSN	1.228	1.119	0.82	0.866	0.885	0.769	0.89	0.858	1.308	1.405	1.377	1.665	1.418	1.686	1.706	1.511	1.652
MT-CO1	1.067	1.108	0.973	0.655	0.585	1.184	1.177	0.954	1.166	0.762	0.797	0.854	0.811	0.846	0.946	0.916	0.907
MT-CO2	0.94	1.025	0.803	0.642	0.677	0.878	0.953	1.057	1.03	1.068	0.892	0.753	0.846	0.994	1.114	1.02	1.163
MT-CYB	0.846	1.048	0.827	0.673	0.824972	1.157	1.068	1.0513	0.975	0.944	0.987642	1.037	1.156	1.07246	1.129	1.201	1.1463
MT1E	2.043	0.675	0.218	0.658	1.127	0.138	0.23	0.167	0.052	0.173	0.113	0.068	0.16	0.148	0.081	0.172	0.098
MT2A	2.034	0.767	0.158	0.449	0.597	0.126	0.244	0.175	0.091	0.11	0.152	0.115	0.145	0.142	0.095	0.136	0.133
MTA1	0.752	0.808	1.133	1.547	1.121	1.173	0.987	0.976	1.015	1.61	1.007	0.795	0.801	0.784	0.785	0.531	0.721
MTA2	0.98	1.023	1.321	1.13	1.048	1.38	1.135	1.453	1.263	1.254	1.227	0.94	0.994	0.942	1.111	1.077	1.153
MTA3	0.946	0.85	0.715	0.918	0.698	0.815	0.778	0.743	0.603	1.142	0.644	0.563	0.401	0.479	0.629	0.274	0.569
MTAP	1.219	1.241	0.786	0.814	1.043	0.977	0.843	0.961	0.886	0.755	0.96	0.805	0.932	0.8	1.152	0.865	0.96
MTCH1	0.867	0.984	1.018	1.049	0.822	1.059	1.202	1.213	0.939	1.519	0.931	0.958	1.041	0.908	1.013	1.42	1.004
MTCH2	0.953	1.208	1.178	0.681	0.864	1.42	1.1	1.499	1.034	0.718	1.327	0.968	0.813	1.349	1.172	1.112	1.56
MTCL1	0.67	0.739	0.758	0.997	0.864625	0.759	0.727	0.73518	1.162	0.739	0.920539	0.738	1.119	0.893188	0.633	0.888	0.834701
MTDH	1.163	0.812	1.239	1.06	1.1	1.037	0.891	0.969	1.251	1.31	1.012	1.615	1.398	1.52	1.417	1.015	1.062
MTFP1	0.736	1.088	0.876	0.638	0.685	1.153	0.945	1.039	1.203	1.042	1.132	1.193	0.785	1.274	1.327	0.957	1.765
MTHFD1	1.19	1.112	0.642	0.69	0.8	0.58	0.602	0.602	0.598	0.628	0.571	0.576	0.601	0.594	0.659	0.638	0.638
MTHFD1L	0.9	1.062	0.6	0.7	0.525	0.782	0.659	0.827	0.537	0.521	0.59	0.475	0.528	0.41	0.477	0.455	0.564
MTMR1	1.12	1.068	0.871	0.881	0.758	1.215	1.405	1.055	1.227	1.478	1.308	1.798	2.843	2.276	4.667	2.966	3.112
[truncated: 1,857 more rows]

## Sheet: Variable Loadings Matrix
Group	PC1	PC2	PC3	PC4
Day8_r1	0.248292	-0.189265	0.0298931	0.193346
Day12_r1	0.178809	0.0444836	-0.28454	0.407521
Day20_r1	0.0484345	-0.0954345	-0.317258	-0.306123
Day80_r1	-0.260179	-0.0976985	0.0787782	-0.0971313
Day120_r1	-0.36898	-0.00376619	0.0977441	0.222081
Day0_r2	0.181326	0.522188	0.301747	-0.261484
Day8_r2	0.311436	-0.366832	0.324254	0.0713531
Day12_r2	0.138753	0.104493	-0.290469	0.123747
Day20_r2	0.0721322	-0.184159	-0.390217	-0.474992
Day80_r2	-0.221818	-0.142766	0.11179	-0.21476
Day120_r2	-0.375892	0.0709119	-0.010674	0.193688
Day0_r3	0.1607	0.58906	0.181141	-0.0964001
Day8_r3	0.292076	-0.311148	0.4459	0.0164135
Day12_r3	0.18619	0.0907923	-0.241192	0.353693
Day20_r3	0.0431795	0.0235268	-0.220742	-0.152115
Day80_r3	-0.260507	-0.104535	0.112503	-0.199206
Day120_r3	-0.373952	0.0501476	0.0713418	0.220367

## Sheet: Contribution of PCs
Variance	EigenValues	Variance(%)
2.45101	1	37.54
1.67124	2	17.45
1.22121	3	9.32		Variance(%)
1.11017	4	7.7
0.8784	5	4.82
0.824798	6	4.25
0.77687	7	3.77
0.756924	8	3.58
0.600001	9	2.25
0.567234	10	2.01
0.536284	11	1.8
0.47298	12	1.4
0.446033	13	1.24
0.41579	14	1.08
0.404908	15	1.02
0.350239	16	0.77			EigenValues
2.13136e-15	17	0

## Sheet: Averages of the Replicates
Protein name	Relative Protein Expression
	d0	d8	d12	d20	d80	d120
AAAS	0.939	0.708667	0.940667	0.623333	0.496333	0.579
AACS	1.317	0.583333	0.857	0.666333	0.501667	0.583333
AAMDC	1.064	1.80167	1.149	1.162	1.66733	1.347
AARS	1.2305	0.600333	0.637667	0.565333	0.946667	0.996
AARS2	1.001	1.26067	1.23067	1.02667	1.13	1.25033
AARSD1	1.2905	0.901667	1.04167	0.928667	0.963667	1.06233
AASDHPPT	1.324	0.799333	1.186	1.339	1.41333	1.61167
AASS	0.69	0.384	0.28	0.271	0.264	0.286333
ABAT	0.983	1.085	1.14	2.43967	4.896	5.51233
ABCB6	0.8765	0.974667	0.939	1.02933	2.76833	3.435
ABCB7	0.903	0.728333	0.870333	0.886	0.810667	1.07233
ABCC1	0.772	0.870333	1.00833	1.07133	1.04967	1.30633
ABCD3	0.9595	0.944333	1.365	1.00067	1.68633	2.651
ABCE1	1.295	0.622	0.799333	0.722	0.596333	0.669667
ABCF1	1.093	0.912667	0.919667	0.767667	0.726667	0.68
ABCF2	1.153	0.825667	0.769333	0.75	0.797	0.781333
ABCF3	1.146	0.721333	0.744333	0.767333	0.878	0.949333
ABHD10	0.868	1.44567	1.28267	1.25033	1.43367	1.577
ABHD11	0.9735	1.744	1.65	1.06933	1.14367	1.39233
ABHD12	0.937	0.897333	1.18567	0.965333	1.05667	1.32
ABHD14B	0.942	1.12933	1.00433	1.311	2.12133	2.61467
ABHD16A	0.713	1.08167	1.00033	1.14933	1.97233	1.76967
ABI1	1.095	1.30667	1.48433	2.005	2.434	2.873
ABI2	1.15	1.52367	1.33	1.67333	1.75267	2.19333
ABL1	0.714	1.099	0.596	0.764	1.391	1.033
ACAA1	1.011	1.04833	0.959667	0.938	1.69933	1.854
ACAA2	0.7835	0.839	0.630667	0.728667	0.798	0.972667
ACACA	1.2475	0.540333	0.65	0.608	0.526	0.72
ACAD10	0.769	1.02333	1.48833	0.620333	0.784	1.14233
ACAD8	0.9565	1.051	0.926	0.731667	0.798333	1
ACAD9	0.9045	0.877	1.18133	1.05867	0.917667	1.03
ACADM	0.9805	1.24433	1.069	1.198	1.02533	1.07233
ACADS	0.954	1.36033	2.303	1.38267	1.979	3.08967
ACADVL	0.993	0.898	1.281	0.783	0.953333	1.248
ACAP2	1.0645	1.02967	0.871333	1.064	1.10433	1.02
ACAT1	0.732	1.203	0.773	0.857333	1.43	1.28533
ACAT2	1.222	1.03233	1.035	2.03067	1.985	1.71
ACBD3	1.0605	1.01667	1.02867	1.001	1.34667	1.17733
ACBD6	1.2015	0.874151	1.02821	1.16871	0.909098	1.03112
ACIN1	0.766	1.63533	0.973333	1.12067	0.890333	0.668
ACLY	1.306	0.674667	0.891333	0.840333	0.703667	0.817
ACO1	1.077	0.875	0.825333	0.973667	1.111	1.447
ACO2	0.849	1.28567	1.01967	0.946667	1.64367	1.88633
ACOT1	1.1185	1.231	1.61533	1.069	1.93667	2.88533
ACOT13	0.9415	0.944333	0.747667	0.736667	0.774667	0.889667
ACOT7	1.2055	0.615667	0.517333	0.711667	0.913	0.735333
ACOT9	0.8805	0.782667	0.782333	0.672333	0.844667	0.992667
ACOX1	0.909	0.739	1.17733	0.975667	2.00433	2.824
ACOX3	0.786	1.11614	1.13683	1.28928	1.3293	1.48453
ACP1	1.038	1.18867	1.014	0.984333	0.992	0.941333
ACP2	1	1.471	1.49367	1.41067	2.461	2.679
ACSF2	0.8315	1.13867	1.792	1.07433	1.47467	1.92233
ACSF3	0.937	1.08367	1.11333	0.858333	0.981667	0.905
ACSL3	0.959	0.807667	1.10967	0.732	0.893667	0.913333
ACSL4	1.046	0.836667	0.926333	0.828	0.763667	0.718667
ACSS2	1.009	0.991667	1.16933	1.46867	2.21667	2.18
ACSS3	0.8075	1.361	1.59	0.890333	0.803	0.736333
ACTB	0.974	0.836667	0.849333	0.836333	1.18933	1.263
ACTG2	0.9525	0.705	0.749667	0.669333	1.537	1.755
ACTL6A	0.9335	1.343	0.994667	1.012	0.675333	0.574333
ACTN1	1.1815	0.658	0.703667	0.710667	0.966333	1.10133
ACTN3	1.0615	1.05033	1.13967	0.699	0.607667	0.762667
ACTN4	1.1115	0.687333	0.747	0.796333	1.022	1.31133
ACTR10	0.9975	1.26867	1.15033	1.39967	1.72667	2.18267
ACTR1A	1.0425	1.18133	1.03733	1.71867	2.38433	2.937
ACTR1B	0.952	1.477	1.12733	1.83433	3.83233	4.46333
ACTR2	1.1125	0.795	0.89	0.974	1.37367	1.128
ACTR3	1.118	0.890667	1.03467	1.01567	1.306	1.38633
ACY1	1.1855	0.952667	0.775667	0.689333	0.76	0.829333
ACYP1	1.27	1.90933	1.584	2.26933	2.21	2.047
ACYP2	1.02	1.41433	1.09967	1.786	4.10933	4.9
ADA	1.1625	2.08433	1.30733	1.39933	1.914	1.36167
ADAM9	0.918	1.05	1.04267	1.26733	1.84867	1.636
ADAR	0.7635	0.902667	0.836	0.592	0.663667	0.636
ADD1	0.8895	1.225	0.931333	1.015	1.477	1.62833
ADD2	1.0405	0.943	0.793333	1.058	1.50767	1.47567
ADD3	1.005	1.08733	1.13867	1.02567	1.14667	1.83967
ADH5	1.1395	0.887333	0.773333	0.837	0.899333	1.004
ADK	1.052	1.147	1.075	1.138	2.22767	2.06633
ADNP	0.8835	1.906	1.28233	1.35433	0.967333	0.740667
ADO	1.1585	0.937667	0.859667	1.09433	1.02833	1.164
ADPRHL2	1.11	1.113	1.099	1.058	1.36467	1.49533
ADRM1	0.8805	1.042	0.716	0.709667	0.856	0.788333
ADSL	1.302	0.580333	0.631333	0.664	0.667333	0.756667
ADSS	1.224	0.871667	0.737	0.783667	0.739333	0.732
AES	1.0745	0.993812	0.961205	1.11834	1.17852	1.09904
AFAP1	0.9725	0.951243	1.13285	1.07221	1.54729	1.62114
AFDN	0.983	1.392	1.074	1.247	1.009	0.843333
AFG3L2	0.879	0.695333	0.802333	0.651333	0.701	0.844667
AGFG1	1.1415	1.51933	0.73	1.07433	1.41367	0.983667
AGK	0.848	1.22533	1.12433	0.979333	1.008	1.026
AGL	1.1665	0.848	1.08367	0.917	1.19667	1.57333
AGO1	1.0205	1.09033	0.966667	1.72267	1.166	1.45167
AGO2	0.8765	0.743333	0.793667	0.770667	0.727	0.689
AGPAT1	0.8955	1.1	1.29467	1.112	1.229	1.42633
AGPAT4	0.767	1.10033	1.24833	1.13833	1.22467	1.35167
AGPAT5	0.824	0.791667	0.72	0.813667	1.17967	1.45367
AGPS	1.0365	0.935667	0.992667	1.16933	0.995667	1.17267
AGRN	1.0105	1.61767	1.52	1.54133	1.327	1.301
AHCTF1	0.8125	0.880667	1.04267	0.763667	0.728667	0.782667
AHCY	1.266	0.725333	0.806667	0.777667	0.803333	0.882333
AHCYL1	0.884	1.41167	0.977667	1.014	1.32933	1.47967
AHCYL2	0.7905	1.155	1.10167	0.935	1.104	1.32467
AHNAK	0.853	1.29333	1.57067	0.877	1.808	2.026
AHSA1	1.241	0.830667	0.827667	0.910667	0.935667	0.921
AIDA	1.16	1.17683	0.939262	1.06279	1.17645	1.52289
AIF1L	1.012	1.55533	1.13533	0.806667	0.457333	0.429
AIFM1	0.769	1.188	0.931	0.976667	0.87	0.885
AIMP1	1.1205	1.241	0.898	0.785	0.836	0.774
AIMP2	1.0955	0.803	0.895333	0.722	0.743667	0.829333
AIP	1.053	1.32333	1.433	1.36833	1.47667	1.65067
AK1	1.0485	1.20033	1.19767	1.77167	4.35267	6.97167
AK2	0.8115	1.38233	1.007	0.948	0.782	0.854333
AK3	0.829	1.25033	1.05067	1.41233	1.229	1.51133
AK4	0.9905	0.73	0.570333	0.460667	0.542	0.650667
AK5	1.131	0.650556	0.464843	1.51245	2.42582	1.39782
AK6	1.359	0.733901	0.932335	0.930942	0.798573	0.89691
AKAP10	1.0465	0.978	1.04367	1.11667	1.56433	1.31233
AKAP12	0.8285	1.059	0.831667	1.21533	1.041	0.710667
AKAP13	0.9225	1.01999	1.11067	1.30488	1.14922	0.886248
AKAP17A	0.88	1.02533	1.00233	0.67	0.701667	0.663667
AKAP2	0.7765	1.45067	1.15367	0.98	0.709333	0.696
AKAP8	0.836	1.55467	1.17533	0.955333	0.696	0.631333
AKAP8L	0.807	1.36433	1.13967	1.10233	0.972	0.796667
AKAP9	0.866	1.238	0.935667	1.33833	1.38167	1.245
AKR1A1	1.0905	1.242	1.05067	0.971	1.18367	1.38167
AKR1B1	1.199	0.935	0.931333	1.03167	1.357	1.63033
AKR7A2	1.0915	1.32933	1.10833	1.33333	1.58667	2.08267
AKT1	1.0865	0.977	1.32933	1.935	2.18733	2.77533
AKT2	1.2365	0.676539	1.08194	0.987139	1.10635	1.33421
ALAD	1.1745	1.16633	1.301	1.25233	1.79533	2.753
ALB	0.4815	0.458333	0.740667	1.44267	0.970333	0.984333
ALCAM	1.037	1.71	1.62633	1.29733	4.12833	2.51267
ALDH16A1	1.151	1.007	1.058	0.990333	0.815333	0.964333
ALDH18A1	1.032	0.888	1.02533	0.806333	0.713667	0.71
ALDH1B1	0.7625	1.40067	0.905	0.694667	0.691333	0.634667
ALDH2	0.965	1.21433	1.20233	1.029	1.69267	1.57467
ALDH3A2	0.926	0.932333	1.27767	0.899333	0.84	1.624
ALDH4A1	0.7965	1.39733	0.863333	0.686	1.03467	1.38267
ALDH5A1	0.96	1.48267	1.43633	1.38433	2.85133	4.279
ALDH6A1	0.8515	1.41467	1.262	1.01533	1.54233	1.981
ALDH7A1	0.9265	1.166	0.993333	0.848	0.936667	1.22833
ALDH9A1	1.047	1.08933	0.853667	0.849333	1.676	2.03567
ALDOA	1.163	1.02433	0.886	0.924333	1.13167	1.358
ALDOC	1.192	0.899333	1.03467	1.22133	1.62333	1.998
ALG1	0.8825	0.871667	0.872333	0.673333	0.661	0.745333
ALG11	1.175	1.20667	1.272	1.109	0.952	1.265
ALG9	0.6815	1.21833	1.216	1.843	1.48733	1.403
ALKBH5	1.0375	1.41567	1.35267	1.21267	1.19733	1.11967
ALPL	0.7225	1.41967	0.769	0.857333	0.65	0.671
ALYREF	0.9185	1.19333	1.13867	1.089	0.850333	0.875333
AMPD2	1.1125	0.984667	1.126	1.71333	2.48633	2.022
AMT	0.996	1.379	1.045	0.942	0.927667	0.872
ANAPC1	1.3215	0.624667	0.922	0.763	0.631333	0.656667
ANAPC7	1.1095	0.934333	1.097	1.011	0.82	1.01133
ANK2	0.9355	1.044	0.913	1.285	2.93167	3.31833
ANK3	0.8615	1.20833	0.813667	0.796667	0.719667	0.744667
ANKFY1	1.1	0.956	1.076	1.27133	1.86867	2.38833
ANKHD1	1.2425	1.06938	1.12463	1.13271	0.981427	1.16707
ANKLE2	0.5915	1.26269	0.717975	0.581399	0.787535	0.396859
ANKMY2	1.0805	1.39181	1.23902	1.7827	1.31572	1.68723
ANKRD17	0.862	0.98	0.749667	0.78	0.892667	0.788333
ANKRD28	1.1665	0.752984	0.837213	0.833553	0.903247	1.0995
ANKZF1	0.8535	0.81	0.541	0.595	0.631667	0.293667
ANO10	0.9885	0.812333	1.117	1.16433	0.999333	1.20167
ANP32A	1.1375	1.78033	1.133	1.112	1.80067	1.10767
ANP32B	0.839	1.669	1.49167	1.291	1.39467	1.11433
ANP32E	0.664	1.94901	0.996731	1.71565	1.43841	0.64257
ANXA1	1.127	0.772333	1.263	0.900333	2.36233	3.015
ANXA11	1.147	0.928667	1.07367	1.05733	0.931667	0.979667
ANXA2	1.055	0.771333	1.04667	1.104	2.265	2.859
ANXA3	1.2675	0.491333	0.995333	0.531	0.426333	0.454667
ANXA4	1.11	0.945	1.22	1.31433	1.70533	2.26867
ANXA5	1.166	0.896667	1.31667	1.45	1.54033	1.814
ANXA6	1.1195	0.930333	1.22467	1.38767	2.42133	2.915
ANXA7	1.09	0.875333	1.16267	1.26233	1.26867	1.443
AP1B1	1.082	0.85	0.928667	1.00233	1.21933	1.541
AP1G1	1.0765	0.746667	0.927	1.07267	1.18067	1.33667
AP1M1	1.1445	1.17	1.22267	1.503	1.566	2.086
AP1S1	1.095	0.668364	1.00392	0.97995	1.04875	1.03798
AP2A1	0.991	0.946667	1.02033	0.813333	1.146	1.42733
AP2A2	0.9875	0.897333	0.966	0.920333	1.17133	1.64667
AP2B1	1.032	0.757	0.89	0.831333	1.09067	1.494
AP2M1	0.957	0.767333	0.879667	0.813667	1.11367	1.43233
AP2S1	1.033	0.732	0.931333	0.800333	1.07133	1.275
AP3B1	1.243	0.692333	0.814667	0.699	0.906667	0.966667
AP3D1	1.105	0.838	0.947333	0.909333	1.15133	1.25367
AP3M1	1.165	0.768	0.882667	0.847333	0.897	0.989
AP3S1	1.114	0.849667	0.965	1.22067	1.29267	1.25433
APEH	1.269	0.807	0.716333	0.814	0.917333	1.00767
APEX1	1.04	0.957667	1.02067	1.03933	1.064	1.00367
API5	1.0495	0.877333	1.039	1.005	0.904333	1.00133
APIP	1.217	0.926333	0.884667	0.973	1.18667	1.314
APMAP	0.8555	1.083	1.41933	1.57333	1.35333	1.379
APOE	0.553	0.737	1.143	0.603667	0.339333	0.428
APOL2	0.8615	1.132	0.789667	1.13867	2.03467	2.01
APOO	0.826	1.03833	0.853	1.13533	1.006	1.17667
APP	0.8815	0.702667	0.691	0.62	0.919333	1.00267
APPL1	1.096	0.927333	0.794333	1.13233	1.329	1.21367
APRT	1.1295	0.939667	0.721	0.656	0.674	0.651333
AQR	0.9985	0.860333	1.06	0.901667	0.878333	0.899333
ARAP1	1.1045	0.576	0.487333	0.550333	0.774	0.727333
ARCN1	1.117	0.961667	1.04667	1.051	1.084	1.107
ARF3	1.1075	0.860333	1.093	1.09333	1.24467	1.94433
ARF4	1.0635	0.670333	0.894667	0.842	1.75333	0.934
ARF5	1.084	0.821333	0.964	0.915	1.30867	1.325
ARF6	1.042	0.691333	0.851	0.634667	1.10233	1.32733
ARFGAP1	1.085	0.997667	0.951	1.00333	1.23433	1.101
ARFGAP2	1.043	1.32133	1.13033	1.433	1.349	1.06733
ARFGAP3	1.082	1.38033	1.33267	1.28733	1.50433	1.05867
ARFGEF1	1.194	0.516	0.610333	0.604333	0.527	0.636
ARFIP1	1.132	0.907333	0.891667	0.896	0.849333	0.924333
ARFIP2	1.012	0.889927	0.88721	0.966549	1.13173	1.24754
ARG2	1.026	1.18033	1.11	1.12533	1	1.02767
ARGLU1	0.8625	1.90867	1.19933	1.42967	1.329	0.798333
ARHGAP1	1.221	0.752667	0.851667	0.849667	1.16467	1.95933
ARHGAP12	1.151	1.01933	1.03467	1.23767	1.42167	1.62533
ARHGAP17	1.1485	1.32433	1.23267	1.38	1.08333	1.242
ARHGAP21	1.159	1.879	1.37433	1.635	2.54967	2.336
ARHGAP35	1.177	1.039	1.08667	1.21567	1.58833	1.941
ARHGDIA	1.203	0.999667	1.133	1.353	1.681	1.68033
ARHGEF17	0.6145	2.72901	2.09608	2.80479	3.6602	3.67346
ARHGEF18	1.057	0.935667	0.862	1.08	1.37233	0.596667
ARHGEF2	1.025	1.00667	0.958333	1.05133	1.10533	0.967
ARHGEF40	1.1575	0.697	0.715	0.744667	0.827667	1.22
ARHGEF7	1.0585	1.42733	1.12867	1.29733	1.451	1.399
ARID1A	0.7865	1.043	1.03633	1.06767	0.766333	0.754
ARID2	0.9465	0.984333	1.22167	0.991	0.68	0.755333
ARID3A	0.8945	1.50767	1.55733	1.035	0.6	0.46
ARID3B	0.767	0.993333	0.693	0.463333	0.231333	0.233
ARIH2	1.156	0.978667	0.753333	1.09267	0.791667	0.693
ARL1	1.109	0.702	0.963	0.843667	0.844	0.936333
ARL2	1.1225	0.878667	0.886667	0.841333	0.834333	1.16767
ARL3	1.171	1.32067	1.21367	1.44	1.84067	2.38767
ARL6IP1	0.854	0.691333	0.911667	0.857	1.27067	1.55767
ARL6IP5	0.941	1.01167	1.38033	1.54067	2.35	3.327
ARL6IP6	0.9395	1.118	1.30467	1.319	1.24667	1.35167
ARL8B	0.9045	0.906667	1.13367	1.05667	1.81433	3.25633
ARMC1	0.9215	1.07033	0.978667	1.01167	1.04167	1.02367
ARMC10	0.783	0.914667	0.967333	0.795333	0.851333	1.28
ARMC8	1.1125	0.740667	0.928667	0.736333	0.736	0.870667
ARMCX2	0.6355	0.791333	0.629	0.563	1.31633	0.913
ARMT1	1.3295	0.542	0.707	0.703333	0.642667	0.797
ARPC1A	1.0115	1.137	0.881333	1.18033	1.68333	1.731
ARPC1B	1.023	0.810333	0.804667	0.668333	0.893667	0.671667
ARPC2	1.081	0.902667	0.955333	1.01267	1.33933	1.43933
ARPC3	1.192	0.981333	1.123	1.049	1.412	1.703
ARPC4	1.106	0.785667	1.00267	1.022	1.173	1.51267
ARPC5	1.111	1.16933	1.09	1.213	1.71367	1.74633
ARPC5L	1.0745	0.992	0.875	0.955333	1.14233	1.118
ARPIN	1.172	1.67467	1.42	1.72633	2.46667	2.79033
ARPP19	1.172	2.18367	1.196	1.908	2.55367	1.55233
ARRB2	1.13	0.76911	1.00698	0.940089	0.955219	1.11569
ARSA	0.8665	1.50433	1.379	1.846	2.16367	3.20367
ARSB	0.7895	1.80633	1.32133	1.16533	1.52667	1.62367
ARSK	0.8695	1.31867	1.38933	0.913667	0.877333	1.16567
ARVCF	0.6785	1.085	0.972	1.06433	1.439	1.833
ASAH1	0.8585	1.34567	1.18067	1.04733	1.84767	2.13933
ASAP2	0.809	1.457	0.802333	1.71867	2.187	1.16967
ASCC1	1.1925	0.851719	1.03195	0.892372	0.863078	0.926655
ASCC3	1.131	0.757333	0.995333	0.827333	0.802	0.878
ASH2L	0.921	1.299	1.00333	0.871333	0.772667	0.742667
ASMTL	1.0415	0.926667	0.942	0.858667	0.751	0.868667
ASNA1	1.125	0.767667	0.928333	0.900667	1.133	1.47333
ASNS	1.5005	0.336333	0.589333	0.459333	0.508667	0.508667
ASPH	0.9065	1.32233	1.39767	1.46033	1.22267	1.37433
ASPSCR1	0.9975	1.17	0.978	1.138	0.957667	1.11867
ASRGL1	1.0485	1.71767	1.46667	1.98333	2.31467	2.95533
ASS1	0.865	1.019	0.904	0.517667	0.707667	0.887
ATAD1	0.922	0.838	1.037	0.815333	0.946667	1.25233
ATAD2B	0.8465	1.07233	1.06567	1.19467	0.682667	0.564
ATAD3A	0.924	0.948	0.956333	0.777	0.906	0.984667
ATAT1	0.923	1.26033	1.41533	2.06367	3.58767	3.74367
ATF7	0.81	2.41733	1.02	0.672	0.570667	0.43
ATF7IP	0.9645	1.28533	0.973	0.752667	0.730333	0.787333
ATG16L1	1.211	1.17891	1.0018	1.28716	1.20091	0.991301
ATG2B	0.9385	0.76	0.678	1.054	1.29733	0.885
ATG3	1.2155	0.731667	0.832667	0.980333	1.337	1.666
ATG5	1.1855	0.777333	0.887667	0.909667	1.018	1.11567
ATG7	1.0975	0.916333	1.08133	1.04333	1.28567	1.561
ATG9A	1.07	0.815333	0.930333	0.984667	1.62167	2.06233
ATIC	1.2105	0.816667	0.774667	0.662333	0.556	0.62
ATL1	1.1295	0.980667	1.069	1.70567	2.54667	3.54433
ATL2	0.862	0.762	0.709333	0.678333	0.59	0.587333
ATL3	0.9745	0.635333	0.747667	0.584	0.945	1.253
ATP11A	0.715	1.05702	0.949115	0.89898	0.70756	0.59608
ATP13A1	1.031	0.801	1.04833	0.757333	0.976667	1.45867
ATP1A1	0.8875	0.702667	0.868333	0.715667	0.927	0.893
ATP1A2	1.043	1.01967	1.08667	0.949667	1.37267	3.155
ATP1A3	1.0485	0.711667	0.776667	1.475	2.26167	2.555
ATP1B3	0.6555	0.881	0.866	0.905	0.963667	0.816
ATP2A2	0.806	0.805333	1.01533	0.789667	0.906	1.02533
ATP2B1	0.8935	1.35067	1.76067	1.11267	1.31667	1.11633
ATP2B2	1.061	1.1926	1.5188	2.66809	14.2344	5.88431
ATP2B4	0.9335	1.12167	1.21167	1.10733	2.25233	2.998
ATP2C1	1.022	0.767333	0.976333	0.778667	0.814333	0.853667
ATP5A1	0.866	1.14467	1.02433	0.963333	1.035	1.05833
ATP5B	0.897	1.10733	1.09367	1.15333	1.051	1.24933
ATP5C1	0.8285	0.985	1.00167	0.933	0.932667	1.00433
ATP5D	0.9175	1.31967	1.102	1.13367	1.07567	1.10233
ATP5E	0.8565	1.337	0.999333	0.813667	1.018	1.00733
ATP5F1	0.8395	0.789	0.995333	1.07833	1.05633	1.31567
ATP5G1	0.5035	1.06967	1.19533	1.47433	1.025	1.002
ATP5H	0.82	1.40767	1.09367	1.086	1.033	1.01733
ATP5I	0.872	1.23167	1.10433	1.10567	1.10533	1.172
ATP5J2	0.933	0.737667	1.15133	1.16267	1.11	1.427
ATP5L	0.857	0.833333	0.924	0.937333	0.832667	0.950667
ATP5O	0.9255	1.16333	1.02067	0.884	1.00233	1.14333
ATP5S	0.9265	1.08	1.03067	0.837667	1.369	1.77433
ATP6AP1	1.301	0.888628	1.33124	1.21895	1.87544	1.75825
ATP6AP2	0.7545	0.921	1.313	1.22133	0.896667	0.985
ATP6V0A1	1.025	0.882333	1.063	1.00233	1.429	1.87067
ATP6V0D1	0.951	0.805667	1.146	0.979	1.26533	1.62833
ATP6V1A	1.0915	1.03033	1.04667	1.13033	1.46967	1.43367
ATP6V1B2	0.9785	0.987333	0.976	1.25933	1.61533	1.772
ATP6V1C1	1.0965	0.717	0.971	0.807	1.25467	1.66567
ATP6V1D	1.149	0.93	1.12067	1.20267	1.27533	1.418
ATP6V1E1	1.016	1.28067	1.213	1.311	1.65533	1.42733
ATP6V1F	0.9845	1.155	1.02033	1.13833	1.31033	1.26033
ATP6V1G1	1.0685	1.2612	1.07823	1.05628	1.09102	1.02106
ATP6V1H	1.1015	0.775	1.15367	0.986	1.47833	1.79467
ATPIF1	0.693	0.848667	0.510333	0.433333	0.565667	0.580667
ATRIP	1.39	0.665083	0.697903	0.6967	0.501208	0.495849
ATRX	0.3875	1.366	0.694	1.06833	1.224	0.692333
ATXN10	1.2105	0.803	1.084	1.04567	1.02	1.24667
ATXN2	0.92	1.36767	1.029	1.05067	1.19967	1.142
ATXN2L	1.1135	1.29233	0.980333	0.95	0.916333	0.745
ATXN3	1.0835	0.846	0.948	1.12233	1.14733	1.186
ATXN7L3B	1.2	1.17239	1.10685	1.47621	1.07012	0.933608
AUH	0.9605	1.08171	0.84065	1.02601	0.634046	0.879638
AUP1	0.8895	1.03	0.820333	1.037	0.926333	0.959
AVEN	0.6135	2.239	0.563333	1.35167	1.47633	0.602
AVL9	1.2305	0.752715	0.984924	1.05615	0.950989	1.06252
B2M	0.857	1.02333	0.945333	1.00833	1.62533	1.751
B3GALT6	0.948	1.14267	1.287	2.28867	1.446	1.22367
B3GAT3	0.914	1.18367	1.67333	1.69433	1.814	1.869
B3GLCT	1.1165	1.486	1.80467	1.906	1.62167	2.414
B4GALT4	1.1135	0.929266	1.07511	0.85882	0.589604	0.627969
B4GAT1	0.8705	0.883667	1.015	0.958333	1.59433	1.565
BABAM1	0.8805	1.49867	0.808	1.08733	1.13733	0.951333
BABAM2	1.13	0.800226	0.947399	0.998252	1.08028	1.38435
BAG2	1.095	0.806667	0.793667	0.717333	0.822333	0.891
BAG3	1.103	0.982	0.989	1.03133	1.42467	1.64733
BAG5	0.993	1.21075	0.844727	1.43535	2.11224	1.27869
BAG6	1.2255	0.774333	0.949667	0.944667	0.973	1.00367
BAIAP2	0.973	1.50867	1.59133	1.80367	1.66967	2.22967
BANF1	0.6545	1.49433	1.08467	1.575	0.856667	0.642667
BAX	1.0395	0.765333	0.945333	1.261	1.35267	1.33167
BAZ1B	0.921	0.988333	1.193	1.171	0.732333	0.711667
BAZ2A	0.828	1.33567	1.462	1.10833	0.832	0.824667
BCAM	0.636	1.01333	1.05	0.818667	0.994333	0.876
BCAN	0.8105	1.02733	0.906333	1.31367	3.607	5.82067
BCAP29	0.942	1.448	1.28033	1.878	2.334	1.97967
BCAP31	0.8385	0.847	0.974	1.189	1.14733	1.23067
BCAS2	1.024	1.30133	1.25833	1.14233	0.904	0.945333
BCAT1	1.172	0.965	0.961333	1.11167	0.805333	0.63
BCAT2	0.895	1.20567	1.34	1.097	1.093	1.14733
BCCIP	1.2125	0.718667	0.917667	0.799667	0.566333	0.624
BCKDHA	0.874	1.65567	1.269	0.991333	1.032	1.198
BCL2	1.281	1.18647	1.41627	1.61077	1.39533	1.46241
BCL2L13	0.965	0.789667	1.032	0.924333	1.17067	1.16467
BCL7A	0.708	2.176	1.44467	1.517	1.37067	1.128
BCLAF1	0.9105	1.118	1.07167	1.04533	0.930667	0.620333
BCR	1.098	0.903667	0.942667	1.21833	1.515	1.30767
BCS1L	0.9375	0.837667	1.15367	0.962667	1.25133	1.48567
BDH1	0.811	1.047	1.148	0.434	0.628	0.765667
BDH2	1.1175	1.07167	1.11267	1.25567	1.80967	2.596
BICD2	1.0315	1.04252	1.14996	1.24234	1.28163	1.54422
BIN1	0.9205	1.48867	1.18867	1.96667	2.525	2.56167
BIRC6	1.391	0.588	0.785667	0.636	0.669667	0.766333
BLMH	1.203	0.984	1.168	1.269	1.12633	1.32067
BLVRA	1.169	0.825333	0.895333	0.895	1.86233	1.86133
BLVRB	1.0575	1.03	0.95	0.898667	1.22167	1.55933
BMP1	0.9585	0.95	1.01833	1.43133	2.48333	2.359
BMS1	0.8125	0.694667	0.876	0.57	0.479667	0.367
BNIP3	0.325	0.666333	0.525333	0.850667	0.697667	0.647
BOD1L1	0.663	1.33047	0.637752	0.526376	0.559449	0.341963
BOD1L2	1.0825	2.23151	1.19506	1.07269	0.827854	0.606595
BOP1	0.8905	0.817333	0.850667	0.737	0.622333	0.509
BPHL	0.839	1.37533	0.926667	0.952	0.939333	1.27233
BPNT1	1.133	1.23933	1.28067	1.44833	2.18967	2.697
BPTF	0.7495	0.750667	0.842333	0.609333	0.509333	0.546333
BRD1	0.9065	1.331	1.636	1.27867	0.991333	0.918333
BRD3	0.787	1.39407	0.943797	0.837942	0.940222	1.00231
BRD4	0.7985	1.36533	0.997	0.958667	0.751	0.681667
BRD7	0.5875	1.967	1.066	1.02633	0.697	0.599667
BRD8	0.863	1.30267	1.03733	1.08833	0.808	0.641667
BRIX1	0.9395	0.682667	0.908333	0.741667	0.434333	0.479333
BRWD1	0.697	1.15436	0.667053	0.517195	0.470882	0.363861
BSCL2	0.9775	0.963	1.01633	1.27167	1.594	1.76167
BSG	0.857	0.833	1.18567	0.708333	1.225	0.896333
BTBD17	0.8105	1.14267	1.02233	1.90933	1.53033	1.308
BTF3	1.211	0.881	0.569667	0.557	0.495	0.444333
BTF3L4	1.1125	1.19167	1.07133	1.13033	0.995	0.925667
BTN2A2	0.344	1.13102	0.792466	1.14416	1.47699	0.766441
BUB3	1.155	1.14167	0.932	0.884333	0.733667	0.693667
BUD13	0.9515	1.45967	1.066	1.19567	0.852	0.648333
BUD31	0.873	1.23	1.309	1.24533	0.864	0.925333
BYSL	0.911	0.776667	0.930333	0.813	0.579667	0.496667
BZW1	1.2115	0.658667	0.845	1.003	0.922667	1.08667
BZW2	1.144	0.732667	0.995333	1.545	0.742	0.686333
C11orf54	1.323	1.36833	1.095	1.49067	1.69567	2.121
C11orf68	1.1745	0.914667	0.912333	1.005	1.23067	1.57067
C11orf98	1.14	0.782764	0.741825	0.77969	0.550803	0.552403
C12orf10	1.14	1.06767	1.08267	0.956667	1.18233	0.975333
C12orf73	0.9265	1.12071	1.18661	0.981722	0.989215	0.902229
C16orf58	0.857	0.995767	1.038	1.20696	1.61094	1.71535
C17orf62	0.8875	1.097	1.30667	1.26833	1.436	1.515
C19orf12	0.8405	1.01059	0.934143	1.40099	2.04649	2.11459
C19orf53	0.8355	1.549	0.681667	1.512	1.51633	1.00467
C1orf123	1.165	1.63233	1.00467	1.09733	1.16833	1.20633
C1orf198	0.9015	1.80367	1.11033	1.38367	1.89267	2.079
C21orf2	0.864	2.19833	1.157	2.01967	4.24133	2.03
C21orf33	0.7425	1.56333	1.03733	1.058	1.138	1.20133
C21orf59	1.042	0.992333	0.812	0.883667	0.674333	0.732333
C2CD5	1.0505	0.957333	0.931333	1.044	1.18233	1.05667
C3orf58	1.0105	0.938	0.962	1.249	1.32533	1.48533
C4A	1.0965	1.14467	0.964667	1.19467	2.22233	2.83133
C7orf50	1.109	0.946	1.134	1.23367	1.003	1.065
CA2	1.2375	1.17133	1.452	1.39633	2.67867	4.32967
CA4	1.025	4.18233	1.87633	2.056	0.924667	0.997667
CAAP1	0.825	1.278	0.970333	0.639	0.589333	0.636333
CAB39	1.182	0.745333	0.823667	1.04067	1.40133	1.634
CACYBP	1.251	0.963333	0.830667	0.840333	0.712	0.789
CAD	1.231	0.538333	0.668667	0.514667	0.495333	0.557667
CADM4	1.1485	1.04179	1.04855	1.41239	2.72849	3.88877
CADPS	1.1905	0.862667	0.843333	1.609	2.24567	2.46333
CALB2	1.2725	1.10667	1.224	0.962667	3.788	2.78867
CALD1	0.9415	0.913333	0.541333	0.552333	0.951	0.746
CALM1	0.8505	1.77767	0.986	1.982	1.43133	1.00933
CALR	0.828	1.27433	0.947	1.034	0.952333	0.829333
CALU	0.741	1.39933	0.969667	1.29167	1.16567	0.987667
CAMK2A	1.1525	1.24615	1.09334	1.48356	6.21373	4.52814
CAMK2B	1.096	0.786333	1.244	1.07533	2.947	4.704
CAMK2D	1.0025	1.46967	1.59833	1.91	5.43067	4.83767
CAMK2G	1.0195	1.14367	1.11433	1.03867	2.296	4.839
CAMKV	1.1805	0.560803	0.643586	0.788809	0.875179	0.989443
CAMSAP3	0.781	1.10633	0.908	1.04733	1.17033	1.02433
CAND1	1.13	0.865667	1.132	1.08467	1.284	1.49367
CAND2	0.9535	0.566667	0.74	1.05367	1.21367	0.968667
CANT1	0.6035	1.76022	0.999829	1.37134	1.18445	0.539878
CANX	0.7945	0.935333	1.11833	1.508	1.581	1.76733
CAP1	1.171	0.885667	0.789333	1.02067	1.16	1.284
CAP2	1.0765	1.29	1.03867	1.477	1.69267	1.96133
CAPG	1.132	0.689333	0.703333	0.582333	0.689667	0.864333
CAPN1	1.135	0.704667	0.839333	0.786	1.185	1.443
CAPN2	1.1325	0.906	1.10933	1.27633	1.81133	2.15
CAPN5	0.883	0.862333	0.848667	0.777667	1.553	2.00467
CAPNS1	1.3025	0.831333	1.09133	1.17433	1.79067	2.13733
CAPRIN1	1.3145	1.01133	0.740667	0.938667	0.850333	0.797
CAPS	1.006	0.935333	0.912667	1.16333	1.436	6.57333
CAPZA1	1.2445	1.477	1.138	1.16867	1.39367	1.262
CAPZB	1.0285	1.07967	0.975	0.955667	1.198	1.08867
CARHSP1	0.824	1.48433	0.881333	1.16433	0.952667	1.18333
CARM1	1.1225	0.672667	0.702667	0.724333	0.608	0.659
CARNMT1	1.2845	0.523667	0.531	0.48	0.290667	0.222333
CARS	1.194	0.633	0.869667	0.844	1.17633	1.236
CARS2	0.9085	0.802	0.982	1.01267	1.12767	1.741
CASK	0.9875	1.15633	1.29833	1.15033	1.63533	1.807
CASP3	1.301	0.637333	0.565	0.722667	0.799	0.685
CASP6	1.2805	1.162	1.33867	1.09767	0.856	0.811
CAST	0.916	1.671	1.602	1.47867	1.78233	1.674
CAT	0.98	1.19933	0.879	1.40933	1.846	2.172
CAV1	0.97	0.814	0.749667	1.11633	2.613	2.276
CAVIN1	0.9385	0.744333	0.805667	1.023	2.06567	1.66333
CAVIN4	0.495	0.868868	0.674877	0.609248	2.32083	4.7723
CBL	1.232	0.756333	0.872333	1.05	0.956	1.16833
CBLL1	0.986	1.63433	1.179	0.940333	0.948	0.894667
CBR1	1.2465	0.826667	0.978667	0.678333	1.28667	1.69633
CBR4	0.999	1.26933	1.466	1.736	1.93233	2.46067
CBS	1.2225	0.473667	0.461333	0.41	0.295667	0.291667
CBX1	0.785	1.87567	1.23933	1.176	0.790333	0.740667
CBX2	0.855	2.05133	1.25367	1.36967	0.634	0.462333
CBX3	0.778	1.39411	0.779305	0.946995	0.708847	0.568819
CBX5	0.705	2.75733	1.44433	1.85433	1.033	0.768667
CBX8	1.1075	1.454	1.53467	1.59467	1.35167	1.574
CC2D1A	1.1785	0.832333	0.853333	0.796	1.236	1.49
CC2D1B	1.221	0.91	0.993	0.855	1.19333	1.70933
CCAR1	0.9815	1.13567	1.13433	1.066	0.933667	0.795
CCAR2	0.8705	1.019	1.168	1.11667	0.901667	0.898333
CCDC115	1.004	1.11733	0.944	1.05267	0.774667	0.756
CCDC124	1.1115	1.62633	0.98	1.20733	1.22	1.01433
CCDC134	0.9295	0.936	0.944333	0.986	0.776333	0.825667
CCDC137	0.95	1.08867	1.039	1.09433	0.715667	0.608667
CCDC22	1.097	1.06567	1.261	1.48233	1.75333	1.87133
CCDC25	1.279	1.18967	1.12667	1.328	1.204	0.919667
CCDC43	1.254	1.55133	1.352	1.27133	1.13267	1.01267
CCDC47	0.9705	0.833	1.03767	1.09967	0.893	0.784667
CCDC50	1.0265	1.68967	1.43433	2.05133	1.65033	1.23967
CCDC51	0.9125	0.917667	1.02967	1.01067	0.708	0.813
CCDC58	0.866	1.32367	0.781667	0.657	0.493333	0.461
CCDC6	1.0985	0.994667	0.756	0.885	0.917333	0.818
CCDC8	0.794	1.07256	0.847751	1.34221	1.15649	0.859495
CCDC86	0.9775	1.372	0.881	1.06333	0.704667	0.548333
CCDC88A	1.1165	1.18167	0.865667	1.11967	1.65333	1.91333
CCDC90B	0.9785	0.933	1.372	1.32333	1.26633	1.66767
CCDC93	0.855	1.214	1.22033	1.37867	1.75133	1.56033
CCK	0.6375	1.30533	1.13767	3.19567	1.19633	1.311
CCNB1	1.2435	0.463962	0.541015	0.465308	0.336132	0.386505
CCS	1.046	1.33733	0.981333	1.208	1.85	1.391
CCT2	1.1855	0.962667	0.891	0.898	0.863	0.899667
CCT3	1.176	0.873	0.968333	0.919	0.941	1.02967
CCT4	1.2255	0.809333	0.921	0.914333	0.840333	0.948
CCT5	1.205	0.923667	0.885	0.908333	0.883	0.959
CCT6A	1.1935	0.899	0.925667	0.953	0.927667	0.914333
CCT7	1.2155	0.833	0.954	0.953667	0.878667	1.05067
CCT8	1.1975	0.783667	0.9	0.901667	0.881333	0.929667
CD151	0.6995	0.663667	0.719333	0.617	0.934333	0.869
CD2AP	1.3005	0.956333	0.793333	0.499667	0.503	0.517
CD2BP2	1.1155	1.287	1.32667	1.34	1.07533	0.999667
CD44	1.0685	0.946667	1.106	0.972667	2.96733	4.89033
CD47	0.988	1.431	1.80233	1.53567	4.961	5.62167
CD59	0.8145	1.167	1.215	1.42767	2.20333	2.149
CD63	0.8865	1.097	1.62567	1.32433	1.91967	1.51833
CD81	0.6135	0.914667	0.972333	0.914333	1.636	1.653
CD9	0.602	0.388667	0.561667	0.427333	1.15533	1.13833
CD99	0.5905	2.601	1.47267	4.14467	7.88	8.41333
CDC23	1.061	0.811667	0.997333	0.955	0.845667	0.898333
CDC27	1.037	0.901333	1.099	1.16	0.888	0.914333
CDC34	1.3035	0.868667	0.910667	1.04033	0.917333	0.790667
CDC37	1.188	0.751667	0.708333	0.832	0.871667	0.952333
CDC42	0.7315	0.987908	0.904502	0.925981	1.6992	1.09543
CDC42BPB	1.05	0.906	0.985667	1.027	1.35667	1.61467
CDC42EP4	1.007	2.42873	1.622	2.77217	4.44169	5.1171
CDC5L	0.8895	1.50133	1.18567	1.15567	0.837667	0.801333
CDC73	1.0035	0.989667	0.939	0.954667	0.654667	0.672333
CDCA8	0.9595	0.899333	0.819333	0.87	0.544	0.576667
CDH1	0.764	0.585	0.856333	0.417667	0.403333	0.471333
CDH2	0.8515	2.96	1.98267	2.78	3.94667	4.488
CDH6	1.059	1.926	1.66133	2.34033	1.664	1.67667
CDIPT	0.8535	0.999333	1.14333	1.14867	1.23967	1.337
CDK1	1.2595	0.605333	0.828333	0.827333	0.390667	0.488667
CDK11B	1.0075	0.947	1.00333	0.784667	0.902667	0.763667
CDK2	1.0995	1.027	1.43133	1.34567	0.948	1.067
CDK5	1.042	0.79	0.963	1.31933	2.02267	2.319
CDK5RAP2	0.6715	1.47406	0.860447	1.09754	0.856705	0.612923
CDK5RAP3	0.919	0.998667	1.17867	1.05833	1.22033	1.29733
CDK6	1.1115	1.1426	1.49629	1.58356	1.85117	2.13721
CDK9	1.068	0.874667	1.04233	0.897333	0.743667	0.712
CDKAL1	0.8905	0.722667	0.712333	0.534	0.521	0.571
CDKN2AIP	0.912	1.294	1.18533	1.125	0.875	0.878333
CDS2	0.3945	0.974667	0.984	1.786	1.23433	1.028
CDV3	1.223	1.81633	1.27267	1.108	1.15267	0.980667
CEBPZ	0.832	0.585667	0.723667	0.462	0.375667	0.420667
CECR2	0.8295	1.034	0.772	0.899	0.434667	0.455667
CELF1	0.974	1.22333	1.02533	0.815333	0.760667	0.759
CELF2	0.8845	1.60633	1.10167	1.21567	1.66	1.93733
CELSR2	1.0915	1.57775	1.4617	1.85123	1.96912	1.47474
CEND1	0.871	0.988333	0.885333	1.93133	3.49367	3.29633
CENPA	0.9635	1.36567	1.70133	2.43433	1.049	1.18833
CENPV	0.9435	2.09967	1.69167	1.73333	1.348	1.21533
CEP170	0.935	1.44	0.951667	1.597	2.02333	1.639
CEP170B	1.0715	1.07567	0.674333	0.783333	1.003	0.721
CEP250	0.851	1.17067	1.32933	1.38433	0.993333	1.115
CEP290	1.08	0.737667	0.709667	0.727333	0.984333	0.963
CEP83	0.454	1.87504	1.27855	0.748101	0.371993	0.290522
CES2	0.6425	1.06367	1.335	1.812	3.228	1.94633
CETN2	0.901	2.13733	1.448	2.806	1.352	1.50033
CETN3	0.981	1.21867	0.971	1.202	0.856	0.948667
CFDP1	0.841	1.826	0.913333	1.30667	1.136	0.782
CFL1	1.0325	1.388	0.859333	1.41367	1.69733	1.30133
CFL2	1.1385	1.31333	1.24767	2.08667	2.44567	2.89167
CGGBP1	1.2305	1.44106	1.18408	1.2907	1.42197	1.36385
CGN	0.898	1.009	0.834	0.398	0.262667	0.297
CGNL1	0.604	0.526667	0.532333	0.411333	0.448667	0.421333
CHAF1A	0.56	1.506	0.843	0.999333	0.585667	0.367667
CHAF1B	1.0615	0.876667	0.835667	0.606667	0.457667	0.379333
CHAMP1	0.8435	2.04867	1.33633	1.085	0.803667	0.763333
CHCHD3	0.7485	1.38333	0.884	1.19133	0.983667	0.835333
CHD1L	1.044	0.949333	0.977667	0.858333	0.576667	0.619
CHD4	0.895	0.970333	1.21267	1.01033	0.686667	0.647333
CHDH	0.6685	1.21614	1.17731	1.37661	1.47557	1.78168
CHEK2	1.1425	0.665667	0.550333	0.509667	0.448333	0.323333
CHERP	1.057	1.28967	0.996667	0.828	0.747	0.606667
CHID1	0.8745	0.967667	1.02533	1.14833	1.069	1.16667
CHM	0.9575	0.673	0.660667	0.733667	0.712667	0.521
CHMP1A	0.9865	1.31633	0.989333	1.426	1.49967	1.482
CHMP1B	1.076	1.11767	1.015	1.18533	1.16567	1.19467
CHMP2A	1.0255	0.861	0.977667	1.04533	1.43033	1.582
CHMP2B	0.925	0.994	0.790667	0.843667	1.022	1.04333
CHMP4A	1.257	1.17625	0.895154	1.02086	1.11054	1.05666
CHMP4B	1.0335	1.16767	0.981	1.297	1.376	1.222
CHMP6	0.936	1.05233	1.20367	1.51367	1.66133	1.73567
CHN1	1.098	0.940415	0.938307	1.546	1.29318	1.5824
CHORDC1	1.1585	0.804333	0.911333	0.880667	0.741	0.901333
CHP1	0.835	1.347	1.24	1.337	1.18033	1.07033
CHPF	1.0115	0.706827	0.927767	0.820748	0.863955	1.30318
CHRAC1	1.328	0.722982	0.89132	1.00007	0.533506	0.54115
CHSY1	0.752	0.554667	0.763333	0.706	0.647	0.404
CHTF8	1.199	1.62767	1.193	1.343	1.45867	1.078
CIAO1	0.977	1.203	0.824333	0.987667	1.06333	0.726667
CIAPIN1	1.0685	1.389	0.894667	1.246	1.00767	0.668667
CIC	1.0095	1.954	0.874333	1.14367	2.035	2.03667
CIRBP	0.9475	2.78367	1.35033	2.29767	2.93867	1.57967
CISD1	0.8445	0.872333	1.20933	0.955667	1.02967	1.45233
CISD2	0.8715	0.975333	1.201	1.19333	1.01367	1.228
CKAP4	0.8785	1.285	1.61433	1.893	1.62933	1.45133
CKAP5	1.0485	0.752667	0.868667	0.876	1.112	1.18967
CKB	1.134	1.02767	1.06133	1.93067	1.83	2.594
CKMT1B	0.92	0.757667	0.525333	0.485	0.588	0.551667
CKS1B	1.3145	0.908667	0.775667	0.845	0.315333	0.259667
CLASP1	1.076	1.09633	1.11567	1.466	1.452	1.45033
CLASP2	1.018	0.976667	0.976667	1.20867	1.81467	2.04067
CLASRP	0.613	1.12545	0.971198	3.55427	1.80309	0.761352
CLCC1	0.9375	0.892333	1.1	1.25967	1.61433	1.68
CLCN5	1.1085	0.916994	1.30042	1.0977	1.28818	1.79282
CLDN6	0.6	0.378	0.418333	0.147667	0.1	0.0893333
CLGN	1.244	1.61045	1.67154	2.97522	2.18248	2.51818
CLIC1	1.3275	0.747	0.837	1.12433	1.18267	1.09067
CLIC4	1.1315	0.708	0.835333	0.759667	0.778333	0.727333
CLIC6	0.893	1.133	2.16533	0.827	0.661	0.279333
CLINT1	1.0555	0.921667	0.870333	0.939333	0.943667	0.914333
CLIP1	1.1475	1.48933	1.34033	1.296	1.22333	1.34167
CLIP2	1.0915	1.035	0.95	1.23767	1.85533	2.35667
CLNS1A	1.0325	0.871333	0.746333	0.767	0.576667	0.637333
CLPB	0.8515	1.266	0.992667	0.978667	1.04267	1.02233
CLPP	0.912	1.17933	1.14833	1.05867	1.05567	1.096
CLPTM1	1.0985	0.757667	0.933	1.02133	1.12833	1.278
CLPX	1.107	0.934667	1	0.863333	0.870333	0.956
CLTA	0.915	1.507	0.962333	1.11333	0.864667	0.817333
CLTC	1.013	0.681	0.843	0.723667	0.932	1.06767
CLU	0.8485	1.742	1.768	1.60533	2.81167	3.80667
CLUAP1	1.1165	1.06468	1.30082	1.42307	1.29445	1.89767
CLUH	1.262	0.622	0.807	0.684	0.709333	0.777667
CLYBL	0.8165	1.00733	0.923	0.779333	0.640667	0.730667
CMAS	0.9665	0.83	0.875333	0.716667	0.920333	0.784667
CMBL	1.189	1.127	1.341	1.31933	3.33667	4.166
CMSS1	0.928	0.667	1.05033	0.654333	0.467333	0.574
CMTM6	1.0565	0.938	1.03567	0.868667	1.033	1.081
CMTR1	1.0245	0.898	1.07467	0.942333	0.919	1.02267
CNBP	0.8175	1.875	0.962	0.91	0.514333	0.360667
CNDP2	1.2305	0.901	0.932	1.04533	1.21967	1.45867
CNN2	1.166	1.10433	0.722	0.655667	0.445	0.378
CNN3	1.019	2.33567	1.40833	1.60533	1.561	1.30667
CNNM3	0.8125	1.02067	1.1	0.926333	0.862333	1.04033
CNOT1	1.145	0.74	1.01567	0.844	0.773	0.930667
CNOT10	0.937	0.790333	0.74	0.736667	0.885667	0.831
CNOT2	0.996	1.27767	1.28967	1.24967	0.977	0.982667
CNOT3	1.1025	0.954333	0.904667	0.873333	0.825333	0.868
CNOT9	1.1605	0.761333	1.05733	0.979333	0.803333	0.990333
CNP	0.9325	1.20167	1.39267	1.07267	1.847	2.60333
CNPY2	0.656	1.53133	1.112	1.09833	0.626333	0.492
CNPY3	0.734	1.34533	0.955667	0.946333	0.892333	0.678667
CNTN1	0.983	1.052	1.095	1.243	3.108	4.37133
CNTROB	0.7245	1.59133	1.03367	0.956	1.14333	0.781333
COA7	0.885	1.10467	0.820667	0.682333	0.576667	0.606667
COASY	1.166	0.853	1.288	0.998	1.50733	2.05567
COG1	1.033	0.923667	1.15933	0.946667	1.10233	1.23067
COG3	0.966	1.122	1.148	1.137	1.27533	1.065
COG5	0.901	1.005	1.149	1.367	1.07233	1.079
COG6	1.029	0.982333	1.13567	0.983667	1.213	1.33133
COG7	1.1005	0.936667	1.104	0.983	1.18233	1.22767
COIL	0.9695	1.03233	1.24567	0.75	0.622333	0.663
COL12A1	0.923	1.00433	0.994333	1.16433	2.91767	3.64333
COL14A1	0.9605	1.08567	1.57067	1.853	1.47033	2.84333
COL18A1	0.6055	1.19767	1.36067	1.39033	0.83	0.814667
COL1A1	0.8385	1.53	1.57533	1.61833	3.07833	2.72267
COL1A2	0.7055	2.269	1.88067	2.07433	2.36467	3.18967
COL26A1	1.027	2.7492	1.63715	1.71233	1.01714	0.80589
COL2A1	0.853	8.37467	6.79133	3.99267	1.69767	0.991
COL3A1	0.917	1.22233	1.10467	1.49967	2.688	1.541
COL4A2	0.844	1.88233	1.51867	1.497	1.34867	0.944667
COL4A3BP	1.154	0.895667	0.724	0.789	0.811	0.646667
COL5A1	0.77	1.418	1.54533	1.78467	2.47767	2.42233
COL5A2	1.033	1.55467	2.09867	2.61867	3.00667	4.69467
COL6A1	0.9915	1.08267	0.970333	1.19667	4.046	3.59167
COL6A2	0.9405	0.956667	1.04767	1.13733	3.01767	3.65267
COL6A3	1.0545	0.986	1.06167	1.141	4.16633	4.74033
COL8A1	1.1895	0.939	1.03167	2.12467	3.88533	6.22333
COLGALT1	0.944	1.123	1.14833	1.415	1.05867	0.957667
COMMD3	1.034	1.08433	1.412	1.308	1.40167	2.184
COMT	1.2145	0.742	1.21133	1.175	1.38	2.365
COPA	1.1895	0.743667	0.956667	0.881333	0.928667	0.968
COPB1	1.154	0.772667	0.978667	0.917333	0.970667	0.98
COPB2	1.0975	0.806	0.954333	0.915667	1.009	0.960333
COPE	1.3095	0.967333	1.22267	1.30033	1.142	1.23867
COPG1	1.174	0.689667	0.947	0.931333	1.275	1.167
COPG2	1.1815	0.809333	0.974333	0.977667	0.843333	1.04367
COPS2	1.104	0.906667	0.989	1.09833	1.20367	1.30067
COPS3	1.138	0.828333	0.965	1.185	1.30533	1.36467
COPS4	1.1345	1.071	1.078	1.286	1.35533	1.33
COPS5	1.0775	1.02267	1.13	1.32833	1.22067	1.921
COPS6	1.1795	0.885333	1.104	1.201	1.16767	1.32367
COPS7A	1.0555	0.948	0.967	1.121	1.50333	1.70667
COPS7B	1.093	1.189	1.119	1.26033	1.15567	1.193
COPS8	1.2345	0.937667	0.931	0.963333	1.037	1.24233
COQ7	0.842	0.845333	0.879667	0.974	0.789	0.921333
CORO1A	1.131	0.930183	0.887884	1.33353	1.74478	1.7816
CORO1B	1.1655	0.946333	0.83	0.836333	1.06667	1.14
CORO1C	1.0425	1.582	1.25333	1.20667	1.76633	1.76233
CORO2B	0.9745	0.962333	1.03167	1.25133	2.68767	3.68
CORO7	1.208	1.05333	0.995	1.36433	2.101	2.26867
COTL1	1.209	1.30567	1.164	1.818	1.03767	0.923333
COX4I1	0.895	0.712	0.856333	0.995333	0.694667	0.889333
COX5A	0.896	1.379	1.104	1.70833	0.689333	0.93
COX5B	0.8375	1.03367	0.873333	0.841	0.797	0.941667
COX6C	0.9415	0.695	0.928333	0.87	0.875	0.859
COX7A2	0.95	0.893333	0.919667	0.887333	0.724667	0.784333
COX7B	0.8905	0.704333	0.842333	0.862	0.644667	0.672667
COX7C	0.7745	0.884667	0.886	0.703667	0.522667	0.611667
CPD	1.031	0.987	1.09767	0.984667	1.24633	1.088
CPE	0.9485	1.26196	1.4683	2.06524	2.55147	2.80228
CPNE1	1.089	1.24867	1.427	1.45033	1.63633	1.62233
CPNE2	0.9595	1.01167	1.064	1.57333	2.217	2.65833
CPNE3	1.0575	0.999	1.23	1.305	1.53667	1.74567
CPOX	1.074	1.27667	1.26767	0.945667	0.797333	0.9
CPSF1	0.9845	0.691	0.817	0.616667	0.467667	0.492
CPSF2	1.062	0.889667	0.943333	0.841	0.723667	0.633667
CPSF3	1.015	0.722333	0.957333	0.722	0.579	0.653333
CPSF4	0.875	1.43	1.186	0.992667	0.839667	0.667667
CPSF6	0.889	1.14567	1.10067	0.979667	0.823	0.734333
CPSF7	1.028	1.48533	1.34667	1.368	1.084	0.97
CPT1A	1.041	0.433667	0.524667	0.438	0.831333	0.814333
CPT2	0.821	1.28233	1.05233	0.905667	1.00233	1.26433
CPVL	0.9435	1.52	1.299	1.056	0.643667	0.846
CPXM1	1.1105	1.56803	2.00121	2.81737	2.96956	3.33207
CRABP1	1.191	3.31767	2.568	2.16967	0.926	1.082
CRABP2	1.0005	2.54267	2.826	2.13833	0.865	0.728667
CRAT	0.9485	1.14933	1.19867	1.261	2.35767	3.229
CRELD1	0.9555	0.952667	1.32167	1.47233	1.92967	2.14333
CRIP2	1.0195	1.03933	1.23533	1.812	5.297	6.50367
CRK	1.1535	1.16867	1.12633	1.35433	1.663	1.344
CRKL	1.1775	1.349	1.25	1.229	1.47033	1.478
CRLF3	1.2275	0.920333	0.871667	0.809	0.810333	0.647333
CRMP1	1.0285	0.918667	0.902333	1.835	4.395	4.84867
CRNKL1	1.0135	0.741	1.088	1.03567	0.784333	0.846333
CROCC	0.7615	1.24333	0.86	1.082	0.743	0.738667
CRTAP	0.9655	0.854667	1.04867	0.969667	0.883333	0.886
CRYAB	1.135	1.004	1.248	1.184	5.71233	9.68667
CRYL1	1.173	1.01633	1.21767	1.53767	3.267	6.11233
CRYZ	1.05	1.32767	1.48533	1.443	1.34867	2.049
CS	0.967	1.002	1.37667	1.02	1.32833	1.61733
CSDE1	1.2605	0.675	0.660667	0.725	0.598333	0.615
CSE1L	1.187	0.644333	0.819667	0.759	0.636667	0.744333
CSK	1.1255	0.994333	1.09733	1.58267	1.45533	1.652
CSNK1A1	1.18	0.897667	1.164	0.979667	0.846	1.04767
CSNK1D	1.114	1.60833	0.986333	1.052	1.104	1.11567
CSNK1E	0.792	1.64233	0.898667	1.42267	1.39167	1.242
CSNK2A2	1.056	0.868	1.06867	1.10933	0.936333	1.002
CSNK2B	1.103	0.957333	1.18433	1.411	0.786333	0.856667
CSRP1	1.3445	1.15167	1.179	0.651333	1.419	1.704
CSRP2	0.813	2.53333	1.165	1.00167	0.976667	0.979
CSTF1	0.998	1.268	0.999	0.762667	0.778333	0.805667
CSTF2	1.0145	1.46333	1.01967	0.941667	0.864667	0.788
CSTF2T	0.833	1.65633	1.126	1.12167	0.907	0.892667
CSTF3	0.825	0.924667	0.980333	0.726667	0.764667	0.614333
CTBP1	1.098	1.50633	1.458	1.37233	1.409	1.373
CTBP2	1.0115	0.82	0.807667	0.935667	0.621	0.535333
CTCF	0.872	1.472	1.26733	0.922	0.646	0.764333
CTDP1	1.1075	0.995333	0.926333	1.03433	0.944667	0.850667
CTDSPL2	0.816	1.11733	1.45867	0.988667	0.623667	0.779333
CTGF	0.648	0.929667	0.897667	1.44767	0.798333	0.601667
CTIF	0.8595	0.929592	0.822769	1.42608	2.43633	1.64517
CTNNA1	0.7625	0.946667	1.01033	0.708667	0.763667	0.84
CTNNA2	0.8305	1.47333	1.63833	1.39067	2.00033	2.86933
CTNNB1	0.8835	0.841	1.05633	0.802333	1.02133	1.394
CTNNBL1	0.985	0.859333	1.27733	0.967333	0.784333	0.814667
CTNND1	0.866	1.447	1.22433	0.872667	0.912333	0.863667
CTNND2	0.8715	2.302	1.71533	1.96267	3.707	4.762
CTPS1	1.229	0.904	0.943667	1.04833	0.762	0.722333
CTPS2	1.1715	0.891	0.978333	1.039	0.950333	1.18133
CTSB	0.8385	2.644	2.57733	1.65733	2.11433	4.73567
CTSC	0.7355	1.39867	1.257	0.795333	0.665667	0.720333
CTSD	0.802	1.332	1.01	0.691	0.806333	0.928667
CTSZ	0.781	1.508	1.50733	1.03133	0.755667	0.769
CTTN	1.109	1.19833	0.764667	0.799	0.955333	0.769333
CTTNBP2NL	1.0685	1.21233	0.958333	1.08567	0.947667	1.05
CTU1	1.403	0.835948	0.869633	1.03467	1.15426	1.99643
CTU2	1.1165	0.797667	0.629667	0.982333	1.087	1.11633
CUL1	1.1425	0.725	0.854667	0.919333	0.820333	0.87
CUL2	1.042	0.876667	1.02367	0.948	1.171	1.019
CUL3	1.172	0.810667	1.136	1.057	1.11967	1.236
CUL4A	0.9485	0.645333	0.639667	0.693333	0.741333	0.664333
CUL4B	1.02	0.850667	0.900333	1.11133	1.34733	1.133
CUL5	1.076	0.918	1.24033	1.59367	1.91367	2.617
CUL7	1.009	0.970667	1.23167	1.23933	1.849	2.207
CUX1	0.704	1.15167	0.903667	1.12533	0.873667	0.708333
CWC15	0.892	2.156	1.231	1.354	1.15567	0.738
CWC27	0.88	1.76133	0.890667	0.934667	0.621333	0.582
CWF19L1	1.3275	0.865333	1.12133	0.926667	0.727333	1.303
CXADR	0.7775	1.10933	0.917667	1.10233	0.965333	0.976333
CYB5A	0.7695	1.66067	1.22033	1.15333	0.465667	0.605
CYB5B	0.8665	1.396	1.272	2.16667	1.54633	1.15167
CYB5R1	0.9745	0.908	1.15267	1.082	1.64333	2.81933
CYB5R2	1.294	1.024	0.904	1.181	0.549333	0.566667
CYB5R3	0.934	1.132	1.22633	1.18167	1.71733	2.10767
CYC1	0.9465	0.797	1.04	1.00367	0.815333	1.14767
CYCS	0.967	1.01133	0.785667	0.657	0.704	0.850667
CYFIP1	1.028	0.911333	1.066	1	1.25433	1.545
CYFIP2	0.916	0.874	0.933333	1.07933	1.45767	1.84467
CYP2S1	0.728	0.371333	0.410667	0.274667	0.196667	0.203
CYP51A1	1.1645	0.640333	0.865667	1.053	0.722667	0.907333
CYR61	0.562	0.642333	1.23933	1.15733	0.723	0.674333
CYTH1	1.152	0.874667	1.111	1.08467	1.24267	1.59633
D2HGDH	0.9945	1.07433	1.262	1.095	1.738	2.61767
DAAM1	0.669	0.956333	0.897667	1.406	1.44167	1.296
DAD1	0.8305	0.829667	1.00867	1.10867	0.770667	0.668
DAG1	1.0585	1.001	1.12733	1.098	1.24267	1.424
DAP3	1.014	0.957	1.039	0.757	0.633333	0.633667
DARS	1.0775	0.84	0.924	0.825333	0.829	0.893333
DARS2	0.919	0.814667	0.924667	0.612667	0.649667	0.910667
DBN1	0.856	1.30267	0.941	1.30067	1.16967	1.167
DBNL	1.0715	1.32433	1.17933	1.54767	2.06033	1.91833
DBT	0.8185	1.117	0.998667	0.856667	0.947667	1.08133
DCAF1	1.044	0.923667	1.03333	0.997	0.933	1.09233
DCAF13	0.8915	0.790667	0.738	0.613333	0.467667	0.465667
DCAF7	1.0735	1.76033	1.84333	1.49933	1.14467	1.10233
DCAKD	0.9465	0.890667	1.17067	0.876333	0.982	1.04567
DCHS1	0.9725	1.0086	0.971701	3.20658	2.86289	1.61212
DCK	1.12	1.139	1.31067	1.20367	1.156	1.325
DCLK1	1.1205	0.928	1.03967	1.35	2.86633	4.73533
DCLK2	1.1015	1.02833	1.108	1.413	3.29033	5.25433
DCN	1.1065	0.956333	1.319	1.22233	5.13433	5.80367
DCPS	1.0815	1.12567	0.913667	1.04033	0.950667	0.942
DCTD	1.216	1.41033	1.28867	1.05533	1.06233	1.037
DCTN1	0.9775	1.149	1.018	1.68033	2.32667	2.418
DCTN2	0.9825	1.42533	1.13167	1.54667	2.094	2.21967
DCTN3	1.022	1.21933	1.147	1.51567	1.968	2.343
DCTN4	1.1065	1.263	1.28533	1.62633	1.69333	1.98033
DCTN5	1.428	1.42367	1.094	1.405	1.42967	1.77833
DCTN6	1.173	1.75033	1.21167	1.726	2.74533	2.57567
DCTPP1	1.1415	0.992667	0.863667	1.10933	0.582	0.520333
DCX	1.039	1.03733	1.10133	2.31533	4.71433	4.726
DCXR	1.0265	1.08233	1.33067	1.10867	1.18267	1.26133
DDA1	1.1685	1.526	1.11367	1.06767	1.08733	1.01867
DDAH1	1.034	1.11533	0.96	1.15967	2.65533	4.13133
DDAH2	0.998	1.778	1.43	2.76833	3.1	3.12133
DDB1	0.989	0.951	1.03933	0.870667	0.823	0.773
DDB2	0.86	1.36733	2.02167	1.202	1.08733	0.956333
DDI2	1.094	0.970333	0.959	1.02167	0.625333	0.492667
DDOST	0.937	0.805667	1.24667	1.205	0.921	1.11667
DDR1	1.0055	0.817333	0.957667	1.129	1.37333	1.32067
DDRGK1	0.854	1.14667	1.20433	1.233	1.47867	1.19333
DDT	1.2145	0.863	0.710667	0.773	1.201	1.31567
DDX1	1.0195	1.08333	0.946667	0.94	1.04567	1.058
DDX17	0.9095	1.38667	0.982333	0.916	0.757667	0.728
DDX18	0.7885	0.677	0.842	0.599	0.401	0.389333
DDX19A	1.1135	0.876	0.865	0.881	0.952667	0.936
DDX21	0.9695	0.522333	0.585333	0.457333	0.383667	0.368
DDX23	1.04	1.357	1.22967	0.960667	1.08	0.911
DDX24	0.8105	0.814667	0.891333	0.737667	0.779667	0.729
DDX27	0.893	0.802667	0.918333	0.675333	0.495667	0.5
DDX39A	1.0155	0.708667	0.747	0.743333	0.539333	0.572667
DDX39B	0.96	0.832	1.008	0.902333	0.853333	0.926
DDX3X	1.132	1.03833	0.934667	0.937	0.766	0.64
DDX3Y	0.9785	1.34443	0.906299	1.37588	1.33557	1.03475
DDX41	1.0315	1.00433	1.094	0.834667	0.777333	0.821333
DDX42	1.0985	1.043	1.04733	0.935667	0.768333	0.757667
DDX46	1.049	0.711	0.75	0.537667	0.568333	0.573333
DDX47	0.811	0.8	1.10267	0.597667	0.472333	0.526667
DDX5	1.082	1.13867	1.02067	0.955667	0.674667	0.632333
DDX50	0.7705	1.19933	1.01233	0.713667	0.569333	0.493667
DDX52	0.8485	0.693667	0.973667	0.405667	0.342	0.329667
DDX54	0.8895	0.809	1.208	0.715333	0.53	0.567
DDX56	0.8795	0.753	0.907667	0.667333	0.543	0.535333
DDX6	1.1265	0.765667	0.874333	0.862333	0.921	1.09533
DECR1	1.0105	0.996	1.04167	1.213	1.69367	2.389
DEK	0.9975	1.172	1.199	1.18333	0.979667	0.694
DENR	1.145	1.25333	0.959667	1.011	1.208	1.04033
DERA	1.195	0.966667	1.262	1.307	1.12633	1.515
DERL1	1.33	0.718	1.367	1.36267	1.02333	1.146
DES	0.7425	0.933178	0.972525	0.876344	1.89974	3.5358
DFFA	1.059	1.34033	1.026	0.994	0.952	0.836667
DGLUCY	0.736	1.278	0.927	0.849333	1.224	2.306
DHCR24	1.0525	0.534	0.652667	0.744333	0.432333	0.407333
DHCR7	0.835	0.924	1.166	1.211	1.59333	1.46867
DHODH	1.009	0.862333	1.11633	0.856	0.708	0.963667
DHRS4	1.0055	1.078	1.073	0.989	1.03667	1.11467
DHRS7	1.041	0.955333	1.35	1.06767	1.374	1.91267
DHRS7B	0.746	0.881667	0.870667	0.848333	0.943333	1.21467
DHTKD1	0.756	1.04133	1.30833	0.480333	0.605333	0.900667
DHX15	0.996	0.707667	0.836667	0.747333	0.683667	0.722
DHX16	1.133	0.796333	0.97	0.889667	0.839333	0.899667
DHX30	1.0745	0.91	1.17967	1.01167	0.909	1.08933
DHX36	1.2655	0.732	0.834	0.767667	0.741667	0.807
DHX38	0.8415	0.975	1.035	0.898	1.06467	0.886
DHX9	0.9015	0.821	0.961333	0.799667	0.694667	0.722
DIABLO	0.8515	1.12167	1.47	1.28433	0.93	1.08533
DIAPH1	1.2615	0.763333	0.905	0.812	0.721667	0.771
DICER1	1.1695	0.768333	1.02467	1.25867	0.848333	0.914
DIDO1	1.0245	1.30133	1.11467	1.185	0.935333	0.858333
DIP2B	1.1315	0.933694	1.10056	1.38838	1.41008	1.96738
DIS3	1.1695	0.773667	0.963667	0.763	0.751	0.796667
DIS3L2	1.359	0.779667	1.13967	1.42467	1.324	1.74733
DKC1	0.797	0.767333	0.933333	0.757	0.598333	0.588333
DLAT	0.896	1.13367	1.03767	0.888333	1.03967	1.28067
DLD	0.735	1.54033	0.982333	0.921667	0.907333	0.85
DLG1	0.8825	1.47867	1.15467	1.29367	1.104	1.03
DLG3	0.867	1.91133	1.01867	1.06	1.062	0.811333
DLGAP4	1.1425	1.76967	1.34467	1.90533	2.448	2.30233
DLK1	0.4985	4.95967	3.04333	3.55267	1.12767	1.171
DLST	0.841	1.39733	1.167	1.15967	1.14633	1.28233
DNAAF2	0.707	2.05406	0.968685	1.55448	1.76347	0.903985
DNAAF5	1.271	0.702333	0.866333	0.739333	0.797667	0.999
DNAJA1	1.026	1.038	0.965	1.07467	0.846333	0.846667
DNAJA2	0.9605	0.927667	0.869333	1.087	0.880333	0.798333
DNAJB1	1.092	1.205	1.14167	1.067	1.06733	1.12633
DNAJB11	0.862	1.34767	1.03033	1.274	1.272	0.957
DNAJB12	0.9655	0.966667	0.818	0.938333	0.829	0.792667
DNAJB2	0.9675	1.53667	1.22633	1.84567	4.184	4.05767
DNAJB4	1.0535	1.196	1.35667	1.08867	1.858	2.29967
DNAJB6	0.753	0.720333	0.623333	0.792	0.56	0.600333
DNAJC1	0.9485	1.08	1.19867	0.963	1.08167	0.997667
DNAJC10	0.9325	0.989	1.04533	1.09033	1.01033	0.966667
DNAJC11	0.703	0.829	0.927333	0.91	0.911667	0.856
DNAJC13	1.1365	0.836333	1.029	1.02633	1.22867	1.55833
DNAJC17	1.0745	1.526	0.723667	1.02	1.02467	0.417333
DNAJC19	0.85	0.950667	0.863333	0.805667	0.771667	0.655667
DNAJC3	0.939	0.972333	0.949	1.07067	1.116	1.176
DNAJC7	1.192	0.826333	0.797667	0.9	0.677667	0.615333
DNAJC8	1.003	1.33567	0.980333	1.006	0.855333	0.711333
DNAJC9	1.0535	1.481	1.11767	1.31967	0.8	0.635667
DNASE2	0.712	1.14833	0.705	0.639	0.809	0.935333
DNM1	1.174	1.123	1.21033	1.60033	2.83767	2.951
DNM1L	1.204	0.925667	1.06667	1.138	1.17333	1.259
DNM2	1.1225	0.950333	1.19033	1.07267	1.26267	1.63233
DNMT1	1.1405	0.795333	0.950667	0.874667	0.658333	0.635333
DNMT3A	0.7005	0.568	0.477	0.358	0.343333	0.333
DNMT3B	0.7205	0.216333	0.184667	0.152667	0.138	0.156667
DNPH1	1.058	1.52267	1.24033	1.15533	1.93633	2.093
DNTTIP1	0.583	1.45933	1.05067	0.943	0.918333	0.977667
DNTTIP2	0.732	1.07433	0.767333	0.618333	0.455333	0.409667
DOCK1	1.048	0.813795	1.14137	1.2635	1.17472	1.50641
DOCK7	0.9895	0.887333	1.06267	1.08233	1.31733	1.57933
DOT1L	0.426	1.29101	0.623181	0.728746	0.795378	0.383621
DPAGT1	0.7735	0.661667	0.935667	0.859333	0.798333	0.720667
DPCD	0.959	1.35033	1.18433	1.46033	1.42567	1.41633
DPF2	0.7625	1.8046	1.19986	1.04283	0.673673	0.683341
DPH2	0.7855	1.12633	0.44	0.518333	0.802	0.467667
DPM1	0.9515	0.905	1.119	1.14233	0.803333	0.922667
DPP10	0.896	0.809	0.95	1.216	1.63767	2.648
DPP3	1.297	0.699	0.865667	1.03733	1.11033	1.222
DPP7	1.004	1.287	1.21867	1.434	2.40133	3.16067
DPPA4	0.848	0.724	0.524333	0.508667	0.335	0.339
DPY19L3	0.766	1.13167	1.10133	1.31433	1.028	1.23233
DPYSL2	1.141	1.02133	0.987667	1.383	2.185	2.80733
DPYSL3	1.1045	1.20433	0.953667	1.16667	2.70067	3.21533
DPYSL4	1.147	1.09533	1.083	2.74233	2.89533	3.21067
DPYSL5	0.984	1.54233	1.47767	2.94067	2.89467	2.75433
DR1	1.0435	1.369	1.04967	1.24933	1.1	0.928333
DRAP1	1.086	0.958667	1.06133	1.303	1.185	1.08333
DRG1	1.233	0.666333	0.841333	0.822667	0.592	0.732667
DRG2	1.1885	0.771333	0.918333	0.943333	0.969667	1.09367
DSG2	0.713	1.08067	1.12567	0.465333	0.455333	0.418
DSP	0.87	1.12667	1.872	0.695333	0.551333	0.532
DST	1.013	0.819667	0.847	0.943667	1.671	1.97733
DSTN	1.119	1.099	1.03933	1.11367	1.69533	1.35867
DTD1	0.94	1.40833	0.778	1.51633	2.205	1.508
DTL	1.0525	1.29067	0.461	0.495	0.123333	0.057
DTYMK	1.096	1.021	0.956333	1.09133	1.09367	1.144
DUS2	1.018	0.96172	0.790792	0.831174	0.977435	0.873034
DUT	1.195	0.840333	0.500667	0.619	0.441667	0.391667
DVL2	1.077	1.222	1.183	1.317	1.11533	0.889667
DYNC1H1	1.0985	0.775333	0.947333	1.052	1.55233	1.91133
DYNC1I2	1.0175	1.18567	0.934667	1.364	1.90967	1.96733
DYNC1LI1	1.1035	0.867333	1.06033	1.18333	1.185	1.30167
DYNC1LI2	1.0375	1.08133	1.19	1.452	2.34533	2.97333
DYNC2H1	1.1995	1.064	0.766667	0.931	1.00333	1.349
DYNLL1	1.0085	0.595	0.775333	0.704	0.814667	0.589333
DYNLL2	0.9585	1.43433	1.71533	1.60133	1.766	1.27333
EARS2	0.7925	0.948	0.931667	0.558667	0.580667	0.582333
EBNA1BP2	0.838	0.990667	0.896	0.924667	0.612333	0.568
ECH1	0.759	1.28967	0.991667	1.04533	1.091	1.13833
ECHS1	0.769	1.494	1.12733	1.02967	1.05367	1.088
ECI1	0.8985	1.245	1.092	1.104	0.866	1.056
ECM29	1.3545	0.391	0.45	0.436	0.465667	0.550333
EDC3	0.9355	1.347	1.03033	1.13667	1.11933	0.846667
EDC4	0.9785	1.024	0.904333	1.17433	1.08067	1.11633
EDF1	1.1805	1.19567	0.788667	1.06133	0.929333	0.81
EDIL3	0.918	0.836	1.21067	1.05167	1.16767	1.393
EEA1	0.995	1.40333	1.30267	1.09933	1.73967	2.19033
EED	0.9455	1.01	1.12233	0.755667	0.529667	0.557667
EEF1A1	1.201	0.758333	0.688333	0.718333	0.753667	0.635667
EEF1A2	0.949	0.737	0.708667	0.948333	3.37733	1.93867
EEF1B2	1.2245	1.24833	0.934667	1.06933	0.828667	0.795667
EEF1D	1.1415	1.14933	0.997667	1.23167	1.096	0.960667
EEF1E1	1.0465	0.755333	0.927	0.844333	0.789333	0.745667
EEF1G	1.1945	0.728333	0.95	0.914	0.987333	0.944
EEF2	1.2695	0.733333	0.797667	0.698	0.742667	0.806333
EEFSEC	1.233	1.20272	0.843141	1.58822	1.45455	0.977746
EFHD2	1.1525	1.043	1.02833	1.31533	1.817	1.36833
EFNB3	1.122	1.029	1.142	1.17767	2.54167	3.42667
EFTUD2	0.9505	0.811333	1.07167	0.907	0.777667	0.797
EHBP1	0.875	1.39267	0.821667	1.57567	2.45733	1.267
EHD1	1.0055	0.956667	1.45333	1.67667	1.857	2.695
EHD2	1.0305	0.682	0.83	0.98	3.20967	3.95933
EHD4	1.055	0.728333	0.908	0.768	1.09733	1.07967
EHMT1	0.917	1.553	1.299	1.009	0.834667	0.764333
EHMT2	0.889	1.21967	1.07467	1.00667	0.748	0.725333
EI24	0.575	0.980616	0.84571	0.928062	0.985552	0.858097
EIF1AX	1.057	0.989667	0.762667	1.078	0.614333	0.502667
EIF2A	1.296	0.716	0.759333	0.648667	0.666667	0.721
EIF2AK2	1.168	0.907	0.869333	0.915333	0.854667	1.02967
EIF2AK4	1.0675	0.523	0.334	0.540667	0.577	0.412333
EIF2B1	1.154	0.792333	1.38267	0.957333	1.17767	0.896667
EIF2B2	1.1625	0.769123	1.13891	1.2027	0.99439	1.03639
EIF2B3	1.0295	0.942333	1.08933	1.03367	0.878333	1.13533
EIF2B4	1.2	0.839333	0.943667	1.053	0.996333	0.922667
EIF2B5	1.197	0.694333	1.04533	1.04567	0.997	1.16333
EIF2D	1.14	0.978	0.687667	0.716	0.844	0.754667
EIF2S1	1.1005	0.714333	0.832667	0.797667	0.758333	0.83
EIF2S2	1.028	0.795667	0.832	0.759	0.715333	0.691333
EIF2S3	1.2175	0.680667	0.770667	0.737333	0.795333	0.781333
EIF3A	1.144	0.768667	0.880333	0.921	0.802333	0.755
EIF3B	1.2195	0.631	0.788333	0.749	0.686333	0.71
EIF3C	1.1635	0.658	0.868	0.828	0.778667	0.687
EIF3D	1.2285	0.705	0.862333	0.784333	0.697333	0.719
EIF3E	1.1755	0.619667	0.820667	0.793	0.642333	0.751667
EIF3F	1.1085	0.864333	0.897	0.883	0.717333	0.753667
EIF3G	1.1435	1.00333	0.598667	0.787333	0.678	0.521
EIF3H	1.079	0.723667	0.746667	0.848667	0.726333	0.727333
EIF3I	1.108	0.948333	0.76	0.772667	0.686333	0.606333
EIF3J	1.2325	0.745667	0.809	1.088	1.12967	1.08333
EIF3K	1.225	0.621667	0.726333	0.790333	0.686667	0.674667
EIF3L	1.156	0.612667	0.826667	0.787333	0.677	0.801667
EIF3M	1.373	0.693667	0.893	0.928	0.888667	1.12833
EIF4A1	1.24	0.498667	0.716333	0.591333	0.519333	0.534667
EIF4A2	0.9645	0.995	0.954333	0.904333	1.138	1.06333
EIF4A3	0.9595	0.970333	1.07067	0.886333	0.657667	0.661667
EIF4B	1.178	1.42433	1.03467	1.03733	1.09767	0.687667
EIF4E	1.2275	0.829667	0.889	0.85	0.893333	0.987667
EIF4EBP1	0.7735	1.53195	1.06026	1.32117	1.20406	0.640702
EIF4G1	1.223	0.64	0.731667	0.743667	0.798333	0.736
EIF4G2	1.217	0.661333	0.919667	0.868333	0.905667	1.07867
EIF4G3	0.83	1.016	0.959333	1.36367	1.275	1.227
EIF4H	1.193	1.47367	1.02367	1.415	1.19867	1.03667
EIF5	1.257	0.83	0.935	1.22433	0.863	0.97
EIF5A	1.229	0.838667	0.757667	0.644	0.629333	0.675
EIF5B	1.1555	0.693333	0.752333	0.596333	0.935333	0.93
EIF6	1.0705	0.891667	0.812333	0.818667	0.700667	0.688
EIPR1	1.0145	1.066	1.028	1.18733	1.38067	1.49833
ELAC2	1.18	0.848333	0.981667	0.648	0.449667	0.441667
ELAVL1	0.91	1.59	1.18867	0.995333	0.877667	0.892333
ELMO2	1.179	0.89	0.878667	1.152	1.407	2.17233
ELMOD2	1.014	0.909362	1.31746	1.16248	1.12905	1.22169
ELOB	1.11	1.154	0.949667	1.138	1.04267	0.976333
ELOC	1.1455	1.14733	0.972	1.317	1.17033	1.31
ELP1	1.143	0.781667	1	0.809667	0.739	0.784
ELP2	1.095	0.621667	0.711667	0.690667	0.831333	0.694333
ELP3	1.158	0.851667	0.999	1.02433	0.9	1.024
EMC1	0.95	0.714667	0.980333	0.927	0.895	0.926667
EMC10	0.842	1.24867	0.828333	1.14433	0.908333	0.541333
EMC2	0.9125	1.02133	1.069	1.232	0.921	0.979667
EMC3	0.939	0.814333	1.167	1.10233	0.904667	0.920333
EMC4	0.9195	0.868	1.04933	1.10833	0.958333	1.02467
EMC7	0.982	0.888667	0.977	1.073	0.812	0.905667
EMC8	0.9315	1.20267	1.10667	1.18433	1.144	1.03467
EMD	0.7225	0.978667	0.979	1.26333	1.118	1.054
EMG1	0.786	0.657	0.720667	0.43	0.314	0.277333
EML4	1.164	0.932667	0.863667	0.926667	0.748333	0.619333
EMSY	0.8275	1.66867	1.26133	1.364	1.05433	0.868
ENAH	1.1025	1.13833	0.893333	1.08967	1.581	1.48967
ENDOD1	0.8535	1.24633	1.391	2.121	3.75367	4.197
ENO1	1.208	1.34733	1.165	1.21567	1.007	1.24167
ENO2	1.0555	1.26033	1.21533	1.793	4.25233	4.46167
ENO3	1.13	2.711	2.56967	1.72867	1.588	1.94767
ENOPH1	1.125	0.959667	0.882667	0.980333	1.52033	1.24933
ENSA	1.1345	1.68233	0.937667	1.19033	1.13833	0.824667
ENY2	1.042	1.339	0.949667	1.003	0.819333	0.72
EP300	0.9195	0.852333	0.545	0.664667	0.646667	0.350333
EPB41	0.874	1.52133	1.403	1.677	0.788667	0.695667
EPB41L1	0.8215	1.80033	1.62633	1.89433	4.54567	5.13767
EPB41L2	0.7915	1.14133	0.879667	0.949333	1.03967	1.17767
EPB41L3	1.1435	1.05633	1.3	1.47567	4.09333	4.39133
EPB41L5	0.731	1.531	1.00233	1.142	0.976	0.767
EPCAM	0.7075	0.432	0.833	0.345333	0.36	0.331
EPDR1	0.831	1.654	1.59167	1.10667	2.55167	3.58
EPHA2	1.0395	0.931667	1.22633	1.09733	0.918333	0.937667
EPHB2	0.736	1.685	1.373	3.26133	4.28767	4.18533
EPHX1	1.0175	0.504	0.657333	0.571333	0.991667	1.47433
EPHX2	1.0915	1.13489	1.28843	1.2941	1.44325	2.39013
EPM2AIP1	1.038	1.16366	1.25824	1.91996	2.66574	3.18157
EPN1	1.1865	1.15233	1.07567	0.908	1.243	0.865667
EPN2	0.795	1.13	1.04967	0.764	1.234	1.418
EPPK1	1.021	0.737333	0.756667	0.558667	0.88	0.835
EPRS	1.131	0.677667	0.806333	0.642	0.702333	0.733667
EPS15	1.119	0.916	0.720333	0.834667	1.088	1.346
EPS15L1	1.1045	1.225	1.06867	1.40533	1.55133	1.67367
EPS8L2	0.7725	0.898667	0.958	0.646333	0.721333	0.574
ERAP1	0.9065	0.968333	0.958333	1.13	1.09633	1.11633
ERBB2	0.594	0.912	0.954	0.640333	0.656333	0.763667
ERBIN	0.9725	1.43467	1.06033	1.11633	1.57033	1.916
ERC1	1.0125	1.27533	1.156	1.17133	1.853	1.79467
ERGIC1	0.902	0.988	1.15333	1.418	1.59467	1.76667
ERGIC3	0.925	1.029	1.485	1.239	1.091	1.328
ERH	0.8995	1.39033	0.988333	0.962333	0.719	0.703
ERI1	1.064	1.14533	1.126	1.07233	0.853	0.844333
ERI3	1.034	1.1803	1.29277	1.26855	1.69765	1.95978
ERLEC1	0.8995	1.21167	1.16967	1.457	1.41033	1.622
ERLIN1	0.879	1.049	1.21167	1.35433	0.91	0.923
ERLIN2	0.7825	1.117	1.19567	1.41533	1.07233	1.129
ERMP1	0.782	1.27333	1.82	1.209	0.791667	0.93
ERO1A	0.944	1.026	1.20667	1.26167	1.204	1.18233
ERP29	0.891	1.457	1.249	0.895	0.842667	0.923667
ERP44	0.885	1.379	1.13	1.23933	1.008	0.917
ESD	1.251	1.31933	1.4	1.239	1.64233	2.03367
ESPN	0.701	1.33371	1.81642	0.543021	0.382787	0.217668
ESYT1	0.921	0.785	1.03033	0.677667	0.583667	0.75
ESYT2	0.891	0.736333	1.03033	0.782	0.983	1.07567
ETF1	1.3395	0.563333	0.766333	0.664	0.655	0.789667
ETFA	0.7955	1.30967	0.978667	0.679667	1.034	1.34467
ETFB	0.8945	1.108	1.05933	0.919333	1.18233	1.39267
ETHE1	0.779	1.45767	1.07533	0.935	1.473	1.405
EVL	1.031	3	1.64167	4.27133	8.23033	6.43867
EWSR1	0.962	1.58433	1.02167	0.948333	0.881333	0.653
EXD2	0.846	0.882	0.970333	0.722667	1.062	1.19433
EXOC1	1.0565	0.918667	1.12033	1.105	1.31867	1.68667
EXOC2	1.161	0.721	1.07167	1.02033	1.18267	1.58467
EXOC3	1.0775	0.956	1.08833	1.09233	1.35833	1.65567
EXOC4	1.0955	0.769667	0.986667	1.04933	1.313	1.535
EXOC5	1.0905	0.818333	0.998	1.018	1.17833	1.31967
EXOC7	1.122	0.923667	1.05633	0.989333	1.23767	1.49167
EXOC8	1.064	0.882333	1.035	1.17733	1.54033	1.69633
EXOSC10	0.838	0.811	0.874667	0.77	0.502667	0.512
EXOSC3	0.979	0.841667	0.938667	0.583	0.488	0.516667
EXOSC4	0.991	1.041	0.855333	0.910333	0.624333	0.644
EXOSC5	0.971	1.01334	0.847616	0.745817	0.510612	0.545065
EXOSC6	0.913	1.21367	0.969	0.908	0.629667	0.591
EXOSC9	0.8365	0.867667	0.854667	0.768	0.575333	0.498333
EXTL3	1.0065	0.828	1.01133	1.03067	0.77	0.926333
EZR	1.1925	0.63	0.678333	0.632	0.839333	1.16133
F11R	0.699	0.786	0.823333	0.546667	0.371333	0.333667
FABP5	1.243	0.817667	0.741333	0.796667	1.46533	1.312
FABP7	1.1005	1.09233	1.25967	1.719	6.85833	6.21433
FADD	1.212	0.758987	0.88923	0.860359	0.790789	1.33479
FADS1	1.087	0.981333	1.27533	1.18767	1.139	1.273
FADS2	1.105	0.596667	0.989333	0.736333	0.696333	0.941333
FAF1	1.1795	0.740667	0.834667	0.885333	0.834	0.895
FAF2	0.6135	1.01733	0.978333	0.952	1.365	1.018
FAH	1.5545	1.24167	1.222	1.20867	1.26	1.59667
FAHD1	0.874	1.50671	1.1825	1.27772	1.60645	1.50504
FAHD2A	0.9135	1.381	1.08133	0.944	1.079	1.14767
FAM107B	1.057	1.3927	1.01442	1.09504	1.41932	1.05799
FAM114A1	1.067	1.03467	1.361	1.118	1.40633	1.51233
FAM114A2	1.0985	1.268	1.111	1.47433	1.44133	1.22533
FAM118B	1.143	0.866667	0.847333	0.799	0.69	0.927667
FAM120A	1.1745	0.706657	0.860028	0.86951	1.28287	1.45263
FAM120B	1.011	1.22967	1.33433	1.45067	2.183	2.251
FAM129B	1.101	0.789	1.006	0.866667	2.079	2.64233
FAM136A	0.792	1.707	0.893667	0.798667	0.650667	0.675667
FAM160B1	1.137	0.861333	1.06633	0.912667	1.18433	1.48533
FAM162A	0.6515	0.655667	1.00133	0.88	0.684667	1.13067
FAM168A	1.06	2.36786	1.31295	2.42816	2.35696	1.6569
FAM169A	0.495	0.611333	0.82	1.01533	1.15167	1.18433
FAM177A1	0.961	0.974684	1.02502	1.0373	1.16014	1.28943
FAM208A	0.9295	1.17467	1.07267	0.894	0.952333	0.767333
FAM20B	0.963	1.13233	1.52333	1.35	0.86	0.99
FAM213A	0.904	1.36333	1.691	2.09333	1.99467	2.16567
FAM241B	0.968	0.803667	1.37567	1.34567	1.18033	1.62433
FAM3C	0.914	0.707	0.808333	0.772	0.733333	0.742667
FAM49A	1.1295	0.752667	1.16867	1.151	2.11733	2.22267
FAM49B	1.1255	1.10733	1.186	1.26667	1.93433	2.09767
FAM50A	1.1655	1.443	1.48767	1.28667	1.01767	0.886
FAM57B	0.742	0.968819	0.705225	1.02454	1.23376	1.13325
FAM91A1	0.9965	0.852	1.21167	1.02667	1.478	2.095
FAM96B	1.213	0.937333	0.896667	0.926667	0.862	0.790333
FAM98B	1.155	1.127	1.27333	1.10567	1.12033	1.06133
FARP1	0.923	1.12033	1.186	1.018	2.064	2.86267
FARSA	1.176	0.896667	0.987	0.928333	1.00167	1.004
FARSB	1.142	0.843	0.882667	0.783333	0.984	1.20233
FASN	1.313	0.702	0.957	0.950333	0.858667	0.947
FASTKD5	0.9535	0.682333	0.96	0.479667	0.470333	0.577667
FAT1	0.3675	1.48	1.11233	1.21967	1.409	0.736667
FAU	1.307	0.788	0.761667	0.976667	0.663333	0.613
FBL	0.8765	1.03	1.01033	0.790333	0.626333	0.647333
FBLN1	0.761	1.38767	1.474	1.78833	1.28067	1.09233
FBLN2	0.7775	0.990667	1.36533	0.927333	1.882	1.30767
FBN2	0.8575	2.59933	2.20367	1.76133	1.206	0.968667
FBXO21	1.1935	0.781667	1.15667	1.17533	1.446	1.97467
FBXO38	0.7645	1.0575	1.02533	1.25693	1.19642	0.63756
FBXW9	1.044	0.873667	1.18667	1.21567	1.82333	2.80033
FCF1	0.766	0.817	0.971333	0.611	0.450333	0.416
FDFT1	0.9895	0.661667	1.061	1.27033	0.481333	0.492667
FDPS	1.1545	0.956333	1.10067	1.74667	2.06133	1.80733
FDXR	0.8425	1.36067	1.59133	0.929333	1.08067	0.970667
FEN1	1.096	1.10867	1.12133	1.206	0.646	0.646
FERMT2	1.2495	0.694	0.749	0.699	0.908667	1.238
FGF1	1.0845	0.878667	0.992333	0.863333	1.56567	2.21467
FGF2	1.234	0.394	0.402333	0.346667	0.396	0.361333
FGF8	1.03	2.37667	2.323	3.107	1.37733	1.55567
FH	0.8835	1.48467	1.21867	1.39133	1.07633	1.19767
FHIT	1.141	1.75467	1.443	1.70767	2.70933	2.73267
FHL1	1.0985	1.04733	1.212	1.74967	3.683	6.914
FHL3	1.181	0.872333	0.689	0.719333	0.79	0.745667
FHOD3	0.3975	2.91141	1.41268	3.18713	1.83487	1.22479
FIBP	1.0945	0.811667	0.961667	1.16233	1.00633	1.22733
FIP1L1	0.948	1.88467	0.891667	1.10133	0.788	0.490333
FKBP10	0.949	1.21367	1.10233	1.29067	2.05533	1.23133
FKBP15	0.859	0.94	0.847	0.803	1.54533	1.27833
FKBP1A	1.0445	1.851	1.323	1.345	0.798667	1.61
FKBP2	1.128	1.331	1.035	1.17567	1.23467	1.252
FKBP3	1.139	1.57067	0.991667	1.25033	1.075	1.03733
FKBP4	1.2705	0.693	0.851333	0.641333	0.618333	0.568
FKBP5	1.113	1.05433	1.03167	0.967667	0.641667	0.555667
FKBP8	0.8215	1.134	0.907667	0.573667	0.459667	0.499
FKBP9	0.9365	1.36267	1.23733	1.68467	2.136	1.83367
FLII	1.132	0.605333	0.648667	0.701667	0.916333	0.978667
FLNA	1.026	0.679333	0.600667	0.641333	0.896333	0.979
FLNB	1.091	0.641667	0.646	0.504667	0.612667	0.648333
FLNC	1.1055	0.914333	0.999667	0.976333	1.251	1.54467
FLOT1	0.833	1.23467	0.953667	1.057	0.926667	0.953667
FLOT2	0.8475	0.964	1.08567	1.00967	0.934333	1.18567
FMNL2	1.001	0.998	1.069	1.24667	1.80767	2.34333
FMR1	1.0825	1.557	2.40767	1.88033	1.83033	1.61967
FN1	0.7715	1.037	1.46667	1.223	3.27433	1.52033
FN3K	0.9015	1.26867	1.70467	1.65667	2.10667	2.903
FN3KRP	1.0085	1.60533	1.34567	1.55767	2.38067	2.65133
FNBP1	1.1305	1.11233	1.06233	1.155	1.565	1.58
FNBP1L	1.2435	1.04467	0.870667	1.03233	1.22467	1.17233
FNDC3A	0.933	1.31	1.556	1.564	1.46267	1.446
FNTA	1.282	0.787	1.003	1.118	1.031	1.44733
FNTB	1.1385	0.710054	0.901236	1.11589	1.08658	1.60346
FOXK1	0.894	1.73633	1.55633	1.293	1.33333	1.106
FPGS	1.187	0.66629	0.749213	0.867015	0.532243	0.390823
FRAS1	0.3655	0.777577	0.675716	1.13116	0.297724	0.192891
FREM2	1.028	1.05733	2.44933	1.36733	1.08333	1.26133
FRG1	0.9315	1.40633	1.38667	1.26867	0.997333	0.811333
FRMD4A	0.718	2.346	1.021	1.47833	5.536	1.79633
FRMPD1	0.9175	1.48633	1.601	2.32733	0.827667	0.943
FSCN1	1.176	0.878333	0.745	1.047	1.282	1.104
FSD1	0.9865	1.04533	1.11367	1.34833	2.20467	1.88233
FSTL1	0.5965	1.768	1.22833	1.03967	1.16333	0.897
FTH1	1.147	1.268	1.25433	1.23067	2.065	1.868
FTL	1.1045	1.09033	1.23833	0.735	2.073	3.079
FTO	1.101	1.173	1.11733	1.01	1.19	1.21933
FTSJ1	1.204	0.559406	0.676524	0.629078	0.604694	0.701931
FTSJ3	0.7975	0.691333	1.038	0.542667	0.431	0.379
FUBP1	1.123	1.224	0.898333	1.012	0.790667	0.678
FUBP3	0.9465	1.336	1.11533	0.876	0.888333	0.912667
FUCA1	1.111	1.01633	1.15967	1.00967	1.37433	1.76433
FUCA2	0.799	1.24433	1.24867	1.083	0.915333	0.963667
FUNDC2	0.8325	1.20233	1.18033	1.59667	1.359	1.344
FUS	0.9825	1.54067	0.657667	0.728333	0.550667	0.451
FUT8	0.97	1.16367	1.31	1.401	1.278	1.247
FXR1	0.9035	0.933333	0.911333	0.715667	0.571	0.522333
FXR2	1.042	1.335	1.493	1.41833	1.377	1.41733
FYN	1.072	1.08	1.17467	1.12267	1.736	2.30333
FZD2	1.0155	2.08167	2.235	1.76233	1.349	1.23233
G3BP1	1.26	0.910667	0.732	0.799333	0.501	0.451333
G3BP2	1.162	0.994333	0.884667	1.00267	0.925667	0.857
G6PD	1.2225	0.838	0.981667	0.991667	1.46467	1.36867
GAA	0.932	1.76933	1.88767	1.20933	1.401	1.474
GABARAPL2	1.158	1.26233	1.113	1.51867	1.9	2.17567
GABPA	1.0895	0.962667	1.04233	1.03167	0.863667	0.940333
GABPB1	0.9685	1.67133	1.08133	1.409	0.852333	0.567333
GALC	0.9345	1.21867	1.529	1.606	1.699	3.058
GALE	1.1495	0.953667	1.06667	1.27267	1.50933	1.24967
GALK1	1.1415	1.115	1.18867	1.07967	1.47933	1.862
GALNS	0.7865	2.09467	2.32667	1.21767	2.37067	1.68767
GALNT1	0.9505	0.821	0.939667	1.05567	0.770667	0.749667
GALNT17	0.8895	0.697333	0.811	0.967667	0.992	1.60933
GALNT2	0.8375	1.18567	1.01733	1.22533	1.11	0.913333
GALNT7	0.9415	0.59	0.668333	0.595333	0.492333	0.389667
GANAB	0.8525	0.969333	1.232	1.17433	0.954	0.940667
GAP43	0.8075	0.919	0.637667	2.275	15.0083	6.15633
GAPDH	1.2	1.26333	0.931667	0.853333	1.06767	1.167
GAPVD1	1.1695	0.821	0.954	0.962333	1.121	1.23867
GAR1	0.802	0.948333	1.03	0.848	0.613333	0.697333
GARS	1.2745	0.632	0.701	0.575667	0.830667	0.720333
GART	1.271	0.655667	0.646	0.628333	0.642333	0.733
GATAD2A	0.962	1.46867	0.986	0.963	0.699333	0.663333
GATAD2B	0.8745	1.85833	1.30267	1.406	1.41533	1.08
GATB	0.998	1.01767	1.045	0.717333	0.706333	0.910667
GATM	0.825	0.893333	0.727667	0.745333	1.49567	1.712
GBA	1.052	1.19633	1.59833	1.27367	2.533	3.23533
GBE1	1.0495	0.965	1.087	1.20633	1.409	1.34867
GBF1	1.041	0.900667	1.08467	0.881	1.09633	1.25833
GCA	1.226	1.12167	1.19467	1.17567	1.19033	1.40067
GCDH	0.9005	1.38567	0.980333	0.638333	0.752	0.783667
GCLC	1.203	0.907	1.013	0.981667	1.09567	1.291
GCN1	1.1935	0.597667	0.84	0.653667	0.689333	0.789667
GDAP1	0.984	0.820667	0.968	1.154	1.31367	1.41533
GDI1	1.0795	1.07767	1.17833	2.12633	5.61867	7.71133
GDI2	1.2075	0.733	0.839	1.03967	1.15867	1.28467
GEMIN4	1.1355	0.575	0.733333	0.632667	0.445	0.533333
GEMIN5	1.257	0.642333	0.717	0.657	0.594	0.635
GET4	1.148	0.687333	0.921667	0.899	1.052	1.155
GFAP	0.9865	1.00867	1.10467	1.28933	4.29333	9.02367
GFM1	0.9415	0.811333	0.700333	0.631	0.658333	0.636333
GFPT1	1.2575	0.598667	1.00233	0.658	0.761333	0.747
GFPT2	1.117	0.433667	0.443	0.379	0.328333	0.359333
GGA1	1.208	1.10567	1.00733	1.861	1.457	1.39267
GGA2	0.9995	1.08311	1.04889	0.895534	0.787526	0.896578
GGCT	1.218	1.17033	0.964333	0.800667	1.01733	0.838
GGH	0.523	2.97967	1.62733	2.058	1.241	0.872667
GHITM	0.9185	0.734	1.06367	0.975333	0.872333	0.918
GIGYF1	1.1135	1.09395	0.686695	0.731803	0.49986	0.511107
GIGYF2	1.1245	1.243	0.906333	1.05067	0.944667	0.622
GINS1	1.1365	0.904999	0.892	0.975827	0.693111	0.626556
GINS3	1.198	1.229	0.904	0.995	0.576	0.618
GINS4	1.152	1.043	0.896667	0.996667	0.439	0.468
GIPC1	1.085	0.992	1.02433	0.931333	0.964667	1.014
GIT1	1.106	1.18567	1.14467	1.27933	1.69167	1.94
GJA1	0.9085	0.612333	0.596667	0.423	0.449667	0.791333
GKAP1	0.5515	6.94333	1.87933	4.938	3.45667	1.95333
GLA	1.058	1.10667	0.757333	0.564	0.585	0.717333
GLB1	0.7595	0.982667	1.03	0.791	1.17033	1.406
GLDC	0.8305	0.869333	0.618667	0.668333	0.514667	0.491
GLG1	0.838	1.01467	1.00033	0.989333	0.909	0.978667
GLIPR2	0.9225	1.93167	1.05967	1.25667	2.36867	3.62433
GLO1	1.218	1.218	1.01867	1.081	1.069	1.12733
GLOD4	1.078	1.51267	1.38433	1.25833	1.67267	1.742
GLRX3	1.31	0.690333	0.73	0.818333	0.656	0.638
GLS	1.2095	0.635667	0.699	0.638333	1.14433	0.787333
GLTP	1.266	0.731667	0.922667	0.961	1.47033	1.60233
GLUD1	0.836	1.28933	1.10567	1.22367	2.14233	3.30633
GLUL	1.261	1.495	1.23267	1.28033	3.36533	2.991
GLYR1	0.795	1.319	1.07433	1.152	0.928667	0.744667
GM2A	0.7115	1.754	1.26667	0.803	0.972	1.284
GMDS	1.2605	0.603667	0.664	0.696667	0.663333	0.782
GMFB	1.1675	1.24233	0.963	1.22067	1.61333	2.03267
GMPPB	1.131	0.999582	1.07628	1.10915	1.37019	1.46223
GMPR2	1.179	0.889333	0.832333	0.808333	1.13167	1.66267
GMPS	1.1645	1.117	0.802	0.926	0.72	0.663
GNA13	0.913	0.875333	1.096	0.9	1.11733	1.767
GNAI1	0.8175	1.172	1.37533	1.34467	1.92233	2.53767
GNAI3	0.9155	0.749667	0.896	0.748667	0.837667	0.811
GNAO1	0.923	0.966333	0.931	1.05933	2.974	4.05
GNAQ	0.7615	0.964667	0.896333	0.843667	1.82367	2.06567
GNAS	0.966	1.21567	1.703	1.472	2.37033	2.83567
GNB1	1.0255	1.10933	1.05567	1.12267	1.299	1.42267
GNB4	0.686	1.06	0.935	0.887667	1.29933	1.343
GNG12	0.791	0.833	0.707667	0.790667	1.938	2.019
GNG2	1.012	1.06533	1.16533	1.42867	5.59567	5.62367
GNL1	1.199	0.848333	1.13867	1.40467	1.62167	1.96167
GNL2	0.9245	0.687	0.699333	0.593667	0.444333	0.391333
GNL3	0.803	0.905667	0.831667	0.551333	0.470667	0.422
GNL3L	1.178	0.847469	0.784674	0.746998	0.667113	0.616991
GNPAT	1.0605	0.949667	1.10433	1.13733	1.092	1.387
GNPDA1	1.213	0.830333	1.037	1.23367	1.07933	1.27
GNPDA2	1.1215	1.00214	1.13539	1.2141	1.9633	2.54425
GNPNAT1	1.1595	0.809435	0.693726	0.452977	0.35208	0.313542
GNS	1.02	1.78433	1.45167	1.05533	2.031	1.98267
GOLGA2	0.7905	1.486	1.12533	0.936	1.07267	0.937333
GOLGA3	0.9485	1.14	1.06367	1.049	1.338	1.12033
GOLGA5	0.851	0.842333	0.923667	0.904	0.908	0.823333
GOLGA7	0.8825	1.09307	1.02404	1.12978	0.874427	0.828128
GOLGB1	0.7425	1.08333	1.01833	0.89	1.034	0.807333
GOLIM4	0.875	1.89133	1.88667	1.92233	3.28933	1.801
GOLPH3	1.18	0.916	1.119	0.966	0.909667	0.914333
GORASP2	0.865	1.29033	0.861333	1.33	1.21167	0.963
GOSR1	0.825	1.00333	1.22233	0.951	0.787	0.689667
GOT1	1.238	0.893667	0.958667	0.944	1.21633	1.336
GOT2	0.864	1.11433	0.984667	1.08133	1.06567	1.027
GPAA1	1.062	0.847333	1.32	1.388	1.037	1.51
GPALPP1	0.961	2.81777	1.30274	1.65782	1.73133	0.744978
GPAT4	0.9555	1.05876	1.01668	1.08826	0.939818	1.02474
GPATCH4	0.7735	1.07967	0.894667	0.886	0.73	0.749333
GPC1	0.8725	1.186	1.33933	1.252	3.051	3.14933
GPD1	1.05	1.14433	1.13033	1.25567	3.21933	7.567
GPD1L	1.0435	0.965	1.127	1.159	2.665	3.05933
GPD2	0.878	1.12633	1.00167	0.900667	0.832667	0.869
GPHN	1.1605	1.4	1.00367	1.846	2.18167	1.588
GPI	1.1915	0.744333	0.880667	1.07267	1.276	1.579
GPKOW	0.9145	1.27333	0.998667	1.041	0.936333	0.765667
GPM6A	0.8715	1.03925	1.00953	1.2405	4.28829	6.36353
GPM6B	1.1235	0.966518	1.05261	1.50707	3.40602	5.70677
GPR89A	0.977	0.757	1.011	0.827	0.828333	0.895
GPRASP2	0.8555	1.00521	0.735474	1.42815	2.29895	0.776272
GPRIN1	1.0415	1.05333	0.772667	1.453	2.82667	1.83733
GPS1	1.2105	0.815667	0.981667	1.031	1.13133	1.285
GPT2	1.0495	0.937	0.823333	0.798	0.884667	1.05167
GPX1	0.972	1.09867	0.939	0.912	1.30767	1.20367
GPX4	1.1145	1.19633	1.00367	1.12633	1.17033	1.22733
GPX7	0.8595	1.64633	1.266	2.403	1.299	0.871333
GPX8	1.0925	0.616333	0.836667	0.653333	0.648333	0.520667
GRB2	1.197	1.181	1.10567	1.16733	1.55767	1.84467
GRHPR	1.0735	1.235	1.03767	1.04567	1.35333	1.759
GRIPAP1	0.981	1.24603	0.964463	1.24931	1.42001	1.3247
GRPEL1	0.7985	1.117	0.835	0.819667	0.691	0.627333
GRSF1	1.054	1.13867	0.844	0.695667	0.705	0.668667
GSE1	1.0105	1.3121	0.876661	1.28131	0.946756	0.699962
GSK3A	1.227	0.714333	0.923667	1.265	1.74867	2.43367
GSN	0.9805	1.409	1.50733	2.19067	3.70467	3.73733
GSPT1	1.2645	0.733	0.712	0.838667	0.795667	0.889333
GSPT2	0.9985	0.868333	0.903667	1.26333	1.22833	1.16267
GSR	1.1255	0.908333	0.807	0.953667	1.17767	1.38833
GSS	1.208	1.29033	1.063	1.43367	2.039	2.27567
GSTK1	1.2595	1.40933	1.38433	1.209	1.322	2.22167
GSTM2	1.0065	1.29267	1.40133	1.61167	1.819	2.30533
GSTM3	1.2115	1.255	1.74733	3.60933	5.50967	4.629
GSTO1	1.216	0.88	0.960667	1.092	1.32867	1.364
GSTP1	1.2725	0.985	0.840667	0.912	0.876	0.951333
GSTT1	1.2085	0.719	0.864	0.843667	1.698	3.015
GSTZ1	0.988	0.979	1.22533	0.821333	0.933	1.06133
GTF2A2	1.076	1.21567	0.962667	1.125	0.982667	1.006
GTF2B	1.1565	1.391	1.26133	1.33633	1.11667	0.942333
GTF2E1	1.1865	0.616333	0.710333	0.781333	0.403667	0.390667
GTF2F2	1.115	1.251	1.00567	0.985333	0.895667	0.726
GTF2I	0.953	0.914333	0.966667	0.850333	0.658	0.657667
GTF3C1	0.996	0.818667	1.08533	0.833333	0.675667	0.720333
GTF3C2	0.981	0.909667	0.955	0.796	0.506	0.518333
GTF3C3	1.0695	0.797333	1.03633	0.858667	0.649	0.785333
GTF3C4	1.0535	0.782667	1.033	0.88	0.690333	0.845
GTF3C5	1.075	0.852333	0.975	0.803667	0.753333	0.715
GTPBP1	1.1115	0.87	0.983667	0.910667	1.114	1.12467
GTPBP4	0.8815	0.693667	0.878333	0.609	0.396667	0.361
GUSB	0.9085	1.58633	1.92133	1.468	1.39167	1.86967
GYG1	1.2465	1.09587	0.81227	1.11659	2.33549	3.96091
GYS1	1.1075	0.656	0.923667	1.012	1.50033	2.318
H1F0	0.917	2.21333	2.49267	4.35367	3.06367	2.512
H1FX	0.746	2.21867	1.919	4.752	2.47067	1.89233
H2AFX	0.637	2.12733	1.30667	3.983	1.657	1.85267
H2AFY	0.94	1.19367	1.52467	2.85133	2.19633	2.12867
H2AFY2	0.973	1.48733	2.03067	2.93667	2.25	2.30367
H2AFZ	0.7675	1.606	1.19867	2.73067	1.03633	0.671
H3F3A	0.7395	1.33267	0.960667	1.74833	0.897	0.864667
H6PD	0.99	1.289	1.29933	1.46967	1.84533	2.04467
HABP4	0.874	2.218	1.32533	2.74067	2.41767	2.43767
HACD3	0.8705	1.11767	1.27833	1.51067	1.215	1.28
HACL1	0.7225	0.897667	0.698	0.534	0.551667	0.675
HADH	0.829	1.20867	1.03067	1.011	0.951	1.298
HADHA	0.869	1.123	0.949333	0.887333	1.30767	1.71833
HADHB	0.89	1.114	1.04833	1.08167	1.344	1.74033
HAGH	1.0955	1.58633	1.297	1.71633	3.07833	3.12067
HAPLN1	0.9425	2.17033	3.50367	1.415	1.88367	2.15567
HARS	1.2385	0.868333	0.952667	1.05667	1.10767	1.13867
HARS2	0.854	1.14633	1.14	1.082	1.17367	0.933333
HAT1	1.346	0.671	1.09133	0.903	0.494333	0.565
HAUS1	1.1345	1.199	1.046	1.222	0.902	0.868667
HAX1	0.8755	0.970327	0.765995	1.11777	0.750007	0.671753
HBS1L	1.1295	0.924333	0.833667	0.910333	1.08567	1.042
HCCS	1.03	1.00067	0.959	0.734667	0.61	0.552667
HCFC1	1.0345	1.21033	0.958667	1.07067	0.960333	0.943333
HDAC2	0.9185	0.935667	0.921667	0.924667	0.685667	0.611667
HDAC6	1.0815	1.13767	1.52767	2.00967	2.97333	2.66033
HDAC7	0.894	0.886075	0.954756	0.948055	0.80524	0.900826
HDDC2	1.1025	1.04367	0.974	0.891667	0.881	0.824333
HDGF	0.855	1.97867	1.12267	1.26367	1.61167	1.09267
HDGFL2	0.982	1.32833	0.949333	1.21733	1.36367	0.712
HDGFL3	1.003	1.81567	1.162	1.28667	3.50267	1.69967
HDHD2	1.0585	1.59233	1.14833	1.38233	1.608	1.96367
HDHD5	0.7875	1.28633	1.107	0.810667	0.646667	0.664333
HDLBP	1.142	1.05233	0.998333	0.856667	0.977667	0.937
HEATR1	0.87	0.541333	0.764	0.414	0.382	0.410333
HEBP1	1.0185	1.069	0.946667	1.08867	1.345	1.354
HEBP2	1.1165	1.65167	1.28133	1.68567	1.24	1.44
HELLS	1.232	0.477333	0.547667	0.470667	0.26	0.235
HERC4	1.2375	0.632704	0.747723	0.642982	0.865601	1.02493
HEXA	0.87	1.32433	1.506	0.988	1.33967	1.36167
HEXB	0.729	1.885	1.21567	0.945333	1.12	1.10567
HEXIM1	0.692	2.19733	1.23867	1.45867	0.927	0.748667
HGS	1.145	1.271	1.098	1.26167	1.68167	1.557
HIBCH	0.8785	1.47133	1.04767	0.938	1.06967	1.44867
HINT1	1.212	1.15233	1.009	1.26067	1.79433	1.27367
HINT2	0.819	1.84133	1.347	1.118	1.34767	1.466
HINT3	0.9705	1.37833	1.67433	1.327	1.695	2.067
HIP1	0.8555	0.918	0.889333	1.02633	1.10133	1.004
HIP1R	1.152	0.932333	1.226	1.33933	1.81267	1.87667
HIST1H1A	1.174	2.659	4.696	2.37167	0.761667	0.858
HIST1H1B	0.684	1.736	1.325	2.753	1.172	0.94
HIST1H1C	0.672	2.259	1.66467	4.54767	1.89767	1.63367
HIST1H1D	0.682	1.75367	1.40267	2.82033	0.980333	0.802333
HIST1H1E	0.704	1.99667	1.46967	4.308	2.63667	2.44233
HIST1H2BM	0.833	1.651	1.416	2.44	1.18	1.14067
HIST1H3E	0.776	1.608	1.28533	3.16133	0.948333	1
HIST1H4H	0.893	1.132	1.49167	2.13033	1.10267	1.146
HIST2H2AB	0.8825	1.62367	1.487	2.68867	1.19	1.161
HIST2H2AC	0.5325	4.44445	1.51631	3.16168	1.52769	1.4721
HK1	0.8635	0.438333	0.532	0.539333	0.833	0.966
HK2	0.875	0.536333	0.528667	0.681333	0.594667	0.561667
HLA-A	0.876	0.809333	0.864667	0.706667	1.23	1.14733
HLA-E	0.899	0.865496	0.737812	1.04394	0.684263	0.963124
HLCS	0.999	1.12839	0.8338	1.57221	1.26475	0.979027
HM13	0.6645	0.892	1.44433	0.959333	1.17967	0.900667
HMBS	1.277	1.01367	0.861333	0.795333	0.689667	0.851333
HMG20B	0.786	1.662	1.07833	1.30367	1.025	1.155
HMGA1	0.7015	1.67833	0.694333	1.55033	0.448333	0.260667
HMGA2	0.488	3.412	1.45	3.644	0.895333	0.357
HMGB1	1.2115	1.404	1.06467	0.929333	1.45633	1.015
HMGB2	1.0785	2.418	1.77833	1.651	0.820667	0.588667
HMGB3	1.057	1.37933	1.10667	1.076	0.649333	0.5
HMGCL	0.7255	1.439	1.00133	0.782667	1.324	1.13833
HMGCS1	1.2985	0.723	0.775	1.365	1.22867	1.28067
HMGN1	0.466	4.101	1.098	1.468	1.78333	0.544667
HMGN2	0.4325	3.03067	0.566	1.11967	1.40233	0.487333
HMGN3	0.447	2.25433	0.576333	0.988667	1.10533	0.453
HMGN4	0.453	1.92333	0.564667	1.41467	1.68733	0.788667
HMOX1	1.5105	0.446333	0.380333	0.427333	0.330667	0.342333
HMOX2	0.9665	0.791667	0.733667	0.759333	1.09833	1.01933
HNMT	1.1945	0.851667	1.222	0.841667	1.677	3.669
HNRNPA0	0.8455	1.878	1.078	1.38467	0.800333	0.524
HNRNPA1	0.81	1.50933	0.983667	0.864667	0.622667	0.434333
HNRNPA2B1	0.8045	1.63367	0.979	0.927	0.785	0.673667
HNRNPA3	0.824	1.534	0.991667	0.965667	0.836	0.648333
HNRNPAB	0.6735	1.462	0.753667	0.628667	0.560667	0.462667
HNRNPC	0.7865	1.49767	1.046	1.03167	0.725	0.589333
HNRNPD	0.892	1.65233	1.00567	1.06267	0.959	0.628333
HNRNPDL	0.8005	1.755	0.980667	1.15633	1.04	0.707667
HNRNPF	0.93	1.025	0.741333	0.693	0.578667	0.543
HNRNPH1	0.882	1.38967	1.017	0.876333	0.654667	0.537
HNRNPH3	0.7885	1.59133	1.10033	1.20933	0.942333	0.786333
HNRNPK	0.967	1.44433	1.077	1.17567	0.953	0.829
HNRNPL	0.8205	1.58667	1.032	0.86	0.803	0.629667
HNRNPLL	1.065	1.099	1.02167	1.11433	0.999667	1.015
HNRNPM	0.83	1.41267	1.135	1.00033	0.810333	0.755667
HNRNPR	0.911	1.57767	1.36533	1.287	1.095	1.08233
HNRNPU	0.771	0.891	0.804667	0.751333	0.567333	0.498333
HNRNPUL1	0.8115	1.146	0.898333	0.874667	0.901	0.769667
HNRNPUL2	0.7505	1.404	1.28033	1.123	1.318	1.01333
HOMER3	1.001	1.41433	1.18533	2.265	2.282	2.207
HOOK2	0.9235	0.819667	0.640667	0.548667	0.48	0.218333
HOOK3	0.9085	1.334	1.113	1.82967	2.45367	2.311
HP1BP3	0.9205	1.72933	1.75233	2.22233	2.55833	2.60767
HPCAL1	0.957	1.06467	1.10367	1.66867	3.06	2.726
HPRT1	1.397	0.710333	0.95	0.853333	0.766667	1.08633
HS1BP3	1.0395	1.02101	1.10206	1.20253	1.12836	1.29484
HSD17B10	0.9855	1.13267	0.986333	0.851	1.01133	1.08
HSD17B11	0.998	0.867667	1.26767	1.08933	1.28367	1.574
HSD17B12	0.837	0.786	1.00367	0.890333	1.24367	1.507
HSD17B4	0.8525	0.769	0.646667	0.594	0.605333	0.701333
HSD17B7	1.138	0.731	1.11933	0.868333	1.02533	1.19567
HSD17B8	0.9935	1.70033	1.527	1.23367	1.98533	2.76633
HSDL1	0.8805	0.865	1.311	1.27767	1.23733	1.43767
HSDL2	0.8885	0.927333	0.926667	0.927333	1.22767	1.83367
HSP90AA1	1.176	0.726333	0.993667	0.891667	0.978667	1.14067
HSP90AB1	1.2665	0.513333	0.661333	0.647333	0.53	0.543
HSP90B1	0.8355	0.972667	1.14933	1.08567	0.925	0.856333
HSPA12A	0.9795	1.078	1.01167	1.611	1.56767	1.773
HSPA13	1.051	1.07767	1.25233	1.64733	1.46067	1.76
HSPA14	0.9225	0.995333	0.523333	0.554333	0.511333	0.399
HSPA1A	1.0145	1.243	1.142	1.51367	1.75267	1.69033
HSPA2	0.927	0.645	0.510667	0.347667	0.337333	0.281333
HSPA4	1.187	0.768	0.647667	0.716667	0.672667	0.700333
HSPA4L	1.104	0.877667	1.29967	1.626	2.574	2.73967
HSPA5	0.8685	1.2	0.918667	1.097	1.06933	0.952667
HSPA8	1.1615	0.856667	0.704667	0.783	0.737333	0.778667
HSPA9	0.8695	0.944	0.667	0.491	0.611	0.526667
HSPB1	1.2185	0.555667	0.607	0.758333	3.02267	2.73433
HSPBP1	1.1335	0.662333	0.883667	0.908333	0.77	0.845333
HSPD1	0.8575	0.960667	0.829667	0.794	0.541667	0.612333
HSPE1	0.826	1.07067	0.754	0.699	0.596333	0.653333
HSPG2	0.7025	1.46233	1.64233	1.10667	1.105	0.905
HSPH1	1.211	0.78	0.829667	0.953333	0.946	1.038
HTATSF1	0.732	1.60933	0.960667	1.08433	1.10533	0.603667
HTRA1	0.973	1.18067	1.05033	1.65333	3.53067	5.63533
HTT	1.152	0.784	1.02833	0.983	0.934667	1.349
HUWE1	1.0145	0.756667	0.891667	0.842	0.948	1.09767
HYOU1	0.8435	1.43933	1.08433	1.37333	1.25633	1.06533
IARS	1.1685	0.595667	0.770667	0.615333	0.641333	0.727
IARS2	0.8575	0.929333	1.17433	0.861667	0.892	1.06733
ICE1	0.5515	1.40867	0.465333	0.618	0.497333	0.0876667
ICMT	0.8395	0.887247	0.927057	0.823991	0.545619	0.552817
IDE	1.2515	0.686	0.848333	0.840667	0.736333	0.753333
IDH1	1.2515	0.956667	0.710667	1.34067	1.16933	1.15467
IDH2	1.0095	1.854	1.616	1.54767	1.86667	2.24733
IDH3A	0.9315	0.972667	0.913	0.830667	1.35333	1.633
IDH3B	1.0315	0.789	0.799	0.711333	1.065	1.29367
IDH3G	0.9645	1.00333	1.02633	1.04167	1.55633	1.86633
IDUA	0.9295	1.39943	1.11766	1.33134	1.81307	2.07348
IFI16	1.0785	1.09467	1.82133	1.38133	2.16667	2.02733
IFI35	1.3095	0.828971	0.896911	0.887243	1.26246	1.6017
IFIT5	1.146	1.15333	1.24667	1.46267	2.12933	2.823
IFT27	1.0895	1.204	1.03233	1.287	1.11033	1.17467
IGBP1	1.1305	0.997667	0.999333	1.24	1.31333	1.174
IGF2BP1	1.0575	1.34167	1.24467	1.09567	0.511333	0.459667
IGF2BP2	0.89	1.44967	1.31633	1.203	0.988	0.828667
IGF2BP3	0.8745	1.268	0.883333	0.719	0.467333	0.413333
IGF2R	0.857	0.960667	0.894	0.913	0.906667	0.843667
IGFBP2	0.624	1.324	0.82	0.811	0.598667	0.586
IGFBP5	0.952	8.12733	2.02633	3.52533	7.63067	5.40667
IGFBP7	0.987	1.342	1.193	1.613	9.70433	13.8743
IGSF3	0.9985	1.08236	1.13123	0.92749	1.35726	1.73656
IGSF8	0.7825	0.767667	0.974	1.291	1.333	1.79067
IK	0.853	1.595	1.13367	1.049	0.782	0.728333
IKBIP	0.922	1.19533	1.67533	1.65533	1.40867	1.365
IKBKB	0.986	0.928951	0.875844	0.820021	1.04482	1.26045
ILF2	0.9905	0.836	1.155	0.884667	0.816667	0.818333
ILF3	0.9215	1.17333	1.081	0.955667	0.809333	0.760667
ILK	1.1645	0.997	0.958667	0.987333	1.074	1.072
ILKAP	1.1045	1.40733	1.135	1.359	1.11133	0.977
ILVBL	0.7525	1.052	1.01233	1.01867	1.29367	1.27433
IMMT	0.8475	1.00967	1.03733	1.27267	1.08667	1.11233
IMP4	0.8725	0.93	0.943	0.944333	0.634667	0.656667
IMPA1	1.138	1.25867	1.19733	1.21967	1.47467	1.858
IMPAD1	0.979	1.06367	1.32767	1.65967	1.68667	1.482
IMPDH2	1.085	1.16067	1.01267	0.847667	0.753333	0.637
INA	0.968	1.29433	1.13267	2.71833	4.25767	3.82067
INCENP	0.9425	1.20933	0.780333	0.844	0.526	0.509333
INF2	0.953	0.958667	1.16233	1.163	1.65367	1.83467
ING5	0.9135	1.53733	1.02167	0.915667	0.466	0.479667
INPP5K	0.755	0.794667	0.852667	0.682667	1.31367	1.54733
INPPL1	1.087	0.843667	0.941333	1.33433	1.57233	1.83633
INS	0.9095	1.00567	1.06467	1.83133	3.48233	6.138
INTS1	0.9845	0.844667	1.01533	0.919	0.753667	0.804
INTS10	0.9065	0.893	1.20967	0.928333	0.811333	0.828333
INTS13	0.944	1.079	0.938	0.779	0.681	0.687667
INTS14	0.8125	0.803333	1.128	0.907	0.599	0.686333
INTS3	1.1005	0.737667	0.883667	0.711667	0.706333	0.713667
INTS5	1.0525	0.865	1.09	0.844	0.743667	0.931
IPO4	1.244	0.616667	0.821	0.696667	0.652667	0.709
IPO5	1.2905	0.652	0.85	0.852	0.714	0.849333
IPO7	1.236	0.562	0.758667	0.798333	0.845667	0.952
IPO9	1.1685	0.734333	0.810333	0.974	0.970333	1.25233
IQGAP1	1.1705	0.558667	0.743	0.639667	1.17567	1.41433
IQGAP2	1.152	0.615667	0.796667	0.661667	0.977333	1.72267
IQSEC1	1.1655	0.793014	0.970032	1.41202	1.92743	2.22572
IRF2BP1	1.0625	1.435	1.106	1.12267	1.28067	1.05333
IRF2BPL	1.0735	0.835333	0.627667	0.797667	0.935	0.865667
IRGQ	1.1995	1.07567	0.958667	1.70333	1.855	1.97567
ISCU	0.868	1.341	1.04633	0.866667	0.902	0.900667
ISG15	1.0465	0.961667	0.982667	1.28133	1.32833	1.09633
IST1	1.028	0.835333	1.02667	1.23733	1.024	1.211
ISYNA1	1.172	1.278	1.62833	1.612	0.894	0.945667
ITGA2	0.981	0.955667	1.06733	1.79167	1.44967	1.46467
ITGA6	0.876	1.04467	0.836333	0.87	0.779333	0.821333
ITGA7	0.9085	1.05	1.23967	1.267	1.65133	2.06967
ITGAV	1.0055	1.309	1.167	1.318	2.08333	1.46567
ITGB1	1.0145	0.994333	1.099	0.766	1.207	0.916333
ITGB4	0.9405	0.874667	1.059	0.949667	1.731	2.74167
ITSN1	0.9665	1.34933	1.11333	1.45033	1.49033	1.62433
ITSN2	1.051	0.926	0.736333	0.645667	0.862667	0.693333
IVD	0.921	1.09367	0.870333	0.736667	1.08667	1.66
IWS1	0.946	0.869667	0.786667	0.637	0.606333	0.641667
JAGN1	0.656	1.157	1.153	1.954	1.363	1.12
JAM2	0.7955	1.091	1.196	2.85833	2.98433	3.55267
JAM3	0.9005	1.54167	1.475	2.83767	1.54367	1.38267
JPT2	1.0965	1.70533	1.23867	1.424	1.24	0.955333
JUP	0.811	1.00533	1.97467	0.721333	0.566333	0.589
KARS	1.1425	0.741667	0.810667	0.756667	0.688	0.768333
KAT7	0.794	1.06523	0.871925	0.848405	0.739183	0.611283
KATNAL1	1.123	1.038	0.983667	1.443	2.22567	2.438
KCMF1	0.963	1.26633	0.808	1.27933	1.02133	0.784333
KCTD12	1.0465	0.954333	1.28667	1.46	4.615	3.97667
KDELC1	0.915	1.049	1.147	1.36667	0.996667	0.877667
KDELC2	1.008	2.903	1.56867	1.86133	1.63433	1.35233
KDM1A	0.892	1.03	0.999333	0.899333	0.595667	0.669333
KDM3B	0.9115	1.33833	1.154	1.11067	0.751667	0.778333
KHDC4	0.8905	1.725	0.915	1.094	1.094	0.863333
KHDRBS1	0.834	1.788	1.22567	1.35833	1.025	0.867667
KHDRBS3	0.955	1.311	1.15167	1.084	1.13133	1.25433
KHSRP	1.005	1.66033	1.12167	1.06733	0.946333	0.851333
KIAA1143	1.003	2.08033	1.012	1.30833	1.165	0.584333
KIAA1211	0.793	2.215	1.27933	2.63067	4.051	2.58467
KIAA1217	0.9395	1.77733	1.587	1.15233	0.928667	1.05533
KIDINS220	0.9985	0.934667	1.08667	1.08133	1.16233	1.47333
KIF11	1.1585	0.468333	0.422667	0.381333	0.337667	0.302
KIF1A	1.216	0.648333	0.807667	0.816333	0.994	1.09333
KIF1BP	1.165	0.671	0.798	1.04733	1.32033	1.55867
KIF2A	1.1095	1.027	1.117	1.22	1.396	1.47233
KIF2C	1.1715	0.600333	0.564667	0.425667	0.308667	0.385667
KIF3A	0.868	1.097	0.879667	0.973667	1.53267	1.09733
KIF3B	1.1605	1.05084	1.40565	1.4127	1.82636	1.80635
KIF4A	1.2	0.924667	0.916	0.774333	0.517	0.506
KIF5A	0.8895	1.02033	0.830333	1.593	1.64833	2.074
KIF5B	1.119	1.03667	1.06167	1.49467	1.85567	1.60667
KIF5C	1.1665	0.984333	0.919667	1.774	2.742	1.98
KIF7	1.2215	1.49364	1.29276	1.58688	1.38565	0.895823
KIFAP3	1.039	1.401	1.47667	1.63533	2.72667	2.72667
KLC1	1.0525	1.29333	1.10333	1.829	2.08067	1.50133
KLC2	1.09	1.06333	0.896333	1.34167	1.182	1.01533
KLC4	1.0145	1.06933	1.089	1.18	1.316	1.17767
KLHDC4	1.212	0.582634	0.633196	0.664864	0.59175	0.558512
KLHL7	1.045	0.98756	0.870545	0.930678	0.65901	0.601409
KNOP1	0.7955	1.22067	0.846333	0.831333	0.589	0.521667
KPNA1	0.941	1.00133	1.159	1.33367	1.228	1.27933
KPNA2	1.1825	0.342	0.428	0.301333	0.27	0.267
KPNA3	1.008	0.809	0.931667	0.961	0.878667	1.19733
KPNA4	0.9445	1.145	0.973333	1.08767	1.033	0.945333
KPNA6	0.9685	0.909667	0.839	0.903	0.919	0.813667
KPNB1	1.081	0.771333	1.00767	0.859667	0.806	0.936333
KRAS	0.8325	0.960667	1.04033	0.978	1.28333	1.686
KRI1	0.692	0.941333	0.859667	0.694	0.759667	0.543667
KRR1	0.8335	0.788	0.987667	0.751333	0.563333	0.548333
KRT1	0.6185	0.767667	0.568333	0.712333	0.690667	0.742333
KRT10	0.6015	0.840333	0.554667	0.750667	0.653	0.607333
KRT17	0.796	0.907	0.962333	1.02833	1.342	1.24933
KRT18	0.8315	1.16133	1.874	0.567333	0.392	0.350667
KRT19	0.976	2.657	5.52733	1.127	0.887667	0.904
KRT2	0.653	0.799	0.628333	0.764333	0.588333	0.529333
KRT5	0.764	1.18027	1.02616	1.70627	1.05576	1.44806
KRT7	0.732	1.231	4.017	0.887333	0.834	0.717333
KRT8	0.8475	1.705	3.28133	0.730333	0.504333	0.519667
KRT9	0.678	0.836333	0.536	0.683667	0.643667	0.692667
KTN1	0.798	1.28133	1.222	1.066	1.25733	1.34567
KYAT3	1.0805	0.902	1.04333	1.11833	1.23967	1.45933
L1CAM	0.924	0.403	0.52	0.811667	2.95533	3.15133
L1RE1	1.1725	0.870333	0.79	0.548667	0.411333	0.425667
L1TD1	0.9265	0.336667	0.268333	0.199667	0.192333	0.201
L2HGDH	1.0285	0.906667	0.915333	0.619333	0.740667	0.87
L3HYPDH	0.871	1.02278	0.869776	1.19121	3.37182	3.46839
LACTB2	1.1185	0.973333	1.184	1.037	1.04733	1.215
LAGE3	0.8005	1.27233	0.595333	1.38567	1.98767	1.12767
LAMA1	0.6735	1.47567	1.369	1.30467	0.699333	0.598667
LAMA4	1.222	0.92867	0.942076	1.05125	1.24808	1.40012
LAMA5	0.7225	1.00367	1.26267	1.26867	1.02867	1.11467
LAMB1	0.6055	1.85767	1.624	1.23767	0.863667	0.648
LAMB2	0.95	1.038	1.03167	1.24	1.046	1.31833
LAMC1	0.75	1.443	1.10433	1.11467	0.809	0.679667
LAMP1	0.9715	1.25167	1.36033	1.10233	2.09633	2.87633
LAMTOR1	0.982	1.29136	1.10586	1.23996	1.57179	1.60869
LAMTOR3	0.855	1.408	1.17167	0.885667	1.20333	1.445
LANCL1	1.1055	1.111	1.51267	1.28733	2.14033	3.05
LANCL2	1.2085	0.829667	0.996	0.942667	1.29967	1.34067
LAP3	1.062	1.01367	0.882333	0.796667	1.01333	1.115
LARP1	1.1525	0.671667	0.704333	0.689333	0.636333	0.67
LARP4B	1.0605	1.251	1.08567	0.999667	1.004	0.958
LARP7	1.07	1.579	1.47933	1.41433	1.034	1.04933
LARS	1.1145	0.601	0.707667	0.585667	0.626333	0.628667
LARS2	0.954	0.756	0.913	0.650667	0.765333	0.975333
LAS1L	1.088	0.738667	1.08233	0.745	0.693333	0.826
LASP1	1.147	0.989667	0.821667	0.955	1.61	1.25633
LBR	0.8825	1.116	1.343	1.96667	0.923333	0.833333
LCLAT1	0.848	0.852	0.862	0.834	0.941333	0.975667
LCMT1	1.2325	0.971667	0.918	0.945	1.226	1.21467
LDAH	0.986	1.119	1.52467	1.241	1.03433	1.204
LDB1	0.9535	1.11567	1.12033	1.28967	1.12767	1.07333
LDHA	1.1735	0.927	1.045	1.00433	0.986667	1.24
LDHB	1.254	0.789	1.045	0.919	0.931333	1.22133
LEMD2	0.831	0.957	1.15633	1.379	1.48967	1.50733
LEMD3	1.0195	0.755	0.889333	0.825	0.894667	1.07167
LETM1	0.8335	0.910667	0.969667	1.17467	1.17567	1.346
LGALS1	0.952	0.842667	0.759333	0.763667	2.50467	2.78267
LGALS3	1.071	1.16667	1.23267	1.17933	3.579	3.521
LGALS3BP	0.927	1.83667	1.22333	1.39233	2.878	3.42667
LGALSL	1.144	1.427	1.56767	1.369	1.28567	1.532
LIG1	1.045	0.6	0.700667	0.598333	0.497	0.371
LIG3	0.9445	1.294	1.20833	0.907	0.693	0.713667
LIMA1	0.846	1.27767	0.946333	0.875	1.27567	1.09267
LIMCH1	1.0255	1.13133	1.12967	1.31367	2.02133	2.36
LIMD2	1.328	1.03433	0.725667	1.53	0.759667	0.529
LIN28A	1.185	1.09	0.869	0.459667	0.377	0.458667
LIN28B	0.958	1.53	1.29133	1.021	0.389333	0.269
LIN7C	0.9535	1.37	1.09133	0.996333	1.04533	1.13833
LIPA	1.043	0.994949	1.00129	1.08798	1.2598	1.18717
LLGL1	1.0425	1.03633	1.18133	1.206	1.60967	2.33267
LMAN1	0.765	1.11533	1.18767	1.63533	1.059	1.01367
LMAN2	0.9075	0.831333	1.06067	0.905	0.942667	0.922
LMAN2L	0.772	1.06867	1.195	1.54433	1.199	1.60333
LMCD1	1.0895	0.793	0.812	1.101	1.97333	1.56567
LMF2	0.9425	1.025	1.447	1.546	1.96333	2.27533
LMNA	0.847	0.86	0.843333	0.781	2.197	1.93467
LMNB1	0.8045	1.01233	0.889667	0.916	0.716333	0.661667
LMNB2	0.8105	1.58	1.118	1.20633	1.12133	0.923667
LNPK	0.9955	1.13133	1.37	1.736	2.19333	2.171
LONP1	0.9205	0.867667	0.962	0.667	0.893	1.06733
LONP2	0.956	0.79	1.02067	0.914	0.886333	1.13433
LOXL2	0.86	1.106	1.103	1.41333	1.63233	1.52033
LPCAT1	0.897	0.701	0.77	0.570333	0.563333	0.686333
LPCAT3	0.8545	0.782	1.053	0.759333	0.705667	0.774667
LPP	1.014	1.365	0.685333	0.757667	1.008	0.797667
LRBA	1.114	0.637333	0.662667	0.575667	0.580333	0.646333
LRCH3	1.0925	1.11733	1.12133	1.10733	1.12367	1.61733
LRCH4	0.7095	1.19533	1.051	1.11733	1.144	0.591667
LRP1	1.015	1.109	1.263	1.065	1.73967	1.59767
LRPAP1	0.8985	1.644	1.11067	1.135	1.11533	0.957667
LRPPRC	0.9915	0.637667	0.815667	0.432333	0.432	0.463667
LRRC20	1.1395	1.11733	1.10433	1.08033	1.45033	1.60633
LRRC40	1.153	0.847667	0.889667	0.88	0.914	1.141
LRRC47	1.1575	0.845667	0.760667	0.814667	1.01633	1.03267
LRRC57	1.1525	1.61215	1.28951	1.8225	1.99199	2.08614
LRRC59	0.7995	0.909333	1.23167	0.838	0.848	0.822667
LRRC8A	1.122	0.844	0.940667	0.911333	0.946667	1.13067
LRSAM1	1.113	0.979333	0.8	1.143	1.81667	1.56567
LSAMP	0.8385	1.12924	1.09092	1.01695	3.05707	3.63479
LSG1	0.745	0.803	0.598667	0.444333	0.501	0.424333
LSM1	1.171	0.956333	0.903333	0.926333	1.072	0.945667
LSM12	0.909	1.736	0.632	0.805	1.023	0.582
LSM14A	1.119	1.911	1.26633	1.812	1.37833	1.03967
LSM14B	0.73	1.476	0.396667	1.04267	1.4	0.815667
LSM2	0.912	1.36067	0.923667	0.913	0.936333	0.648333
LSM3	1.107	1.342	1.24333	1.29667	0.954333	1.13533
LSM4	1.023	1.49033	1.14767	1.03867	0.813	0.961667
LSM6	1.0395	1.508	1.01333	0.928333	0.916667	0.852667
LSM7	1.073	1.42033	1.04833	0.914667	0.964667	0.908
LSM8	0.9735	1.32433	1.029	1.29933	1.09433	0.970333
LSR	0.6785	0.905	0.765	0.674	0.482	0.413333
LSS	1.0335	0.909667	1.14333	1.36933	1.498	1.62267
LTA4H	1.186	0.8	0.955667	0.733	0.825667	0.925667
LUC7L	1.0945	1.42733	1.10233	0.912667	0.529	0.498333
LUC7L2	1.135	1.49033	1.094	1.071	1.34667	0.785667
LUC7L3	1.289	1.06933	1.00367	0.751	0.739667	0.662333
LUM	1.187	0.829049	1.11957	1.0249	1.64997	3.49156
LUZP1	0.8715	1.89233	1.03633	0.890667	0.785667	0.624333
LYAR	0.768	1.00133	0.678333	0.496333	0.305	0.24
LYPLA1	0.9915	1.06267	0.556667	0.812	0.756667	0.685
LYPLA2	1.243	1.168	0.999333	0.904667	0.776333	0.699667
LYPLAL1	1.083	1.04	1.04933	1.01067	1.36467	2.019
LYRM2	0.8165	1.065	1.16467	1.50067	1.911	1.97933
LYRM7	1.0655	1.329	1.08433	0.844667	0.776	1.08867
LZIC	1.113	1.52867	1.29533	1.48067	2.536	2.60367
LZTFL1	1.0875	1.437	1.22733	1.93733	1.716	1.277
LZTS2	0.8675	1.58033	0.826667	0.665333	0.586333	0.51
M6PR	0.993	1.653	1.805	1.137	1.46733	1.09567
MACF1	1.037	0.741333	0.785	0.86	1.17	1.32267
MACROD1	0.7545	1.34967	1.02533	0.832	1.06833	1.10033
MAD1L1	0.885	1.34333	1.08667	0.884667	0.716	0.662667
MAD2L1	1.0475	0.762333	0.956333	0.993	0.532667	0.452667
MAEA	0.8975	1.06308	0.936263	0.92232	0.827091	0.869372
MAGEA4	1.1065	0.69	0.792667	0.697	0.997667	1.19667
MAGED1	0.9925	1.00533	1.064	1.38533	1.23367	1.20433
MAGED2	1.076	0.672	1.03767	0.688667	0.721333	0.735667
MAGOH	0.8905	0.783333	0.995333	0.965	0.669333	0.728667
MAGT1	0.9245	1.03967	1.35333	1.519	1.18333	1.158
MAIP1	0.7975	0.709667	0.838333	0.703333	0.543	0.616
MAN2A1	0.8705	0.530667	0.586667	0.459667	0.431667	0.397667
MAN2B1	0.85	1.58233	1.35767	1.21767	1.53233	1.90867
MANBAL	0.808	1.141	1.31467	1.44833	1.38333	1.16833
MANF	0.813	1.488	0.914667	0.941333	0.96	0.708
MAOA	0.9875	0.996116	1.54544	1.0281	2.43343	3.30049
MAOB	1.019	0.963	1.11667	1.61067	2.58667	4.86933
MAP1A	1.0795	1.08333	1.19233	1.726	3.06033	3.725
MAP1B	1.0765	1.34	1.38667	3.10067	4.48633	3.723
MAP1LC3B2	1.1775	1.12775	1.12553	1.70781	3.07125	3.19495
MAP1S	1.1215	0.927667	0.902667	0.949667	1.06933	1.18333
MAP2	0.98	1.763	1.417	2.494	5.514	4.65233
MAP2K1	1.3135	0.795333	0.768667	0.896333	1.061	1.049
MAP2K2	1.215	1.21233	1.01567	1.181	1.46333	1.58067
MAP2K4	0.9325	1.37967	1.30767	1.56867	1.57867	1.44767
MAP2K6	1.076	1.35467	1.224	1.159	1.07133	1.14033
MAP4	1.083	1.213	0.833	1.109	1.926	2.155
MAP4K4	1.1175	0.804667	0.819667	1.18767	1.18667	1.26667
MAP6	0.9425	1.31033	1.17433	3.72767	7.28633	4.46067
MAP7	0.9465	0.781667	0.647	0.495667	0.752667	0.625333
MAP7D1	0.937	1.617	1.53967	1.90533	2.11267	2.12167
MAPK1	1.185	0.862	1.02467	1.18167	1.87967	2.79133
MAPK14	1.295	0.950667	1.274	1.147	0.871667	1.25333
MAPK3	1.0915	0.884333	1.11567	1.21467	1.696	2.23067
MAPK7	1.192	1.03533	1.166	1.111	0.943	1.18267
MAPKAP1	1.0195	1.06489	1.07509	1.38706	1.0761	0.964405
MAPKAPK2	1.0825	1.14867	1.10567	1.28033	1.32567	1.45533
MAPRE1	1.202	1.01633	0.987667	1.17767	1.16133	1.07267
MAPRE2	1.107	0.999	1.016	1.62133	1.771	1.63933
MAPRE3	1.1285	1.40763	1.44885	1.79579	3.52774	3.93125
MAPT	0.9825	1.22967	1.21067	1.806	6.36233	5.46
MARCKS	0.982	1.11334	0.911487	1.33909	1.8968	1.57564
MARCKSL1	1.159	1.316	0.858333	1.57033	0.982667	1.27433
MARK2	0.901	0.959477	0.817752	1.05965	1.64238	1.72253
MARK3	1.082	0.827667	1.009	0.982	1.27767	1.51967
MARS	1.1105	0.609333	0.801	0.572667	0.702333	0.741333
MAST1	1.0035	1.43495	0.836111	1.76913	3.00052	1.2348
MAT2A	1.1955	0.742667	0.808333	0.914667	0.762333	0.754333
MAT2B	1.1795	0.879	0.855	1.11367	0.87	0.797667
MATR3	0.8385	1.393	1.11633	1.006	0.874	0.665333
MAVS	0.8415	1.48233	1.105	1.21633	1.583	1
MAZ	0.8765	1.916	1.18867	0.898667	0.7	0.583667
MBD3	0.871	1.63233	1.09133	1.131	0.815333	0.720333
MBLAC2	0.84	1.031	0.880333	1.05967	1.186	1.35833
MBOAT7	0.6825	0.711	1.10433	0.877	1.35267	1.77533
MCC	0.933	1.09233	0.866667	0.891	1.39967	1.42067
MCCC2	1.0225	1.053	1.15367	1.08667	0.883667	1.10333
MCM2	1.138	0.731667	0.773333	0.667333	0.373667	0.385333
MCM3	1.065	0.823333	0.727333	0.700333	0.429667	0.413667
MCM4	1.0405	0.928	0.704	0.644333	0.370667	0.340333
MCM5	1.0845	0.664	0.671	0.579	0.330333	0.371667
MCM6	1.067	0.770333	0.719333	0.680667	0.370333	0.340333
MCM7	1.0665	0.715333	0.727	0.616667	0.378	0.375
MCMBP	1.1765	0.772667	0.922667	0.768667	0.721	0.748667
MCRIP1	1.119	1.60567	1.18467	1.11967	1.351	1.04133
MCTS1	1.184	1.13633	0.949333	1.06467	1.40567	1.34
MCU	0.8675	0.619333	0.739333	0.777333	0.704	0.772667
MDC1	0.693	2.25833	1.23633	1.27567	0.694333	0.51
MDH1	1.1465	0.949	0.847667	0.880667	1.21467	1.23967
MDH2	0.812	1.137	0.881667	0.834333	0.825667	0.877667
MDK	0.863	2.145	2.81767	9.80633	1.52867	1.15767
MDM4	1.047	1.15784	0.447537	0.996186	1.33876	0.426786
MDN1	1.018	0.439667	0.501667	0.391667	0.358667	0.382667
ME1	1.105	0.993667	1.036	1.028	1.314	1.735
ME2	0.824	1.02733	1.06533	1.29267	1.11133	1.32233
MECP2	0.726	1.72867	1.18467	2.30967	2.41733	2.361
MECR	0.7335	1.32367	1.16467	1.02667	1.05933	1.06167
MED1	0.979	1.42033	0.813333	0.634	0.623667	0.428
MED15	0.76	1.41833	0.733	0.928667	0.767333	0.472333
MED16	0.9165	0.801566	0.972606	0.822846	0.744083	0.589533
MED20	1.1165	0.926667	1.20533	1.31633	1.20567	1.02233
MED23	1.125	0.801333	1.10467	0.812667	0.738667	0.907
MED4	0.9955	1.08268	1.06221	0.987193	0.8067	0.816241
MED6	0.8645	1.27067	1.29367	1.10467	0.928333	0.891
MEIS1	0.89	5.70333	4.109	6.95733	2.78833	1.91033
MEPCE	0.959	1.34133	1.30967	1.498	1.16133	0.966333
MESD	0.947	1.60133	0.940333	1.25333	0.937333	0.657333
MEST	1.079	0.999333	2.76167	2.13467	0.751667	0.751
METAP1	0.983	1.07133	0.871667	0.744667	0.546	0.569667
METAP2	1.1685	0.764333	0.644	0.486	0.521667	0.616
METTL26	1.108	1.22779	1.05642	1.06027	1.20123	1.36195
METTL3	1.111	0.930333	0.867333	0.811667	0.879333	0.783667
MEX3A	1.187	1.67267	0.956	1.139	0.862333	0.775
MFAP1	0.8355	1.51567	1.03533	1.163	0.892333	0.705
MFGE8	0.576	0.867667	0.951667	1.13467	0.596667	0.605
MFN1	1.0225	0.914333	1.10867	0.87	0.771333	0.795667
MFN2	0.997	0.842667	1.01867	0.898	1.05667	1.30933
MFSD10	0.8905	0.770333	0.972333	1.00133	0.830333	1.002
MGEA5	1.0655	1.10633	1.06533	1.04033	0.902667	0.944
MGST3	0.631	0.689667	0.812667	0.855	1.32267	1.584
MIA3	0.7625	0.998667	0.936	0.862	0.980333	0.819667
MIC13	0.6535	1.10633	0.867333	1.03167	1.44833	1.40867
MICAL1	1.104	0.927333	0.989667	1.51867	1.402	1.36633
MICAL3	0.9795	1.09723	1.01645	1.0913	1.56118	2.01149
MID1	1.1335	0.849991	0.798859	1.038	1.10237	1.12824
MIER1	2.037	2.856	1.87833	2.86933	2.51067	1.67767
MIF	1.076	1.23967	1.19767	1.154	1.301	1.66233
MINPP1	0.9985	1.013	1.022	1.19733	0.862333	0.864333
MIOS	1.154	0.837667	0.901	0.704	0.763667	0.941667
MIPEP	0.8475	0.738333	0.832	0.626667	0.678333	0.802
MKI67	0.903	1.15733	0.78	0.684	0.404333	0.426333
MLEC	0.7345	0.916	1.19767	1.45	0.815667	0.723
MLF2	0.932	1.247	1.09033	1	0.772	0.626
MLST8	1.182	1.22824	1.10863	1.21745	1.42996	1.40862
MMAB	0.896	1.74867	1.64267	1.478	2.14933	2.09467
MMGT1	1.1325	0.89903	1.29885	1.34322	0.919701	1.16299
MMP14	0.962	1.03767	1.21233	1.03067	1.53867	1.68333
MMS19	1.287	0.708333	0.917	0.692	0.757667	1.03533
MOB1B	1.212	0.903	1.10933	1.56033	1.237	1.45733
MOB4	0.854	1.005	0.828333	0.96	0.883333	0.870333
MOGS	0.9705	0.984333	1.40933	1.32933	1.16433	1.22567
MON2	1.156	0.868667	1.196	1.13733	1.38733	1.58033
MORC2	1.01	0.898333	1.04333	0.899	0.902	0.984667
MORF4L1	0.862	0.815667	0.709333	0.955	0.589333	0.519333
MORF4L2	0.869	1.13333	0.918	1.161	1.003	0.795333
MOV10	0.918	0.826333	0.959667	0.706	0.614667	0.690333
MOXD1	1.2155	1.00107	1.19786	3.61235	1.68384	2.17468
MP68	0.808	0.761333	0.969667	0.811333	0.658	0.993333
MPC2	1.0035	0.778537	0.950311	1.10214	2.28562	2.3639
MPDU1	0.8495	0.906333	1.50933	1.39267	1.084	0.855667
MPHOSPH10	0.828	0.970667	0.941	0.938333	0.44	0.381667
MPI	1.0265	1.61533	1.06733	1.64833	3.29733	3.56133
MPP2	1.146	1.72233	1.681	1.61567	1.29833	1.177
MPP5	0.9755	1.671	1.19367	1.17133	0.991333	1.02267
MPP6	0.986	1.082	0.843667	0.667667	0.759	0.898
MPRIP	0.8925	1.24933	1.22133	1.011	1.07267	1.08333
MPST	1.0325	1.36767	1.08367	1.353	1.317	1.31167
MPV17	0.8545	1.02167	1.126	1.02133	1.692	2.48333
MRC2	1.0655	1.31367	1.185	1.473	3.65467	3.26967
MRE11	0.971	1.191	1.15267	1.02333	0.765333	0.688
MROH1	0.991	0.833968	0.98056	0.847132	1.38839	1.8615
MRPL1	0.9725	1.11467	0.889333	0.838	0.662333	0.644
MRPL10	1.038	1.09417	1.12605	0.998111	0.656176	0.634261
MRPL11	0.987	1.062	0.942333	0.741667	0.776333	0.724667
MRPL13	1.0595	1.10133	1.021	0.8	0.774667	0.902
MRPL14	1.0145	1.04367	1.057	0.858	0.684667	0.825333
MRPL15	1.078	0.989333	1.01667	0.926	0.734	0.769333
MRPL16	0.97	0.8218	0.929148	0.781702	0.737577	0.804798
MRPL17	1.0645	1.00033	0.989667	0.728667	0.660667	0.720333
MRPL18	1.0705	0.943333	1.12733	1.172	0.959	1.062
MRPL19	1.0105	1.017	0.933333	0.677333	0.619667	0.681667
MRPL20	1.0135	0.710333	0.849667	1.06233	1.03333	1.04
MRPL22	0.864	0.960667	1.19367	0.850333	0.687	0.763667
MRPL24	0.9415	1.22333	1.01133	0.889333	0.735	0.785667
MRPL27	0.9235	1.16	1.11533	1.018	0.737333	0.868333
MRPL28	1.062	0.798667	1.10167	0.633333	0.711667	0.997667
MRPL3	0.9515	0.971333	0.945667	0.754	0.772333	0.880667
MRPL34	0.8625	0.882	0.684	0.512	0.594	0.605667
MRPL37	1.0505	0.898333	0.908667	0.749333	0.745	0.802333
MRPL38	1.132	0.959667	1.012	0.931667	0.816	0.881
MRPL39	0.926	1.17733	0.95	0.733333	0.652	0.631333
MRPL4	1.076	0.895667	1.034	1.00633	0.662667	0.754667
MRPL41	0.964	1.107	1.05233	0.969667	0.808333	0.795
MRPL43	0.94	1.22767	1.008	1.135	0.906333	0.866333
MRPL44	0.967	0.988	0.896	0.691333	0.632333	0.584333
MRPL46	0.7525	1.189	0.840667	0.828	0.770333	0.790667
MRPL47	1.0645	0.664667	1.00967	0.848667	0.702333	0.763333
MRPL48	0.865	1.00727	0.995361	0.924273	0.889945	0.957593
MRPL50	1.019	1.24667	0.89	1.02367	0.763333	0.572333
MRPL53	1.1665	1.18233	1.29667	0.781333	0.680333	0.764667
MRPL55	0.9045	1.188	0.964333	0.889333	0.774333	0.786333
MRPL58	0.8845	1.20467	0.913333	0.792	0.653	0.621
MRPL9	0.995	1.25167	0.966	0.937	0.856667	0.750333
MRPS15	0.946	0.882667	1.10767	1.00733	0.781667	0.817333
MRPS16	1.0135	1.186	0.907333	0.756333	0.684667	0.614
MRPS17	0.927	0.923117	1.02218	0.597317	0.664995	0.728296
MRPS18B	0.902	1.267	1.05433	0.840333	0.694333	0.654
MRPS2	1.021	0.826333	1.02233	0.782	0.674667	0.727
MRPS22	0.93	1.19233	1.011	0.894	0.719333	0.675333
MRPS23	0.9465	1.21433	1.14467	0.919667	0.809667	0.863333
MRPS25	0.9145	1.16367	1.06467	0.967667	0.780333	1.054
MRPS26	0.9175	1.08833	1.00767	1.15133	0.777333	0.784
MRPS27	0.8885	0.725333	0.935333	0.591667	0.561	0.700333
MRPS28	0.9885	1.234	1.04767	0.981	0.850333	1.04533
MRPS31	1.076	1.31	1.16233	0.957667	0.748667	0.743
MRPS33	0.9575	1.08967	1.26	1.17767	0.715667	0.934333
MRPS34	1.084	0.615333	1.14567	0.806333	0.786	0.936667
MRPS35	0.956	0.882667	1.044	0.779667	0.607	0.676333
MRPS5	0.8415	0.868	1.03467	0.831	0.692	0.722667
MRPS6	1.0555	1.19733	1.005	0.768667	0.716	0.704333
MRPS9	0.889	0.974333	1.11067	1.08567	0.914333	0.757667
MRS2	1.0465	0.684	0.894333	0.846	0.75	0.788
MRTO4	1.007	0.72	0.993667	0.745667	0.492333	0.438
MSH2	1.075	0.726	0.830333	0.62	0.449333	0.464
MSH6	1.0995	0.759667	0.827667	0.675333	0.480333	0.456
MSI1	0.892	2.24167	2.28333	2.64167	1.76067	1.17367
MSN	1.1735	0.857	0.839	1.36333	1.58967	1.623
MT-CO1	1.0875	0.737667	1.105	0.908333	0.837	0.923
MT-CO2	0.9825	0.707333	0.962667	0.996667	0.864333	1.099
MT-CYB	0.947	0.774991	1.0921	0.968881	1.08849	1.15877
MT1E	1.359	0.667667	0.178333	0.112667	0.125333	0.117
MT2A	1.4005	0.401333	0.181667	0.117667	0.134	0.121333
MTA1	0.78	1.267	1.04533	1.21067	0.793333	0.679
MTA2	1.0015	1.16633	1.32267	1.248	0.958667	1.11367
MTA3	0.898	0.777	0.778667	0.796333	0.481	0.490667
MTAP	1.23	0.881	0.927	0.867	0.845667	0.992333
MTCH1	0.9255	0.963	1.158	1.12967	0.969	1.14567
MTCH2	1.0805	0.907667	1.33967	1.02633	1.04333	1.28133
MTCL1	0.7045	0.873208	0.740393	0.940513	0.916729	0.785234
MTDH	0.9875	1.133	0.965667	1.191	1.511	1.16467
MTFP1	0.912	0.733	1.04567	1.12567	1.084	1.34967
MTHFD1	1.151	0.710667	0.594667	0.599	0.590333	0.645
MTHFD1L	0.981	0.608333	0.756	0.549333	0.471	0.498667
MTMR1	1.094	0.836667	1.225	1.33767	2.30567	3.58167
[truncated: 1,857 more rows]

## Sheet: Legend
Supplementary Table S3: The first table (Quantified Proteins) shows the relative expression of the whole identified and quantified proteins in every biological replicate of each time point during OL lineage differentiation. The second table (Variable Loadings Matrix) includes the details of the PCA of the proteome profile of each differentiation stage in Fig. 2B. The third table (Contribution of …
In Averages of the Replicates:
d0 is the mean of Day0_r2 & Day0_r3 presented in the Table S3
d8 is the mean of Day8_r1, Day8_r2 & Day8_r3 presented in the Table S3
d12 is the mean of Day12_r1, Day12_r2 & Day12_r3 presented in the Table S3
d20 is the mean of Day20_r1, Day20_r2 & Day20_r3 presented in the Table S3
d80 is the mean of Day80_r1, Day80_r2 & Day80_r3 presented in the Table S3
d120 is the mean of Day120_r1, Day120_r2 & Day120_r3 presented in the Table S3
