# Supplementary material for: The Dynamic Proteome of Oligodendrocyte Lineage Differentiation Features Planar Cell Polarity and Macroautophagy Pathways
Source: Gigascience. 2020 Oct 31;9(11):giaa116. doi: 10.1093/gigascience/giaa116 (PMC7601170; doi:10.1093/gigascience/giaa116)
Supplement: giaa116_Supplemental_Figures_and_Tables [file giaa116_supplemental_figures_and_tables.zip › Table S4.xlsx]

## Sheet: Cluster 1
Protein name	Relative Protein Expression						membership
	d0	d8	d12	d20	d80	d120
AAAS	0.939	0.708667	0.940667	0.623333	0.496333	0.579	0.149293
AACS	1.317	0.583333	0.857	0.666333	0.501667	0.583333	0.276571
AARS2	1.001	1.26067	1.23067	1.02667	1.13	1.25033	0.360688
AARSD1	1.2905	0.901667	1.04167	0.928667	0.963667	1.06233	0.365444
AASS	0.69	0.384	0.28	0.271	0.264	0.286333	0.186341
ABCE1	1.295	0.622	0.799333	0.722	0.596333	0.669667	0.275663
ABCF1	1.093	0.912667	0.919667	0.767667	0.726667	0.68	0.08043
ABCF2	1.153	0.825667	0.769333	0.75	0.797	0.781333	0.277873
ABCF3	1.146	0.721333	0.744333	0.767333	0.878	0.949333	0.414124
ABHD11	0.9735	1.744	1.65	1.06933	1.14367	1.39233	0.358698
ACACA	1.2475	0.540333	0.65	0.608	0.526	0.72	0.342346
ACAD10	0.769	1.02333	1.48833	0.620333	0.784	1.14233	0.455295
ACAD8	0.9565	1.051	0.926	0.731667	0.798333	1	0.253374
ACAD9	0.9045	0.877	1.18133	1.05867	0.917667	1.03	0.287423
ACADM	0.9805	1.24433	1.069	1.198	1.02533	1.07233	0.117128
ACAP2	1.0645	1.02967	0.871333	1.064	1.10433	1.02	0.279904
ACBD6	1.2015	0.874151	1.02821	1.16871	0.909098	1.03112	0.291155
ACIN1	0.766	1.63533	0.973333	1.12067	0.890333	0.668	0.248951
ACLY	1.306	0.674667	0.891333	0.840333	0.703667	0.817	0.308401
ACOT13	0.9415	0.944333	0.747667	0.736667	0.774667	0.889667	0.220182
ACOT7	1.2055	0.615667	0.517333	0.711667	0.913	0.735333	0.439663
ACP1	1.038	1.18867	1.014	0.984333	0.992	0.941333	0.0354207
ACSF3	0.937	1.08367	1.11333	0.858333	0.981667	0.905	0.191238
ACSL3	0.959	0.807667	1.10967	0.732	0.893667	0.913333	0.31131
ACSL4	1.046	0.836667	0.926333	0.828	0.763667	0.718667	0.110977
ACSS3	0.8075	1.361	1.59	0.890333	0.803	0.736333	0.235645
ACTL6A	0.9335	1.343	0.994667	1.012	0.675333	0.574333	0.167226
ACTN3	1.0615	1.05033	1.13967	0.699	0.607667	0.762667	0.12807
ACY1	1.1855	0.952667	0.775667	0.689333	0.76	0.829333	0.210561
ADA	1.1625	2.08433	1.30733	1.39933	1.914	1.36167	0.436681
ADAR	0.7635	0.902667	0.836	0.592	0.663667	0.636	0.076107
ADH5	1.1395	0.887333	0.773333	0.837	0.899333	1.004	0.390403
ADNP	0.8835	1.906	1.28233	1.35433	0.967333	0.740667	0.278398
ADRM1	0.8805	1.042	0.716	0.709667	0.856	0.788333	0.229823
ADSL	1.302	0.580333	0.631333	0.664	0.667333	0.756667	0.371407
ADSS	1.224	0.871667	0.737	0.783667	0.739333	0.732	0.208018
AFDN	0.983	1.392	1.074	1.247	1.009	0.843333	0.104162
AFG3L2	0.879	0.695333	0.802333	0.651333	0.701	0.844667	0.312379
AGFG1	1.1415	1.51933	0.73	1.07433	1.41367	0.983667	0.3262
AGK	0.848	1.22533	1.12433	0.979333	1.008	1.026	0.210527
AGO2	0.8765	0.743333	0.793667	0.770667	0.727	0.689	0.174181
AGPS	1.0365	0.935667	0.992667	1.16933	0.995667	1.17267	0.47815
AGRN	1.0105	1.61767	1.52	1.54133	1.327	1.301	0.309027
AHCTF1	0.8125	0.880667	1.04267	0.763667	0.728667	0.782667	0.17919
AHCY	1.266	0.725333	0.806667	0.777667	0.803333	0.882333	0.342678
AHSA1	1.241	0.830667	0.827667	0.910667	0.935667	0.921	0.382575
AIF1L	1.012	1.55533	1.13533	0.806667	0.457333	0.429	0.231025
AIFM1	0.769	1.188	0.931	0.976667	0.87	0.885	0.18594
AIMP1	1.1205	1.241	0.898	0.785	0.836	0.774	0.0976516
AIMP2	1.0955	0.803	0.895333	0.722	0.743667	0.829333	0.232575
AK2	0.8115	1.38233	1.007	0.948	0.782	0.854333	0.195191
AK4	0.9905	0.73	0.570333	0.460667	0.542	0.650667	0.235446
AK6	1.359	0.733901	0.932335	0.930942	0.798573	0.89691	0.299966
AKAP12	0.8285	1.059	0.831667	1.21533	1.041	0.710667	0.330631
AKAP13	0.9225	1.01999	1.11067	1.30488	1.14922	0.886248	0.255546
AKAP17A	0.88	1.02533	1.00233	0.67	0.701667	0.663667	0.104286
AKAP2	0.7765	1.45067	1.15367	0.98	0.709333	0.696	0.20164
AKAP8	0.836	1.55467	1.17533	0.955333	0.696	0.631333	0.21719
AKAP8L	0.807	1.36433	1.13967	1.10233	0.972	0.796667	0.179204
ALDH16A1	1.151	1.007	1.058	0.990333	0.815333	0.964333	0.12266
ALDH18A1	1.032	0.888	1.02533	0.806333	0.713667	0.71	0.0661841
ALDH1B1	0.7625	1.40067	0.905	0.694667	0.691333	0.634667	0.215194
ALDH7A1	0.9265	1.166	0.993333	0.848	0.936667	1.22833	0.43657
ALG1	0.8825	0.871667	0.872333	0.673333	0.661	0.745333	0.148084
ALG11	1.175	1.20667	1.272	1.109	0.952	1.265	0.182696
ALKBH5	1.0375	1.41567	1.35267	1.21267	1.19733	1.11967	0.218048
ALPL	0.7225	1.41967	0.769	0.857333	0.65	0.671	0.209413
ALYREF	0.9185	1.19333	1.13867	1.089	0.850333	0.875333	0.0856342
AMT	0.996	1.379	1.045	0.942	0.927667	0.872	0.0496866
ANAPC1	1.3215	0.624667	0.922	0.763	0.631333	0.656667	0.293786
ANAPC7	1.1095	0.934333	1.097	1.011	0.82	1.01133	0.138681
ANK3	0.8615	1.20833	0.813667	0.796667	0.719667	0.744667	0.112658
ANKHD1	1.2425	1.06938	1.12463	1.13271	0.981427	1.16707	0.164696
ANKLE2	0.5915	1.26269	0.717975	0.581399	0.787535	0.396859	0.220587
ANKRD17	0.862	0.98	0.749667	0.78	0.892667	0.788333	0.126699
ANKZF1	0.8535	0.81	0.541	0.595	0.631667	0.293667	0.152781
ANP32A	1.1375	1.78033	1.133	1.112	1.80067	1.10767	0.372839
ANP32B	0.839	1.669	1.49167	1.291	1.39467	1.11433	0.345278
ANP32E	0.664	1.94901	0.996731	1.71565	1.43841	0.64257	0.384246
ANXA11	1.147	0.928667	1.07367	1.05733	0.931667	0.979667	0.289154
ANXA3	1.2675	0.491333	0.995333	0.531	0.426333	0.454667	0.278594
AP3B1	1.243	0.692333	0.814667	0.699	0.906667	0.966667	0.431044
AP3M1	1.165	0.768	0.882667	0.847333	0.897	0.989	0.36571
APEH	1.269	0.807	0.716333	0.814	0.917333	1.00767	0.444859
APEX1	1.04	0.957667	1.02067	1.03933	1.064	1.00367	0.335777
API5	1.0495	0.877333	1.039	1.005	0.904333	1.00133	0.330371
APOE	0.553	0.737	1.143	0.603667	0.339333	0.428	0.123142
APRT	1.1295	0.939667	0.721	0.656	0.674	0.651333	0.163357
AQR	0.9985	0.860333	1.06	0.901667	0.878333	0.899333	0.102037
ARCN1	1.117	0.961667	1.04667	1.051	1.084	1.107	0.358928
ARFGAP1	1.085	0.997667	0.951	1.00333	1.23433	1.101	0.437091
ARFGAP2	1.043	1.32133	1.13033	1.433	1.349	1.06733	0.360281
ARFGAP3	1.082	1.38033	1.33267	1.28733	1.50433	1.05867	0.327787
ARFGEF1	1.194	0.516	0.610333	0.604333	0.527	0.636	0.318511
ARFIP1	1.132	0.907333	0.891667	0.896	0.849333	0.924333	0.194706
ARG2	1.026	1.18033	1.11	1.12533	1	1.02767	0.201216
ARGLU1	0.8625	1.90867	1.19933	1.42967	1.329	0.798333	0.323792
ARHGAP17	1.1485	1.32433	1.23267	1.38	1.08333	1.242	0.16609
ARHGEF18	1.057	0.935667	0.862	1.08	1.37233	0.596667	0.324813
ARHGEF2	1.025	1.00667	0.958333	1.05133	1.10533	0.967	0.369592
ARID1A	0.7865	1.043	1.03633	1.06767	0.766333	0.754	0.116177
ARID2	0.9465	0.984333	1.22167	0.991	0.68	0.755333	0.137132
ARID3A	0.8945	1.50767	1.55733	1.035	0.6	0.46	0.268413
ARID3B	0.767	0.993333	0.693	0.463333	0.231333	0.233	0.164636
ARIH2	1.156	0.978667	0.753333	1.09267	0.791667	0.693	0.142416
ARL1	1.109	0.702	0.963	0.843667	0.844	0.936333	0.428889
ARMC1	0.9215	1.07033	0.978667	1.01167	1.04167	1.02367	0.26854
ARMC8	1.1125	0.740667	0.928667	0.736333	0.736	0.870667	0.1849
ARMT1	1.3295	0.542	0.707	0.703333	0.642667	0.797	0.367012
ARPC1B	1.023	0.810333	0.804667	0.668333	0.893667	0.671667	0.156681
ARRB2	1.13	0.76911	1.00698	0.940089	0.955219	1.11569	0.461876
ARSK	0.8695	1.31867	1.38933	0.913667	0.877333	1.16567	0.313829
ASCC1	1.1925	0.851719	1.03195	0.892372	0.863078	0.926655	0.214733
ASCC3	1.131	0.757333	0.995333	0.827333	0.802	0.878	0.256784
ASH2L	0.921	1.299	1.00333	0.871333	0.772667	0.742667	0.104023
ASMTL	1.0415	0.926667	0.942	0.858667	0.751	0.868667	0.064144
ASNS	1.5005	0.336333	0.589333	0.459333	0.508667	0.508667	0.36256
ASPH	0.9065	1.32233	1.39767	1.46033	1.22267	1.37433	0.47727
ASPSCR1	0.9975	1.17	0.978	1.138	0.957667	1.11867	0.118125
ASS1	0.865	1.019	0.904	0.517667	0.707667	0.887	0.263224
ATAD2B	0.8465	1.07233	1.06567	1.19467	0.682667	0.564	0.155719
ATAD3A	0.924	0.948	0.956333	0.777	0.906	0.984667	0.269615
ATF7	0.81	2.41733	1.02	0.672	0.570667	0.43	0.329849
ATF7IP	0.9645	1.28533	0.973	0.752667	0.730333	0.787333	0.0827197
ATG16L1	1.211	1.17891	1.0018	1.28716	1.20091	0.991301	0.268434
ATIC	1.2105	0.816667	0.774667	0.662333	0.556	0.62	0.196457
ATL2	0.862	0.762	0.709333	0.678333	0.59	0.587333	0.0311152
ATP11A	0.715	1.05702	0.949115	0.89898	0.70756	0.59608	0.126726
ATP2B1	0.8935	1.35067	1.76067	1.11267	1.31667	1.11633	0.37094
ATP2C1	1.022	0.767333	0.976333	0.778667	0.814333	0.853667	0.281242
ATP5A1	0.866	1.14467	1.02433	0.963333	1.035	1.05833	0.397231
ATP5C1	0.8285	0.985	1.00167	0.933	0.932667	1.00433	0.448357
ATP5D	0.9175	1.31967	1.102	1.13367	1.07567	1.10233	0.200376
ATP5E	0.8565	1.337	0.999333	0.813667	1.018	1.00733	0.260695
ATP5G1	0.5035	1.06967	1.19533	1.47433	1.025	1.002	0.450002
ATP5H	0.82	1.40767	1.09367	1.086	1.033	1.01733	0.233121
ATP5L	0.857	0.833333	0.924	0.937333	0.832667	0.950667	0.435691
ATP5O	0.9255	1.16333	1.02067	0.884	1.00233	1.14333	0.433895
ATP6AP2	0.7545	0.921	1.313	1.22133	0.896667	0.985	0.320579
ATP6V1G1	1.0685	1.2612	1.07823	1.05628	1.09102	1.02106	0.0756734
ATPIF1	0.693	0.848667	0.510333	0.433333	0.565667	0.580667	0.159703
ATRIP	1.39	0.665083	0.697903	0.6967	0.501208	0.495849	0.257849
ATRX	0.3875	1.366	0.694	1.06833	1.224	0.692333	0.420199
ATXN2	0.92	1.36767	1.029	1.05067	1.19967	1.142	0.455266
ATXN2L	1.1135	1.29233	0.980333	0.95	0.916333	0.745	0.0861689
ATXN7L3B	1.2	1.17239	1.10685	1.47621	1.07012	0.933608	0.225476
AUH	0.9605	1.08171	0.84065	1.02601	0.634046	0.879638	0.0857299
AUP1	0.8895	1.03	0.820333	1.037	0.926333	0.959	0.179328
AVEN	0.6135	2.239	0.563333	1.35167	1.47633	0.602	0.39297
AVL9	1.2305	0.752715	0.984924	1.05615	0.950989	1.06252	0.423742
B4GALT4	1.1135	0.929266	1.07511	0.85882	0.589604	0.627969	0.106264
BABAM1	0.8805	1.49867	0.808	1.08733	1.13733	0.951333	0.318405
BAG2	1.095	0.806667	0.793667	0.717333	0.822333	0.891	0.303305
BAG6	1.2255	0.774333	0.949667	0.944667	0.973	1.00367	0.42418
BANF1	0.6545	1.49433	1.08467	1.575	0.856667	0.642667	0.320919
BAZ1B	0.921	0.988333	1.193	1.171	0.732333	0.711667	0.168503
BAZ2A	0.828	1.33567	1.462	1.10833	0.832	0.824667	0.21386
BCAM	0.636	1.01333	1.05	0.818667	0.994333	0.876	0.329589
BCAS2	1.024	1.30133	1.25833	1.14233	0.904	0.945333	0.0825741
BCAT1	1.172	0.965	0.961333	1.11167	0.805333	0.63	0.146434
BCAT2	0.895	1.20567	1.34	1.097	1.093	1.14733	0.344852
BCCIP	1.2125	0.718667	0.917667	0.799667	0.566333	0.624	0.196926
BCKDHA	0.874	1.65567	1.269	0.991333	1.032	1.198	0.324843
BCL7A	0.708	2.176	1.44467	1.517	1.37067	1.128	0.448245
BCLAF1	0.9105	1.118	1.07167	1.04533	0.930667	0.620333	0.122427
BDH1	0.811	1.047	1.148	0.434	0.628	0.765667	0.252979
BIRC6	1.391	0.588	0.785667	0.636	0.669667	0.766333	0.366014
BMS1	0.8125	0.694667	0.876	0.57	0.479667	0.367	0.119694
BOD1L1	0.663	1.33047	0.637752	0.526376	0.559449	0.341963	0.182591
BOD1L2	1.0825	2.23151	1.19506	1.07269	0.827854	0.606595	0.278131
BOP1	0.8905	0.817333	0.850667	0.737	0.622333	0.509	0.0341197
BPTF	0.7495	0.750667	0.842333	0.609333	0.509333	0.546333	0.0511905
BRD1	0.9065	1.331	1.636	1.27867	0.991333	0.918333	0.283753
BRD3	0.787	1.39407	0.943797	0.837942	0.940222	1.00231	0.273304
BRD4	0.7985	1.36533	0.997	0.958667	0.751	0.681667	0.15131
BRD7	0.5875	1.967	1.066	1.02633	0.697	0.599667	0.334759
BRD8	0.863	1.30267	1.03733	1.08833	0.808	0.641667	0.15974
BRIX1	0.9395	0.682667	0.908333	0.741667	0.434333	0.479333	0.153046
BRWD1	0.697	1.15436	0.667053	0.517195	0.470882	0.363861	0.165994
BSG	0.857	0.833	1.18567	0.708333	1.225	0.896333	0.443648
BTF3	1.211	0.881	0.569667	0.557	0.495	0.444333	0.227443
BTF3L4	1.1125	1.19167	1.07133	1.13033	0.995	0.925667	0.070061
BUB3	1.155	1.14167	0.932	0.884333	0.733667	0.693667	0.0697592
BUD13	0.9515	1.45967	1.066	1.19567	0.852	0.648333	0.166887
BUD31	0.873	1.23	1.309	1.24533	0.864	0.925333	0.221336
BYSL	0.911	0.776667	0.930333	0.813	0.579667	0.496667	0.0709978
BZW2	1.144	0.732667	0.995333	1.545	0.742	0.686333	0.333487
C11orf98	1.14	0.782764	0.741825	0.77969	0.550803	0.552403	0.151807
C12orf10	1.14	1.06767	1.08267	0.956667	1.18233	0.975333	0.309127
C12orf73	0.9265	1.12071	1.18661	0.981722	0.989215	0.902229	0.0897866
C19orf53	0.8355	1.549	0.681667	1.512	1.51633	1.00467	0.457309
C1orf123	1.165	1.63233	1.00467	1.09733	1.16833	1.20633	0.300003
C21orf33	0.7425	1.56333	1.03733	1.058	1.138	1.20133	0.430017
C21orf59	1.042	0.992333	0.812	0.883667	0.674333	0.732333	0.0701402
C7orf50	1.109	0.946	1.134	1.23367	1.003	1.065	0.32795
CA4	1.025	4.18233	1.87633	2.056	0.924667	0.997667	0.358354
CAAP1	0.825	1.278	0.970333	0.639	0.589333	0.636333	0.15426
CACYBP	1.251	0.963333	0.830667	0.840333	0.712	0.789	0.178441
CAD	1.231	0.538333	0.668667	0.514667	0.495333	0.557667	0.2985
CALD1	0.9415	0.913333	0.541333	0.552333	0.951	0.746	0.39311
CALM1	0.8505	1.77767	0.986	1.982	1.43133	1.00933	0.420095
CALR	0.828	1.27433	0.947	1.034	0.952333	0.829333	0.170496
CALU	0.741	1.39933	0.969667	1.29167	1.16567	0.987667	0.408818
CANT1	0.6035	1.76022	0.999829	1.37134	1.18445	0.539878	0.340195
CAPG	1.132	0.689333	0.703333	0.582333	0.689667	0.864333	0.361859
CAPRIN1	1.3145	1.01133	0.740667	0.938667	0.850333	0.797	0.224641
CAPZA1	1.2445	1.477	1.138	1.16867	1.39367	1.262	0.147233
CAPZB	1.0285	1.07967	0.975	0.955667	1.198	1.08867	0.380504
CARHSP1	0.824	1.48433	0.881333	1.16433	0.952667	1.18333	0.373279
CARM1	1.1225	0.672667	0.702667	0.724333	0.608	0.659	0.247074
CARNMT1	1.2845	0.523667	0.531	0.48	0.290667	0.222333	0.275195
CASP3	1.301	0.637333	0.565	0.722667	0.799	0.685	0.371748
CASP6	1.2805	1.162	1.33867	1.09767	0.856	0.811	0.102495
CBLL1	0.986	1.63433	1.179	0.940333	0.948	0.894667	0.181266
CBS	1.2225	0.473667	0.461333	0.41	0.295667	0.291667	0.295866
CBX1	0.785	1.87567	1.23933	1.176	0.790333	0.740667	0.282275
CBX2	0.855	2.05133	1.25367	1.36967	0.634	0.462333	0.290084
CBX3	0.778	1.39411	0.779305	0.946995	0.708847	0.568819	0.1814
CBX5	0.705	2.75733	1.44433	1.85433	1.033	0.768667	0.353618
CBX8	1.1075	1.454	1.53467	1.59467	1.35167	1.574	0.378937
CCAR1	0.9815	1.13567	1.13433	1.066	0.933667	0.795	0.0480354
CCAR2	0.8705	1.019	1.168	1.11667	0.901667	0.898333	0.170909
CCDC115	1.004	1.11733	0.944	1.05267	0.774667	0.756	0.0197269
CCDC124	1.1115	1.62633	0.98	1.20733	1.22	1.01433	0.262109
CCDC134	0.9295	0.936	0.944333	0.986	0.776333	0.825667	0.0638418
CCDC137	0.95	1.08867	1.039	1.09433	0.715667	0.608667	0.0622788
CCDC25	1.279	1.18967	1.12667	1.328	1.204	0.919667	0.162047
CCDC43	1.254	1.55133	1.352	1.27133	1.13267	1.01267	0.0655663
CCDC47	0.9705	0.833	1.03767	1.09967	0.893	0.784667	0.153641
CCDC50	1.0265	1.68967	1.43433	2.05133	1.65033	1.23967	0.395943
CCDC51	0.9125	0.917667	1.02967	1.01067	0.708	0.813	0.115736
CCDC58	0.866	1.32367	0.781667	0.657	0.493333	0.461	0.192059
CCDC6	1.0985	0.994667	0.756	0.885	0.917333	0.818	0.166756
CCDC86	0.9775	1.372	0.881	1.06333	0.704667	0.548333	0.141463
CCNB1	1.2435	0.463962	0.541015	0.465308	0.336132	0.386505	0.285452
CCT2	1.1855	0.962667	0.891	0.898	0.863	0.899667	0.199661
CCT3	1.176	0.873	0.968333	0.919	0.941	1.02967	0.336925
CCT4	1.2255	0.809333	0.921	0.914333	0.840333	0.948	0.315644
CCT5	1.205	0.923667	0.885	0.908333	0.883	0.959	0.226852
CCT6A	1.1935	0.899	0.925667	0.953	0.927667	0.914333	0.242582
CCT7	1.2155	0.833	0.954	0.953667	0.878667	1.05067	0.344944
CCT8	1.1975	0.783667	0.9	0.901667	0.881333	0.929667	0.326161
CD2AP	1.3005	0.956333	0.793333	0.499667	0.503	0.517	0.230146
CD2BP2	1.1155	1.287	1.32667	1.34	1.07533	0.999667	0.0903864
CDC23	1.061	0.811667	0.997333	0.955	0.845667	0.898333	0.28129
CDC27	1.037	0.901333	1.099	1.16	0.888	0.914333	0.239302
CDC34	1.3035	0.868667	0.910667	1.04033	0.917333	0.790667	0.23295
CDC37	1.188	0.751667	0.708333	0.832	0.871667	0.952333	0.447454
CDC5L	0.8895	1.50133	1.18567	1.15567	0.837667	0.801333	0.154677
CDC73	1.0035	0.989667	0.939	0.954667	0.654667	0.672333	0.048415
CDCA8	0.9595	0.899333	0.819333	0.87	0.544	0.576667	0.0873828
CDH1	0.764	0.585	0.856333	0.417667	0.403333	0.471333	0.211664
CDK1	1.2595	0.605333	0.828333	0.827333	0.390667	0.488667	0.241625
CDK11B	1.0075	0.947	1.00333	0.784667	0.902667	0.763667	0.140707
CDK2	1.0995	1.027	1.43133	1.34567	0.948	1.067	0.22752
CDK5RAP2	0.6715	1.47406	0.860447	1.09754	0.856705	0.612923	0.246164
CDK9	1.068	0.874667	1.04233	0.897333	0.743667	0.712	0.116192
CDKAL1	0.8905	0.722667	0.712333	0.534	0.521	0.571	0.0950775
CDKN2AIP	0.912	1.294	1.18533	1.125	0.875	0.878333	0.107026
CDV3	1.223	1.81633	1.27267	1.108	1.15267	0.980667	0.194823
CEBPZ	0.832	0.585667	0.723667	0.462	0.375667	0.420667	0.112345
CECR2	0.8295	1.034	0.772	0.899	0.434667	0.455667	0.0601505
CELF1	0.974	1.22333	1.02533	0.815333	0.760667	0.759	0.0943968
CENPA	0.9635	1.36567	1.70133	2.43433	1.049	1.18833	0.403661
CENPV	0.9435	2.09967	1.69167	1.73333	1.348	1.21533	0.314215
CEP170B	1.0715	1.07567	0.674333	0.783333	1.003	0.721	0.218579
CEP250	0.851	1.17067	1.32933	1.38433	0.993333	1.115	0.458201
CEP83	0.454	1.87504	1.27855	0.748101	0.371993	0.290522	0.305356
CETN2	0.901	2.13733	1.448	2.806	1.352	1.50033	0.406473
CETN3	0.981	1.21867	0.971	1.202	0.856	0.948667	0.140634
CFDP1	0.841	1.826	0.913333	1.30667	1.136	0.782	0.312474
CGN	0.898	1.009	0.834	0.398	0.262667	0.297	0.18538
CGNL1	0.604	0.526667	0.532333	0.411333	0.448667	0.421333	0.0696372
CHAF1A	0.56	1.506	0.843	0.999333	0.585667	0.367667	0.259782
CHAF1B	1.0615	0.876667	0.835667	0.606667	0.457667	0.379333	0.148221
CHAMP1	0.8435	2.04867	1.33633	1.085	0.803667	0.763333	0.287672
CHCHD3	0.7485	1.38333	0.884	1.19133	0.983667	0.835333	0.297148
CHD1L	1.044	0.949333	0.977667	0.858333	0.576667	0.619	0.0795419
CHD4	0.895	0.970333	1.21267	1.01033	0.686667	0.647333	0.131218
CHEK2	1.1425	0.665667	0.550333	0.509667	0.448333	0.323333	0.225309
CHERP	1.057	1.28967	0.996667	0.828	0.747	0.606667	0.103696
CHM	0.9575	0.673	0.660667	0.733667	0.712667	0.521	0.19606
CHMP4A	1.257	1.17625	0.895154	1.02086	1.11054	1.05666	0.231111
CHORDC1	1.1585	0.804333	0.911333	0.880667	0.741	0.901333	0.24041
CHP1	0.835	1.347	1.24	1.337	1.18033	1.07033	0.338316
CHRAC1	1.328	0.722982	0.89132	1.00007	0.533506	0.54115	0.231941
CHSY1	0.752	0.554667	0.763333	0.706	0.647	0.404	0.207731
CHTF8	1.199	1.62767	1.193	1.343	1.45867	1.078	0.260974
CIAO1	0.977	1.203	0.824333	0.987667	1.06333	0.726667	0.191315
CIAPIN1	1.0685	1.389	0.894667	1.246	1.00767	0.668667	0.175565
CKMT1B	0.92	0.757667	0.525333	0.485	0.588	0.551667	0.202131
CKS1B	1.3145	0.908667	0.775667	0.845	0.315333	0.259667	0.218633
CLDN6	0.6	0.378	0.418333	0.147667	0.1	0.0893333	0.127153
CLIC4	1.1315	0.708	0.835333	0.759667	0.778333	0.727333	0.207445
CLIC6	0.893	1.133	2.16533	0.827	0.661	0.279333	0.273463
CLINT1	1.0555	0.921667	0.870333	0.939333	0.943667	0.914333	0.229204
CLIP1	1.1475	1.48933	1.34033	1.296	1.22333	1.34167	0.222222
CLNS1A	1.0325	0.871333	0.746333	0.767	0.576667	0.637333	0.122843
CLPB	0.8515	1.266	0.992667	0.978667	1.04267	1.02233	0.243284
CLPP	0.912	1.17933	1.14833	1.05867	1.05567	1.096	0.265955
CLPX	1.107	0.934667	1	0.863333	0.870333	0.956	0.139026
CLTA	0.915	1.507	0.962333	1.11333	0.864667	0.817333	0.186657
CLUH	1.262	0.622	0.807	0.684	0.709333	0.777667	0.343091
CLYBL	0.8165	1.00733	0.923	0.779333	0.640667	0.730667	0.02056
CMAS	0.9665	0.83	0.875333	0.716667	0.920333	0.784667	0.163269
CMSS1	0.928	0.667	1.05033	0.654333	0.467333	0.574	0.168475
CMTM6	1.0565	0.938	1.03567	0.868667	1.033	1.081	0.30142
CMTR1	1.0245	0.898	1.07467	0.942333	0.919	1.02267	0.284389
CNBP	0.8175	1.875	0.962	0.91	0.514333	0.360667	0.305536
CNN2	1.166	1.10433	0.722	0.655667	0.445	0.378	0.187727
CNN3	1.019	2.33567	1.40833	1.60533	1.561	1.30667	0.37066
CNNM3	0.8125	1.02067	1.1	0.926333	0.862333	1.04033	0.318206
CNOT1	1.145	0.74	1.01567	0.844	0.773	0.930667	0.310991
CNOT10	0.937	0.790333	0.74	0.736667	0.885667	0.831	0.362623
CNOT2	0.996	1.27767	1.28967	1.24967	0.977	0.982667	0.130916
CNOT3	1.1025	0.954333	0.904667	0.873333	0.825333	0.868	0.0988387
CNOT9	1.1605	0.761333	1.05733	0.979333	0.803333	0.990333	0.36891
CNPY2	0.656	1.53133	1.112	1.09833	0.626333	0.492	0.242147
CNPY3	0.734	1.34533	0.955667	0.946333	0.892333	0.678667	0.177596
CNTROB	0.7245	1.59133	1.03367	0.956	1.14333	0.781333	0.253131
COA7	0.885	1.10467	0.820667	0.682333	0.576667	0.606667	0.0703533
COG3	0.966	1.122	1.148	1.137	1.27533	1.065	0.456213
COG5	0.901	1.005	1.149	1.367	1.07233	1.079	0.414623
COIL	0.9695	1.03233	1.24567	0.75	0.622333	0.663	0.15653
COL18A1	0.6055	1.19767	1.36067	1.39033	0.83	0.814667	0.304338
COL26A1	1.027	2.7492	1.63715	1.71233	1.01714	0.80589	0.317702
COL2A1	0.853	8.37467	6.79133	3.99267	1.69767	0.991	0.357326
COL4A2	0.844	1.88233	1.51867	1.497	1.34867	0.944667	0.348923
COL4A3BP	1.154	0.895667	0.724	0.789	0.811	0.646667	0.202414
COLGALT1	0.944	1.123	1.14833	1.415	1.05867	0.957667	0.240124
COPA	1.1895	0.743667	0.956667	0.881333	0.928667	0.968	0.410664
COPB1	1.154	0.772667	0.978667	0.917333	0.970667	0.98	0.461779
COPB2	1.0975	0.806	0.954333	0.915667	1.009	0.960333	0.396567
COPG2	1.1815	0.809333	0.974333	0.977667	0.843333	1.04367	0.27895
COPS7B	1.093	1.189	1.119	1.26033	1.15567	1.193	0.458553
COPS8	1.2345	0.937667	0.931	0.963333	1.037	1.24233	0.489923
COQ7	0.842	0.845333	0.879667	0.974	0.789	0.921333	0.433448
COTL1	1.209	1.30567	1.164	1.818	1.03767	0.923333	0.342716
COX4I1	0.895	0.712	0.856333	0.995333	0.694667	0.889333	0.239099
COX5A	0.896	1.379	1.104	1.70833	0.689333	0.93	0.260705
COX5B	0.8375	1.03367	0.873333	0.841	0.797	0.941667	0.225831
COX6C	0.9415	0.695	0.928333	0.87	0.875	0.859	0.391017
COX7A2	0.95	0.893333	0.919667	0.887333	0.724667	0.784333	0.0744519
COX7B	0.8905	0.704333	0.842333	0.862	0.644667	0.672667	0.104803
COX7C	0.7745	0.884667	0.886	0.703667	0.522667	0.611667	0.0529514
CPOX	1.074	1.27667	1.26767	0.945667	0.797333	0.9	0.124179
CPSF1	0.9845	0.691	0.817	0.616667	0.467667	0.492	0.171488
CPSF2	1.062	0.889667	0.943333	0.841	0.723667	0.633667	0.0636777
CPSF3	1.015	0.722333	0.957333	0.722	0.579	0.653333	0.160904
CPSF4	0.875	1.43	1.186	0.992667	0.839667	0.667667	0.156668
CPSF6	0.889	1.14567	1.10067	0.979667	0.823	0.734333	0.0729116
CPSF7	1.028	1.48533	1.34667	1.368	1.084	0.97	0.146535
CPT2	0.821	1.28233	1.05233	0.905667	1.00233	1.26433	0.443682
CPVL	0.9435	1.52	1.299	1.056	0.643667	0.846	0.200521
CRABP1	1.191	3.31767	2.568	2.16967	0.926	1.082	0.348997
CRABP2	1.0005	2.54267	2.826	2.13833	0.865	0.728667	0.346458
CRLF3	1.2275	0.920333	0.871667	0.809	0.810333	0.647333	0.152403
CRNKL1	1.0135	0.741	1.088	1.03567	0.784333	0.846333	0.310539
CROCC	0.7615	1.24333	0.86	1.082	0.743	0.738667	0.137225
CRTAP	0.9655	0.854667	1.04867	0.969667	0.883333	0.886	0.142295
CSDE1	1.2605	0.675	0.660667	0.725	0.598333	0.615	0.26361
CSE1L	1.187	0.644333	0.819667	0.759	0.636667	0.744333	0.248502
CSNK1A1	1.18	0.897667	1.164	0.979667	0.846	1.04767	0.233869
CSNK1D	1.114	1.60833	0.986333	1.052	1.104	1.11567	0.204087
CSNK2A2	1.056	0.868	1.06867	1.10933	0.936333	1.002	0.355768
CSNK2B	1.103	0.957333	1.18433	1.411	0.786333	0.856667	0.222082
CSRP2	0.813	2.53333	1.165	1.00167	0.976667	0.979	0.365441
CSTF1	0.998	1.268	0.999	0.762667	0.778333	0.805667	0.110524
CSTF2	1.0145	1.46333	1.01967	0.941667	0.864667	0.788	0.126636
CSTF2T	0.833	1.65633	1.126	1.12167	0.907	0.892667	0.226733
CSTF3	0.825	0.924667	0.980333	0.726667	0.764667	0.614333	0.0832734
CTBP1	1.098	1.50633	1.458	1.37233	1.409	1.373	0.3433
CTBP2	1.0115	0.82	0.807667	0.935667	0.621	0.535333	0.08454
CTCF	0.872	1.472	1.26733	0.922	0.646	0.764333	0.186853
CTDP1	1.1075	0.995333	0.926333	1.03433	0.944667	0.850667	0.133286
CTDSPL2	0.816	1.11733	1.45867	0.988667	0.623667	0.779333	0.265057
CTGF	0.648	0.929667	0.897667	1.44767	0.798333	0.601667	0.381
CTNNA1	0.7625	0.946667	1.01033	0.708667	0.763667	0.84	0.200829
CTNNBL1	0.985	0.859333	1.27733	0.967333	0.784333	0.814667	0.217463
CTNND1	0.866	1.447	1.22433	0.872667	0.912333	0.863667	0.195883
CTPS1	1.229	0.904	0.943667	1.04833	0.762	0.722333	0.138705
CTPS2	1.1715	0.891	0.978333	1.039	0.950333	1.18133	0.48643
CTSC	0.7355	1.39867	1.257	0.795333	0.665667	0.720333	0.215469
CTSD	0.802	1.332	1.01	0.691	0.806333	0.928667	0.258072
CTSZ	0.781	1.508	1.50733	1.03133	0.755667	0.769	0.249063
CTTN	1.109	1.19833	0.764667	0.799	0.955333	0.769333	0.181542
CTTNBP2NL	1.0685	1.21233	0.958333	1.08567	0.947667	1.05	0.152247
CUL1	1.1425	0.725	0.854667	0.919333	0.820333	0.87	0.377386
CUL2	1.042	0.876667	1.02367	0.948	1.171	1.019	0.348015
CUL3	1.172	0.810667	1.136	1.057	1.11967	1.236	0.48262
CUL4A	0.9485	0.645333	0.639667	0.693333	0.741333	0.664333	0.259766
CUX1	0.704	1.15167	0.903667	1.12533	0.873667	0.708333	0.186602
CWC15	0.892	2.156	1.231	1.354	1.15567	0.738	0.31606
CWC27	0.88	1.76133	0.890667	0.934667	0.621333	0.582	0.277819
CWF19L1	1.3275	0.865333	1.12133	0.926667	0.727333	1.303	0.3775
CXADR	0.7775	1.10933	0.917667	1.10233	0.965333	0.976333	0.424679
CYB5A	0.7695	1.66067	1.22033	1.15333	0.465667	0.605	0.23512
CYB5R2	1.294	1.024	0.904	1.181	0.549333	0.566667	0.172212
CYCS	0.967	1.01133	0.785667	0.657	0.704	0.850667	0.155391
CYP2S1	0.728	0.371333	0.410667	0.274667	0.196667	0.203	0.154108
CYP51A1	1.1645	0.640333	0.865667	1.053	0.722667	0.907333	0.382805
CYR61	0.562	0.642333	1.23933	1.15733	0.723	0.674333	0.370915
DAD1	0.8305	0.829667	1.00867	1.10867	0.770667	0.668	0.187744
DAP3	1.014	0.957	1.039	0.757	0.633333	0.633667	0.0617758
DARS	1.0775	0.84	0.924	0.825333	0.829	0.893333	0.240093
DARS2	0.919	0.814667	0.924667	0.612667	0.649667	0.910667	0.321918
DBN1	0.856	1.30267	0.941	1.30067	1.16967	1.167	0.411988
DBT	0.8185	1.117	0.998667	0.856667	0.947667	1.08133	0.360828
DCAF1	1.044	0.923667	1.03333	0.997	0.933	1.09233	0.318611
DCAF13	0.8915	0.790667	0.738	0.613333	0.467667	0.465667	0.0765695
DCAF7	1.0735	1.76033	1.84333	1.49933	1.14467	1.10233	0.268934
DCAKD	0.9465	0.890667	1.17067	0.876333	0.982	1.04567	0.290751
DCPS	1.0815	1.12567	0.913667	1.04033	0.950667	0.942	0.0756732
DCTD	1.216	1.41033	1.28867	1.05533	1.06233	1.037	0.0237814
DCTPP1	1.1415	0.992667	0.863667	1.10933	0.582	0.520333	0.159448
DCXR	1.0265	1.08233	1.33067	1.10867	1.18267	1.26133	0.471785
DDA1	1.1685	1.526	1.11367	1.06767	1.08733	1.01867	0.147011
DDB1	0.989	0.951	1.03933	0.870667	0.823	0.773	0.0501681
DDB2	0.86	1.36733	2.02167	1.202	1.08733	0.956333	0.361048
DDI2	1.094	0.970333	0.959	1.02167	0.625333	0.492667	0.115961
DDOST	0.937	0.805667	1.24667	1.205	0.921	1.11667	0.485406
DDX1	1.0195	1.08333	0.946667	0.94	1.04567	1.058	0.316401
DDX17	0.9095	1.38667	0.982333	0.916	0.757667	0.728	0.132197
DDX18	0.7885	0.677	0.842	0.599	0.401	0.389333	0.111123
DDX19A	1.1135	0.876	0.865	0.881	0.952667	0.936	0.347322
DDX21	0.9695	0.522333	0.585333	0.457333	0.383667	0.368	0.19501
DDX23	1.04	1.357	1.22967	0.960667	1.08	0.911	0.132053
DDX24	0.8105	0.814667	0.891333	0.737667	0.779667	0.729	0.138182
DDX27	0.893	0.802667	0.918333	0.675333	0.495667	0.5	0.103701
DDX39A	1.0155	0.708667	0.747	0.743333	0.539333	0.572667	0.118352
DDX39B	0.96	0.832	1.008	0.902333	0.853333	0.926	0.263365
DDX3X	1.132	1.03833	0.934667	0.937	0.766	0.64	0.0710691
DDX3Y	0.9785	1.34443	0.906299	1.37588	1.33557	1.03475	0.445081
DDX41	1.0315	1.00433	1.094	0.834667	0.777333	0.821333	0.0794758
DDX42	1.0985	1.043	1.04733	0.935667	0.768333	0.757667	0.0604964
DDX46	1.049	0.711	0.75	0.537667	0.568333	0.573333	0.193954
DDX47	0.811	0.8	1.10267	0.597667	0.472333	0.526667	0.201241
DDX5	1.082	1.13867	1.02067	0.955667	0.674667	0.632333	0.0771923
DDX50	0.7705	1.19933	1.01233	0.713667	0.569333	0.493667	0.164654
DDX52	0.8485	0.693667	0.973667	0.405667	0.342	0.329667	0.201599
DDX54	0.8895	0.809	1.208	0.715333	0.53	0.567	0.22994
DDX56	0.8795	0.753	0.907667	0.667333	0.543	0.535333	0.0998883
DEK	0.9975	1.172	1.199	1.18333	0.979667	0.694	0.143885
DENR	1.145	1.25333	0.959667	1.011	1.208	1.04033	0.240968
DERL1	1.33	0.718	1.367	1.36267	1.02333	1.146	0.400273
DFFA	1.059	1.34033	1.026	0.994	0.952	0.836667	0.0859995
DHCR24	1.0525	0.534	0.652667	0.744333	0.432333	0.407333	0.243436
DHODH	1.009	0.862333	1.11633	0.856	0.708	0.963667	0.213817
DHRS4	1.0055	1.078	1.073	0.989	1.03667	1.11467	0.296323
DHTKD1	0.756	1.04133	1.30833	0.480333	0.605333	0.900667	0.326785
DHX15	0.996	0.707667	0.836667	0.747333	0.683667	0.722	0.155387
DHX16	1.133	0.796333	0.97	0.889667	0.839333	0.899667	0.176147
DHX30	1.0745	0.91	1.17967	1.01167	0.909	1.08933	0.254395
DHX36	1.2655	0.732	0.834	0.767667	0.741667	0.807	0.304265
DHX38	0.8415	0.975	1.035	0.898	1.06467	0.886	0.246695
DHX9	0.9015	0.821	0.961333	0.799667	0.694667	0.722	0.10409
DIABLO	0.8515	1.12167	1.47	1.28433	0.93	1.08533	0.324198
DIAPH1	1.2615	0.763333	0.905	0.812	0.721667	0.771	0.222901
DICER1	1.1695	0.768333	1.02467	1.25867	0.848333	0.914	0.291988
DIDO1	1.0245	1.30133	1.11467	1.185	0.935333	0.858333	0.0540901
DIS3	1.1695	0.773667	0.963667	0.763	0.751	0.796667	0.223908
DKC1	0.797	0.767333	0.933333	0.757	0.598333	0.588333	0.0688983
DLD	0.735	1.54033	0.982333	0.921667	0.907333	0.85	0.282379
DLG1	0.8825	1.47867	1.15467	1.29367	1.104	1.03	0.239138
DLG3	0.867	1.91133	1.01867	1.06	1.062	0.811333	0.309139
DLK1	0.4985	4.95967	3.04333	3.55267	1.12767	1.171	0.356825
DLST	0.841	1.39733	1.167	1.15967	1.14633	1.28233	0.449534
DNAAF2	0.707	2.05406	0.968685	1.55448	1.76347	0.903985	0.433859
DNAAF5	1.271	0.702333	0.866333	0.739333	0.797667	0.999	0.396268
DNAJA1	1.026	1.038	0.965	1.07467	0.846333	0.846667	0.0263517
DNAJA2	0.9605	0.927667	0.869333	1.087	0.880333	0.798333	0.229777
DNAJB1	1.092	1.205	1.14167	1.067	1.06733	1.12633	0.146797
DNAJB11	0.862	1.34767	1.03033	1.274	1.272	0.957	0.362686
DNAJB12	0.9655	0.966667	0.818	0.938333	0.829	0.792667	0.0395877
DNAJB6	0.753	0.720333	0.623333	0.792	0.56	0.600333	0.166199
DNAJC1	0.9485	1.08	1.19867	0.963	1.08167	0.997667	0.216419
DNAJC10	0.9325	0.989	1.04533	1.09033	1.01033	0.966667	0.214819
DNAJC11	0.703	0.829	0.927333	0.91	0.911667	0.856	0.431419
DNAJC17	1.0745	1.526	0.723667	1.02	1.02467	0.417333	0.228581
DNAJC19	0.85	0.950667	0.863333	0.805667	0.771667	0.655667	0.0239307
DNAJC7	1.192	0.826333	0.797667	0.9	0.677667	0.615333	0.157273
DNAJC8	1.003	1.33567	0.980333	1.006	0.855333	0.711333	0.0635749
DNAJC9	1.0535	1.481	1.11767	1.31967	0.8	0.635667	0.20516
DNASE2	0.712	1.14833	0.705	0.639	0.809	0.935333	0.384141
DNMT1	1.1405	0.795333	0.950667	0.874667	0.658333	0.635333	0.150904
DNMT3A	0.7005	0.568	0.477	0.358	0.343333	0.333	0.100498
DNMT3B	0.7205	0.216333	0.184667	0.152667	0.138	0.156667	0.257873
DNTTIP1	0.583	1.45933	1.05067	0.943	0.918333	0.977667	0.323549
DNTTIP2	0.732	1.07433	0.767333	0.618333	0.455333	0.409667	0.112555
DOT1L	0.426	1.29101	0.623181	0.728746	0.795378	0.383621	0.299567
DPAGT1	0.7735	0.661667	0.935667	0.859333	0.798333	0.720667	0.357336
DPF2	0.7625	1.8046	1.19986	1.04283	0.673673	0.683341	0.261196
DPH2	0.7855	1.12633	0.44	0.518333	0.802	0.467667	0.240073
DPM1	0.9515	0.905	1.119	1.14233	0.803333	0.922667	0.201665
DPPA4	0.848	0.724	0.524333	0.508667	0.335	0.339	0.104996
DR1	1.0435	1.369	1.04967	1.24933	1.1	0.928333	0.197205
DRG1	1.233	0.666333	0.841333	0.822667	0.592	0.732667	0.235572
DRG2	1.1885	0.771333	0.918333	0.943333	0.969667	1.09367	0.471663
DSG2	0.713	1.08067	1.12567	0.465333	0.455333	0.418	0.220354
DSP	0.87	1.12667	1.872	0.695333	0.551333	0.532	0.313744
DTL	1.0525	1.29067	0.461	0.495	0.123333	0.057	0.279131
DTYMK	1.096	1.021	0.956333	1.09133	1.09367	1.144	0.359625
DUS2	1.018	0.96172	0.790792	0.831174	0.977435	0.873034	0.265164
DUT	1.195	0.840333	0.500667	0.619	0.441667	0.391667	0.220397
DVL2	1.077	1.222	1.183	1.317	1.11533	0.889667	0.077783
DYNLL1	1.0085	0.595	0.775333	0.704	0.814667	0.589333	0.255238
DYNLL2	0.9585	1.43433	1.71533	1.60133	1.766	1.27333	0.476349
EARS2	0.7925	0.948	0.931667	0.558667	0.580667	0.582333	0.119466
EBNA1BP2	0.838	0.990667	0.896	0.924667	0.612333	0.568	0.105126
ECH1	0.759	1.28967	0.991667	1.04533	1.091	1.13833	0.43432
ECHS1	0.769	1.494	1.12733	1.02967	1.05367	1.088	0.331558
ECI1	0.8985	1.245	1.092	1.104	0.866	1.056	0.132744
ECM29	1.3545	0.391	0.45	0.436	0.465667	0.550333	0.370798
EDC3	0.9355	1.347	1.03033	1.13667	1.11933	0.846667	0.191568
EDF1	1.1805	1.19567	0.788667	1.06133	0.929333	0.81	0.14418
EED	0.9455	1.01	1.12233	0.755667	0.529667	0.557667	0.128984
EEF1A1	1.201	0.758333	0.688333	0.718333	0.753667	0.635667	0.263196
EEF1B2	1.2245	1.24833	0.934667	1.06933	0.828667	0.795667	0.081065
EEF1D	1.1415	1.14933	0.997667	1.23167	1.096	0.960667	0.140005
EEF1E1	1.0465	0.755333	0.927	0.844333	0.789333	0.745667	0.188779
EEF1G	1.1945	0.728333	0.95	0.914	0.987333	0.944	0.441667
EEF2	1.2695	0.733333	0.797667	0.698	0.742667	0.806333	0.302755
EEFSEC	1.233	1.20272	0.843141	1.58822	1.45455	0.977746	0.470898
EFTUD2	0.9505	0.811333	1.07167	0.907	0.777667	0.797	0.158514
EHMT1	0.917	1.553	1.299	1.009	0.834667	0.764333	0.2028
EHMT2	0.889	1.21967	1.07467	1.00667	0.748	0.725333	0.102544
EIF1AX	1.057	0.989667	0.762667	1.078	0.614333	0.502667	0.168456
EIF2A	1.296	0.716	0.759333	0.648667	0.666667	0.721	0.289398
EIF2AK2	1.168	0.907	0.869333	0.915333	0.854667	1.02967	0.34121
EIF2AK4	1.0675	0.523	0.334	0.540667	0.577	0.412333	0.313745
EIF2B1	1.154	0.792333	1.38267	0.957333	1.17767	0.896667	0.426386
EIF2B2	1.1625	0.769123	1.13891	1.2027	0.99439	1.03639	0.310631
EIF2B3	1.0295	0.942333	1.08933	1.03367	0.878333	1.13533	0.357468
EIF2B4	1.2	0.839333	0.943667	1.053	0.996333	0.922667	0.249037
EIF2D	1.14	0.978	0.687667	0.716	0.844	0.754667	0.194723
EIF2S1	1.1005	0.714333	0.832667	0.797667	0.758333	0.83	0.257367
EIF2S2	1.028	0.795667	0.832	0.759	0.715333	0.691333	0.125643
EIF2S3	1.2175	0.680667	0.770667	0.737333	0.795333	0.781333	0.305931
EIF3A	1.144	0.768667	0.880333	0.921	0.802333	0.755	0.198868
EIF3B	1.2195	0.631	0.788333	0.749	0.686333	0.71	0.298666
EIF3C	1.1635	0.658	0.868	0.828	0.778667	0.687	0.290281
EIF3D	1.2285	0.705	0.862333	0.784333	0.697333	0.719	0.248492
EIF3E	1.1755	0.619667	0.820667	0.793	0.642333	0.751667	0.297576
EIF3F	1.1085	0.864333	0.897	0.883	0.717333	0.753667	0.130224
EIF3G	1.1435	1.00333	0.598667	0.787333	0.678	0.521	0.191419
EIF3H	1.079	0.723667	0.746667	0.848667	0.726333	0.727333	0.169655
EIF3I	1.108	0.948333	0.76	0.772667	0.686333	0.606333	0.103016
EIF3K	1.225	0.621667	0.726333	0.790333	0.686667	0.674667	0.259017
EIF3L	1.156	0.612667	0.826667	0.787333	0.677	0.801667	0.302736
EIF3M	1.373	0.693667	0.893	0.928	0.888667	1.12833	0.321953
EIF4A1	1.24	0.498667	0.716333	0.591333	0.519333	0.534667	0.299801
EIF4A3	0.9595	0.970333	1.07067	0.886333	0.657667	0.661667	0.0580153
EIF4B	1.178	1.42433	1.03467	1.03733	1.09767	0.687667	0.160785
EIF4E	1.2275	0.829667	0.889	0.85	0.893333	0.987667	0.354387
EIF4EBP1	0.7735	1.53195	1.06026	1.32117	1.20406	0.640702	0.366853
EIF4G1	1.223	0.64	0.731667	0.743667	0.798333	0.736	0.301766
EIF4H	1.193	1.47367	1.02367	1.415	1.19867	1.03667	0.249385
EIF5	1.257	0.83	0.935	1.22433	0.863	0.97	0.310217
EIF5A	1.229	0.838667	0.757667	0.644	0.629333	0.675	0.220744
EIF5B	1.1555	0.693333	0.752333	0.596333	0.935333	0.93	0.430803
EIF6	1.0705	0.891667	0.812333	0.818667	0.700667	0.688	0.111485
ELAC2	1.18	0.848333	0.981667	0.648	0.449667	0.441667	0.178839
ELAVL1	0.91	1.59	1.18867	0.995333	0.877667	0.892333	0.209836
ELOB	1.11	1.154	0.949667	1.138	1.04267	0.976333	0.158252
ELP1	1.143	0.781667	1	0.809667	0.739	0.784	0.243602
ELP2	1.095	0.621667	0.711667	0.690667	0.831333	0.694333	0.29857
ELP3	1.158	0.851667	0.999	1.02433	0.9	1.024	0.311846
EMC1	0.95	0.714667	0.980333	0.927	0.895	0.926667	0.431698
EMC10	0.842	1.24867	0.828333	1.14433	0.908333	0.541333	0.177526
EMC2	0.9125	1.02133	1.069	1.232	0.921	0.979667	0.232543
EMC3	0.939	0.814333	1.167	1.10233	0.904667	0.920333	0.309795
EMC4	0.9195	0.868	1.04933	1.10833	0.958333	1.02467	0.275976
EMC7	0.982	0.888667	0.977	1.073	0.812	0.905667	0.151083
EMC8	0.9315	1.20267	1.10667	1.18433	1.144	1.03467	0.121098
EMG1	0.786	0.657	0.720667	0.43	0.314	0.277333	0.109385
EML4	1.164	0.932667	0.863667	0.926667	0.748333	0.619333	0.108247
EMSY	0.8275	1.66867	1.26133	1.364	1.05433	0.868	0.291763
ENO1	1.208	1.34733	1.165	1.21567	1.007	1.24167	0.136632
ENO3	1.13	2.711	2.56967	1.72867	1.588	1.94767	0.40225
ENSA	1.1345	1.68233	0.937667	1.19033	1.13833	0.824667	0.214458
ENY2	1.042	1.339	0.949667	1.003	0.819333	0.72	0.0753481
EP300	0.9195	0.852333	0.545	0.664667	0.646667	0.350333	0.13345
EPB41	0.874	1.52133	1.403	1.677	0.788667	0.695667	0.286616
EPB41L5	0.731	1.531	1.00233	1.142	0.976	0.767	0.28317
EPCAM	0.7075	0.432	0.833	0.345333	0.36	0.331	0.181553
EPHA2	1.0395	0.931667	1.22633	1.09733	0.918333	0.937667	0.268394
EPN1	1.1865	1.15233	1.07567	0.908	1.243	0.865667	0.297892
EPRS	1.131	0.677667	0.806333	0.642	0.702333	0.733667	0.271263
EPS8L2	0.7725	0.898667	0.958	0.646333	0.721333	0.574	0.116602
ERBB2	0.594	0.912	0.954	0.640333	0.656333	0.763667	0.193194
ERH	0.8995	1.39033	0.988333	0.962333	0.719	0.703	0.145915
ERI1	1.064	1.14533	1.126	1.07233	0.853	0.844333	0.0311047
ERLIN1	0.879	1.049	1.21167	1.35433	0.91	0.923	0.246259
ERLIN2	0.7825	1.117	1.19567	1.41533	1.07233	1.129	0.478496
ERMP1	0.782	1.27333	1.82	1.209	0.791667	0.93	0.314577
ERP29	0.891	1.457	1.249	0.895	0.842667	0.923667	0.195098
ERP44	0.885	1.379	1.13	1.23933	1.008	0.917	0.174564
ESPN	0.701	1.33371	1.81642	0.543021	0.382787	0.217668	0.280165
ESYT1	0.921	0.785	1.03033	0.677667	0.583667	0.75	0.168636
ETF1	1.3395	0.563333	0.766333	0.664	0.655	0.789667	0.374718
EWSR1	0.962	1.58433	1.02167	0.948333	0.881333	0.653	0.144888
EXOSC10	0.838	0.811	0.874667	0.77	0.502667	0.512	0.0622293
EXOSC3	0.979	0.841667	0.938667	0.583	0.488	0.516667	0.126599
EXOSC4	0.991	1.041	0.855333	0.910333	0.624333	0.644	0.0451302
EXOSC5	0.971	1.01334	0.847616	0.745817	0.510612	0.545065	0.0729311
EXOSC6	0.913	1.21367	0.969	0.908	0.629667	0.591	0.0863479
EXOSC9	0.8365	0.867667	0.854667	0.768	0.575333	0.498333	0.0408019
EXTL3	1.0065	0.828	1.01133	1.03067	0.77	0.926333	0.229682
F11R	0.699	0.786	0.823333	0.546667	0.371333	0.333667	0.0878716
FADS1	1.087	0.981333	1.27533	1.18767	1.139	1.273	0.441204
FADS2	1.105	0.596667	0.989333	0.736333	0.696333	0.941333	0.410383
FAF1	1.1795	0.740667	0.834667	0.885333	0.834	0.895	0.379936
FAHD2A	0.9135	1.381	1.08133	0.944	1.079	1.14767	0.360536
FAM107B	1.057	1.3927	1.01442	1.09504	1.41932	1.05799	0.328462
FAM118B	1.143	0.866667	0.847333	0.799	0.69	0.927667	0.237305
FAM136A	0.792	1.707	0.893667	0.798667	0.650667	0.675667	0.301085
FAM208A	0.9295	1.17467	1.07267	0.894	0.952333	0.767333	0.152792
FAM20B	0.963	1.13233	1.52333	1.35	0.86	0.99	0.252696
FAM3C	0.914	0.707	0.808333	0.772	0.733333	0.742667	0.192298
FAM50A	1.1655	1.443	1.48767	1.28667	1.01767	0.886	0.117344
FAM96B	1.213	0.937333	0.896667	0.926667	0.862	0.790333	0.105844
FAM98B	1.155	1.127	1.27333	1.10567	1.12033	1.06133	0.0836788
FARSA	1.176	0.896667	0.987	0.928333	1.00167	1.004	0.343922
FASN	1.313	0.702	0.957	0.950333	0.858667	0.947	0.361299
FASTKD5	0.9535	0.682333	0.96	0.479667	0.470333	0.577667	0.191073
FAT1	0.3675	1.48	1.11233	1.21967	1.409	0.736667	0.428036
FAU	1.307	0.788	0.761667	0.976667	0.663333	0.613	0.229921
FBL	0.8765	1.03	1.01033	0.790333	0.626333	0.647333	0.0609685
FBLN1	0.761	1.38767	1.474	1.78833	1.28067	1.09233	0.392121
FBN2	0.8575	2.59933	2.20367	1.76133	1.206	0.968667	0.337538
FBXO38	0.7645	1.0575	1.02533	1.25693	1.19642	0.63756	0.302423
FCF1	0.766	0.817	0.971333	0.611	0.450333	0.416	0.123056
FDFT1	0.9895	0.661667	1.061	1.27033	0.481333	0.492667	0.248493
FDXR	0.8425	1.36067	1.59133	0.929333	1.08067	0.970667	0.308057
FEN1	1.096	1.10867	1.12133	1.206	0.646	0.646	0.142313
FGF2	1.234	0.394	0.402333	0.346667	0.396	0.361333	0.319778
FGF8	1.03	2.37667	2.323	3.107	1.37733	1.55567	0.415949
FH	0.8835	1.48467	1.21867	1.39133	1.07633	1.19767	0.321614
FHL3	1.181	0.872333	0.689	0.719333	0.79	0.745667	0.202434
FHOD3	0.3975	2.91141	1.41268	3.18713	1.83487	1.22479	0.398631
FIP1L1	0.948	1.88467	0.891667	1.10133	0.788	0.490333	0.281029
FKBP1A	1.0445	1.851	1.323	1.345	0.798667	1.61	0.384511
FKBP3	1.139	1.57067	0.991667	1.25033	1.075	1.03733	0.25138
FKBP4	1.2705	0.693	0.851333	0.641333	0.618333	0.568	0.240255
FKBP5	1.113	1.05433	1.03167	0.967667	0.641667	0.555667	0.0975428
FKBP8	0.8215	1.134	0.907667	0.573667	0.459667	0.499	0.161207
FLNB	1.091	0.641667	0.646	0.504667	0.612667	0.648333	0.283793
FLOT1	0.833	1.23467	0.953667	1.057	0.926667	0.953667	0.231991
FMR1	1.0825	1.557	2.40767	1.88033	1.83033	1.61967	0.428325
FOXK1	0.894	1.73633	1.55633	1.293	1.33333	1.106	0.316181
FPGS	1.187	0.66629	0.749213	0.867015	0.532243	0.390823	0.220448
FRAS1	0.3655	0.777577	0.675716	1.13116	0.297724	0.192891	0.253327
FREM2	1.028	1.05733	2.44933	1.36733	1.08333	1.26133	0.391232
FRG1	0.9315	1.40633	1.38667	1.26867	0.997333	0.811333	0.181353
FRMPD1	0.9175	1.48633	1.601	2.32733	0.827667	0.943	0.35424
FSTL1	0.5965	1.768	1.22833	1.03967	1.16333	0.897	0.366655
FTSJ1	1.204	0.559406	0.676524	0.629078	0.604694	0.701931	0.318426
FTSJ3	0.7975	0.691333	1.038	0.542667	0.431	0.379	0.17978
FUBP1	1.123	1.224	0.898333	1.012	0.790667	0.678	0.0947268
FUBP3	0.9465	1.336	1.11533	0.876	0.888333	0.912667	0.132381
FUCA2	0.799	1.24433	1.24867	1.083	0.915333	0.963667	0.238205
FUS	0.9825	1.54067	0.657667	0.728333	0.550667	0.451	0.24083
FUT8	0.97	1.16367	1.31	1.401	1.278	1.247	0.466297
FXR1	0.9035	0.933333	0.911333	0.715667	0.571	0.522333	0.0675542
FZD2	1.0155	2.08167	2.235	1.76233	1.349	1.23233	0.346244
G3BP1	1.26	0.910667	0.732	0.799333	0.501	0.451333	0.193451
G3BP2	1.162	0.994333	0.884667	1.00267	0.925667	0.857	0.127989
GAA	0.932	1.76933	1.88767	1.20933	1.401	1.474	0.437334
GABPA	1.0895	0.962667	1.04233	1.03167	0.863667	0.940333	0.116319
GABPB1	0.9685	1.67133	1.08133	1.409	0.852333	0.567333	0.238726
GALNT1	0.9505	0.821	0.939667	1.05567	0.770667	0.749667	0.147474
GALNT2	0.8375	1.18567	1.01733	1.22533	1.11	0.913333	0.316368
GALNT7	0.9415	0.59	0.668333	0.595333	0.492333	0.389667	0.156363
GANAB	0.8525	0.969333	1.232	1.17433	0.954	0.940667	0.299037
GAPDH	1.2	1.26333	0.931667	0.853333	1.06767	1.167	0.382678
GAR1	0.802	0.948333	1.03	0.848	0.613333	0.697333	0.0882157
GARS	1.2745	0.632	0.701	0.575667	0.830667	0.720333	0.363178
GART	1.271	0.655667	0.646	0.628333	0.642333	0.733	0.319406
GATAD2A	0.962	1.46867	0.986	0.963	0.699333	0.663333	0.137045
GATAD2B	0.8745	1.85833	1.30267	1.406	1.41533	1.08	0.337784
GATB	0.998	1.01767	1.045	0.717333	0.706333	0.910667	0.146293
GCDH	0.9005	1.38567	0.980333	0.638333	0.752	0.783667	0.242697
GCN1	1.1935	0.597667	0.84	0.653667	0.689333	0.789667	0.329167
GEMIN4	1.1355	0.575	0.733333	0.632667	0.445	0.533333	0.211952
GEMIN5	1.257	0.642333	0.717	0.657	0.594	0.635	0.269016
GFM1	0.9415	0.811333	0.700333	0.631	0.658333	0.636333	0.121947
GFPT1	1.2575	0.598667	1.00233	0.658	0.761333	0.747	0.326219
GFPT2	1.117	0.433667	0.443	0.379	0.328333	0.359333	0.280373
GGA2	0.9995	1.08311	1.04889	0.895534	0.787526	0.896578	0.0386701
GGCT	1.218	1.17033	0.964333	0.800667	1.01733	0.838	0.166722
GGH	0.523	2.97967	1.62733	2.058	1.241	0.872667	0.361106
GHITM	0.9185	0.734	1.06367	0.975333	0.872333	0.918	0.420256
GIGYF1	1.1135	1.09395	0.686695	0.731803	0.49986	0.511107	0.154132
GIGYF2	1.1245	1.243	0.906333	1.05067	0.944667	0.622	0.114222
GINS1	1.1365	0.904999	0.892	0.975827	0.693111	0.626556	0.114067
GINS3	1.198	1.229	0.904	0.995	0.576	0.618	0.155979
GINS4	1.152	1.043	0.896667	0.996667	0.439	0.468	0.214711
GIPC1	1.085	0.992	1.02433	0.931333	0.964667	1.014	0.235541
GJA1	0.9085	0.612333	0.596667	0.423	0.449667	0.791333	0.190458
GKAP1	0.5515	6.94333	1.87933	4.938	3.45667	1.95333	0.353286
GLA	1.058	1.10667	0.757333	0.564	0.585	0.717333	0.170475
GLDC	0.8305	0.869333	0.618667	0.668333	0.514667	0.491	0.0531657
GLG1	0.838	1.01467	1.00033	0.989333	0.909	0.978667	0.259169
GLO1	1.218	1.218	1.01867	1.081	1.069	1.12733	0.147304
GLRX3	1.31	0.690333	0.73	0.818333	0.656	0.638	0.247445
GLYR1	0.795	1.319	1.07433	1.152	0.928667	0.744667	0.18391
GM2A	0.7115	1.754	1.26667	0.803	0.972	1.284	0.372775
GMDS	1.2605	0.603667	0.664	0.696667	0.663333	0.782	0.339688
GMPS	1.1645	1.117	0.802	0.926	0.72	0.663	0.125643
GNAI3	0.9155	0.749667	0.896	0.748667	0.837667	0.811	0.257586
GNL2	0.9245	0.687	0.699333	0.593667	0.444333	0.391333	0.104986
GNL3	0.803	0.905667	0.831667	0.551333	0.470667	0.422	0.0859969
GNL3L	1.178	0.847469	0.784674	0.746998	0.667113	0.616991	0.155963
GNPNAT1	1.1595	0.809435	0.693726	0.452977	0.35208	0.313542	0.203828
GOLGA2	0.7905	1.486	1.12533	0.936	1.07267	0.937333	0.286634
GOLGA5	0.851	0.842333	0.923667	0.904	0.908	0.823333	0.173974
GOLGA7	0.8825	1.09307	1.02404	1.12978	0.874427	0.828128	0.0786421
GOLGB1	0.7425	1.08333	1.01833	0.89	1.034	0.807333	0.211761
GOLPH3	1.18	0.916	1.119	0.966	0.909667	0.914333	0.118909
GORASP2	0.865	1.29033	0.861333	1.33	1.21167	0.963	0.445553
GOSR1	0.825	1.00333	1.22233	0.951	0.787	0.689667	0.131296
GOT2	0.864	1.11433	0.984667	1.08133	1.06567	1.027	0.39455
GPALPP1	0.961	2.81777	1.30274	1.65782	1.73133	0.744978	0.356526
GPAT4	0.9555	1.05876	1.01668	1.08826	0.939818	1.02474	0.15409
GPATCH4	0.7735	1.07967	0.894667	0.886	0.73	0.749333	0.181945
GPD2	0.878	1.12633	1.00167	0.900667	0.832667	0.869	0.0537273
GPKOW	0.9145	1.27333	0.998667	1.041	0.936333	0.765667	0.0803459
GPR89A	0.977	0.757	1.011	0.827	0.828333	0.895	0.279061
GPT2	1.0495	0.937	0.823333	0.798	0.884667	1.05167	0.322166
GPX7	0.8595	1.64633	1.266	2.403	1.299	0.871333	0.3914
GPX8	1.0925	0.616333	0.836667	0.653333	0.648333	0.520667	0.219784
GRPEL1	0.7985	1.117	0.835	0.819667	0.691	0.627333	0.0628317
GRSF1	1.054	1.13867	0.844	0.695667	0.705	0.668667	0.145384
GSE1	1.0105	1.3121	0.876661	1.28131	0.946756	0.699962	0.144025
GSPT1	1.2645	0.733	0.712	0.838667	0.795667	0.889333	0.311598
GSTP1	1.2725	0.985	0.840667	0.912	0.876	0.951333	0.222173
GSTZ1	0.988	0.979	1.22533	0.821333	0.933	1.06133	0.278089
GTF2A2	1.076	1.21567	0.962667	1.125	0.982667	1.006	0.127241
GTF2B	1.1565	1.391	1.26133	1.33633	1.11667	0.942333	0.0753352
GTF2E1	1.1865	0.616333	0.710333	0.781333	0.403667	0.390667	0.228976
GTF2F2	1.115	1.251	1.00567	0.985333	0.895667	0.726	0.0621831
GTF2I	0.953	0.914333	0.966667	0.850333	0.658	0.657667	0.0612033
GTF3C1	0.996	0.818667	1.08533	0.833333	0.675667	0.720333	0.203824
GTF3C2	0.981	0.909667	0.955	0.796	0.506	0.518333	0.106157
GTF3C3	1.0695	0.797333	1.03633	0.858667	0.649	0.785333	0.146644
GTF3C4	1.0535	0.782667	1.033	0.88	0.690333	0.845	0.195974
GTF3C5	1.075	0.852333	0.975	0.803667	0.753333	0.715	0.105846
GTPBP4	0.8815	0.693667	0.878333	0.609	0.396667	0.361	0.114653
H2AFZ	0.7675	1.606	1.19867	2.73067	1.03633	0.671	0.388956
H3F3A	0.7395	1.33267	0.960667	1.74833	0.897	0.864667	0.387455
HACL1	0.7225	0.897667	0.698	0.534	0.551667	0.675	0.0814297
HARS2	0.854	1.14633	1.14	1.082	1.17367	0.933333	0.158629
HAT1	1.346	0.671	1.09133	0.903	0.494333	0.565	0.250732
HAUS1	1.1345	1.199	1.046	1.222	0.902	0.868667	0.0412665
HAX1	0.8755	0.970327	0.765995	1.11777	0.750007	0.671753	0.0597172
HBS1L	1.1295	0.924333	0.833667	0.910333	1.08567	1.042	0.463189
HCCS	1.03	1.00067	0.959	0.734667	0.61	0.552667	0.0927363
HCFC1	1.0345	1.21033	0.958667	1.07067	0.960333	0.943333	0.0923234
HDAC2	0.9185	0.935667	0.921667	0.924667	0.685667	0.611667	0.0398211
HDAC7	0.894	0.886075	0.954756	0.948055	0.80524	0.900826	0.117699
HDDC2	1.1025	1.04367	0.974	0.891667	0.881	0.824333	0.0320764
HDGF	0.855	1.97867	1.12267	1.26367	1.61167	1.09267	0.404399
HDGFL2	0.982	1.32833	0.949333	1.21733	1.36367	0.712	0.310218
HDHD5	0.7875	1.28633	1.107	0.810667	0.646667	0.664333	0.153176
HDLBP	1.142	1.05233	0.998333	0.856667	0.977667	0.937	0.108078
HEATR1	0.87	0.541333	0.764	0.414	0.382	0.410333	0.190347
HEBP2	1.1165	1.65167	1.28133	1.68567	1.24	1.44	0.36445
HELLS	1.232	0.477333	0.547667	0.470667	0.26	0.235	0.273314
HERC4	1.2375	0.632704	0.747723	0.642982	0.865601	1.02493	0.462817
HEXB	0.729	1.885	1.21567	0.945333	1.12	1.10567	0.3647
HEXIM1	0.692	2.19733	1.23867	1.45867	0.927	0.748667	0.316075
HINT2	0.819	1.84133	1.347	1.118	1.34767	1.466	0.473205
HIST1H1A	1.174	2.659	4.696	2.37167	0.761667	0.858	0.366492
HIST1H1B	0.684	1.736	1.325	2.753	1.172	0.94	0.393581
HIST1H1C	0.672	2.259	1.66467	4.54767	1.89767	1.63367	0.382369
HIST1H1D	0.682	1.75367	1.40267	2.82033	0.980333	0.802333	0.388598
HIST1H2BM	0.833	1.651	1.416	2.44	1.18	1.14067	0.39488
HIST1H3E	0.776	1.608	1.28533	3.16133	0.948333	1	0.395751
HIST1H4H	0.893	1.132	1.49167	2.13033	1.10267	1.146	0.407154
HIST2H2AB	0.8825	1.62367	1.487	2.68867	1.19	1.161	0.405622
HIST2H2AC	0.5325	4.44445	1.51631	3.16168	1.52769	1.4721	0.387394
HK2	0.875	0.536333	0.528667	0.681333	0.594667	0.561667	0.28963
HLA-E	0.899	0.865496	0.737812	1.04394	0.684263	0.963124	0.283769
HLCS	0.999	1.12839	0.8338	1.57221	1.26475	0.979027	0.414897
HMBS	1.277	1.01367	0.861333	0.795333	0.689667	0.851333	0.211992
HMG20B	0.786	1.662	1.07833	1.30367	1.025	1.155	0.337255
HMGA1	0.7015	1.67833	0.694333	1.55033	0.448333	0.260667	0.344642
HMGA2	0.488	3.412	1.45	3.644	0.895333	0.357	0.371477
HMGB1	1.2115	1.404	1.06467	0.929333	1.45633	1.015	0.329011
HMGB2	1.0785	2.418	1.77833	1.651	0.820667	0.588667	0.315318
HMGB3	1.057	1.37933	1.10667	1.076	0.649333	0.5	0.193916
HMGCL	0.7255	1.439	1.00133	0.782667	1.324	1.13833	0.461169
HMGN1	0.466	4.101	1.098	1.468	1.78333	0.544667	0.368122
HMGN2	0.4325	3.03067	0.566	1.11967	1.40233	0.487333	0.375284
HMGN3	0.447	2.25433	0.576333	0.988667	1.10533	0.453	0.36875
HMGN4	0.453	1.92333	0.564667	1.41467	1.68733	0.788667	0.435376
HMOX1	1.5105	0.446333	0.380333	0.427333	0.330667	0.342333	0.336948
HNRNPA0	0.8455	1.878	1.078	1.38467	0.800333	0.524	0.278001
HNRNPA1	0.81	1.50933	0.983667	0.864667	0.622667	0.434333	0.228998
HNRNPA2B1	0.8045	1.63367	0.979	0.927	0.785	0.673667	0.261928
HNRNPA3	0.824	1.534	0.991667	0.965667	0.836	0.648333	0.199125
HNRNPAB	0.6735	1.462	0.753667	0.628667	0.560667	0.462667	0.262434
HNRNPC	0.7865	1.49767	1.046	1.03167	0.725	0.589333	0.204358
HNRNPD	0.892	1.65233	1.00567	1.06267	0.959	0.628333	0.243194
HNRNPDL	0.8005	1.755	0.980667	1.15633	1.04	0.707667	0.285798
HNRNPF	0.93	1.025	0.741333	0.693	0.578667	0.543	0.100744
HNRNPH1	0.882	1.38967	1.017	0.876333	0.654667	0.537	0.149885
HNRNPH3	0.7885	1.59133	1.10033	1.20933	0.942333	0.786333	0.222364
HNRNPK	0.967	1.44433	1.077	1.17567	0.953	0.829	0.130916
HNRNPL	0.8205	1.58667	1.032	0.86	0.803	0.629667	0.224811
HNRNPLL	1.065	1.099	1.02167	1.11433	0.999667	1.015	0.0714586
HNRNPM	0.83	1.41267	1.135	1.00033	0.810333	0.755667	0.161968
HNRNPR	0.911	1.57767	1.36533	1.287	1.095	1.08233	0.226608
HNRNPU	0.771	0.891	0.804667	0.751333	0.567333	0.498333	0.0324832
HNRNPUL1	0.8115	1.146	0.898333	0.874667	0.901	0.769667	0.125066
HNRNPUL2	0.7505	1.404	1.28033	1.123	1.318	1.01333	0.409649
HOOK2	0.9235	0.819667	0.640667	0.548667	0.48	0.218333	0.161571
HPRT1	1.397	0.710333	0.95	0.853333	0.766667	1.08633	0.352687
HSD17B10	0.9855	1.13267	0.986333	0.851	1.01133	1.08	0.444067
HSD17B4	0.8525	0.769	0.646667	0.594	0.605333	0.701333	0.176743
HSP90AB1	1.2665	0.513333	0.661333	0.647333	0.53	0.543	0.299385
HSP90B1	0.8355	0.972667	1.14933	1.08567	0.925	0.856333	0.172238
HSPA14	0.9225	0.995333	0.523333	0.554333	0.511333	0.399	0.152791
HSPA2	0.927	0.645	0.510667	0.347667	0.337333	0.281333	0.184536
HSPA4	1.187	0.768	0.647667	0.716667	0.672667	0.700333	0.24463
HSPA5	0.8685	1.2	0.918667	1.097	1.06933	0.952667	0.256106
HSPA8	1.1615	0.856667	0.704667	0.783	0.737333	0.778667	0.21985
HSPA9	0.8695	0.944	0.667	0.491	0.611	0.526667	0.131676
HSPBP1	1.1335	0.662333	0.883667	0.908333	0.77	0.845333	0.257653
HSPD1	0.8575	0.960667	0.829667	0.794	0.541667	0.612333	0.0384897
HSPE1	0.826	1.07067	0.754	0.699	0.596333	0.653333	0.0972487
HSPG2	0.7025	1.46233	1.64233	1.10667	1.105	0.905	0.302751
HSPH1	1.211	0.78	0.829667	0.953333	0.946	1.038	0.482586
HTATSF1	0.732	1.60933	0.960667	1.08433	1.10533	0.603667	0.302187
HYOU1	0.8435	1.43933	1.08433	1.37333	1.25633	1.06533	0.382857
IARS	1.1685	0.595667	0.770667	0.615333	0.641333	0.727	0.301387
IARS2	0.8575	0.929333	1.17433	0.861667	0.892	1.06733	0.409916
ICE1	0.5515	1.40867	0.465333	0.618	0.497333	0.0876667	0.274485
ICMT	0.8395	0.887247	0.927057	0.823991	0.545619	0.552817	0.0518795
IDE	1.2515	0.686	0.848333	0.840667	0.736333	0.753333	0.275518
IFT27	1.0895	1.204	1.03233	1.287	1.11033	1.17467	0.308684
IGF2BP1	1.0575	1.34167	1.24467	1.09567	0.511333	0.459667	0.197061
IGF2BP2	0.89	1.44967	1.31633	1.203	0.988	0.828667	0.175038
IGF2BP3	0.8745	1.268	0.883333	0.719	0.467333	0.413333	0.173527
IGF2R	0.857	0.960667	0.894	0.913	0.906667	0.843667	0.224214
IGFBP2	0.624	1.324	0.82	0.811	0.598667	0.586	0.229103
IK	0.853	1.595	1.13367	1.049	0.782	0.728333	0.223565
ILF2	0.9905	0.836	1.155	0.884667	0.816667	0.818333	0.179253
ILF3	0.9215	1.17333	1.081	0.955667	0.809333	0.760667	0.0772033
ILK	1.1645	0.997	0.958667	0.987333	1.074	1.072	0.210456
ILKAP	1.1045	1.40733	1.135	1.359	1.11133	0.977	0.0994061
IMP4	0.8725	0.93	0.943	0.944333	0.634667	0.656667	0.0507152
IMPDH2	1.085	1.16067	1.01267	0.847667	0.753333	0.637	0.10809
INCENP	0.9425	1.20933	0.780333	0.844	0.526	0.509333	0.181361
ING5	0.9135	1.53733	1.02167	0.915667	0.466	0.479667	0.234137
INTS1	0.9845	0.844667	1.01533	0.919	0.753667	0.804	0.0267324
INTS10	0.9065	0.893	1.20967	0.928333	0.811333	0.828333	0.217416
INTS13	0.944	1.079	0.938	0.779	0.681	0.687667	0.0433805
INTS14	0.8125	0.803333	1.128	0.907	0.599	0.686333	0.158244
INTS3	1.1005	0.737667	0.883667	0.711667	0.706333	0.713667	0.184742
INTS5	1.0525	0.865	1.09	0.844	0.743667	0.931	0.246565
IPO4	1.244	0.616667	0.821	0.696667	0.652667	0.709	0.290482
IPO5	1.2905	0.652	0.85	0.852	0.714	0.849333	0.293852
IPO7	1.236	0.562	0.758667	0.798333	0.845667	0.952	0.4373
IRF2BP1	1.0625	1.435	1.106	1.12267	1.28067	1.05333	0.215642
IRF2BPL	1.0735	0.835333	0.627667	0.797667	0.935	0.865667	0.430773
ISCU	0.868	1.341	1.04633	0.866667	0.902	0.900667	0.219393
ISG15	1.0465	0.961667	0.982667	1.28133	1.32833	1.09633	0.455053
ISYNA1	1.172	1.278	1.62833	1.612	0.894	0.945667	0.22585
ITGA6	0.876	1.04467	0.836333	0.87	0.779333	0.821333	0.0480662
ITGB1	1.0145	0.994333	1.099	0.766	1.207	0.916333	0.265571
ITSN2	1.051	0.926	0.736333	0.645667	0.862667	0.693333	0.308395
IWS1	0.946	0.869667	0.786667	0.637	0.606333	0.641667	0.0844746
JAM3	0.9005	1.54167	1.475	2.83767	1.54367	1.38267	0.440853
JPT2	1.0965	1.70533	1.23867	1.424	1.24	0.955333	0.225987
JUP	0.811	1.00533	1.97467	0.721333	0.566333	0.589	0.331052
KARS	1.1425	0.741667	0.810667	0.756667	0.688	0.768333	0.21645
KAT7	0.794	1.06523	0.871925	0.848405	0.739183	0.611283	0.0298438
KCMF1	0.963	1.26633	0.808	1.27933	1.02133	0.784333	0.291714
KDELC1	0.915	1.049	1.147	1.36667	0.996667	0.877667	0.248603
KDELC2	1.008	2.903	1.56867	1.86133	1.63433	1.35233	0.36926
KDM1A	0.892	1.03	0.999333	0.899333	0.595667	0.669333	0.0794571
KDM3B	0.9115	1.33833	1.154	1.11067	0.751667	0.778333	0.139054
KHDC4	0.8905	1.725	0.915	1.094	1.094	0.863333	0.329546
KHDRBS1	0.834	1.788	1.22567	1.35833	1.025	0.867667	0.270076
KHDRBS3	0.955	1.311	1.15167	1.084	1.13133	1.25433	0.360685
KHSRP	1.005	1.66033	1.12167	1.06733	0.946333	0.851333	0.191544
KIAA1143	1.003	2.08033	1.012	1.30833	1.165	0.584333	0.318062
KIAA1217	0.9395	1.77733	1.587	1.15233	0.928667	1.05533	0.247547
KIF11	1.1585	0.468333	0.422667	0.381333	0.337667	0.302	0.273081
KIF2C	1.1715	0.600333	0.564667	0.425667	0.308667	0.385667	0.242089
KIF4A	1.2	0.924667	0.916	0.774333	0.517	0.506	0.16274
KIF7	1.2215	1.49364	1.29276	1.58688	1.38565	0.895823	0.243697
KLHDC4	1.212	0.582634	0.633196	0.664864	0.59175	0.558512	0.282508
KLHL7	1.045	0.98756	0.870545	0.930678	0.65901	0.601409	0.0546537
KNOP1	0.7955	1.22067	0.846333	0.831333	0.589	0.521667	0.106256
KPNA2	1.1825	0.342	0.428	0.301333	0.27	0.267	0.309208
KPNA4	0.9445	1.145	0.973333	1.08767	1.033	0.945333	0.181461
KPNA6	0.9685	0.909667	0.839	0.903	0.919	0.813667	0.186624
KPNB1	1.081	0.771333	1.00767	0.859667	0.806	0.936333	0.33314
KRI1	0.692	0.941333	0.859667	0.694	0.759667	0.543667	0.129928
KRR1	0.8335	0.788	0.987667	0.751333	0.563333	0.548333	0.0736576
KRT1	0.6185	0.767667	0.568333	0.712333	0.690667	0.742333	0.346476
KRT10	0.6015	0.840333	0.554667	0.750667	0.653	0.607333	0.153965
KRT18	0.8315	1.16133	1.874	0.567333	0.392	0.350667	0.298345
KRT19	0.976	2.657	5.52733	1.127	0.887667	0.904	0.365706
KRT2	0.653	0.799	0.628333	0.764333	0.588333	0.529333	0.116639
KRT7	0.732	1.231	4.017	0.887333	0.834	0.717333	0.378591
KRT8	0.8475	1.705	3.28133	0.730333	0.504333	0.519667	0.365049
KRT9	0.678	0.836333	0.536	0.683667	0.643667	0.692667	0.257143
L1RE1	1.1725	0.870333	0.79	0.548667	0.411333	0.425667	0.184165
L1TD1	0.9265	0.336667	0.268333	0.199667	0.192333	0.201	0.278575
L2HGDH	1.0285	0.906667	0.915333	0.619333	0.740667	0.87	0.260465
LACTB2	1.1185	0.973333	1.184	1.037	1.04733	1.215	0.410557
LAMA1	0.6735	1.47567	1.369	1.30467	0.699333	0.598667	0.266346
LAMB1	0.6055	1.85767	1.624	1.23767	0.863667	0.648	0.309165
LAMB2	0.95	1.038	1.03167	1.24	1.046	1.31833	0.443577
LAMC1	0.75	1.443	1.10433	1.11467	0.809	0.679667	0.164487
LAP3	1.062	1.01367	0.882333	0.796667	1.01333	1.115	0.456473
LARP1	1.1525	0.671667	0.704333	0.689333	0.636333	0.67	0.256936
LARP4B	1.0605	1.251	1.08567	0.999667	1.004	0.958	0.0891187
LARP7	1.07	1.579	1.47933	1.41433	1.034	1.04933	0.165966
LARS	1.1145	0.601	0.707667	0.585667	0.626333	0.628667	0.275216
LARS2	0.954	0.756	0.913	0.650667	0.765333	0.975333	0.341822
LAS1L	1.088	0.738667	1.08233	0.745	0.693333	0.826	0.285878
LBR	0.8825	1.116	1.343	1.96667	0.923333	0.833333	0.368062
LDAH	0.986	1.119	1.52467	1.241	1.03433	1.204	0.378952
LDB1	0.9535	1.11567	1.12033	1.28967	1.12767	1.07333	0.428701
LGALSL	1.144	1.427	1.56767	1.369	1.28567	1.532	0.471319
LIG1	1.045	0.6	0.700667	0.598333	0.497	0.371	0.185804
LIG3	0.9445	1.294	1.20833	0.907	0.693	0.713667	0.146398
LIMD2	1.328	1.03433	0.725667	1.53	0.759667	0.529	0.308826
LIN28A	1.185	1.09	0.869	0.459667	0.377	0.458667	0.222532
LIN28B	0.958	1.53	1.29133	1.021	0.389333	0.269	0.245951
LIN7C	0.9535	1.37	1.09133	0.996333	1.04533	1.13833	0.268429
LMAN1	0.765	1.11533	1.18767	1.63533	1.059	1.01367	0.395773
LMAN2	0.9075	0.831333	1.06067	0.905	0.942667	0.922	0.377621
LMNB1	0.8045	1.01233	0.889667	0.916	0.716333	0.661667	0.0532597
LMNB2	0.8105	1.58	1.118	1.20633	1.12133	0.923667	0.263436
LPCAT1	0.897	0.701	0.77	0.570333	0.563333	0.686333	0.228024
LPCAT3	0.8545	0.782	1.053	0.759333	0.705667	0.774667	0.23053
LPP	1.014	1.365	0.685333	0.757667	1.008	0.797667	0.278503
LRBA	1.114	0.637333	0.662667	0.575667	0.580333	0.646333	0.243334
LRCH4	0.7095	1.19533	1.051	1.11733	1.144	0.591667	0.295811
LRPAP1	0.8985	1.644	1.11067	1.135	1.11533	0.957667	0.255618
LRPPRC	0.9915	0.637667	0.815667	0.432333	0.432	0.463667	0.190429
LRRC59	0.7995	0.909333	1.23167	0.838	0.848	0.822667	0.235903
LRRC8A	1.122	0.844	0.940667	0.911333	0.946667	1.13067	0.372836
LSG1	0.745	0.803	0.598667	0.444333	0.501	0.424333	0.15215
LSM1	1.171	0.956333	0.903333	0.926333	1.072	0.945667	0.28923
LSM12	0.909	1.736	0.632	0.805	1.023	0.582	0.33801
LSM14A	1.119	1.911	1.26633	1.812	1.37833	1.03967	0.312838
LSM14B	0.73	1.476	0.396667	1.04267	1.4	0.815667	0.446455
LSM2	0.912	1.36067	0.923667	0.913	0.936333	0.648333	0.167396
LSM3	1.107	1.342	1.24333	1.29667	0.954333	1.13533	0.153629
LSM4	1.023	1.49033	1.14767	1.03867	0.813	0.961667	0.168507
LSM6	1.0395	1.508	1.01333	0.928333	0.916667	0.852667	0.143619
LSM7	1.073	1.42033	1.04833	0.914667	0.964667	0.908	0.092956
LSM8	0.9735	1.32433	1.029	1.29933	1.09433	0.970333	0.225209
LSR	0.6785	0.905	0.765	0.674	0.482	0.413333	0.0865315
LTA4H	1.186	0.8	0.955667	0.733	0.825667	0.925667	0.293301
LUC7L	1.0945	1.42733	1.10233	0.912667	0.529	0.498333	0.178648
LUC7L2	1.135	1.49033	1.094	1.071	1.34667	0.785667	0.261057
LUC7L3	1.289	1.06933	1.00367	0.751	0.739667	0.662333	0.150697
LUZP1	0.8715	1.89233	1.03633	0.890667	0.785667	0.624333	0.284724
LYAR	0.768	1.00133	0.678333	0.496333	0.305	0.24	0.134937
LYPLA1	0.9915	1.06267	0.556667	0.812	0.756667	0.685	0.198796
LYPLA2	1.243	1.168	0.999333	0.904667	0.776333	0.699667	0.0971136
LYRM7	1.0655	1.329	1.08433	0.844667	0.776	1.08867	0.172133
LZTS2	0.8675	1.58033	0.826667	0.665333	0.586333	0.51	0.241243
M6PR	0.993	1.653	1.805	1.137	1.46733	1.09567	0.305525
MACROD1	0.7545	1.34967	1.02533	0.832	1.06833	1.10033	0.358686
MAD1L1	0.885	1.34333	1.08667	0.884667	0.716	0.662667	0.130304
MAD2L1	1.0475	0.762333	0.956333	0.993	0.532667	0.452667	0.169474
MAEA	0.8975	1.06308	0.936263	0.92232	0.827091	0.869372	0.0424039
MAGED2	1.076	0.672	1.03767	0.688667	0.721333	0.735667	0.253638
MAGOH	0.8905	0.783333	0.995333	0.965	0.669333	0.728667	0.115952
MAGT1	0.9245	1.03967	1.35333	1.519	1.18333	1.158	0.473
MAIP1	0.7975	0.709667	0.838333	0.703333	0.543	0.616	0.102351
MAN2A1	0.8705	0.530667	0.586667	0.459667	0.431667	0.397667	0.186145
MANF	0.813	1.488	0.914667	0.941333	0.96	0.708	0.243468
MAP2K6	1.076	1.35467	1.224	1.159	1.07133	1.14033	0.100518
MAP7	0.9465	0.781667	0.647	0.495667	0.752667	0.625333	0.243876
MAPK14	1.295	0.950667	1.274	1.147	0.871667	1.25333	0.230142
MAPK7	1.192	1.03533	1.166	1.111	0.943	1.18267	0.444805
MAPKAP1	1.0195	1.06489	1.07509	1.38706	1.0761	0.964405	0.215583
MAPRE1	1.202	1.01633	0.987667	1.17767	1.16133	1.07267	0.44153
MARCKSL1	1.159	1.316	0.858333	1.57033	0.982667	1.27433	0.321266
MARS	1.1105	0.609333	0.801	0.572667	0.702333	0.741333	0.328121
MAT2A	1.1955	0.742667	0.808333	0.914667	0.762333	0.754333	0.238236
MAT2B	1.1795	0.879	0.855	1.11367	0.87	0.797667	0.199645
MATR3	0.8385	1.393	1.11633	1.006	0.874	0.665333	0.150702
MAZ	0.8765	1.916	1.18867	0.898667	0.7	0.583667	0.294948
MBD3	0.871	1.63233	1.09133	1.131	0.815333	0.720333	0.207879
MCCC2	1.0225	1.053	1.15367	1.08667	0.883667	1.10333	0.276586
MCM2	1.138	0.731667	0.773333	0.667333	0.373667	0.385333	0.19244
MCM3	1.065	0.823333	0.727333	0.700333	0.429667	0.413667	0.141389
MCM4	1.0405	0.928	0.704	0.644333	0.370667	0.340333	0.15085
MCM5	1.0845	0.664	0.671	0.579	0.330333	0.371667	0.191541
MCM6	1.067	0.770333	0.719333	0.680667	0.370333	0.340333	0.157187
MCM7	1.0665	0.715333	0.727	0.616667	0.378	0.375	0.170539
MCMBP	1.1765	0.772667	0.922667	0.768667	0.721	0.748667	0.216706
MCRIP1	1.119	1.60567	1.18467	1.11967	1.351	1.04133	0.142762
MCU	0.8675	0.619333	0.739333	0.777333	0.704	0.772667	0.413341
MDC1	0.693	2.25833	1.23633	1.27567	0.694333	0.51	0.335201
MDH2	0.812	1.137	0.881667	0.834333	0.825667	0.877667	0.153781
MDK	0.863	2.145	2.81767	9.80633	1.52867	1.15767	0.355538
MDM4	1.047	1.15784	0.447537	0.996186	1.33876	0.426786	0.358901
MDN1	1.018	0.439667	0.501667	0.391667	0.358667	0.382667	0.272671
MECR	0.7335	1.32367	1.16467	1.02667	1.05933	1.06167	0.35361
MED1	0.979	1.42033	0.813333	0.634	0.623667	0.428	0.226199
MED15	0.76	1.41833	0.733	0.928667	0.767333	0.472333	0.230389
MED16	0.9165	0.801566	0.972606	0.822846	0.744083	0.589533	0.0534282
MED20	1.1165	0.926667	1.20533	1.31633	1.20567	1.02233	0.419329
MED23	1.125	0.801333	1.10467	0.812667	0.738667	0.907	0.233476
MED4	0.9955	1.08268	1.06221	0.987193	0.8067	0.816241	0.0104487
MED6	0.8645	1.27067	1.29367	1.10467	0.928333	0.891	0.175884
MEIS1	0.89	5.70333	4.109	6.95733	2.78833	1.91033	0.36376
MEPCE	0.959	1.34133	1.30967	1.498	1.16133	0.966333	0.252526
MESD	0.947	1.60133	0.940333	1.25333	0.937333	0.657333	0.194102
MEST	1.079	0.999333	2.76167	2.13467	0.751667	0.751	0.379729
METAP1	0.983	1.07133	0.871667	0.744667	0.546	0.569667	0.0744861
METAP2	1.1685	0.764333	0.644	0.486	0.521667	0.616	0.236997
METTL3	1.111	0.930333	0.867333	0.811667	0.879333	0.783667	0.132083
MEX3A	1.187	1.67267	0.956	1.139	0.862333	0.775	0.200888
MFAP1	0.8355	1.51567	1.03533	1.163	0.892333	0.705	0.209468
MFGE8	0.576	0.867667	0.951667	1.13467	0.596667	0.605	0.267525
MFN1	1.0225	0.914333	1.10867	0.87	0.771333	0.795667	0.106637
MFSD10	0.8905	0.770333	0.972333	1.00133	0.830333	1.002	0.426157
MGEA5	1.0655	1.10633	1.06533	1.04033	0.902667	0.944	0.0101876
MIA3	0.7625	0.998667	0.936	0.862	0.980333	0.819667	0.155375
MIER1	2.037	2.856	1.87833	2.86933	2.51067	1.67767	0.3376
MINPP1	0.9985	1.013	1.022	1.19733	0.862333	0.864333	0.178109
MIOS	1.154	0.837667	0.901	0.704	0.763667	0.941667	0.310119
MIPEP	0.8475	0.738333	0.832	0.626667	0.678333	0.802	0.259678
MKI67	0.903	1.15733	0.78	0.684	0.404333	0.426333	0.165948
MLEC	0.7345	0.916	1.19767	1.45	0.815667	0.723	0.324221
MLF2	0.932	1.247	1.09033	1	0.772	0.626	0.0782508
MMGT1	1.1325	0.89903	1.29885	1.34322	0.919701	1.16299	0.33369
MMS19	1.287	0.708333	0.917	0.692	0.757667	1.03533	0.367435
MOB4	0.854	1.005	0.828333	0.96	0.883333	0.870333	0.128753
MORC2	1.01	0.898333	1.04333	0.899	0.902	0.984667	0.263774
MORF4L1	0.862	0.815667	0.709333	0.955	0.589333	0.519333	0.115766
MORF4L2	0.869	1.13333	0.918	1.161	1.003	0.795333	0.270591
MOV10	0.918	0.826333	0.959667	0.706	0.614667	0.690333	0.0529052
MP68	0.808	0.761333	0.969667	0.811333	0.658	0.993333	0.418715
MPDU1	0.8495	0.906333	1.50933	1.39267	1.084	0.855667	0.376813
MPHOSPH10	0.828	0.970667	0.941	0.938333	0.44	0.381667	0.136739
MPP2	1.146	1.72233	1.681	1.61567	1.29833	1.177	0.261502
MPP5	0.9755	1.671	1.19367	1.17133	0.991333	1.02267	0.241802
MPP6	0.986	1.082	0.843667	0.667667	0.759	0.898	0.136903
MPRIP	0.8925	1.24933	1.22133	1.011	1.07267	1.08333	0.293945
MRE11	0.971	1.191	1.15267	1.02333	0.765333	0.688	0.072816
MRPL1	0.9725	1.11467	0.889333	0.838	0.662333	0.644	0.0728273
MRPL10	1.038	1.09417	1.12605	0.998111	0.656176	0.634261	0.0810304
MRPL11	0.987	1.062	0.942333	0.741667	0.776333	0.724667	0.0410314
MRPL13	1.0595	1.10133	1.021	0.8	0.774667	0.902	0.104225
MRPL14	1.0145	1.04367	1.057	0.858	0.684667	0.825333	0.0969378
MRPL15	1.078	0.989333	1.01667	0.926	0.734	0.769333	0.0443011
MRPL16	0.97	0.8218	0.929148	0.781702	0.737577	0.804798	0.0951283
MRPL17	1.0645	1.00033	0.989667	0.728667	0.660667	0.720333	0.0943851
MRPL18	1.0705	0.943333	1.12733	1.172	0.959	1.062	0.25877
MRPL19	1.0105	1.017	0.933333	0.677333	0.619667	0.681667	0.0915973
MRPL20	1.0135	0.710333	0.849667	1.06233	1.03333	1.04	0.213311
MRPL22	0.864	0.960667	1.19367	0.850333	0.687	0.763667	0.0238195
MRPL24	0.9415	1.22333	1.01133	0.889333	0.735	0.785667	0.109661
MRPL27	0.9235	1.16	1.11533	1.018	0.737333	0.868333	0.0990461
MRPL28	1.062	0.798667	1.10167	0.633333	0.711667	0.997667	0.278477
MRPL3	0.9515	0.971333	0.945667	0.754	0.772333	0.880667	0.12306
MRPL34	0.8625	0.882	0.684	0.512	0.594	0.605667	0.0964995
MRPL37	1.0505	0.898333	0.908667	0.749333	0.745	0.802333	0.0724353
MRPL38	1.132	0.959667	1.012	0.931667	0.816	0.881	0.0987644
MRPL39	0.926	1.17733	0.95	0.733333	0.652	0.631333	0.11153
MRPL4	1.076	0.895667	1.034	1.00633	0.662667	0.754667	0.11348
MRPL41	0.964	1.107	1.05233	0.969667	0.808333	0.795	0.0263008
MRPL43	0.94	1.22767	1.008	1.135	0.906333	0.866333	0.0690731
MRPL44	0.967	0.988	0.896	0.691333	0.632333	0.584333	0.076065
MRPL46	0.7525	1.189	0.840667	0.828	0.770333	0.790667	0.156191
MRPL47	1.0645	0.664667	1.00967	0.848667	0.702333	0.763333	0.19794
MRPL48	0.865	1.00727	0.995361	0.924273	0.889945	0.957593	0.0922437
MRPL50	1.019	1.24667	0.89	1.02367	0.763333	0.572333	0.11156
MRPL53	1.1665	1.18233	1.29667	0.781333	0.680333	0.764667	0.118264
MRPL55	0.9045	1.188	0.964333	0.889333	0.774333	0.786333	0.0506528
MRPL58	0.8845	1.20467	0.913333	0.792	0.653	0.621	0.117661
MRPL9	0.995	1.25167	0.966	0.937	0.856667	0.750333	0.0265534
MRPS15	0.946	0.882667	1.10767	1.00733	0.781667	0.817333	0.0694838
MRPS16	1.0135	1.186	0.907333	0.756333	0.684667	0.614	0.110556
MRPS17	0.927	0.923117	1.02218	0.597317	0.664995	0.728296	0.132523
MRPS18B	0.902	1.267	1.05433	0.840333	0.694333	0.654	0.10802
MRPS2	1.021	0.826333	1.02233	0.782	0.674667	0.727	0.136144
MRPS22	0.93	1.19233	1.011	0.894	0.719333	0.675333	0.0539212
MRPS23	0.9465	1.21433	1.14467	0.919667	0.809667	0.863333	0.0952895
MRPS25	0.9145	1.16367	1.06467	0.967667	0.780333	1.054	0.0848028
MRPS26	0.9175	1.08833	1.00767	1.15133	0.777333	0.784	0.0469126
MRPS27	0.8885	0.725333	0.935333	0.591667	0.561	0.700333	0.144618
MRPS28	0.9885	1.234	1.04767	0.981	0.850333	1.04533	0.0284863
MRPS31	1.076	1.31	1.16233	0.957667	0.748667	0.743	0.0863666
MRPS33	0.9575	1.08967	1.26	1.17767	0.715667	0.934333	0.153661
MRPS34	1.084	0.615333	1.14567	0.806333	0.786	0.936667	0.30553
MRPS35	0.956	0.882667	1.044	0.779667	0.607	0.676333	0.092659
MRPS5	0.8415	0.868	1.03467	0.831	0.692	0.722667	0.0963725
MRPS6	1.0555	1.19733	1.005	0.768667	0.716	0.704333	0.108832
MRPS9	0.889	0.974333	1.11067	1.08567	0.914333	0.757667	0.10492
MRS2	1.0465	0.684	0.894333	0.846	0.75	0.788	0.321769
MRTO4	1.007	0.72	0.993667	0.745667	0.492333	0.438	0.138056
MSH2	1.075	0.726	0.830333	0.62	0.449333	0.464	0.164031
MSH6	1.0995	0.759667	0.827667	0.675333	0.480333	0.456	0.154265
MSI1	0.892	2.24167	2.28333	2.64167	1.76067	1.17367	0.382566
MT-CO1	1.0875	0.737667	1.105	0.908333	0.837	0.923	0.358155
MT1E	1.359	0.667667	0.178333	0.112667	0.125333	0.117	0.321526
MT2A	1.4005	0.401333	0.181667	0.117667	0.134	0.121333	0.338534
MTA1	0.78	1.267	1.04533	1.21067	0.793333	0.679	0.09631
MTA2	1.0015	1.16633	1.32267	1.248	0.958667	1.11367	0.225238
MTA3	0.898	0.777	0.778667	0.796333	0.481	0.490667	0.087751
MTAP	1.23	0.881	0.927	0.867	0.845667	0.992333	0.272367
MTCH1	0.9255	0.963	1.158	1.12967	0.969	1.14567	0.233162
MTCH2	1.0805	0.907667	1.33967	1.02633	1.04333	1.28133	0.401501
MTCL1	0.7045	0.873208	0.740393	0.940513	0.916729	0.785234	0.449836
MTHFD1	1.151	0.710667	0.594667	0.599	0.590333	0.645	0.260316
MTHFD1L	0.981	0.608333	0.756	0.549333	0.471	0.498667	0.170964
MTPAP	0.875	0.779333	0.886667	0.658333	0.572667	0.539333	0.0866238
MTR	1.1865	1.03633	1.084	1.13133	1.089	1.26533	0.464296
MTREX	1.0715	0.637	0.796	0.612	0.530333	0.514667	0.182362
MTX1	0.85	0.782	0.946667	0.914333	0.872667	0.823667	0.348769
MTX2	0.804	1.086	1.166	1.06033	0.932	1.003	0.196389
MYADM	1.122	0.892667	1.23133	1.00233	0.798	0.901667	0.191351
MYBBP1A	0.937	0.572	0.807	0.444667	0.41	0.387333	0.202721
MYH10	1.02	0.986	1.33333	1.66933	1.13467	1.064	0.457689
MYL12A	1.064	1.31533	1.08767	1.33767	1.111	0.899	0.129129
MYL6	1.069	1.69833	1.154	1.49367	0.870333	1.026	0.216525
MYO1B	0.892	0.822333	1.04367	0.978333	0.936667	0.890667	0.370919
MYO1C	0.947	0.801333	1.14567	0.648667	0.832	0.952667	0.328992
MYO1E	1.0935	0.688715	0.878239	0.664791	0.698731	0.898888	0.327103
MYO6	0.964	1.014	1.406	1.18133	1.059	1.054	0.326679
NAA10	1.2095	1.06567	0.935	0.996	0.904667	0.779333	0.130996
NAA15	1.2305	0.586	0.782667	0.691667	0.655333	0.714	0.324997
NAA25	1.3955	0.608	0.926	0.755333	0.61	0.684	0.325346
NAA50	1.0485	1.00767	0.676	0.776333	0.658333	0.503	0.137409
NACC1	1.087	0.761129	0.685178	0.502825	0.398666	0.435586	0.179277
NARF	0.9615	1.11969	1.03587	1.35078	0.754904	0.71087	0.117776
NARS2	0.9965	0.837	0.927667	0.721	0.587333	0.701667	0.0927537
NASP	1.007	1.08067	0.655	0.703	0.355	0.328333	0.176964
NAT10	0.828	0.719	0.940667	0.555333	0.475333	0.488333	0.153591
NAV1	1.112	2.14	1.43567	1.106	1.165	1.28733	0.418854
NBAS	0.8505	0.788667	0.935333	0.733667	0.825667	0.864333	0.455546
NBN	1.0325	1.25767	1.15833	1.24167	0.802333	0.722333	0.0928515
NCAPD2	1.232	0.63	0.787333	0.703333	0.46	0.448	0.23241
NCAPG	1.199	0.673	0.785333	0.849	0.609	0.647	0.221869
NCAPH	1.0195	1.078	0.795333	0.870667	0.653333	0.461	0.110403
NCBP1	0.8065	0.697333	0.740333	0.694667	0.705333	0.59	0.128921
NCBP2	0.984	1.057	0.841333	0.953667	0.837	0.587667	0.0717579
NCBP3	0.8115	1.65667	1.17567	1.332	0.872	0.663667	0.228241
NCL	1.071	0.787667	0.572333	0.493	0.581333	0.385333	0.213058
NCLN	0.901	0.652667	0.981667	1.058	0.790333	1.02467	0.422937
NCOA5	1.0335	1.53167	1.15633	1.38633	1.04433	0.997333	0.183926
NCOR1	0.6825	2.73867	1.706	1.228	1.766	1.14467	0.37977
NDC1	0.9015	0.586	0.802667	0.574333	0.399	0.447	0.142004
NDUFA2	0.8225	1.439	1.093	0.979333	1.07267	1.05867	0.262829
NDUFA4	1.0345	0.698	0.811667	0.626	0.642667	0.805	0.233674
NDUFA5	0.794	1.37333	1.02467	0.878	0.837333	0.893	0.201757
NDUFA6	0.929	1.18267	1.06633	1.154	0.964333	0.902333	0.097479
NDUFA7	0.7435	1.62233	1.28933	1.11367	1.127	0.942667	0.264215
NDUFA8	0.8905	1.21367	0.990667	0.809333	0.911	0.928667	0.162268
NDUFA9	0.9855	0.904667	1.03267	1.01267	1.09467	1.06533	0.493861
NDUFAB1	0.8505	1.514	1.08767	1.26567	0.735667	0.865333	0.227106
NDUFAF2	0.7175	1.148	0.815	0.550667	0.377333	0.532333	0.191859
NDUFAF3	0.9135	1.016	0.915667	0.952	0.911667	0.936333	0.0812467
NDUFAF7	0.7205	0.718333	0.667333	0.513333	0.479333	0.562	0.0363531
NDUFB10	0.9375	1.21067	1.00533	1.16733	1.012	0.967	0.165654
NDUFB3	0.979	0.921333	1.081	1.015	0.908667	0.993	0.327607
NDUFB9	0.9505	1.09567	1.08133	1.10867	1.051	1.16833	0.334191
NDUFC2	0.901	0.876333	1.03467	1.105	1.13633	0.916333	0.407886
NDUFS1	0.918	1.24733	1.08967	0.974667	1.00633	1.10733	0.234006
NDUFS2	0.9325	0.823	1.008	0.893333	0.935667	1.038	0.377651
NDUFS3	0.867	0.953333	1.01967	1.037	0.945	1.072	0.438157
NDUFS5	0.857	1.533	1.14333	1.141	1.18167	0.940667	0.252478
NDUFS6	0.991	1.41267	1.38767	0.937	1.01267	1.067	0.233112
NDUFS8	0.755	1.307	0.992	0.933333	0.849667	0.902	0.181522
NDUFV1	0.8935	1.287	1.066	0.941333	1.065	1.04267	0.249406
NDUFV2	0.914	1.358	1.06167	1.04433	1.144	1.152	0.352552
NECTIN2	0.8705	1.28733	1.055	0.914333	0.827333	0.856667	0.0842516
NEDD1	1.024	1.175	1.13233	1.05133	0.869667	0.928667	0.0630062
NELFA	1.077	1.066	1.111	0.882333	0.991	0.739333	0.0774965
NELFCD	1.1375	0.863333	1.20067	1.03067	0.931333	1.04	0.294809
NELFE	1.079	1.231	1.07433	1.09167	0.969667	0.97	0.0222324
NFRKB	0.8405	0.966667	0.904	0.759333	0.391	0.388333	0.14927
NFU1	0.9305	0.930667	0.800667	0.946667	0.781333	0.766	0.0767942
NFXL1	0.5235	1.13933	1.11	0.639	0.558667	0.622667	0.249802
NFYB	0.8815	1.58033	0.912333	1.02567	0.723	0.674	0.241661
NGDN	0.7205	0.953	1.036	1.30467	0.546333	0.509333	0.286583
NID1	0.6715	1.53533	1.34433	1.976	0.829	0.802	0.35682
NID2	0.9265	1.72567	1.45767	2.001	1.297	1.16733	0.349091
NIFK	0.8345	0.673	0.698333	0.687333	0.43	0.362333	0.0923706
NIP7	0.748	0.900333	0.911	0.461333	0.428667	0.371333	0.134292
NIPBL	0.737	1.05633	1.09967	1.016	0.885667	0.852	0.20151
NIPSNAP1	0.7785	1.51667	1.276	1.329	1.00833	1.039	0.281131
NLE1	1.1215	0.813667	0.871	0.835	0.708667	0.799333	0.329241
NLN	1.0645	0.592333	0.604333	0.484667	0.515333	0.603667	0.264491
NLRP2	1.3185	0.488667	0.567333	0.521667	0.449667	0.472333	0.319205
NMD3	1.086	0.785	0.759333	0.759333	0.851333	0.634667	0.212496
NME1	1.221	0.928333	1.02967	1.019	0.959333	0.646667	0.168225
NME2	1.2795	0.821333	0.807333	0.779667	0.909333	0.914667	0.32367
NMT1	1.091	0.884	1.09067	0.886667	0.887	0.981333	0.230692
NOB1	1.1065	0.785333	0.778333	0.736333	0.611333	0.633333	0.175827
NOC2L	0.7985	0.679667	0.800667	0.532333	0.401333	0.381333	0.0910343
NOC3L	0.8615	0.792667	1.087	0.676	0.615667	0.555	0.169987
NOC4L	0.9175	0.644	0.957667	0.426	0.316667	0.293667	0.212402
NOL12	0.584	0.863333	0.517333	0.926	0.609	0.362	0.261544
NOL6	0.8945	0.692	0.894667	0.541333	0.535	0.647	0.204257
NOL7	0.8245	1.103	0.853333	0.823667	0.499667	0.473667	0.0828456
NOL8	0.621	1.70533	0.884333	0.74	0.598333	0.321333	0.283736
NOLC1	0.8045	0.94	0.632667	0.556	0.501333	0.444	0.0699467
NOMO3	0.8785	0.733	0.782333	0.933333	0.696333	0.659	0.143005
NONO	0.927	1.605	1.19533	1.278	0.825667	0.642667	0.209846
NOP10	1.0565	1.07033	1.258	0.857333	0.763333	0.973667	0.239142
NOP14	0.869	0.868	1.062	0.719	0.551667	0.626333	0.0875021
NOP16	0.9875	0.939333	0.908	0.886	0.465	0.442667	0.124576
NOP2	0.8255	0.86	1.11867	0.734667	0.444	0.451	0.180366
NOP56	0.8185	0.764667	1.06633	0.656	0.567667	0.576	0.144493
NOP58	0.807	0.808667	0.999667	0.708333	0.656333	0.627	0.0910497
NOP9	0.9265	0.757667	0.855333	0.775	0.621667	0.586667	0.0658899
NOS1AP	0.9155	1.06438	0.906157	1.02349	0.820203	0.772181	0.0192307
NOSIP	1.1035	1.174	0.862	1.041	0.764333	0.592667	0.14506
NPC2	0.63	2.83233	1.416	0.853333	0.808667	0.867333	0.361365
NPLOC4	1.162	1.08833	1.125	1.024	1.387	1.169	0.408503
NPM1	0.779	1.14333	0.723	0.657	0.394333	0.303333	0.183262
NRAS	0.9035	1.30421	0.970271	0.866487	0.98154	1.15447	0.379774
NRDC	1.1755	0.471	0.554	0.841333	0.692667	0.589333	0.325853
NRF1	0.986	1.47549	1.35673	1.71317	1.2986	1.39265	0.465137
NSD2	0.7445	2.18933	1.63067	1.77933	1.092	0.677667	0.317998
NSMCE3	0.8025	0.914333	1.05533	0.953333	0.681333	0.715	0.116831
NSUN2	1.115	0.893	0.841667	0.620333	0.549	0.532333	0.1486
NT5DC1	1.004	0.951	0.826	0.922	0.722333	0.668	0.0662491
NTPCR	1.0685	1.33967	1.19267	0.904	0.872333	0.823	0.0941101
NUBP1	1.1565	1.29567	1.286	1.31133	1.077	1.205	0.0863178
NUBP2	1.0245	0.896963	0.958988	1.13307	0.925381	0.97066	0.28766
NUCB1	0.7385	2.101	1.309	1.80833	0.961	0.924333	0.343026
NUCB2	0.7235	3.46333	2.192	3.27767	1.44633	1.44533	0.373839
NUDC	1.1535	0.942	0.797667	0.887333	0.850667	0.839	0.169864
NUDCD1	0.981	0.525333	0.639667	0.548333	0.562333	0.493	0.229123
NUDCD2	1.042	1.497	1.06867	1.305	0.923333	1.11333	0.235696
NUDT1	0.983	1.10533	0.926667	0.785	0.727333	0.553333	0.0909077
NUDT11	1.166	0.94037	0.96656	1.05785	1.0589	1.08261	0.392378
NUDT21	1.045	1.48767	1.18133	1.09667	0.824	0.831667	0.130493
NUDT5	1.146	1.068	0.896667	0.977667	0.885333	1.145	0.34645
NUDT9	1.1015	0.795	0.698333	0.809667	0.696333	0.761667	0.250516
NUFIP2	1.167	1.38067	1.01867	1.027	0.945333	0.843333	0.0913641
NUMA1	0.78	1.596	1.28167	1.23167	1.11767	1.078	0.315159
NUP107	0.848	0.709667	1.05433	0.702333	0.54	0.546333	0.150624
NUP133	0.8475	0.894667	0.986333	0.659667	0.581667	0.563667	0.0750807
NUP153	0.7575	1.278	0.782	0.582333	0.52	0.543	0.19799
NUP155	0.861	0.691667	0.91	0.55	0.535667	0.604333	0.160098
NUP160	0.8395	0.687333	1.036	0.645667	0.564	0.622333	0.208402
NUP205	0.8875	0.724	1	0.603	0.537667	0.610667	0.175722
NUP210	0.821	0.980333	1.15133	1.474	0.662	0.627333	0.268505
NUP214	0.838	0.971	0.972667	0.787	0.663333	0.64	0.0531922
NUP35	0.7865	1.113	0.866	0.788	0.506667	0.497667	0.0883218
NUP37	0.9345	1.02767	1.01167	0.931	0.764	0.797333	0.0100541
NUP43	0.952	1.09467	1.07533	1.06233	0.756333	0.822333	0.0669274
NUP50	0.8985	1.31467	0.809667	0.719333	0.544667	0.465	0.164674
NUP54	0.964	1.24767	1.127	1.15833	0.726	0.749333	0.123621
NUP58	0.775	1.41933	0.984	0.985	0.803667	0.660333	0.196638
NUP62	0.7715	1.52967	1.04067	0.945333	0.933667	0.961667	0.261963
NUP85	0.85	0.740333	0.969333	0.748333	0.702333	0.753667	0.148328
NUP88	0.8295	0.921	1.018	0.745	0.616333	0.630667	0.0748967
NUP93	0.9345	0.782333	1.00267	0.868	0.675	0.695333	0.123166
NUP98	0.836	0.921667	1.036	0.780667	0.623	0.619	0.0950305
NXF1	0.884	1.084	1.17367	0.909667	0.828333	0.716333	0.129244
NXN	1.082	0.907667	1.115	1.26467	0.835	0.943667	0.229257
NXT1	0.839	1.38975	1.23614	1.09185	1.10936	0.964746	0.217303
OARD1	1.138	1.087	1.259	1.08767	0.887667	1.00533	0.137549
OAT	0.9915	0.668333	0.709	0.537	0.643667	0.874667	0.411852
OCIAD1	0.931	1.03267	0.892667	0.882333	0.787333	0.833333	0.0379128
OCIAD2	0.9695	0.795667	0.875333	0.745333	0.926	0.927	0.475024
OGFOD1	1.0325	0.717842	0.834537	0.808528	0.672206	0.595929	0.128642
OGT	1.1	0.737333	0.825	0.883333	0.859	1.01667	0.488473
OLFML3	0.367	1.68767	1.54133	0.561	0.470333	0.445667	0.323367
OPA1	0.8425	0.979667	1.03333	0.838667	0.918667	1.11667	0.489137
ORC2	0.9715	0.671	0.803	0.718667	0.448333	0.389	0.148907
ORC4	1.08	0.689	0.827	0.560333	0.377667	0.389667	0.189747
ORC5	1.1175	0.718333	1.087	0.619	0.397333	0.561333	0.210296
ORMDL2	0.835	0.713667	0.927	0.872667	0.698	0.691	0.139584
OS9	0.979	1.035	1.17733	1.04267	0.917333	1.025	0.17412
OSBPL11	1.255	0.68852	0.786588	0.86234	0.801352	0.983037	0.378575
OSBPL8	1.0345	0.920667	1.278	1.04567	0.958667	1.02867	0.32038
OTUD4	1.166	1.05559	1.00763	0.998466	0.939161	0.884984	0.0739653
OTUD6B	1.3295	0.693825	0.688986	0.761583	0.906029	0.822067	0.399018
P3H1	0.919	1.077	0.957333	1.112	1.017	0.897333	0.158451
P3H3	0.726	1.33267	0.928667	0.772333	0.745333	0.5	0.205566
P3H4	0.865	1.08067	1.24633	1.084	1.06067	0.91	0.200093
P4HA1	0.8125	1.577	1.50967	1.33367	1.175	0.986667	0.268393
P4HB	0.819	1.44867	1.36267	1.15667	1.4	1.049	0.360132
PA2G4	1.1775	1.028	0.987667	0.927	0.774667	0.703	0.0794603
PABPC1	1.148	0.892667	0.769	0.778333	0.699333	0.673	0.13764
PABPC4	1.1305	0.912333	0.934	0.811333	0.702	0.696667	0.0979035
PABPN1	0.805	1.474	0.922333	0.839	0.686	0.557	0.224895
PACSIN2	1.0945	0.996333	0.983667	1.052	1.167	1.042	0.439079
PAICS	1.18	0.691667	0.805667	0.810667	0.714	0.725	0.26159
PAK1	1.271	0.718667	0.679667	0.826667	0.721667	0.732333	0.295998
PAK4	1.068	1.251	1.19667	1.23833	0.968667	1.008	0.0807623
PAM16	0.847	0.595333	0.707667	0.634	0.453667	0.451	0.105396
PAPOLA	1.1295	0.716	0.989333	0.755667	0.557667	0.673333	0.200814
PAPSS1	1.0525	1.077	1.011	0.899667	0.811	0.778333	0.019818
PARD3	1.034	1.06667	0.783333	1.12367	0.706667	0.638	0.0748385
PARG	0.842	1.381	0.881667	1.03067	1.02133	0.837333	0.212678
PARN	0.726	0.811333	0.696333	0.468667	0.523667	0.477667	0.0933072
PARP1	0.904	0.989333	0.885667	0.779	0.551	0.556333	0.0555899
PARP2	0.903	0.984667	0.954667	0.807667	0.730333	0.699333	0.020424
PBDC1	0.8995	1.55033	0.514571	1.08827	0.638476	0.307774	0.288818
PBRM1	0.8855	1.237	1.35933	1.048	0.742333	0.786333	0.197077
PCBD1	1.227	1.627	1.32333	1.73833	1.382	1.493	0.381615
PCBP1	1.1145	0.954333	0.723333	0.852333	0.722333	0.664333	0.12905
PCBP2	1.0795	1.13533	0.897333	0.915667	0.893333	0.771667	0.042868
PCCA	0.867	1.008	1.07433	1.02433	0.896667	0.976667	0.212702
PCCB	0.758	1.36467	1.12033	1.29767	0.761667	0.84	0.247577
PCF11	0.8255	1.108	0.986333	1.00467	0.601667	0.736333	0.110967
PCID2	0.9975	0.764	0.869667	0.780333	0.835333	0.820333	0.131763
PCK2	0.9525	0.737333	0.688667	0.532667	0.565667	0.498	0.118344
PCM1	0.86	1.357	0.959667	0.864333	0.681333	0.563	0.0998979
PCNA	1.2035	0.952	0.861333	0.951667	0.436333	0.428333	0.181858
PCNP	1.191	1.728	1.01067	1.25867	1.1	0.796667	0.175068
PDAP1	1.098	1.73367	1.018	1.257	1.83867	1.043	0.396407
PDCD10	1.1585	0.796	0.892333	0.927333	0.837	0.753333	0.121035
PDCD11	0.8155	0.687667	0.808	0.483333	0.393	0.359333	0.125317
PDCD4	0.9455	1.349	1.54733	1.34533	1.078	1.16467	0.297859
PDCD5	1.138	1.09267	0.817333	1.02567	0.845667	0.757667	0.112159
PDCD6IP	1.2665	0.97	1.08133	1.074	0.97	1.05333	0.255728
PDCD7	0.687	1.209	1.072	0.869	0.858	0.669333	0.151635
PDCL3	1.234	0.593	0.633	0.875	0.678667	0.534	0.290238
PDHA1	0.865	1.29733	1.066	0.734	0.948667	0.919	0.227477
PDHB	0.909	1.29967	1.04233	0.690333	0.869333	1.02733	0.263277
PDHX	0.932	1.10567	0.918333	0.875667	0.978333	1.03133	0.270564
PDIA3	0.8685	1.34067	0.984	0.949333	0.791333	0.765	0.114667
PDIA4	0.8035	0.866333	0.923	1.037	0.894333	0.855667	0.296107
PDIA6	0.8125	1.13067	1.039	1.178	0.784	0.77	0.174863
PDLIM1	1.1855	1.14933	0.806333	0.772667	0.749	0.621	0.147095
PDLIM7	1.0885	1.25033	1.17433	0.997	1.25867	1.147	0.461692
PDPR	0.88	0.723667	0.713333	0.604	0.701	0.751333	0.212554
PDS5A	0.8585	0.83	0.949667	0.88	0.727333	0.660667	0.0529788
PDS5B	0.853	0.918667	1.054	0.990333	0.856	0.856667	0.211507
PDSS2	1.1905	0.668828	0.973548	0.801245	0.772364	0.95542	0.352912
PDXDC1	1.198	0.823667	0.827	0.774667	0.917667	0.8	0.232167
PDZD11	1.388	1.26367	1.25567	1.091	0.983667	0.957667	0.102881
PELP1	1.065	0.787667	1.06267	0.706333	0.664667	0.667333	0.187634
PES1	0.9635	0.643667	0.866667	0.691333	0.507333	0.492667	0.166812
PEX14	0.829	1.14467	1.21033	1.682	0.905333	0.827667	0.253122
PEX3	1	0.651667	0.835	0.55	0.672	0.633	0.233051
PFAS	1.283	0.770333	0.736667	0.724	0.563333	0.569	0.221384
PFDN1	1.1705	1.32967	1.01567	1.07	1.25467	1.149	0.244868
PFDN2	1.203	1.098	0.960667	1.17	1.137	1.10267	0.294561
PFDN4	1.0075	1.107	1.066	1.36967	1.13467	1.10667	0.350917
PFDN5	1.1665	1.244	1.00233	1.044	1.12567	1.25867	0.242523
PFDN6	1.239	1.22067	0.916	0.937333	1.15833	1.14033	0.318639
PFN1	1.2755	0.942333	0.828333	0.707333	0.725667	0.637333	0.193285
PGAM1	1.14	1.046	0.812	0.916667	1.041	1.11167	0.438141
PGAM5	0.9055	1.071	1.19867	0.855333	0.668333	0.685333	0.118417
PGK1	1.0895	1.31867	1.02167	0.917667	1.1	1.26633	0.448178
PGP	1.1745	1.05133	0.855667	0.929333	0.889	0.86	0.100281
PHACTR4	0.6605	1.41833	0.905	1.25033	1.35967	0.959667	0.449714
PHB	0.8955	1.108	1.01467	0.995333	0.787	0.859333	0.0598657
PHB2	0.8935	0.878667	1.05367	0.989667	0.84	1.004	0.343507
PHC2	1.092	3.07933	2.47367	3.166	2.255	2.215	0.404175
PHF14	0.793	1.88	1.11367	1.33467	1.241	0.905667	0.335032
PHF23	1.057	1.26225	1.42259	0.954957	0.827331	0.8295	0.117762
PHF3	1.001	1.166	1.045	0.867	0.727667	0.658	0.0589479
PHF5A	0.9525	1.31667	0.915333	1.01233	0.794333	0.797	0.149731
PHF6	0.818	2.302	1.388	1.24333	0.860667	0.768	0.311783
PHGDH	1.199	0.787667	0.746	0.54	0.559	0.703	0.277607
PHIP	0.787	1.06267	1.034	0.977	0.705	0.663333	0.0683279
PHYH	0.583	1.15467	0.583667	0.469333	0.548	0.679333	0.263219
PI4K2A	0.9385	1.16567	1.08567	0.862	0.996333	1.05333	0.359465
PIH1D1	1.2835	1.13167	1.01433	0.914333	0.757	0.805	0.118318
PIK3C2A	1.043	0.8	0.792	0.64	0.684	0.699667	0.182283
PIP4K2C	1.247	1.05693	1.32242	0.918225	1.09652	1.10375	0.257912
PIPOX	1.068	0.834667	0.89	0.621333	0.790333	1.061	0.406633
PISD	0.875	0.687667	0.866667	0.734667	0.617333	0.692667	0.137535
PITPNB	1.159	1.087	1.07633	1.42867	1.06467	1.00567	0.101814
PKM	1.2035	0.895333	0.870333	0.877	0.896667	0.977667	0.319068
PKP2	0.7955	1.26467	2.21267	0.798	0.521667	0.483	0.321485
PLAA	1.038	0.751667	0.65	0.742333	0.793667	0.712	0.231177
PLCB3	1.115	0.656	0.604333	0.743333	0.878	0.979333	0.408366
PLCH1	0.968	1.018	1.27	0.966	0.981333	1.07267	0.226612
PLD3	1.0075	0.880667	1.157	1.07467	0.909	0.886	0.129598
PLEKHA5	0.876	1.22067	0.976	0.855333	0.950667	1.04233	0.344625
PLEKHA7	0.677	3.12057	1.6407	2.34374	1.62768	1.32322	0.388548
PLIN2	0.8265	1.28233	1.04867	0.645	0.413	0.390333	0.191565
PLIN3	0.857	1.442	1.00067	0.976667	1.11	1.017	0.296694
PLOD3	0.832	0.960333	1.059	1.11667	1.016	1.00067	0.46008
PLRG1	0.9405	1.09367	1.03033	0.926	0.632667	0.675667	0.0932984
PLS3	1.0905	0.462333	0.573667	0.464667	0.714	0.787	0.452307
PMPCA	0.8755	1.03533	1.01767	0.822667	0.707333	0.755	0.0583424
PMPCB	0.9055	1.05567	0.989333	0.771333	0.709	0.781	0.076982
PMS1	1.141	0.958333	0.848667	0.923333	0.738	0.733333	0.124733
PNISR	0.7695	1.54633	0.597667	0.763333	0.613	0.248667	0.27377
PNKP	0.907	1.30367	0.959667	0.836667	0.738333	0.655333	0.0929402
PNN	0.7455	1.19633	0.8	0.592	0.663333	0.557667	0.15272
PNP	1.277	0.785	0.909	0.809333	0.769667	0.784	0.256561
PNPLA6	0.946	0.768667	1.00167	0.686667	0.773	0.947333	0.42486
PNPT1	0.913	0.961	1.012	0.904	0.663667	0.788	0.0388612
PODXL	0.8845	0.663333	0.444	0.361333	0.387	0.314	0.180425
POGZ	0.854	1.157	1.11067	0.89	0.642333	0.661667	0.136637
POLB	0.9855	1.55333	1.38033	1.17067	0.897	0.873	0.158468
POLD1	1.1625	0.979	1.11767	0.860667	0.63	0.696333	0.139821
POLD3	1.0385	1.64433	1.03133	1.27567	0.631	0.501667	0.240442
POLDIP2	1.01	0.998667	1.01	0.903667	0.815667	0.823667	0.0264217
POLDIP3	0.9755	1.51133	1.32367	1.29467	1.02433	0.849333	0.176725
POLE3	1.0615	1.115	0.879333	0.974333	0.697	0.616333	0.102517
POLR1C	1.103	0.916	1.03467	0.908333	0.665333	0.74	0.0903927
POLR1D	1.034	1.07833	0.977333	0.998	0.729667	0.723333	0.0329384
POLR2A	0.9935	0.811	1.02167	0.852	0.702333	0.685	0.0693511
POLR2B	1.024	0.845667	1.02167	0.981333	0.840333	0.874	0.177778
POLR2E	0.966	1.03267	0.852	0.923333	0.752667	0.749333	0.016911
POLR2H	0.92	0.867	0.733333	0.715667	0.579667	0.481667	0.0739965
POLR2J2	0.8875	1.294	1.05567	0.998667	0.556333	0.421667	0.183284
POLR2K	1.1265	1.139	0.974333	0.793667	0.594	0.554667	0.13614
POLR2L	0.981	0.883333	0.855333	0.747	0.551667	0.547	0.0753473
POLR3C	1.0445	0.794	0.861667	0.914333	0.796667	0.861	0.208028
POMK	1.0155	0.964	1.198	1.158	1.00533	1.086	0.286874
POP1	0.9	0.712667	0.782667	0.838	0.636667	0.436	0.135111
POR	0.8885	0.694333	0.871667	0.746333	0.751667	0.857333	0.357457
POU2F3	1.109	1.35667	1.05667	1.123	0.716333	0.740667	0.117299
POU5F1	1.057	0.461333	0.429333	0.455667	0.348333	0.391333	0.262942
PPA1	1.198	1.04467	1.00267	1.198	1.10067	1.11733	0.437558
PPA2	0.7145	2.34833	1.70267	0.988333	1.443	1.49367	0.397192
PPAN	0.8475	0.693667	0.856333	0.645667	0.42	0.411667	0.11788
PPAT	1.206	0.949667	0.939333	0.87	0.769333	0.853333	0.121122
PPHLN1	0.784	1.45367	0.957333	0.931	0.568667	0.439667	0.213705
PPIA	1.1915	1.084	0.853667	0.978	1.04167	0.860667	0.202989
PPIB	0.9205	1.068	0.927	0.939333	1.019	0.954333	0.234422
PPIC	0.976	0.524	0.658667	0.529	0.772667	0.802	0.436883
PPID	1.2375	1.017	0.831	0.787667	0.65	0.665333	0.148773
PPIE	0.7615	1.76067	1.02033	1.019	1.009	0.776	0.282627
PPIF	0.908	1.32067	0.988667	0.813	0.525667	0.651333	0.169775
PPIG	0.8915	2.49733	1.32967	1.30533	1.65067	1.06867	0.407913
PPIH	1.067	1.238	1.05467	0.846333	0.91	0.887667	0.0582055
PPIL1	1.13	1.143	0.985333	1.05333	0.888667	0.971	0.0809464
PPIL3	1.096	1.11722	0.920248	0.919883	0.951164	0.937928	0.0439341
PPIL4	0.9815	1.35867	1.02633	1.08433	0.857	0.676	0.106499
PPIP5K2	1.0825	0.824333	0.862333	1.00533	1.02733	0.817333	0.334241
PPL	0.7535	1.02467	1.48667	0.922667	1.05167	0.872333	0.3614
PPM1B	1.2555	0.666	0.681667	0.730333	0.651667	0.714333	0.286927
PPM1G	1.029	0.947	0.848333	1.117	0.850333	0.722333	0.157599
PPME1	1.1865	0.901333	1.012	1.183	1.17267	1.02	0.377481
PPP1CA	1.022	0.924	0.881333	0.906667	0.794	0.725667	0.0490207
PPP1CC	0.924	0.983333	0.916	0.788333	0.650333	0.704333	0.0236586
PPP1R10	0.7965	1.423	0.957	0.936667	0.882333	0.73	0.224759
PPP1R12A	0.99	1.17567	1.00833	0.826333	0.850333	0.826667	0.0657699
PPP1R12C	0.6145	1.92567	0.876667	0.979667	1.53633	0.751667	0.395332
PPP1R9A	0.6215	1.31867	0.759667	0.877667	1.207	0.886	0.415569
PPP2R1B	1.2715	0.70753	0.678907	0.814567	0.488323	0.486474	0.232798
PPP2R2A	1.224	0.938333	0.831333	0.908333	1.035	1.053	0.3949
PPP4C	1.0975	0.788044	0.883727	0.971649	0.846391	0.819999	0.206501
PPP4R1	1.13	0.810667	0.812667	1.13467	1.04867	0.935	0.462128
PPP4R3A	1.009	0.781	1.05233	0.986	0.758667	0.842667	0.169556
PPP6R3	1.247	0.613667	0.789	0.801667	0.747667	0.852	0.393256
PPT1	0.701	1.77833	1.22333	0.506	0.446	0.516	0.311296
PPWD1	0.9905	1.147	0.960333	0.986333	1.069	0.951	0.036804
PRDX1	1.2495	0.815333	0.673667	0.621667	0.657333	0.705	0.268551
PRDX3	0.7955	1.576	1.04133	1.035	0.858667	0.905667	0.232424
PRDX4	0.878	1.194	0.941333	1.06767	1.06067	1.02467	0.239048
PRIM1	1.2215	0.536333	0.692667	0.649667	0.400333	0.433	0.256486
PRIM2	1.245	0.53	0.671333	0.572333	0.314333	0.375167	0.257129
PRKAA2	0.991	0.856	0.943333	0.957667	0.877333	0.807	0.116089
PRKAR1A	1.1115	1.34367	1.55133	1.46167	1.152	1.443	0.39643
PRKCD	0.968	0.759333	0.975667	0.752	0.701667	0.820667	0.209684
PRKCSH	0.777	1.40567	1.13533	1.234	0.927667	0.847	0.204862
PRKDC	0.905	0.758667	0.913333	0.686333	0.650667	0.710667	0.17209
PRMT1	1.186	0.669	0.742333	0.736667	0.595667	0.599	0.212266
PRMT5	1.1385	0.621	0.838333	0.948	0.858	0.96	0.483971
PRODH	0.7585	1.006	0.793	0.654333	0.662667	0.710333	0.059105
PRPF19	0.7525	1.003	0.909	0.783	0.695	0.623333	0.0641833
PRPF3	0.9535	1.17367	1.05967	1.00533	0.807333	0.773667	0.012707
PRPF31	0.858	1.405	1.15267	1.21667	1.13367	0.966333	0.297225
PRPF38A	0.888	1.05933	1.35233	0.914333	0.775	0.787667	0.189585
PRPF39	1.156	0.855333	0.950667	1.138	0.948667	0.791333	0.19599
PRPF4	0.928	1.25333	0.998667	0.924333	0.932	0.76	0.0562015
PRPF40A	1.0675	1.27433	1.10267	0.704	0.790667	0.706	0.127178
PRPF4B	0.9365	0.745	0.975	0.653	0.852	0.912667	0.360451
PRPF6	0.9075	0.936333	1.16267	0.969333	0.847	0.803667	0.169686
PRPF8	0.911	0.751	1.04433	0.797	0.653333	0.678667	0.154471
PRPS1	1.1215	0.821333	0.830333	0.811333	0.958333	1.00667	0.479549
PRRC1	1.185	0.972333	0.884333	1.007	0.924	0.861	0.205232
PRRC2A	0.9455	1.52033	0.989	1.174	0.942333	0.701	0.203439
PRRC2C	1.1285	1.40667	0.916333	1.13267	1.03967	0.788	0.138304
PRTG	1.112	1.599	1.77633	1.60467	1.06	1.11067	0.286616
PSAP	0.851	2.20633	1.52067	1.28733	0.982	1.142	0.319378
PSAT1	1.3095	0.657667	0.740667	0.618	0.667333	1.19533	0.475335
PSIP1	0.72	1.495	0.770667	0.927667	0.575667	0.430667	0.241979
PSMA1	1.1335	1.11733	0.853333	0.923667	0.963333	0.932	0.139768
PSMA2	1.096	1.06967	0.876667	0.933	0.998667	0.911	0.213011
PSMA3	1.156	0.981333	0.862667	0.933333	0.969333	0.996667	0.239677
PSMA4	1.1345	0.999	0.838	0.842333	0.918667	0.963667	0.173183
PSMA5	1.1065	0.939667	0.902333	0.981333	0.964667	1.03233	0.256733
PSMA6	1.1575	0.965667	0.883667	0.893333	0.997	1.00033	0.319783
PSMA7	1.1625	1.01833	0.875	0.947333	0.971333	0.957667	0.201138
PSMB1	1.0775	0.954333	0.908	0.992333	0.92	0.836333	0.114681
PSMB2	1.1145	0.954667	0.950667	0.972333	0.969667	0.932333	0.11308
PSMB3	1.1965	1.10433	0.912667	0.995	1.031	1.057	0.172566
PSMB4	1.1815	1.00367	0.896333	0.845333	0.947667	0.813	0.184215
PSMB5	1.244	0.965333	0.787	0.836333	0.783667	0.804667	0.154198
PSMB6	1.1305	0.950333	0.819333	0.835	0.888	0.842667	0.184399
PSMB7	1.126	1.138	0.810333	0.925667	1.06833	0.811333	0.222082
PSMB8	1.059	0.853667	0.944	1.025	0.953	0.871	0.338743
PSMC1	1.1535	1.03767	1.03467	1.03333	1.08267	1.11367	0.257339
PSMC2	1.0685	0.888	0.903667	0.862333	1.02267	0.980667	0.360461
PSMC3	1.077	1.004	0.911	0.936	0.958333	0.926333	0.205338
PSMC4	1.1265	0.967	0.959	0.934	0.978667	0.977	0.2311
PSMC5	1.0505	0.985667	0.905667	0.932	1.04133	0.975667	0.415709
PSMC6	1.053	1.00033	0.88	0.892333	0.931333	0.932333	0.0928592
PSMD12	1.0785	0.637	0.874667	0.779333	0.853333	0.868	0.359319
PSMD14	1.096	0.875	1.05567	1.05367	0.993	0.971667	0.368158
PSMD3	0.9875	0.703	0.966	1.01167	0.954	0.837667	0.437249
PSMD4	1.117	1.011	0.945	0.96	1.032	0.955	0.223069
PSME3	1.3035	0.706333	0.895667	0.680667	0.594333	0.671333	0.277689
PSME4	1.296	0.505667	0.732667	0.638667	0.594333	0.605	0.32259
PSMG2	1.262	0.651	0.873667	0.846667	0.654333	0.728333	0.258068
PSPC1	0.927	1.562	1.065	1.02533	0.916	0.809333	0.18686
PTBP1	0.875	1.10467	1.046	0.904667	0.621	0.593333	0.0965637
PTBP2	1.0695	1.019	0.758333	0.970333	0.803333	0.763	0.0939218
PTBP3	0.895	0.928667	0.904	0.729	0.713667	0.571667	0.0636028
PTCD3	0.897	0.857	1.08533	0.787333	0.790333	0.941	0.346493
PTGES2	0.74	1.04	0.768	0.783667	0.889	0.752667	0.242079
PTGES3	1.2735	0.831667	0.938333	0.792333	0.693667	0.561	0.176732
PTGIS	0.8015	0.920667	1.26233	0.936667	0.632333	0.706	0.224156
PTGR1	0.9985	1.38	1.35733	1.06967	1.25467	1.11133	0.286568
PTPN1	0.8755	1.11067	1.206	1.172	0.890667	0.682667	0.119467
PTPN2	1.136	0.815	0.909	0.818667	0.667667	0.671667	0.112111
PTPN9	0.9815	0.681333	0.747667	0.814333	0.879667	0.868	0.47638
PTPRF	0.851	1.04767	1.10467	0.872	0.810667	1.013	0.276658
PTPRS	1.0085	1.46067	1.051	1.23567	1.49133	1.15833	0.410624
PUF60	1.1075	0.946	0.997333	1.019	0.821333	0.906	0.0807474
PUM1	1.016	0.934667	0.945	0.806333	0.784333	0.849	0.0734089
PUM3	0.9295	0.695	0.904	0.536	0.392667	0.417667	0.18311
PUS1	1.0195	0.702667	0.953333	0.546667	0.419667	0.474333	0.189242
PUS3	0.9545	0.839829	0.703857	0.725471	0.608014	0.64227	0.0848247
PUS7	1.208	0.756333	0.774667	0.615	0.420667	0.459	0.198483
PWP1	0.7205	1.133	0.551333	0.666667	0.649	0.52	0.226111
PWP2	0.868	0.523	0.695	0.546333	0.42	0.489667	0.201286
PXDN	0.844	1.53633	1.295	1.193	0.949	0.848667	0.203207
PXN	1.245	0.793667	0.857667	0.650333	0.758667	0.794	0.295779
PYCR1	0.751	0.997667	1.07933	0.698333	0.660667	0.543	0.115237
PYCR2	0.937	1.07767	1.07033	0.872	0.803333	0.711667	0.0638657
PYM1	0.8855	1.61033	1.13367	1.02333	0.869	0.616667	0.222343
QARS	1.1535	0.765	0.985667	0.83	0.829667	0.829667	0.256891
QPRT	1.1185	1.762	1.43333	0.987667	0.968	1.238	0.296627
QRSL1	1.08	1.01433	0.901667	0.821	0.630667	0.704667	0.0789692
QSOX2	1.2815	0.881	1.273	1.03633	1.02667	0.908	0.220783
RAB11FIP1	0.7875	1.975	1.10433	1.055	0.838333	0.663333	0.284313
RAB13	0.871	0.513333	0.508	0.527333	0.615667	0.589	0.357527
RAB1B	0.77	0.880667	0.709	0.915333	0.996	0.717333	0.435023
RAB25	0.664	0.687333	0.870667	0.789	0.609667	0.495667	0.0700344
RAB34	0.913	0.596	0.779	0.712333	0.518	0.499667	0.133034
RABL3	0.8875	1.37433	1.01733	0.912333	0.907	1.03267	0.250981
RABL6	0.967	1.13572	0.920076	1.35833	1.21385	1.01419	0.484249
RACGAP1	0.9595	1.12767	0.904	0.821667	0.435333	0.378667	0.116501
RACK1	1.177	0.914667	0.821	0.706667	0.650333	0.659333	0.143208
RAD21	0.9245	1.03467	1.16333	1.039	0.800333	0.750333	0.103404
RAD23B	1.1415	1.379	1.23533	1.25733	1.11367	0.860667	0.102967
RAD50	0.9955	0.876667	0.963667	0.832	0.710333	0.666	0.0651775
RAI14	0.859	1.18567	0.970667	1.04333	0.860333	0.774	0.0481805
RALY	0.7535	1.60433	1.17067	1.349	0.957	0.795333	0.276121
RAN	1.1845	0.912667	1.02667	0.985	0.785667	0.813333	0.103167
RANBP1	1.176	1.29433	0.892667	1.11267	0.698333	0.546667	0.180628
RANBP2	0.836	0.895	0.869	0.574	0.492667	0.492333	0.101582
RANBP3	1.0805	1.13	1.18933	1.33933	0.992	0.887333	0.0674316
RANBP9	1.1435	1.05217	1.07212	0.949659	1.03826	1.12568	0.275883
RANGAP1	0.979	0.986667	0.933667	0.791667	0.675667	0.644667	0.0397054
RAPGEF1	1.0085	1.16467	0.736	1.25	2.14	1.38833	0.450925
RARS	1.0915	0.715	0.905333	0.761333	0.843333	0.916667	0.412743
RASAL2	0.663	0.80203	0.57415	0.843719	0.708627	0.50126	0.101435
RAVER1	0.827	1.69767	1.11433	0.820333	0.744	0.564	0.218106
RBBP4	0.9015	1.39	1.01033	1.24933	0.774333	0.715667	0.196388
RBBP7	0.9905	1.17167	0.975	0.956	0.655667	0.587667	0.0846524
RBFOX3	0.986	1.38933	1.22733	1.48167	1.02567	0.809667	0.189446
RBM10	0.9125	1.58467	1.06467	1.407	1.08667	0.863	0.246291
RBM12	1.1155	1.379	0.947	1.07067	0.797667	0.603	0.146767
RBM12B	0.932	1.33433	1.12833	1.08133	1.02467	0.969667	0.102255
RBM14	0.9235	1.49433	1.21167	1.087	0.850333	0.694	0.158439
RBM15	0.8615	1.53967	1.212	1.21	0.804	0.697667	0.208454
RBM15B	0.9175	1.61333	1.26833	1.35267	1.14367	1.00567	0.198631
RBM17	1.0545	1.225	1.063	0.991667	0.770667	0.745667	0.0439352
RBM22	0.813	1.37967	1.03833	1.05633	0.787667	0.731667	0.172197
RBM25	0.934	1.324	1.105	0.955333	0.875667	0.607	0.125275
RBM26	0.9835	1.28367	1.04533	1.004	0.839	0.745	0.0715754
RBM27	1.037	1.189	1.02567	0.848667	0.801	0.696333	0.0785841
RBM28	0.844	0.929667	0.981333	0.695	0.487333	0.493667	0.0951745
RBM3	1.208	1.34767	1.00933	1.95833	0.977667	0.715	0.32003
RBM33	1.0085	1.36495	1.19379	1.10928	0.939409	0.970025	0.0661265
RBM34	0.813	1.074	0.933667	0.814667	0.525	0.552	0.0931683
RBM39	0.828	1.32367	1.08533	0.942333	0.830667	0.656333	0.146785
RBM4	0.9805	1.32981	0.973288	0.87944	0.730721	0.615868	0.108255
RBM45	0.7925	1.42733	0.947	0.979	0.714667	0.583333	0.182942
RBM6	0.8705	1.46367	1.05467	1.18533	1.06667	0.875667	0.212691
RBM7	0.8635	1.01967	0.852	1.12533	0.61	0.517333	0.0682195
RBM8A	0.7715	1.475	0.980333	1.12067	0.784333	0.574	0.217668
RBMS1	0.984	1.77633	1.06767	0.585667	0.497	0.411	0.272262
RBMX	0.8755	1.437	1.17033	1.07867	0.818	0.749	0.183328
RBMXL1	0.8835	1.43133	1.125	0.97	1.117	1.03933	0.307179
RBPJ	0.946	0.798	0.782667	0.791333	0.735667	0.765667	0.126938
RBPMS2	1.082	0.403	0.356333	0.365	0.319333	0.307333	0.279206
RBX1	0.875	1.124	0.796333	0.831333	0.925333	0.588667	0.213774
RCC1	0.8725	1.17233	1.04133	0.827333	0.689333	0.649	0.110594
RCC2	1.101	0.721333	0.554	0.508667	0.364333	0.343	0.198145
RCHY1	0.9915	0.904211	0.375707	0.773897	1.11795	0.489353	0.44249
RCN1	0.85	2.215	1.70867	1.88633	1.18267	1.04033	0.339114
RCN2	0.701	1.876	1.14867	2.27033	1.19967	1.09167	0.39303
RCOR1	0.9955	1.235	1.301	1.25967	0.964667	1.015	0.115144
RCOR2	0.983	1.201	1.114	1.00633	0.538667	0.642333	0.144144
RECQL	0.975	0.941	1.26267	0.841667	0.923333	0.78	0.18195
REXO4	0.807	1.105	0.889	0.677667	0.507	0.489333	0.106594
RFC1	0.951	1.19067	1.01867	0.87	0.666333	0.627667	0.0753413
RFC2	0.9875	0.894333	0.962333	0.659667	0.408333	0.454667	0.128018
RFC3	1.004	0.893333	0.962	0.667667	0.493	0.485333	0.121918
RFC4	1.047	1.084	1.01867	0.778	0.606667	0.623	0.0799586
RFC5	0.992	0.849	1.007	0.685333	0.472	0.458333	0.149174
RFT1	0.996	0.958333	1.257	1.32233	1.091	1.22533	0.471562
RHEB	1.0905	0.583	0.743667	1.08367	0.877	0.850333	0.437487
RHOG	1.111	0.898	1.41333	0.928	1.06467	1.388	0.462918
RHOT2	0.916	0.799667	1.014	0.850667	0.919667	0.819333	0.193348
RIF1	0.798	0.686333	0.636667	0.425667	0.341333	0.367667	0.0931839
RLIM	0.6425	1.513	0.640333	0.951667	1.13733	0.732667	0.402813
RNASEH2A	1.171	1.05667	0.899333	1.02867	0.746667	0.709333	0.0862916
RNASET2	0.599	1.71533	1.05967	0.548667	0.485333	0.588	0.299498
RNF169	1.0285	2.49345	1.18638	1.12245	0.852069	0.468253	0.301193
RNF2	0.9065	1.705	1.26167	1.142	0.803333	0.843333	0.236533
RNF20	0.981	1.136	0.948	0.885667	0.691333	0.606333	0.0903963
RNF214	0.9345	1.38467	1.201	1.66867	1.11567	1.01233	0.23912
RNF220	1.077	0.967952	0.827958	0.933542	0.87785	0.747292	0.129902
RNF40	1.0655	1.21367	1.181	1.10233	0.879333	0.882667	0.0257121
RNGTT	1.181	0.926	1.014	0.866	0.617333	0.592333	0.125212
RNMT	0.879	1.10033	1.16967	1.06167	1.16467	0.994	0.386812
ROCK1	0.959	0.997	0.969	0.886333	0.913	0.837	0.102965
RPA1	0.975	1.12567	1.06533	0.811	0.539667	0.608	0.109379
RPA2	0.949	1.35267	1.07767	1.024	0.805	0.791333	0.116226
RPAP1	1.27	0.631	0.886667	0.766333	0.744333	0.969667	0.395347
RPAP3	1.065	1.04533	0.975667	0.834667	0.689	0.726333	0.0601827
RPE	1.2615	1.51856	1.10076	1.13338	1.4676	1.12626	0.311576
RPF2	0.852	0.592	0.823	0.685667	0.393667	0.383667	0.154528
RPL10	1.217	0.767667	0.974	0.824667	0.716667	0.733333	0.18646
RPL10A	1.1395	0.603333	0.882667	0.769333	0.663333	0.693333	0.256899
RPL11	1.1155	1.01	0.830333	0.731	0.642	0.698333	0.104623
RPL12	1.084	1.00567	0.794333	0.724	0.597667	0.592	0.110747
RPL13	1.14	0.754	0.895333	0.888333	0.751333	0.755667	0.188561
RPL13A	1.121	0.596333	0.896	0.813667	0.637667	0.680333	0.278202
RPL14	1.157	0.718333	0.908667	0.853	0.670333	0.800333	0.236509
RPL15	1.135	0.662333	0.859333	0.797	0.664667	0.607	0.22051
RPL17	1.122	0.833	0.842	0.72	0.574	0.513	0.131207
RPL18	1.0535	0.692	1.002	0.89	0.735	0.744	0.230968
RPL18A	1.1365	0.654	0.857	0.732667	0.614	0.602667	0.200166
RPL19	1.2285	0.462667	0.821333	0.598	0.505333	0.532	0.3184
RPL21	1.0995	0.807	1.00233	0.948333	0.71	0.755667	0.139839
RPL22	1.099	0.973	1.04867	0.988	0.933333	0.920667	0.0800746
RPL23	1.088	0.900333	0.914333	0.761333	0.636667	0.678667	0.095298
RPL23A	1.037	0.983667	0.832667	1.26567	0.642	0.584667	0.229069
RPL24	1.037	0.764333	0.964	0.97	0.668333	0.675333	0.139392
RPL26	1.105	0.770667	0.947667	1.08433	0.728667	0.723667	0.194401
RPL27	1.147	0.682	0.937	0.901	0.636333	0.684667	0.219917
RPL27A	1.0885	0.791	0.880667	0.819	0.661	0.703	0.131423
RPL28	1.109	0.631333	0.852667	0.761667	0.634	0.721333	0.256813
RPL29	1.233	0.802667	0.762	0.983333	0.632667	0.642	0.197573
RPL3	1.15	0.685333	0.877	0.775333	0.603333	0.658333	0.205821
RPL30	1.089	0.802667	0.840667	0.914667	0.682	0.671	0.139468
RPL31	1.1335	0.885	0.895333	0.989667	0.668667	0.643333	0.108954
RPL32	1.127	0.805	1.034	1.02667	0.684	0.673333	0.165054
RPL34	1.0685	0.693667	0.865667	0.780333	0.626333	0.633333	0.164388
RPL35	1.089	0.732333	0.912333	0.917	0.772333	0.709333	0.187042
RPL35A	1.072	0.780333	0.889333	0.834667	0.631333	0.608333	0.118185
RPL36	1.1905	0.717667	0.973667	0.880667	0.659667	0.703333	0.191009
RPL36AL	1.0005	0.765667	0.817667	0.867667	0.725333	0.683333	0.164393
RPL37	1.124	0.718667	0.822667	0.854	0.599333	0.615667	0.166611
RPL37A	1.0655	0.781667	0.946333	0.806667	0.627333	0.611333	0.111468
RPL38	1.2435	1.04433	1.03833	0.990333	0.864	0.951333	0.0709655
RPL4	1.115	0.619333	0.863333	0.699667	0.615333	0.604	0.218817
RPL5	1.113	0.674667	0.793333	0.747667	0.602	0.547667	0.173546
RPL6	1.0915	0.636667	0.972333	0.898333	0.629667	0.684667	0.244344
RPL7	1.128	0.604667	0.932667	0.878	0.643	0.658667	0.258469
RPL7A	1.0665	0.712	0.980333	0.919667	0.698667	0.818	0.218398
RPL7L1	0.901	0.623333	0.943667	0.865333	0.516333	0.651333	0.195058
RPL8	1.1755	0.752333	0.842667	0.862	0.625667	0.618667	0.175838
RPL9P7	1.2395	0.722	0.921	0.818333	0.726667	0.871667	0.271214
RPLP0	1.072	0.945667	0.832667	0.844667	0.760333	0.666667	0.0798148
RPN2	0.84	0.814333	1.099	1.187	0.844667	0.890667	0.343778
RPP30	0.9645	0.869667	0.892	0.645	0.443667	0.408	0.118544
RPP38	1.0035	0.872667	1.09067	0.969	0.883667	0.934	0.134498
RPRD1A	0.973	1.20533	0.977333	0.783	0.831	0.761333	0.0357095
RPRD1B	0.9305	1.526	1.419	1.59167	1.29433	1.39533	0.432779
RPRD2	0.877	1.28967	1.05933	1.122	0.998	0.824333	0.115936
RPS10	1.1035	0.933	0.983	1.16833	0.709333	0.675333	0.110832
RPS11	1.1915	0.660333	0.803333	0.701667	0.595667	0.601667	0.22433
RPS12	1.235	1.099	0.870333	0.762333	0.640333	0.626	0.155188
RPS13	1.207	0.681667	0.924	1.02133	0.732333	0.770333	0.274292
RPS14	1.138	0.903	0.833	0.758667	0.54	0.505	0.131452
RPS15	1.2575	0.747667	0.855333	0.867333	0.557	0.539333	0.206495
RPS15A	1.232	0.660333	0.837	0.725667	0.576	0.580667	0.222606
RPS16	1.2215	0.678667	0.848667	0.718667	0.592333	0.648	0.229984
RPS17	1.2265	0.888	0.873333	0.886333	0.574667	0.669667	0.155572
RPS18	1.1885	0.662667	0.981667	1.02833	0.688	0.734	0.241755
RPS19	1.191	0.968333	0.813	0.762	0.596333	0.605667	0.14109
RPS2	1.156	0.683333	0.833333	0.763667	0.631	0.681333	0.234209
RPS20	1.111	1.04367	0.903333	0.910667	0.878333	0.720333	0.122171
RPS21	1.192	1.104	0.813667	0.794	0.724667	0.664667	0.147419
RPS23	1.2155	0.754	0.888	0.797	0.609333	0.691	0.185308
RPS24	1.1205	0.837333	1.06233	1.14267	0.776667	0.856667	0.171066
RPS25	1.181	0.801667	0.880667	0.827	0.640667	0.660333	0.165096
RPS26	1.161	0.655667	0.828	0.82	0.595333	0.621333	0.203041
RPS27	1.162	0.825667	0.99	0.856	0.74	0.75	0.169064
RPS27A	1.047	1.07978	1.1124	1.41626	1.42036	0.987979	0.4767
RPS28	1.1595	0.999333	0.729667	0.675	0.585333	0.554667	0.152107
RPS29	1.283	0.979228	0.886246	0.763651	0.664531	0.781441	0.165811
RPS3	1.176	0.720333	0.85	0.722333	0.595667	0.659	0.203045
RPS3A	1.165	0.792333	0.869333	0.845	0.658667	0.646333	0.155569
RPS4X	1.1965	0.718333	0.831	0.713667	0.604667	0.685	0.216641
RPS4Y1	1.2175	0.661	0.834	0.878333	0.654333	0.675	0.290959
RPS5	1.1545	0.742667	0.895667	0.827	0.626667	0.591333	0.157935
RPS6	1.1095	0.844667	0.836333	0.873	0.662	0.540667	0.117331
RPS6KA1	1.178	0.679333	0.967	0.839667	0.681333	0.802333	0.242164
RPS7	1.1435	0.874333	0.996	1.15167	0.714667	0.740333	0.17622
RPS8	1.1435	0.690667	0.852333	0.737667	0.552	0.605333	0.171917
RPS9	1.222	0.571667	0.888	0.799	0.584667	0.655	0.270386
RPSA	1.1595	0.783333	0.881333	0.800667	0.631	0.697667	0.170605
RRAS2	0.67	0.465	0.379667	0.307333	0.320667	0.369333	0.166517
RRBP1	0.852	0.839	0.629667	0.483333	0.841333	0.518667	0.272905
RRM1	1.2435	1.05733	1.07367	1.40167	0.829333	0.934333	0.180745
RRM2	1.3535	0.608667	0.695333	0.973333	0.602667	0.529667	0.294587
RRP1	0.8275	0.694	0.879	0.76	0.463667	0.561667	0.147257
RRP12	1.0095	0.606	0.832667	0.516333	0.475	0.489333	0.211636
RRP15	0.945	1.36333	0.974	0.753	0.398333	0.319	0.21111
RRP1B	0.8745	0.891333	0.943333	0.657667	0.448667	0.477333	0.0985827
RRP8	0.869	1.23133	1.16533	0.936	0.833	0.749333	0.0917473
RRP9	0.738	0.887667	0.86	0.684667	0.569667	0.387	0.0951048
RRS1	0.793	0.907333	0.774	0.908667	0.483	0.420667	0.110965
RSF1	0.861	1.23433	1.02367	0.984	0.806667	0.790333	0.110174
RSL1D1	0.8655	0.641667	0.884	0.752333	0.374	0.392333	0.128345
RSL24D1	0.9735	0.784333	0.89	0.762667	0.351667	0.282667	0.158231
RSRC2	1.0285	1.43867	1.02467	0.960667	1.044	0.933667	0.135137
RTCB	1.143	1.13233	1.02767	1.047	1.054	1.03333	0.0977706
RTF1	1.073	1.05711	0.912059	0.924628	0.782364	0.666508	0.040323
RTFDC1	0.942	1.508	1.01352	0.928862	0.967985	0.924424	0.157905
RTRAF	1.1025	1.07	1.017	1.01567	1.07	0.953667	0.107264
RUVBL1	1.0175	0.96	0.928333	0.877667	0.798333	0.923333	0.162933
RUVBL2	1.0635	0.821667	0.959	0.949667	0.854	0.948333	0.276758
RYBP	0.817	1.06867	0.686667	0.728333	0.938333	0.614333	0.159053
S100A13	0.985	1.29	1.031	0.91	1.14167	1.05033	0.151553
SACM1L	0.8835	0.608667	0.729667	0.575333	0.58	0.729	0.263347
SAE1	1.107	1.06133	1.00833	1.06567	0.807333	0.772	0.0564087
SAFB	0.837	1.589	1.105	0.979333	0.794333	0.625333	0.22129
SAFB2	0.984	1.31067	1.00867	0.924667	0.898667	0.849	0.0734349
SALL1	0.8065	2.69269	1.29125	0.936873	0.66368	0.538031	0.323024
SALL2	0.934	1.30333	0.853	0.54	0.465667	0.577667	0.193367
SALL4	0.9805	1.373	0.942667	0.666333	0.491	0.548333	0.200311
SAMHD1	0.8765	0.878667	0.693667	0.665	0.877667	0.836333	0.286516
SAP130	0.9025	1.25367	0.937667	1.06567	0.93	0.746	0.17745
SAP18	0.7155	1.43033	0.962	1.06833	0.813333	0.617	0.219887
SAP30	0.754	1.7233	0.752842	0.796539	0.789529	0.605999	0.295267
SAP30BP	0.981	1.16533	1.08	1.122	0.857333	0.786667	0.0737259
SARNP	1.0525	1.469	1.15367	1.09733	1.054	0.882667	0.101489
SARS2	0.965	1.04433	0.976	0.721	0.731333	0.761	0.0715062
SART1	0.9835	1.417	1.15467	1.26533	1.07667	0.901667	0.136619
SART3	1.0325	0.809667	1.09367	0.870667	0.842667	0.868333	0.231393
SCAF1	0.678	1.676	0.958667	1.113	0.970333	0.706667	0.311108
SCAF11	0.4215	1.92233	0.918667	0.841	0.521	0.369667	0.327621
SCAF4	0.641	1.82	1.057	1.37733	1.00867	0.841667	0.346484
SCAF8	1.225	1.502	1.436	1.41633	1.056	0.896	0.115762
SCAMP2	0.8025	0.807	0.895333	0.951667	0.893333	0.933	0.377196
SCAP	0.9655	0.64498	0.677713	0.764534	0.555672	0.700189	0.206569
SCD	0.934	0.655333	0.771333	0.900667	0.769667	0.997667	0.469028
SCFD1	0.8405	0.973	0.797	0.664	0.917	0.951333	0.461013
SCO1	0.7575	0.975185	1.06712	0.892578	0.743868	0.832303	0.162143
SCPEP1	0.79	1.242	0.904333	0.723333	0.422	0.443	0.201517
SDAD1	1.006	0.712667	0.885	0.592667	0.515	0.426	0.153003
SDC2	0.5085	1.70833	1.56433	1.78833	1.33067	1.15967	0.428384
SDF2L1	0.915	1.20966	1.0169	1.37768	0.8841	0.824912	0.182131
SDF4	0.746	1.387	1.09467	1.33	0.806	0.680333	0.187373
SDHA	0.811	1.10667	0.982	0.84	0.804667	0.866	0.0912203
SDHB	0.9055	1.32933	1.05	0.993	0.981333	0.879	0.108933
SEC11A	0.9915	0.839667	1.105	1.133	0.782333	0.736	0.159946
SEC13	0.906	1.06333	1.05667	1.192	1.128	1.048	0.256043
SEC23B	1.137	0.735333	0.755	0.737667	0.882333	0.828667	0.365689
SEC23IP	1.1395	0.834	0.932333	0.932667	0.911333	0.902333	0.258048
SEC24D	1.2665	0.598333	0.715333	0.675333	0.987667	0.913333	0.447929
SEC61A1	0.835	0.865667	1.07167	1.10433	1.00667	0.830333	0.426312
SEC61A2	1.048	0.996	1.14867	1.946	1.13367	0.960333	0.329955
SEC61B	0.9545	0.820667	1.13633	1.35067	1.11867	1.019	0.466074
SEC63	0.8835	0.813333	1.03167	1.06967	0.972333	0.857	0.297158
SEH1L	0.914	0.962	0.982333	0.946333	0.783333	0.749667	0.0303473
SELENOH	1.014	1.22633	1.05467	1.131	0.894333	0.759667	0.0536972
SELENON	0.9885	0.701	0.966	0.966	0.708	0.748333	0.159039
SENP3	1.057	0.824333	1.12067	0.754667	0.798333	0.897333	0.336392
SEPHS1	1.156	0.612333	0.409333	0.341333	0.363333	0.320667	0.275025
SEPT9	1.0965	1.45933	1.28167	1.27867	1.3	1.232	0.230119
SERBP1	1.147	1.15133	0.703	0.739	0.611667	0.569333	0.150521
SERPINB9	0.9165	0.959333	0.880333	0.687333	0.416	0.459	0.119831
SERPINH1	0.8125	1.164	0.879	0.743667	0.745333	0.626667	0.0991446
SET	1.1045	0.834	0.720333	0.740333	0.517667	0.448333	0.144437
SETDB1	0.61	1.52967	0.849	0.857667	0.687	0.393667	0.262334
SETMAR	0.889	1.40168	1.1208	1.27062	1.24879	0.651496	0.224009
SF1	0.906	1.662	0.998667	1.048	0.767667	0.676667	0.208516
SF3A1	0.9535	1.16867	0.981333	0.912	0.684333	0.628333	0.0761279
SF3A2	0.8125	1.462	0.854	0.906	0.747333	0.608333	0.223034
SF3A3	1.049	0.812333	0.901667	0.830333	0.635667	0.603	0.0968121
SF3B1	0.992	0.792	1.00767	0.902	0.677667	0.766	0.135338
SF3B2	0.9295	1.34	1.01733	0.969333	0.752333	0.621333	0.143943
SF3B3	0.94	0.709333	0.821	0.791333	0.649333	0.65	0.148942
SFN	0.9475	1.10067	1.53433	0.439667	0.355333	0.259333	0.252791
SFPQ	0.926	1.608	1.11033	1.13	0.858	0.712	0.193577
SFRP2	0.703	0.865333	0.726333	0.763	0.375667	0.378333	0.0767721
SFSWAP	1.0525	1.295	1.209	0.871333	1.03667	0.944	0.0765645
SGPL1	0.9235	0.883333	1.03967	0.777	0.951333	0.935667	0.277447
SH3BP1	1.2215	0.940333	1.138	0.838	0.868333	1.03133	0.157991
SHMT1	1.187	1.0412	1.2795	1.29689	1.17298	0.96516	0.151073
SHMT2	0.965	1.01333	1.11267	0.637667	0.707	0.740667	0.131025
SIN3A	0.9145	0.864	0.955	0.866	0.703	0.733667	0.0537819
SIPA1L3	0.651	1.474	0.732667	0.940667	1.13433	0.781	0.338269
SKP1	0.993	1.374	1.15067	1.14533	0.965	1.23967	0.254178
SLC16A1	0.6725	0.551667	0.535667	0.539	0.491333	0.483	0.0999934
SLC16A3	0.5725	1.16067	2.10767	1.45833	1.19367	1.308	0.448208
SLC1A5	1.1275	0.610667	0.815333	0.589	0.677667	0.564333	0.259799
SLC25A13	0.9305	1.02267	1.30667	1.22833	0.731	0.792667	0.148883
SLC25A15	0.9165	1.02865	1.31287	1.33445	1.05692	1.0744	0.291832
SLC25A17	1.385	0.807667	1.11233	0.833	1.019	0.880333	0.348789
SLC25A24	0.9345	1.03833	1.154	1.425	0.993667	1.08767	0.333492
SLC25A29	1.0335	1.10953	1.10615	1.35522	1.11219	1.11607	0.324597
SLC25A5	1.055	0.689333	1.034	0.826	0.779	0.961333	0.365179
SLC25A6	1.0845	0.597	0.912667	0.861333	0.96	0.82	0.385518
SLC27A4	1.061	0.81	1.10933	0.946	0.818667	0.998	0.393086
SLC29A1	0.6965	0.473667	0.451667	0.378	0.322333	0.327667	0.125635
SLC2A1	0.7185	0.642667	0.772	1.068	0.361667	0.408	0.172148
SLC2A3	0.5255	0.508	1.01867	0.352333	0.32	0.318	0.262862
SLC30A7	0.8605	1.00234	1.18464	1.14337	0.886058	0.892384	0.142362
SLC33A1	0.963	0.961333	1.26167	1.14967	1	1.021	0.274664
SLC35A4	0.981	1.08367	1.06467	1.11767	0.883333	0.983333	0.103362
SLC35B2	0.957	0.899667	1.01433	0.962	0.900667	0.927333	0.234991
SLC3A2	1.1855	0.516333	0.69	0.521	0.835667	0.749	0.424643
SLC4A1AP	1.176	1.00333	0.920667	0.886667	0.833	0.787667	0.114269
SLC4A7	0.6555	0.683	0.533333	0.509333	0.709333	0.421	0.219707
SLC7A3	0.6465	0.287333	0.254	0.237333	0.240667	0.172333	0.189731
SLC9A3R1	0.7495	1.206	0.808667	0.570667	0.663667	0.839	0.241615
SLIRP	1.05	1.05567	0.906333	0.688	0.684667	0.763	0.142994
SLTM	0.723	1.39067	0.871333	0.770667	0.842667	0.529333	0.241179
SMAD2	1.208	1.06053	1.13694	1.18247	1.11295	1.29119	0.465332
SMAD4	1.0335	1.54167	0.940667	1.00967	0.807	0.719	0.166846
SMAP	1.3925	1.68067	1.22233	1.71567	1.11133	0.783	0.241237
SMARCA1	0.9785	0.911	1.026	0.890333	0.711	0.708333	0.0677157
SMARCA4	0.805	0.935667	1.05333	1.048	0.731	0.622	0.108735
SMARCA5	0.9165	0.769	0.875667	0.817667	0.539333	0.531667	0.0834796
SMARCAD1	1.1075	0.816	0.746	0.929667	0.764333	0.612333	0.15846
SMARCC1	0.808	1.299	0.853333	0.953333	0.556333	0.51	0.180451
SMARCD1	0.9685	1.263	1.23633	1.21867	0.73	0.839667	0.149382
SMARCD2	1.4285	0.853333	1.124	0.881333	0.719667	0.743667	0.233645
SMARCE1	0.7995	1.48733	1.02333	1.38967	0.940667	0.613333	0.248335
SMC1A	0.8585	1.23733	1.19933	1.08233	0.802667	0.722667	0.112276
SMC2	1.1415	0.785	0.845	0.834333	0.625667	0.610667	0.146222
SMC3	0.939	1.08567	1.13667	1.076	0.79	0.778333	0.0551967
SMC4	1.149	0.685	0.805	0.795667	0.476333	0.457667	0.187207
SMC6	0.826	0.852	0.955333	0.902	0.761333	0.628667	0.0971312
SMCHD1	0.9815	1.04567	1.202	0.962	0.868	1.001	0.152798
SMG6	0.722	1.75956	1.03622	1.85616	1.53206	0.684705	0.386092
SMG8	1.2635	0.661667	1.04033	0.98	0.973	1.12067	0.470103
SMN1	0.9955	0.927667	0.800667	0.659667	0.680667	0.783667	0.157763
SMNDC1	1.008	1.28833	0.872	0.863667	0.829667	0.686	0.122455
SMOC1	0.9675	5.75633	2.21467	3.39733	2.79	3.21833	0.359041
SMPD4	0.8655	0.8	0.992667	0.713333	0.693667	0.743333	0.0829944
SMU1	0.8325	0.684	0.831333	0.626333	0.537	0.543	0.115276
SNCG	0.904	2.08767	1.17733	6.47867	2.211	1.59433	0.388732
SND1	1.1555	0.72	0.749333	0.715667	0.810333	0.723	0.288987
SNRNP200	0.9105	0.803667	1.066	0.788667	0.676667	0.691333	0.161982
SNRNP40	0.9505	1.27233	1.01	0.883333	0.717	0.581333	0.105664
SNRNP70	0.862	1.452	1.03467	1.01967	0.78	0.597667	0.187305
SNRPA	0.8155	1.16767	0.818333	0.946	0.921333	0.744	0.110446
SNRPA1	1.0485	1.106	1.06967	0.967	0.756	0.702667	0.0379498
SNRPB	1.073	1.22067	1.08967	0.928667	0.744667	0.771667	0.0725116
SNRPB2	0.9265	1.061	0.957667	1.09533	0.902333	0.938667	0.0830361
SNRPC	0.856	1.49733	0.802667	0.708	0.672	0.423	0.251428
SNRPD1	1.057	0.823	0.945	1.16367	1.033	0.879667	0.378647
SNRPD2	0.969	1.26933	1.03133	1.09233	0.774667	0.661	0.114248
SNRPD3	1.0035	1.095	0.986333	0.899	0.767667	0.742667	0.0178694
SNRPE	1.1135	0.879333	1.15433	0.978667	0.804333	0.922	0.153011
SNRPF	0.9175	1.352	0.951333	0.895667	0.707667	0.575333	0.157366
SNRPGP15	0.951	1.40667	0.945667	1.02033	0.765333	0.616667	0.15477
SNTB2	0.951	0.988	1.17	0.860333	0.893	1.02833	0.37312
SNU13	0.5355	1.48333	0.879	0.675667	0.531333	0.428667	0.256173
SNW1	0.915	1.403	1.085	1.08067	0.808333	0.645333	0.136424
SNX12	1.119	1.296	1.086	1.11733	1.167	1.22867	0.413127
SNX5	1.1165	0.881	0.964333	0.788333	0.826667	1.01967	0.310291
SON	0.822	0.997333	0.889	1.16	0.8	0.717667	0.180408
SORL1	1.2595	0.868	0.950667	0.757333	0.917	1.13567	0.460366
SOX2	0.7825	3.23833	1.46833	2.07667	1.66533	1.39567	0.390682
SOX3	1.092	2.52033	1.74867	3.53367	1.17433	1.10133	0.378712
SP1	0.6405	2.16433	1.05933	0.800333	0.459333	0.341	0.331826
SPAG7	1.266	1.47233	1.09367	1.088	0.690667	0.631	0.15756
SPART	1.169	1.159	0.942667	1.29833	1.13933	1.02067	0.257518
SPATA5	0.9885	1.03667	0.727333	0.819667	1.06933	0.737667	0.233481
SPC25	1.099	1.35267	1.00833	1.18333	0.751333	0.711	0.115583
SPCS2	0.943	0.872	1.16533	1.343	0.904	0.913667	0.326318
SPCS3	0.9255	1.02167	1.05167	1.32267	0.873333	1.01567	0.270022
SPG7	0.712	0.803	0.763333	0.907667	0.916	0.649667	0.2424
SPINT1	0.6835	0.529	0.735667	0.397	0.342667	0.371333	0.115458
SPOUT1	0.604	1.15733	0.688333	0.468	0.479667	0.279667	0.197047
SPTLC1	0.915	0.773333	0.941667	0.711667	0.626667	0.705667	0.101514
SPTLC2	1.009	0.520333	0.683667	0.663333	0.497667	0.569667	0.240253
SRA1	1.115	1.31237	0.92753	1.09347	0.907626	0.728801	0.0782551
SRBD1	1.043	0.953625	0.961785	0.85204	0.817202	0.855235	0.0520697
SRFBP1	0.7985	0.728	0.819333	0.576667	0.339667	0.384333	0.109147
SRM	1.2475	0.708333	0.642667	0.618333	0.817333	0.854667	0.437456
SRP14	0.984	1.26933	1.08667	1.03033	0.773	0.784667	0.0896472
SRP54	1.08	0.994667	0.922	0.964667	1.05567	1.03033	0.306361
SRP68	1.0925	0.835667	1.04967	0.983333	1.05833	1.023	0.382831
SRP72	1.05	0.964667	0.978	0.995	1.02267	0.957	0.2684
SRP9	0.895	1.617	1.00033	1.05333	0.734333	0.723333	0.211963
SRPRA	0.905	0.876667	1.03633	0.903667	1.00533	0.928	0.366598
SRPRB	0.9175	0.837	1.16733	0.967333	1.046	0.909333	0.324518
SRRM1	0.7115	1.374	1.045	2.50967	1.11733	0.742	0.379389
SRRM2	0.917	1.276	0.976667	1.13467	0.918667	0.711	0.110378
SRRT	1.0235	1.28933	1.20233	1.08133	0.967667	0.787333	0.0799626
SRSF1	0.904	1.24767	1.019	1.19167	0.854667	0.743667	0.12768
SRSF10	0.8115	1.28267	1.01033	1.11233	0.797667	0.616	0.155204
SRSF11	1.134	1.21667	0.980667	0.939333	0.983	0.766333	0.0704697
SRSF2	0.8855	0.967	0.818667	1.26333	1.06767	0.707333	0.371732
SRSF3	0.8725	1.355	1.05067	1.13933	0.822667	0.611	0.153026
SRSF5	0.939	1.65667	1.294	1.47333	1.00233	0.707667	0.23355
SRSF6	1.0205	1.19867	0.990667	0.875667	0.882	0.669667	0.0617525
SRSF7	0.844	1.48367	1.41067	1.25433	0.923667	0.647333	0.223529
SRSF9	0.8295	1.571	1.33533	1.045	0.875	0.784	0.219618
SSB	1.0985	0.953333	0.801333	0.887333	0.743	0.688667	0.0823473
SSBP1	0.782	1.25433	0.831667	1.04533	0.711667	0.701	0.190368
SSBP2	0.5655	3.64321	2.1216	2.35628	2.47881	1.97608	0.388214
SSBP3	0.788	1.28133	1.163	1.39033	0.821667	0.726667	0.241708
SSR4	0.926	0.996333	1.07133	1.18067	0.811333	0.941667	0.209068
SSRP1	1.0385	0.865	1.07733	0.749667	0.654333	0.623667	0.117079
SSU72	0.9825	0.876939	0.810369	0.673162	0.580152	0.474964	0.0786597
STAG2	0.8555	0.822333	1.15933	0.780667	0.556333	0.596333	0.185036
STAT5B	1.057	1.12533	1.244	1.29167	0.964333	1.042	0.172134
STAU1	1.1	1.09367	0.772333	0.841333	0.802	0.836	0.176644
STAU2	0.8695	1.31333	0.887333	1.003	1.02933	0.864	0.17119
STIP1	1.157	1.15133	0.902333	0.978	0.975	0.855667	0.10211
STK26	1.018	0.993667	0.793667	0.824	0.591333	0.375	0.124947
STK4	0.9655	0.937	1.09433	1.189	0.712	0.752	0.219156
STOM	0.4365	0.818333	0.905333	0.540333	0.495333	0.568667	0.193864
STOML2	0.833	1.37833	1.101	1.40733	0.945	0.831333	0.218015
STRAP	1.259	0.805667	0.893333	0.927333	0.826333	0.873667	0.23759
STRBP	0.934	1.18633	0.994667	0.888	0.724333	0.603333	0.115428
STRN	1.064	1.00267	0.852333	0.994667	0.795	0.895667	0.110475
STRN4	1.079	1.17233	0.879667	0.928	0.99	0.940333	0.110404
STT3B	0.8275	1.01033	1.40467	1.46633	1.08133	0.937333	0.401615
STUB1	1.0755	1.13267	0.934667	0.945333	1.07933	1.061	0.393355
STX16	0.9275	1.03367	1.03767	0.892667	0.924667	0.810667	0.0357249
STX18	0.9355	0.894333	0.827667	1.064	0.995333	0.813333	0.35832
STX8	1.038	0.948667	1.08067	1.07033	0.981667	1.165	0.45988
STXBP2	0.9895	0.641667	0.791667	0.623667	0.538333	0.483333	0.136833
SUB1	1.044	1.39267	1.099	1.44567	1.259	0.949667	0.236682
SUGP2	0.8415	1.278	1.24867	1.06033	1.17833	1.15567	0.421394
SUGT1	1.254	0.878333	0.777	1.04767	0.943	0.783333	0.22883
SUMF2	0.9335	1.43233	1.15733	1.228	1.06567	0.973333	0.161554
SUMO1	0.9495	1.167	0.755	0.696667	0.458333	0.394667	0.167916
SUPT16H	1.0075	0.869333	0.990333	0.784	0.612667	0.528667	0.10383
SUPT4H1	1.1265	1.29575	1.02889	0.892759	0.730504	0.70854	0.075511
SUPT5H	0.9905	0.839	0.909667	0.736333	0.656333	0.649333	0.0610682
SUPT6H	0.9805	0.963333	1.09233	0.940667	0.774	0.792	0.0659655
SURF6	0.8895	0.749333	0.785	0.717333	0.557	0.504	0.0631895
SVIL	0.7445	2.08867	1.21533	1.82	1.38533	1.05767	0.40465
SWAP70	1.0965	0.824836	0.941546	0.959132	0.814785	0.888585	0.15418
SYAP1	1.2305	0.936333	0.9	1.031	1.05133	0.955333	0.264752
SYMPK	0.86	0.904	1.00733	0.834333	0.76	0.732	0.100349
SYNCRIP	0.9975	1.06833	0.928333	0.724	0.750667	0.703667	0.0602782
SYNE2	0.874	0.987667	1.07533	0.913	0.932667	1.04167	0.367679
SYNJ2BP	0.831	0.893	0.940333	0.936667	0.684333	0.676333	0.0495075
TACC3	1.12	0.808158	0.562965	0.581101	0.546425	0.446017	0.19338
TAF10	0.8905	1.4694	0.846064	0.962583	0.984687	0.744507	0.160315
TAF15	0.7455	2.42067	1.16767	0.915667	1.08033	0.534667	0.346509
TAF4	0.997	1.18067	0.800333	0.904667	0.692333	0.703667	0.0341468
TAGLN	1.361	0.428333	0.367667	0.333667	0.457667	0.393	0.338445
TAMM41	0.472	1.32063	0.903643	0.899611	0.954962	0.578253	0.320974
TARBP2	1.1165	1.00833	0.837	0.923333	0.697333	0.804333	0.132813
TARDBP	0.82	1.56767	0.941	0.916667	0.748667	0.607	0.183551
TARS	1.2665	0.387	0.507333	0.559667	0.575667	0.552	0.362684
TARS2	0.907	0.838667	1.02867	0.632	0.660333	0.718667	0.147386
TATDN1	1.1005	1.16167	0.836	0.874333	0.752	0.695333	0.0741341
TBC1D5	0.444	1.7562	0.431707	1.68007	2.27149	0.383316	0.404279
TBCE	0.9555	1.15133	0.929333	0.794667	0.891333	0.985667	0.194728
TBL2	0.8715	1.08767	1.31433	0.915	1.07433	1.11833	0.340199
TBL3	0.876	0.681667	0.709	0.607667	0.562333	0.543333	0.0642299
TBRG4	0.935	0.571667	0.707667	0.439667	0.488667	0.530333	0.211813
TCEA1	0.9085	1.20033	0.795	0.805	0.659667	0.544667	0.126993
TCEAL4	0.9395	1.73633	0.867667	1.11533	1.71567	0.863667	0.421628
TCERG1	0.9795	1.204	1.01867	0.998	0.827333	0.778667	0.0459128
TCOF1	0.801	1.305	0.841	0.769	0.693333	0.559	0.114436
TCP1	1.2155	0.871333	0.942333	0.907333	0.888667	0.916	0.240468
TDRKH	0.727	0.878333	0.764333	0.944667	0.887667	0.817333	0.307554
TDRP	1.165	1.41004	0.886526	1.57217	0.720474	0.866538	0.33414
TECR	0.885	1.001	1.29433	0.938333	0.754667	0.918667	0.206922
TES	1.252	0.639	0.699667	0.742667	0.546667	0.419667	0.251597
TEX10	1.1325	0.661333	1.02667	0.697667	0.668333	0.712667	0.226086
TFAM	0.8235	1.44167	1.176	1.25833	0.807667	0.821333	0.18748
TFB1M	1.121	0.893	0.983333	0.728	0.691	0.831333	0.194634
TFIP11	1.023	0.957667	0.987	1.00067	0.815	0.942667	0.047902
TFRC	1.147	0.547	0.750667	0.669667	0.621	0.704	0.314922
THAP11	1.093	1.072	0.997	0.912333	0.860333	0.901333	0.0575271
THG1L	1.165	0.861667	0.986667	0.913333	0.765333	0.527333	0.178205
[truncated: 281 more rows]

## Sheet: Cluster 2
Protein name	Relative Protein Expression						membership
	d0	d8	d12	d20	d80	d120
AAMDC	1.064	1.80167	1.149	1.162	1.66733	1.347	0.330508
AARS	1.2305	0.600333	0.637667	0.565333	0.946667	0.996	0.428471
AASDHPPT	1.324	0.799333	1.186	1.339	1.41333	1.61167	0.174202
ABCB7	0.903	0.728333	0.870333	0.886	0.810667	1.07233	0.398054
ABCC1	0.772	0.870333	1.00833	1.07133	1.04967	1.30633	0.23731
ABCD3	0.9595	0.944333	1.365	1.00067	1.68633	2.651	0.213297
ABHD10	0.868	1.44567	1.28267	1.25033	1.43367	1.577	0.357691
ABHD12	0.937	0.897333	1.18567	0.965333	1.05667	1.32	0.257647
ABHD14B	0.942	1.12933	1.00433	1.311	2.12133	2.61467	0.179518
ABHD16A	0.713	1.08167	1.00033	1.14933	1.97233	1.76967	0.154569
ABI1	1.095	1.30667	1.48433	2.005	2.434	2.873	0.177691
ABI2	1.15	1.52367	1.33	1.67333	1.75267	2.19333	0.106603
ABL1	0.714	1.099	0.596	0.764	1.391	1.033	0.367614
ACAA1	1.011	1.04833	0.959667	0.938	1.69933	1.854	0.170067
ACAA2	0.7835	0.839	0.630667	0.728667	0.798	0.972667	0.476754
ACADS	0.954	1.36033	2.303	1.38267	1.979	3.08967	0.251683
ACADVL	0.993	0.898	1.281	0.783	0.953333	1.248	0.413851
ACAT1	0.732	1.203	0.773	0.857333	1.43	1.28533	0.298998
ACAT2	1.222	1.03233	1.035	2.03067	1.985	1.71	0.260517
ACBD3	1.0605	1.01667	1.02867	1.001	1.34667	1.17733	0.203138
ACO1	1.077	0.875	0.825333	0.973667	1.111	1.447	0.149834
ACO2	0.849	1.28567	1.01967	0.946667	1.64367	1.88633	0.2135
ACOT1	1.1185	1.231	1.61533	1.069	1.93667	2.88533	0.212849
ACOT9	0.8805	0.782667	0.782333	0.672333	0.844667	0.992667	0.437144
ACOX1	0.909	0.739	1.17733	0.975667	2.00433	2.824	0.177087
ACOX3	0.786	1.11614	1.13683	1.28928	1.3293	1.48453	0.109898
ACSF2	0.8315	1.13867	1.792	1.07433	1.47467	1.92233	0.288528
ACSS2	1.009	0.991667	1.16933	1.46867	2.21667	2.18	0.189577
ACTB	0.974	0.836667	0.849333	0.836333	1.18933	1.263	0.0927264
ACTG2	0.9525	0.705	0.749667	0.669333	1.537	1.755	0.204919
ACTN1	1.1815	0.658	0.703667	0.710667	0.966333	1.10133	0.371505
ACTN4	1.1115	0.687333	0.747	0.796333	1.022	1.31133	0.217834
ACTR10	0.9975	1.26867	1.15033	1.39967	1.72667	2.18267	0.180527
ACTR2	1.1125	0.795	0.89	0.974	1.37367	1.128	0.200723
ACTR3	1.118	0.890667	1.03467	1.01567	1.306	1.38633	0.0957498
ACYP1	1.27	1.90933	1.584	2.26933	2.21	2.047	0.230314
ADAM9	0.918	1.05	1.04267	1.26733	1.84867	1.636	0.174397
ADD1	0.8895	1.225	0.931333	1.015	1.477	1.62833	0.175609
ADD2	1.0405	0.943	0.793333	1.058	1.50767	1.47567	0.115084
ADD3	1.005	1.08733	1.13867	1.02567	1.14667	1.83967	0.197502
ADK	1.052	1.147	1.075	1.138	2.22767	2.06633	0.203902
ADO	1.1585	0.937667	0.859667	1.09433	1.02833	1.164	0.420106
ADPRHL2	1.11	1.113	1.099	1.058	1.36467	1.49533	0.0907529
AES	1.0745	0.993812	0.961205	1.11834	1.17852	1.09904	0.358334
AFAP1	0.9725	0.951243	1.13285	1.07221	1.54729	1.62114	0.0820272
AGL	1.1665	0.848	1.08367	0.917	1.19667	1.57333	0.175811
AGO1	1.0205	1.09033	0.966667	1.72267	1.166	1.45167	0.304909
AGPAT1	0.8955	1.1	1.29467	1.112	1.229	1.42633	0.392464
AGPAT4	0.767	1.10033	1.24833	1.13833	1.22467	1.35167	0.254409
AGPAT5	0.824	0.791667	0.72	0.813667	1.17967	1.45367	0.137808
AHCYL1	0.884	1.41167	0.977667	1.014	1.32933	1.47967	0.050471
AHCYL2	0.7905	1.155	1.10167	0.935	1.104	1.32467	0.236574
AHNAK	0.853	1.29333	1.57067	0.877	1.808	2.026	0.251157
AIDA	1.16	1.17683	0.939262	1.06279	1.17645	1.52289	0.212255
AIP	1.053	1.32333	1.433	1.36833	1.47667	1.65067	0.182489
AK3	0.829	1.25033	1.05067	1.41233	1.229	1.51133	0.243384
AK5	1.131	0.650556	0.464843	1.51245	2.42582	1.39782	0.284574
AKAP10	1.0465	0.978	1.04367	1.11667	1.56433	1.31233	0.150676
AKAP9	0.866	1.238	0.935667	1.33833	1.38167	1.245	0.321583
AKR1A1	1.0905	1.242	1.05067	0.971	1.18367	1.38167	0.305073
AKR1B1	1.199	0.935	0.931333	1.03167	1.357	1.63033	0.106608
AKR7A2	1.0915	1.32933	1.10833	1.33333	1.58667	2.08267	0.179842
AKT1	1.0865	0.977	1.32933	1.935	2.18733	2.77533	0.193002
AKT2	1.2365	0.676539	1.08194	0.987139	1.10635	1.33421	0.298143
ALAD	1.1745	1.16633	1.301	1.25233	1.79533	2.753	0.19965
ALB	0.4815	0.458333	0.740667	1.44267	0.970333	0.984333	0.338532
ALDH2	0.965	1.21433	1.20233	1.029	1.69267	1.57467	0.173937
ALDH3A2	0.926	0.932333	1.27767	0.899333	0.84	1.624	0.358546
ALDH4A1	0.7965	1.39733	0.863333	0.686	1.03467	1.38267	0.462879
ALDH6A1	0.8515	1.41467	1.262	1.01533	1.54233	1.981	0.240522
ALDH9A1	1.047	1.08933	0.853667	0.849333	1.676	2.03567	0.211353
ALDOA	1.163	1.02433	0.886	0.924333	1.13167	1.358	0.202204
ALDOC	1.192	0.899333	1.03467	1.22133	1.62333	1.998	0.179592
ALG9	0.6815	1.21833	1.216	1.843	1.48733	1.403	0.40478
AMPD2	1.1125	0.984667	1.126	1.71333	2.48633	2.022	0.192888
ANKFY1	1.1	0.956	1.076	1.27133	1.86867	2.38833	0.186496
ANKMY2	1.0805	1.39181	1.23902	1.7827	1.31572	1.68723	0.210875
ANKRD28	1.1665	0.752984	0.837213	0.833553	0.903247	1.0995	0.468016
ANO10	0.9885	0.812333	1.117	1.16433	0.999333	1.20167	0.372169
ANXA4	1.11	0.945	1.22	1.31433	1.70533	2.26867	0.168618
ANXA5	1.166	0.896667	1.31667	1.45	1.54033	1.814	0.137719
ANXA7	1.09	0.875333	1.16267	1.26233	1.26867	1.443	0.0618565
AP1B1	1.082	0.85	0.928667	1.00233	1.21933	1.541	0.0967428
AP1G1	1.0765	0.746667	0.927	1.07267	1.18067	1.33667	0.132691
AP1M1	1.1445	1.17	1.22267	1.503	1.566	2.086	0.178126
AP1S1	1.095	0.668364	1.00392	0.97995	1.04875	1.03798	0.382412
AP2A1	0.991	0.946667	1.02033	0.813333	1.146	1.42733	0.14432
AP2A2	0.9875	0.897333	0.966	0.920333	1.17133	1.64667	0.139989
AP2B1	1.032	0.757	0.89	0.831333	1.09067	1.494	0.175837
AP2M1	0.957	0.767333	0.879667	0.813667	1.11367	1.43233	0.10537
AP2S1	1.033	0.732	0.931333	0.800333	1.07133	1.275	0.186015
AP3D1	1.105	0.838	0.947333	0.909333	1.15133	1.25367	0.160011
AP3S1	1.114	0.849667	0.965	1.22067	1.29267	1.25433	0.171528
APIP	1.217	0.926333	0.884667	0.973	1.18667	1.314	0.198682
APMAP	0.8555	1.083	1.41933	1.57333	1.35333	1.379	0.389686
APOL2	0.8615	1.132	0.789667	1.13867	2.03467	2.01	0.203106
APOO	0.826	1.03833	0.853	1.13533	1.006	1.17667	0.0830346
APP	0.8815	0.702667	0.691	0.62	0.919333	1.00267	0.232049
APPL1	1.096	0.927333	0.794333	1.13233	1.329	1.21367	0.213935
ARAP1	1.1045	0.576	0.487333	0.550333	0.774	0.727333	0.482598
ARF3	1.1075	0.860333	1.093	1.09333	1.24467	1.94433	0.177845
ARF4	1.0635	0.670333	0.894667	0.842	1.75333	0.934	0.348587
ARF5	1.084	0.821333	0.964	0.915	1.30867	1.325	0.128192
ARF6	1.042	0.691333	0.851	0.634667	1.10233	1.32733	0.225923
ARFIP2	1.012	0.889927	0.88721	0.966549	1.13173	1.24754	0.107313
ARHGAP1	1.221	0.752667	0.851667	0.849667	1.16467	1.95933	0.252064
ARHGAP12	1.151	1.01933	1.03467	1.23767	1.42167	1.62533	0.0395727
ARHGAP21	1.159	1.879	1.37433	1.635	2.54967	2.336	0.178611
ARHGAP35	1.177	1.039	1.08667	1.21567	1.58833	1.941	0.0999503
ARHGDIA	1.203	0.999667	1.133	1.353	1.681	1.68033	0.0838079
ARHGEF40	1.1575	0.697	0.715	0.744667	0.827667	1.22	0.397296
ARHGEF7	1.0585	1.42733	1.12867	1.29733	1.451	1.399	0.269608
ARL2	1.1225	0.878667	0.886667	0.841333	0.834333	1.16767	0.479406
ARL3	1.171	1.32067	1.21367	1.44	1.84067	2.38767	0.162819
ARL6IP1	0.854	0.691333	0.911667	0.857	1.27067	1.55767	0.118995
ARL6IP6	0.9395	1.118	1.30467	1.319	1.24667	1.35167	0.43142
ARMC10	0.783	0.914667	0.967333	0.795333	0.851333	1.28	0.324852
ARMCX2	0.6355	0.791333	0.629	0.563	1.31633	0.913	0.199894
ARPC1A	1.0115	1.137	0.881333	1.18033	1.68333	1.731	0.159059
ARPC2	1.081	0.902667	0.955333	1.01267	1.33933	1.43933	0.0559005
ARPC3	1.192	0.981333	1.123	1.049	1.412	1.703	0.1348
ARPC4	1.106	0.785667	1.00267	1.022	1.173	1.51267	0.135297
ARPC5	1.111	1.16933	1.09	1.213	1.71367	1.74633	0.104736
ARPC5L	1.0745	0.992	0.875	0.955333	1.14233	1.118	0.420863
ARPIN	1.172	1.67467	1.42	1.72633	2.46667	2.79033	0.192533
ARPP19	1.172	2.18367	1.196	1.908	2.55367	1.55233	0.377464
ARSB	0.7895	1.80633	1.32133	1.16533	1.52667	1.62367	0.422124
ARVCF	0.6785	1.085	0.972	1.06433	1.439	1.833	0.160225
ASAH1	0.8585	1.34567	1.18067	1.04733	1.84767	2.13933	0.206761
ASAP2	0.809	1.457	0.802333	1.71867	2.187	1.16967	0.366165
ASNA1	1.125	0.767667	0.928333	0.900667	1.133	1.47333	0.181352
ASRGL1	1.0485	1.71767	1.46667	1.98333	2.31467	2.95533	0.213658
ATAD1	0.922	0.838	1.037	0.815333	0.946667	1.25233	0.27364
ATG2B	0.9385	0.76	0.678	1.054	1.29733	0.885	0.356533
ATG3	1.2155	0.731667	0.832667	0.980333	1.337	1.666	0.193562
ATG5	1.1855	0.777333	0.887667	0.909667	1.018	1.11567	0.470627
ATG7	1.0975	0.916333	1.08133	1.04333	1.28567	1.561	0.0736483
ATG9A	1.07	0.815333	0.930333	0.984667	1.62167	2.06233	0.192682
ATL3	0.9745	0.635333	0.747667	0.584	0.945	1.253	0.213936
ATP13A1	1.031	0.801	1.04833	0.757333	0.976667	1.45867	0.314623
ATP1A1	0.8875	0.702667	0.868333	0.715667	0.927	0.893	0.48395
ATP1A2	1.043	1.01967	1.08667	0.949667	1.37267	3.155	0.235196
ATP1B3	0.6555	0.881	0.866	0.905	0.963667	0.816	0.379433
ATP2A2	0.806	0.805333	1.01533	0.789667	0.906	1.02533	0.332247
ATP5B	0.897	1.10733	1.09367	1.15333	1.051	1.24933	0.231643
ATP5F1	0.8395	0.789	0.995333	1.07833	1.05633	1.31567	0.0974884
ATP5I	0.872	1.23167	1.10433	1.10567	1.10533	1.172	0.477566
ATP5J2	0.933	0.737667	1.15133	1.16267	1.11	1.427	0.198814
ATP5S	0.9265	1.08	1.03067	0.837667	1.369	1.77433	0.196892
ATP6AP1	1.301	0.888628	1.33124	1.21895	1.87544	1.75825	0.149149
ATP6V0A1	1.025	0.882333	1.063	1.00233	1.429	1.87067	0.145242
ATP6V0D1	0.951	0.805667	1.146	0.979	1.26533	1.62833	0.119828
ATP6V1A	1.0915	1.03033	1.04667	1.13033	1.46967	1.43367	0.0467712
ATP6V1B2	0.9785	0.987333	0.976	1.25933	1.61533	1.772	0.120651
ATP6V1C1	1.0965	0.717	0.971	0.807	1.25467	1.66567	0.200786
ATP6V1D	1.149	0.93	1.12067	1.20267	1.27533	1.418	0.115719
ATP6V1E1	1.016	1.28067	1.213	1.311	1.65533	1.42733	0.296001
ATP6V1F	0.9845	1.155	1.02033	1.13833	1.31033	1.26033	0.165262
ATP6V1H	1.1015	0.775	1.15367	0.986	1.47833	1.79467	0.144423
ATXN10	1.2105	0.803	1.084	1.04567	1.02	1.24667	0.471549
ATXN3	1.0835	0.846	0.948	1.12233	1.14733	1.186	0.213303
B2M	0.857	1.02333	0.945333	1.00833	1.62533	1.751	0.116862
B3GALT6	0.948	1.14267	1.287	2.28867	1.446	1.22367	0.430562
B3GAT3	0.914	1.18367	1.67333	1.69433	1.814	1.869	0.231103
B3GLCT	1.1165	1.486	1.80467	1.906	1.62167	2.414	0.326271
B4GAT1	0.8705	0.883667	1.015	0.958333	1.59433	1.565	0.131248
BABAM2	1.13	0.800226	0.947399	0.998252	1.08028	1.38435	0.166428
BAG3	1.103	0.982	0.989	1.03133	1.42467	1.64733	0.0735463
BAG5	0.993	1.21075	0.844727	1.43535	2.11224	1.27869	0.241302
BAIAP2	0.973	1.50867	1.59133	1.80367	1.66967	2.22967	0.254231
BAX	1.0395	0.765333	0.945333	1.261	1.35267	1.33167	0.111589
BCAP29	0.942	1.448	1.28033	1.878	2.334	1.97967	0.23308
BCAP31	0.8385	0.847	0.974	1.189	1.14733	1.23067	0.0967714
BCL2	1.281	1.18647	1.41627	1.61077	1.39533	1.46241	0.275565
BCL2L13	0.965	0.789667	1.032	0.924333	1.17067	1.16467	0.283491
BCR	1.098	0.903667	0.942667	1.21833	1.515	1.30767	0.0886425
BCS1L	0.9375	0.837667	1.15367	0.962667	1.25133	1.48567	0.117687
BDH2	1.1175	1.07167	1.11267	1.25567	1.80967	2.596	0.186751
BICD2	1.0315	1.04252	1.14996	1.24234	1.28163	1.54422	0.0441379
BIN1	0.9205	1.48867	1.18867	1.96667	2.525	2.56167	0.195022
BLMH	1.203	0.984	1.168	1.269	1.12633	1.32067	0.4092
BLVRA	1.169	0.825333	0.895333	0.895	1.86233	1.86133	0.189084
BLVRB	1.0575	1.03	0.95	0.898667	1.22167	1.55933	0.107786
BMP1	0.9585	0.95	1.01833	1.43133	2.48333	2.359	0.191255
BNIP3	0.325	0.666333	0.525333	0.850667	0.697667	0.647	0.341502
BPHL	0.839	1.37533	0.926667	0.952	0.939333	1.27233	0.479377
BPNT1	1.133	1.23933	1.28067	1.44833	2.18967	2.697	0.174485
BSCL2	0.9775	0.963	1.01633	1.27167	1.594	1.76167	0.177027
BTBD17	0.8105	1.14267	1.02233	1.90933	1.53033	1.308	0.455529
BTN2A2	0.344	1.13102	0.792466	1.14416	1.47699	0.766441	0.405867
BZW1	1.2115	0.658667	0.845	1.003	0.922667	1.08667	0.476778
C11orf54	1.323	1.36833	1.095	1.49067	1.69567	2.121	0.192897
C11orf68	1.1745	0.914667	0.912333	1.005	1.23067	1.57067	0.196742
C16orf58	0.857	0.995767	1.038	1.20696	1.61094	1.71535	0.118766
C17orf62	0.8875	1.097	1.30667	1.26833	1.436	1.515	0.125721
C19orf12	0.8405	1.01059	0.934143	1.40099	2.04649	2.11459	0.184881
C1orf198	0.9015	1.80367	1.11033	1.38367	1.89267	2.079	0.18565
C21orf2	0.864	2.19833	1.157	2.01967	4.24133	2.03	0.347927
C2CD5	1.0505	0.957333	0.931333	1.044	1.18233	1.05667	0.334945
C3orf58	1.0105	0.938	0.962	1.249	1.32533	1.48533	0.073513
CAB39	1.182	0.745333	0.823667	1.04067	1.40133	1.634	0.164274
CADPS	1.1905	0.862667	0.843333	1.609	2.24567	2.46333	0.19707
CAMK2D	1.0025	1.46967	1.59833	1.91	5.43067	4.83767	0.187223
CAMKV	1.1805	0.560803	0.643586	0.788809	0.875179	0.989443	0.426309
CAMSAP3	0.781	1.10633	0.908	1.04733	1.17033	1.02433	0.448875
CAND1	1.13	0.865667	1.132	1.08467	1.284	1.49367	0.141221
CAND2	0.9535	0.566667	0.74	1.05367	1.21367	0.968667	0.226441
CANX	0.7945	0.935333	1.11833	1.508	1.581	1.76733	0.174864
CAP1	1.171	0.885667	0.789333	1.02067	1.16	1.284	0.208044
CAP2	1.0765	1.29	1.03867	1.477	1.69267	1.96133	0.147266
CAPN1	1.135	0.704667	0.839333	0.786	1.185	1.443	0.199665
CAPN2	1.1325	0.906	1.10933	1.27633	1.81133	2.15	0.179485
CAPN5	0.883	0.862333	0.848667	0.777667	1.553	2.00467	0.209387
CAPNS1	1.3025	0.831333	1.09133	1.17433	1.79067	2.13733	0.193026
CARS	1.194	0.633	0.869667	0.844	1.17633	1.236	0.262913
CARS2	0.9085	0.802	0.982	1.01267	1.12767	1.741	0.122402
CASK	0.9875	1.15633	1.29833	1.15033	1.63533	1.807	0.121934
CAST	0.916	1.671	1.602	1.47867	1.78233	1.674	0.299047
CAT	0.98	1.19933	0.879	1.40933	1.846	2.172	0.200722
CAVIN1	0.9385	0.744333	0.805667	1.023	2.06567	1.66333	0.241924
CBL	1.232	0.756333	0.872333	1.05	0.956	1.16833	0.43596
CBR1	1.2465	0.826667	0.978667	0.678333	1.28667	1.69633	0.264352
CBR4	0.999	1.26933	1.466	1.736	1.93233	2.46067	0.187122
CC2D1A	1.1785	0.832333	0.853333	0.796	1.236	1.49	0.199661
CC2D1B	1.221	0.91	0.993	0.855	1.19333	1.70933	0.224318
CCDC22	1.097	1.06567	1.261	1.48233	1.75333	1.87133	0.0957027
CCDC8	0.794	1.07256	0.847751	1.34221	1.15649	0.859495	0.485055
CCDC88A	1.1165	1.18167	0.865667	1.11967	1.65333	1.91333	0.135698
CCDC90B	0.9785	0.933	1.372	1.32333	1.26633	1.66767	0.178964
CCDC93	0.855	1.214	1.22033	1.37867	1.75133	1.56033	0.133472
CCK	0.6375	1.30533	1.13767	3.19567	1.19633	1.311	0.387404
CCS	1.046	1.33733	0.981333	1.208	1.85	1.391	0.272214
CD151	0.6995	0.663667	0.719333	0.617	0.934333	0.869	0.107163
CD59	0.8145	1.167	1.215	1.42767	2.20333	2.149	0.20889
CD63	0.8865	1.097	1.62567	1.32433	1.91967	1.51833	0.175003
CD81	0.6135	0.914667	0.972333	0.914333	1.636	1.653	0.158995
CD9	0.602	0.388667	0.561667	0.427333	1.15533	1.13833	0.159767
CDC42	0.7315	0.987908	0.904502	0.925981	1.6992	1.09543	0.237444
CDC42BPB	1.05	0.906	0.985667	1.027	1.35667	1.61467	0.111765
CDH6	1.059	1.926	1.66133	2.34033	1.664	1.67667	0.451347
CDIPT	0.8535	0.999333	1.14333	1.14867	1.23967	1.337	0.168305
CDK5	1.042	0.79	0.963	1.31933	2.02267	2.319	0.183026
CDK5RAP3	0.919	0.998667	1.17867	1.05833	1.22033	1.29733	0.248398
CDK6	1.1115	1.1426	1.49629	1.58356	1.85117	2.13721	0.167983
CDS2	0.3945	0.974667	0.984	1.786	1.23433	1.028	0.41926
CELF2	0.8845	1.60633	1.10167	1.21567	1.66	1.93733	0.298172
CELSR2	1.0915	1.57775	1.4617	1.85123	1.96912	1.47474	0.363959
CEP170	0.935	1.44	0.951667	1.597	2.02333	1.639	0.262175
CEP290	1.08	0.737667	0.709667	0.727333	0.984333	0.963	0.340523
CFL1	1.0325	1.388	0.859333	1.41367	1.69733	1.30133	0.307544
CFL2	1.1385	1.31333	1.24767	2.08667	2.44567	2.89167	0.192536
CGGBP1	1.2305	1.44106	1.18408	1.2907	1.42197	1.36385	0.352764
CHDH	0.6685	1.21614	1.17731	1.37661	1.47557	1.78168	0.205472
CHID1	0.8745	0.967667	1.02533	1.14833	1.069	1.16667	0.417449
CHMP1A	0.9865	1.31633	0.989333	1.426	1.49967	1.482	0.125882
CHMP1B	1.076	1.11767	1.015	1.18533	1.16567	1.19467	0.435431
CHMP2A	1.0255	0.861	0.977667	1.04533	1.43033	1.582	0.0872878
CHMP2B	0.925	0.994	0.790667	0.843667	1.022	1.04333	0.473093
CHMP4B	1.0335	1.16767	0.981	1.297	1.376	1.222	0.402792
CHMP6	0.936	1.05233	1.20367	1.51367	1.66133	1.73567	0.141872
CHN1	1.098	0.940415	0.938307	1.546	1.29318	1.5824	0.157967
CHPF	1.0115	0.706827	0.927767	0.820748	0.863955	1.30318	0.298493
CIC	1.0095	1.954	0.874333	1.14367	2.035	2.03667	0.288989
CIRBP	0.9475	2.78367	1.35033	2.29767	2.93867	1.57967	0.359971
CISD1	0.8445	0.872333	1.20933	0.955667	1.02967	1.45233	0.200794
CISD2	0.8715	0.975333	1.201	1.19333	1.01367	1.228	0.451457
CKAP4	0.8785	1.285	1.61433	1.893	1.62933	1.45133	0.361946
CKAP5	1.0485	0.752667	0.868667	0.876	1.112	1.18967	0.180092
CKB	1.134	1.02767	1.06133	1.93067	1.83	2.594	0.220512
CLASP1	1.076	1.09633	1.11567	1.466	1.452	1.45033	0.139468
CLASP2	1.018	0.976667	0.976667	1.20867	1.81467	2.04067	0.1784
CLASRP	0.613	1.12545	0.971198	3.55427	1.80309	0.761352	0.416228
CLCC1	0.9375	0.892333	1.1	1.25967	1.61433	1.68	0.112314
CLCN5	1.1085	0.916994	1.30042	1.0977	1.28818	1.79282	0.157101
CLGN	1.244	1.61045	1.67154	2.97522	2.18248	2.51818	0.295764
CLIC1	1.3275	0.747	0.837	1.12433	1.18267	1.09067	0.464911
CLIP2	1.0915	1.035	0.95	1.23767	1.85533	2.35667	0.188933
CLPTM1	1.0985	0.757667	0.933	1.02133	1.12833	1.278	0.164386
CLTC	1.013	0.681	0.843	0.723667	0.932	1.06767	0.339665
CLUAP1	1.1165	1.06468	1.30082	1.42307	1.29445	1.89767	0.132493
CNDP2	1.2305	0.901	0.932	1.04533	1.21967	1.45867	0.16667
CNP	0.9325	1.20167	1.39267	1.07267	1.847	2.60333	0.202026
COASY	1.166	0.853	1.288	0.998	1.50733	2.05567	0.19995
COG1	1.033	0.923667	1.15933	0.946667	1.10233	1.23067	0.407721
COG6	1.029	0.982333	1.13567	0.983667	1.213	1.33133	0.134503
COG7	1.1005	0.936667	1.104	0.983	1.18233	1.22767	0.195585
COL14A1	0.9605	1.08567	1.57067	1.853	1.47033	2.84333	0.240489
COL1A1	0.8385	1.53	1.57533	1.61833	3.07833	2.72267	0.242389
COL3A1	0.917	1.22233	1.10467	1.49967	2.688	1.541	0.306223
COL5A1	0.77	1.418	1.54533	1.78467	2.47767	2.42233	0.223554
COMMD3	1.034	1.08433	1.412	1.308	1.40167	2.184	0.226483
COMT	1.2145	0.742	1.21133	1.175	1.38	2.365	0.229202
COPE	1.3095	0.967333	1.22267	1.30033	1.142	1.23867	0.469728
COPG1	1.174	0.689667	0.947	0.931333	1.275	1.167	0.243972
COPS2	1.104	0.906667	0.989	1.09833	1.20367	1.30067	0.0875086
COPS3	1.138	0.828333	0.965	1.185	1.30533	1.36467	0.15592
COPS4	1.1345	1.071	1.078	1.286	1.35533	1.33	0.123037
COPS5	1.0775	1.02267	1.13	1.32833	1.22067	1.921	0.108872
COPS6	1.1795	0.885333	1.104	1.201	1.16767	1.32367	0.311124
COPS7A	1.0555	0.948	0.967	1.121	1.50333	1.70667	0.0713528
CORO1A	1.131	0.930183	0.887884	1.33353	1.74478	1.7816	0.132252
CORO1B	1.1655	0.946333	0.83	0.836333	1.06667	1.14	0.36938
CORO1C	1.0425	1.582	1.25333	1.20667	1.76633	1.76233	0.185672
CORO7	1.208	1.05333	0.995	1.36433	2.101	2.26867	0.1857
CPD	1.031	0.987	1.09767	0.984667	1.24633	1.088	0.4081
CPNE1	1.089	1.24867	1.427	1.45033	1.63633	1.62233	0.122107
CPNE3	1.0575	0.999	1.23	1.305	1.53667	1.74567	0.0904308
CPT1A	1.041	0.433667	0.524667	0.438	0.831333	0.814333	0.45145
CRELD1	0.9555	0.952667	1.32167	1.47233	1.92967	2.14333	0.189667
CRK	1.1535	1.16867	1.12633	1.35433	1.663	1.344	0.210545
CRKL	1.1775	1.349	1.25	1.229	1.47033	1.478	0.147544
CRYZ	1.05	1.32767	1.48533	1.443	1.34867	2.049	0.218959
CS	0.967	1.002	1.37667	1.02	1.32833	1.61733	0.183705
CSK	1.1255	0.994333	1.09733	1.58267	1.45533	1.652	0.157507
CSNK1E	0.792	1.64233	0.898667	1.42267	1.39167	1.242	0.447365
CSRP1	1.3445	1.15167	1.179	0.651333	1.419	1.704	0.304904
CTIF	0.8595	0.929592	0.822769	1.42608	2.43633	1.64517	0.241652
CTNNB1	0.8835	0.841	1.05633	0.802333	1.02133	1.394	0.226364
CTU1	1.403	0.835948	0.869633	1.03467	1.15426	1.99643	0.254037
CTU2	1.1165	0.797667	0.629667	0.982333	1.087	1.11633	0.282538
CUL4B	1.02	0.850667	0.900333	1.11133	1.34733	1.133	0.195343
CUL5	1.076	0.918	1.24033	1.59367	1.91367	2.617	0.168452
CUL7	1.009	0.970667	1.23167	1.23933	1.849	2.207	0.182295
CYB5B	0.8665	1.396	1.272	2.16667	1.54633	1.15167	0.453424
CYB5R3	0.934	1.132	1.22633	1.18167	1.71733	2.10767	0.136035
CYC1	0.9465	0.797	1.04	1.00367	0.815333	1.14767	0.455883
CYFIP1	1.028	0.911333	1.066	1	1.25433	1.545	0.092825
CYFIP2	0.916	0.874	0.933333	1.07933	1.45767	1.84467	0.150713
CYTH1	1.152	0.874667	1.111	1.08467	1.24267	1.59633	0.141509
D2HGDH	0.9945	1.07433	1.262	1.095	1.738	2.61767	0.211643
DAAM1	0.669	0.956333	0.897667	1.406	1.44167	1.296	0.114644
DAG1	1.0585	1.001	1.12733	1.098	1.24267	1.424	0.137133
DBNL	1.0715	1.32433	1.17933	1.54767	2.06033	1.91833	0.17402
DCHS1	0.9725	1.0086	0.971701	3.20658	2.86289	1.61212	0.323513
DCK	1.12	1.139	1.31067	1.20367	1.156	1.325	0.0721304
DCTN1	0.9775	1.149	1.018	1.68033	2.32667	2.418	0.198228
DCTN2	0.9825	1.42533	1.13167	1.54667	2.094	2.21967	0.191739
DCTN3	1.022	1.21933	1.147	1.51567	1.968	2.343	0.185964
DCTN4	1.1065	1.263	1.28533	1.62633	1.69333	1.98033	0.00779092
DCTN5	1.428	1.42367	1.094	1.405	1.42967	1.77833	0.234057
DCTN6	1.173	1.75033	1.21167	1.726	2.74533	2.57567	0.187056
DDAH2	0.998	1.778	1.43	2.76833	3.1	3.12133	0.251559
DDR1	1.0055	0.817333	0.957667	1.129	1.37333	1.32067	0.118008
DDRGK1	0.854	1.14667	1.20433	1.233	1.47867	1.19333	0.354531
DDT	1.2145	0.863	0.710667	0.773	1.201	1.31567	0.241919
DDX6	1.1265	0.765667	0.874333	0.862333	0.921	1.09533	0.446528
DECR1	1.0105	0.996	1.04167	1.213	1.69367	2.389	0.200587
DERA	1.195	0.966667	1.262	1.307	1.12633	1.515	0.388485
DGLUCY	0.736	1.278	0.927	0.849333	1.224	2.306	0.264677
DHCR7	0.835	0.924	1.166	1.211	1.59333	1.46867	0.148476
DHRS7	1.041	0.955333	1.35	1.06767	1.374	1.91267	0.209901
DHRS7B	0.746	0.881667	0.870667	0.848333	0.943333	1.21467	0.186516
DIP2B	1.1315	0.933694	1.10056	1.38838	1.41008	1.96738	0.169495
DIS3L2	1.359	0.779667	1.13967	1.42467	1.324	1.74733	0.213501
DLAT	0.896	1.13367	1.03767	0.888333	1.03967	1.28067	0.388892
DLGAP4	1.1425	1.76967	1.34467	1.90533	2.448	2.30233	0.218344
DNAJB4	1.0535	1.196	1.35667	1.08867	1.858	2.29967	0.200788
DNAJC13	1.1365	0.836333	1.029	1.02633	1.22867	1.55833	0.151381
DNAJC3	0.939	0.972333	0.949	1.07067	1.116	1.176	0.186535
DNM1L	1.204	0.925667	1.06667	1.138	1.17333	1.259	0.366302
DNM2	1.1225	0.950333	1.19033	1.07267	1.26267	1.63233	0.152476
DNPH1	1.058	1.52267	1.24033	1.15533	1.93633	2.093	0.168922
DOCK1	1.048	0.813795	1.14137	1.2635	1.17472	1.50641	0.140987
DOCK7	0.9895	0.887333	1.06267	1.08233	1.31733	1.57933	0.0704451
DPCD	0.959	1.35033	1.18433	1.46033	1.42567	1.41633	0.381597
DPP3	1.297	0.699	0.865667	1.03733	1.11033	1.222	0.367047
DPY19L3	0.766	1.13167	1.10133	1.31433	1.028	1.23233	0.390366
DPYSL5	0.984	1.54233	1.47767	2.94067	2.89467	2.75433	0.285399
DRAP1	1.086	0.958667	1.06133	1.303	1.185	1.08333	0.420079
DST	1.013	0.819667	0.847	0.943667	1.671	1.97733	0.173866
DSTN	1.119	1.099	1.03933	1.11367	1.69533	1.35867	0.190809
DTD1	0.94	1.40833	0.778	1.51633	2.205	1.508	0.295335
DYNC1H1	1.0985	0.775333	0.947333	1.052	1.55233	1.91133	0.169531
DYNC1I2	1.0175	1.18567	0.934667	1.364	1.90967	1.96733	0.170358
DYNC1LI1	1.1035	0.867333	1.06033	1.18333	1.185	1.30167	0.147741
DYNC2H1	1.1995	1.064	0.766667	0.931	1.00333	1.349	0.297377
EDC4	0.9785	1.024	0.904333	1.17433	1.08067	1.11633	0.396074
EDIL3	0.918	0.836	1.21067	1.05167	1.16767	1.393	0.0415161
EEA1	0.995	1.40333	1.30267	1.09933	1.73967	2.19033	0.20378
EFHD2	1.1525	1.043	1.02833	1.31533	1.817	1.36833	0.218886
EHBP1	0.875	1.39267	0.821667	1.57567	2.45733	1.267	0.374678
EHD1	1.0055	0.956667	1.45333	1.67667	1.857	2.695	0.199093
EHD4	1.055	0.728333	0.908	0.768	1.09733	1.07967	0.271647
EI24	0.575	0.980616	0.84571	0.928062	0.985552	0.858097	0.459566
EIF2B5	1.197	0.694333	1.04533	1.04567	0.997	1.16333	0.418072
EIF3J	1.2325	0.745667	0.809	1.088	1.12967	1.08333	0.369496
EIF4A2	0.9645	0.995	0.954333	0.904333	1.138	1.06333	0.419558
EIF4G2	1.217	0.661333	0.919667	0.868333	0.905667	1.07867	0.466703
EIF4G3	0.83	1.016	0.959333	1.36367	1.275	1.227	0.155539
EIPR1	1.0145	1.066	1.028	1.18733	1.38067	1.49833	0.0207757
ELMO2	1.179	0.89	0.878667	1.152	1.407	2.17233	0.226205
ELMOD2	1.014	0.909362	1.31746	1.16248	1.12905	1.22169	0.373998
ELOC	1.1455	1.14733	0.972	1.317	1.17033	1.31	0.31748
EMD	0.7225	0.978667	0.979	1.26333	1.118	1.054	0.36031
ENAH	1.1025	1.13833	0.893333	1.08967	1.581	1.48967	0.140632
ENOPH1	1.125	0.959667	0.882667	0.980333	1.52033	1.24933	0.241638
EPB41L2	0.7915	1.14133	0.879667	0.949333	1.03967	1.17767	0.403745
EPHX1	1.0175	0.504	0.657333	0.571333	0.991667	1.47433	0.234336
EPHX2	1.0915	1.13489	1.28843	1.2941	1.44325	2.39013	0.217248
EPN2	0.795	1.13	1.04967	0.764	1.234	1.418	0.210662
EPPK1	1.021	0.737333	0.756667	0.558667	0.88	0.835	0.396828
EPS15	1.119	0.916	0.720333	0.834667	1.088	1.346	0.269974
EPS15L1	1.1045	1.225	1.06867	1.40533	1.55133	1.67367	0.103039
ERAP1	0.9065	0.968333	0.958333	1.13	1.09633	1.11633	0.261292
ERBIN	0.9725	1.43467	1.06033	1.11633	1.57033	1.916	0.25212
ERC1	1.0125	1.27533	1.156	1.17133	1.853	1.79467	0.125548
ERGIC1	0.902	0.988	1.15333	1.418	1.59467	1.76667	0.137717
ERGIC3	0.925	1.029	1.485	1.239	1.091	1.328	0.471549
ERI3	1.034	1.1803	1.29277	1.26855	1.69765	1.95978	0.128856
ERLEC1	0.8995	1.21167	1.16967	1.457	1.41033	1.622	0.120596
ERO1A	0.944	1.026	1.20667	1.26167	1.204	1.18233	0.295975
ESD	1.251	1.31933	1.4	1.239	1.64233	2.03367	0.113188
ESYT2	0.891	0.736333	1.03033	0.782	0.983	1.07567	0.325388
ETFA	0.7955	1.30967	0.978667	0.679667	1.034	1.34467	0.421608
ETFB	0.8945	1.108	1.05933	0.919333	1.18233	1.39267	0.168636
ETHE1	0.779	1.45767	1.07533	0.935	1.473	1.405	0.368757
EXD2	0.846	0.882	0.970333	0.722667	1.062	1.19433	0.199427
EXOC1	1.0565	0.918667	1.12033	1.105	1.31867	1.68667	0.101087
EXOC2	1.161	0.721	1.07167	1.02033	1.18267	1.58467	0.186552
EXOC3	1.0775	0.956	1.08833	1.09233	1.35833	1.65567	0.0801873
EXOC4	1.0955	0.769667	0.986667	1.04933	1.313	1.535	0.115505
EXOC5	1.0905	0.818333	0.998	1.018	1.17833	1.31967	0.188705
EXOC7	1.122	0.923667	1.05633	0.989333	1.23767	1.49167	0.143414
EXOC8	1.064	0.882333	1.035	1.17733	1.54033	1.69633	0.0887577
EZR	1.1925	0.63	0.678333	0.632	0.839333	1.16133	0.369729
FABP5	1.243	0.817667	0.741333	0.796667	1.46533	1.312	0.245383
FADD	1.212	0.758987	0.88923	0.860359	0.790789	1.33479	0.430961
FAF2	0.6135	1.01733	0.978333	0.952	1.365	1.018	0.28454
FAH	1.5545	1.24167	1.222	1.20867	1.26	1.59667	0.457782
FAHD1	0.874	1.50671	1.1825	1.27772	1.60645	1.50504	0.260565
FAM114A1	1.067	1.03467	1.361	1.118	1.40633	1.51233	0.29946
FAM114A2	1.0985	1.268	1.111	1.47433	1.44133	1.22533	0.427823
FAM120A	1.1745	0.706657	0.860028	0.86951	1.28287	1.45263	0.17499
FAM120B	1.011	1.22967	1.33433	1.45067	2.183	2.251	0.178875
FAM160B1	1.137	0.861333	1.06633	0.912667	1.18433	1.48533	0.162842
FAM162A	0.6515	0.655667	1.00133	0.88	0.684667	1.13067	0.421673
FAM168A	1.06	2.36786	1.31295	2.42816	2.35696	1.6569	0.413087
FAM169A	0.495	0.611333	0.82	1.01533	1.15167	1.18433	0.0859208
FAM177A1	0.961	0.974684	1.02502	1.0373	1.16014	1.28943	0.0540072
FAM213A	0.904	1.36333	1.691	2.09333	1.99467	2.16567	0.25831
FAM241B	0.968	0.803667	1.37567	1.34567	1.18033	1.62433	0.33864
FAM49A	1.1295	0.752667	1.16867	1.151	2.11733	2.22267	0.192723
FAM49B	1.1255	1.10733	1.186	1.26667	1.93433	2.09767	0.172487
FAM57B	0.742	0.968819	0.705225	1.02454	1.23376	1.13325	0.178785
FAM91A1	0.9965	0.852	1.21167	1.02667	1.478	2.095	0.2171
FARSB	1.142	0.843	0.882667	0.783333	0.984	1.20233	0.409737
FBLN2	0.7775	0.990667	1.36533	0.927333	1.882	1.30767	0.294109
FBXO21	1.1935	0.781667	1.15667	1.17533	1.446	1.97467	0.197711
FDPS	1.1545	0.956333	1.10067	1.74667	2.06133	1.80733	0.191113
FERMT2	1.2495	0.694	0.749	0.699	0.908667	1.238	0.397057
FGF1	1.0845	0.878667	0.992333	0.863333	1.56567	2.21467	0.209374
FHIT	1.141	1.75467	1.443	1.70767	2.70933	2.73267	0.146709
FIBP	1.0945	0.811667	0.961667	1.16233	1.00633	1.22733	0.303821
FKBP10	0.949	1.21367	1.10233	1.29067	2.05533	1.23133	0.31231
FKBP15	0.859	0.94	0.847	0.803	1.54533	1.27833	0.103787
FKBP2	1.128	1.331	1.035	1.17567	1.23467	1.252	0.447367
FKBP9	0.9365	1.36267	1.23733	1.68467	2.136	1.83367	0.204892
FLII	1.132	0.605333	0.648667	0.701667	0.916333	0.978667	0.424333
FLNA	1.026	0.679333	0.600667	0.641333	0.896333	0.979	0.387166
FLNC	1.1055	0.914333	0.999667	0.976333	1.251	1.54467	0.112639
FLOT2	0.8475	0.964	1.08567	1.00967	0.934333	1.18567	0.439615
FMNL2	1.001	0.998	1.069	1.24667	1.80767	2.34333	0.187427
FN1	0.7715	1.037	1.46667	1.223	3.27433	1.52033	0.272443
FN3K	0.9015	1.26867	1.70467	1.65667	2.10667	2.903	0.204569
FN3KRP	1.0085	1.60533	1.34567	1.55767	2.38067	2.65133	0.179954
FNBP1	1.1305	1.11233	1.06233	1.155	1.565	1.58	0.0685016
FNBP1L	1.2435	1.04467	0.870667	1.03233	1.22467	1.17233	0.458073
FNDC3A	0.933	1.31	1.556	1.564	1.46267	1.446	0.324904
FNTA	1.282	0.787	1.003	1.118	1.031	1.44733	0.330889
FNTB	1.1385	0.710054	0.901236	1.11589	1.08658	1.60346	0.180037
FSCN1	1.176	0.878333	0.745	1.047	1.282	1.104	0.278683
FSD1	0.9865	1.04533	1.11367	1.34833	2.20467	1.88233	0.170465
FTH1	1.147	1.268	1.25433	1.23067	2.065	1.868	0.182915
FTO	1.101	1.173	1.11733	1.01	1.19	1.21933	0.470406
FUCA1	1.111	1.01633	1.15967	1.00967	1.37433	1.76433	0.103253
FUNDC2	0.8325	1.20233	1.18033	1.59667	1.359	1.344	0.448711
FXR2	1.042	1.335	1.493	1.41833	1.377	1.41733	0.365516
FYN	1.072	1.08	1.17467	1.12267	1.736	2.30333	0.200555
G6PD	1.2225	0.838	0.981667	0.991667	1.46467	1.36867	0.187023
GABARAPL2	1.158	1.26233	1.113	1.51867	1.9	2.17567	0.189635
GALC	0.9345	1.21867	1.529	1.606	1.699	3.058	0.207471
GALE	1.1495	0.953667	1.06667	1.27267	1.50933	1.24967	0.169543
GALK1	1.1415	1.115	1.18867	1.07967	1.47933	1.862	0.141511
GALNS	0.7865	2.09467	2.32667	1.21767	2.37067	1.68767	0.313165
GALNT17	0.8895	0.697333	0.811	0.967667	0.992	1.60933	0.150046
GAPVD1	1.1695	0.821	0.954	0.962333	1.121	1.23867	0.253995
GATM	0.825	0.893333	0.727667	0.745333	1.49567	1.712	0.184515
GBE1	1.0495	0.965	1.087	1.20633	1.409	1.34867	0.107158
GBF1	1.041	0.900667	1.08467	0.881	1.09633	1.25833	0.27343
GCA	1.226	1.12167	1.19467	1.17567	1.19033	1.40067	0.38913
GCLC	1.203	0.907	1.013	0.981667	1.09567	1.291	0.327593
GDAP1	0.984	0.820667	0.968	1.154	1.31367	1.41533	0.0595651
GDI2	1.2075	0.733	0.839	1.03967	1.15867	1.28467	0.289274
GET4	1.148	0.687333	0.921667	0.899	1.052	1.155	0.305271
GGA1	1.208	1.10567	1.00733	1.861	1.457	1.39267	0.139805
GIT1	1.106	1.18567	1.14467	1.27933	1.69167	1.94	0.0937932
GLB1	0.7595	0.982667	1.03	0.791	1.17033	1.406	0.188564
GLOD4	1.078	1.51267	1.38433	1.25833	1.67267	1.742	0.248082
GLS	1.2095	0.635667	0.699	0.638333	1.14433	0.787333	0.465853
GLTP	1.266	0.731667	0.922667	0.961	1.47033	1.60233	0.199044
GMFB	1.1675	1.24233	0.963	1.22067	1.61333	2.03267	0.136583
GMPPB	1.131	0.999582	1.07628	1.10915	1.37019	1.46223	0.0369446
GMPR2	1.179	0.889333	0.832333	0.808333	1.13167	1.66267	0.214425
GNA13	0.913	0.875333	1.096	0.9	1.11733	1.767	0.17338
GNAI1	0.8175	1.172	1.37533	1.34467	1.92233	2.53767	0.198663
GNAQ	0.7615	0.964667	0.896333	0.843667	1.82367	2.06567	0.179962
GNAS	0.966	1.21567	1.703	1.472	2.37033	2.83567	0.213223
GNB1	1.0255	1.10933	1.05567	1.12267	1.299	1.42267	0.108746
GNB4	0.686	1.06	0.935	0.887667	1.29933	1.343	0.307759
GNG12	0.791	0.833	0.707667	0.790667	1.938	2.019	0.192892
GNL1	1.199	0.848333	1.13867	1.40467	1.62167	1.96167	0.152238
GNPAT	1.0605	0.949667	1.10433	1.13733	1.092	1.387	0.247666
GNPDA1	1.213	0.830333	1.037	1.23367	1.07933	1.27	0.383906
GNPDA2	1.1215	1.00214	1.13539	1.2141	1.9633	2.54425	0.173822
GNS	1.02	1.78433	1.45167	1.05533	2.031	1.98267	0.277223
GOLGA3	0.9485	1.14	1.06367	1.049	1.338	1.12033	0.299882
GOLIM4	0.875	1.89133	1.88667	1.92233	3.28933	1.801	0.293489
GOT1	1.238	0.893667	0.958667	0.944	1.21633	1.336	0.245423
GPAA1	1.062	0.847333	1.32	1.388	1.037	1.51	0.362137
GPHN	1.1605	1.4	1.00367	1.846	2.18167	1.588	0.258787
GPI	1.1915	0.744333	0.880667	1.07267	1.276	1.579	0.172376
GPRASP2	0.8555	1.00521	0.735474	1.42815	2.29895	0.776272	0.386861
GPRIN1	1.0415	1.05333	0.772667	1.453	2.82667	1.83733	0.225734
GPS1	1.2105	0.815667	0.981667	1.031	1.13133	1.285	0.26631
GPX1	0.972	1.09867	0.939	0.912	1.30767	1.20367	0.189704
GPX4	1.1145	1.19633	1.00367	1.12633	1.17033	1.22733	0.490663
GRB2	1.197	1.181	1.10567	1.16733	1.55767	1.84467	0.0816193
GRHPR	1.0735	1.235	1.03767	1.04567	1.35333	1.759	0.092904
GRIPAP1	0.981	1.24603	0.964463	1.24931	1.42001	1.3247	0.208662
GSK3A	1.227	0.714333	0.923667	1.265	1.74867	2.43367	0.19365
GSPT2	0.9985	0.868333	0.903667	1.26333	1.22833	1.16267	0.195917
GSR	1.1255	0.908333	0.807	0.953667	1.17767	1.38833	0.149491
GSS	1.208	1.29033	1.063	1.43367	2.039	2.27567	0.185225
GSTK1	1.2595	1.40933	1.38433	1.209	1.322	2.22167	0.320717
GSTM2	1.0065	1.29267	1.40133	1.61167	1.819	2.30533	0.196797
GSTO1	1.216	0.88	0.960667	1.092	1.32867	1.364	0.137229
GTPBP1	1.1115	0.87	0.983667	0.910667	1.114	1.12467	0.32421
GUSB	0.9085	1.58633	1.92133	1.468	1.39167	1.86967	0.437963
GYS1	1.1075	0.656	0.923667	1.012	1.50033	2.318	0.218597
H1F0	0.917	2.21333	2.49267	4.35367	3.06367	2.512	0.345986
H1FX	0.746	2.21867	1.919	4.752	2.47067	1.89233	0.378585
H2AFX	0.637	2.12733	1.30667	3.983	1.657	1.85267	0.387958
H2AFY	0.94	1.19367	1.52467	2.85133	2.19633	2.12867	0.328113
H2AFY2	0.973	1.48733	2.03067	2.93667	2.25	2.30367	0.333323
H6PD	0.99	1.289	1.29933	1.46967	1.84533	2.04467	0.165747
HABP4	0.874	2.218	1.32533	2.74067	2.41767	2.43767	0.255205
HACD3	0.8705	1.11767	1.27833	1.51067	1.215	1.28	0.431628
HADH	0.829	1.20867	1.03067	1.011	0.951	1.298	0.417431
HADHA	0.869	1.123	0.949333	0.887333	1.30767	1.71833	0.173047
HADHB	0.89	1.114	1.04833	1.08167	1.344	1.74033	0.0933304
HAPLN1	0.9425	2.17033	3.50367	1.415	1.88367	2.15567	0.391933
HARS	1.2385	0.868333	0.952667	1.05667	1.10767	1.13867	0.449041
HDAC6	1.0815	1.13767	1.52767	2.00967	2.97333	2.66033	0.175881
HDGFL3	1.003	1.81567	1.162	1.28667	3.50267	1.69967	0.238099
HDHD2	1.0585	1.59233	1.14833	1.38233	1.608	1.96367	0.179704
HEBP1	1.0185	1.069	0.946667	1.08867	1.345	1.354	0.132769
HEXA	0.87	1.32433	1.506	0.988	1.33967	1.36167	0.431191
HGS	1.145	1.271	1.098	1.26167	1.68167	1.557	0.123385
HIBCH	0.8785	1.47133	1.04767	0.938	1.06967	1.44867	0.463925
HINT1	1.212	1.15233	1.009	1.26067	1.79433	1.27367	0.32602
HINT3	0.9705	1.37833	1.67433	1.327	1.695	2.067	0.240815
HIP1	0.8555	0.918	0.889333	1.02633	1.10133	1.004	0.381628
HIP1R	1.152	0.932333	1.226	1.33933	1.81267	1.87667	0.134065
HIST1H1E	0.704	1.99667	1.46967	4.308	2.63667	2.44233	0.349021
HK1	0.8635	0.438333	0.532	0.539333	0.833	0.966	0.239375
HLA-A	0.876	0.809333	0.864667	0.706667	1.23	1.14733	0.173797
HM13	0.6645	0.892	1.44433	0.959333	1.17967	0.900667	0.400588
HMGCS1	1.2985	0.723	0.775	1.365	1.22867	1.28067	0.318914
HMOX2	0.9665	0.791667	0.733667	0.759333	1.09833	1.01933	0.478574
HOMER3	1.001	1.41433	1.18533	2.265	2.282	2.207	0.243865
HOOK3	0.9085	1.334	1.113	1.82967	2.45367	2.311	0.191757
HP1BP3	0.9205	1.72933	1.75233	2.22233	2.55833	2.60767	0.23805
HS1BP3	1.0395	1.02101	1.10206	1.20253	1.12836	1.29484	0.338425
HSD17B11	0.998	0.867667	1.26767	1.08933	1.28367	1.574	0.135314
HSD17B12	0.837	0.786	1.00367	0.890333	1.24367	1.507	0.0775549
HSD17B7	1.138	0.731	1.11933	0.868333	1.02533	1.19567	0.483984
HSD17B8	0.9935	1.70033	1.527	1.23367	1.98533	2.76633	0.215803
HSDL1	0.8805	0.865	1.311	1.27767	1.23733	1.43767	0.31488
HSDL2	0.8885	0.927333	0.926667	0.927333	1.22767	1.83367	0.191911
HSP90AA1	1.176	0.726333	0.993667	0.891667	0.978667	1.14067	0.402541
HSPA12A	0.9795	1.078	1.01167	1.611	1.56767	1.773	0.171792
HSPA13	1.051	1.07767	1.25233	1.64733	1.46067	1.76	0.165434
HSPA1A	1.0145	1.243	1.142	1.51367	1.75267	1.69033	0.0981473
HTT	1.152	0.784	1.02833	0.983	0.934667	1.349	0.417953
HUWE1	1.0145	0.756667	0.891667	0.842	0.948	1.09767	0.347253
IDH1	1.2515	0.956667	0.710667	1.34067	1.16933	1.15467	0.378663
IDH2	1.0095	1.854	1.616	1.54767	1.86667	2.24733	0.235848
IDH3A	0.9315	0.972667	0.913	0.830667	1.35333	1.633	0.140891
IDH3B	1.0315	0.789	0.799	0.711333	1.065	1.29367	0.219918
IDH3G	0.9645	1.00333	1.02633	1.04167	1.55633	1.86633	0.0944442
IDUA	0.9295	1.39943	1.11766	1.33134	1.81307	2.07348	0.173753
IFI16	1.0785	1.09467	1.82133	1.38133	2.16667	2.02733	0.234777
IFI35	1.3095	0.828971	0.896911	0.887243	1.26246	1.6017	0.216319
IFIT5	1.146	1.15333	1.24667	1.46267	2.12933	2.823	0.18216
IGBP1	1.1305	0.997667	0.999333	1.24	1.31333	1.174	0.284271
IGSF3	0.9985	1.08236	1.13123	0.92749	1.35726	1.73656	0.138645
IGSF8	0.7825	0.767667	0.974	1.291	1.333	1.79067	0.172963
IKBIP	0.922	1.19533	1.67533	1.65533	1.40867	1.365	0.399157
IKBKB	0.986	0.928951	0.875844	0.820021	1.04482	1.26045	0.19068
ILVBL	0.7525	1.052	1.01233	1.01867	1.29367	1.27433	0.131952
IMMT	0.8475	1.00967	1.03733	1.27267	1.08667	1.11233	0.421341
IMPA1	1.138	1.25867	1.19733	1.21967	1.47467	1.858	0.122089
IMPAD1	0.979	1.06367	1.32767	1.65967	1.68667	1.482	0.23961
INF2	0.953	0.958667	1.16233	1.163	1.65367	1.83467	0.0936836
INPP5K	0.755	0.794667	0.852667	0.682667	1.31367	1.54733	0.140751
INPPL1	1.087	0.843667	0.941333	1.33433	1.57233	1.83633	0.157401
IPO9	1.1685	0.734333	0.810333	0.974	0.970333	1.25233	0.308425
IQGAP1	1.1705	0.558667	0.743	0.639667	1.17567	1.41433	0.239355
IQGAP2	1.152	0.615667	0.796667	0.661667	0.977333	1.72267	0.269647
IQSEC1	1.1655	0.793014	0.970032	1.41202	1.92743	2.22572	0.190046
IRGQ	1.1995	1.07567	0.958667	1.70333	1.855	1.97567	0.234065
IST1	1.028	0.835333	1.02667	1.23733	1.024	1.211	0.33408
ITGA2	0.981	0.955667	1.06733	1.79167	1.44967	1.46467	0.348635
ITGA7	0.9085	1.05	1.23967	1.267	1.65133	2.06967	0.164151
ITGAV	1.0055	1.309	1.167	1.318	2.08333	1.46567	0.292056
ITSN1	0.9665	1.34933	1.11333	1.45033	1.49033	1.62433	0.21711
IVD	0.921	1.09367	0.870333	0.736667	1.08667	1.66	0.249768
JAGN1	0.656	1.157	1.153	1.954	1.363	1.12	0.379368
KIDINS220	0.9985	0.934667	1.08667	1.08133	1.16233	1.47333	0.0467557
KIF1A	1.216	0.648333	0.807667	0.816333	0.994	1.09333	0.370179
KIF1BP	1.165	0.671	0.798	1.04733	1.32033	1.55867	0.174728
KIF2A	1.1095	1.027	1.117	1.22	1.396	1.47233	0.0360021
KIF3A	0.868	1.097	0.879667	0.973667	1.53267	1.09733	0.418238
KIF3B	1.1605	1.05084	1.40565	1.4127	1.82636	1.80635	0.117403
KIF5A	0.8895	1.02033	0.830333	1.593	1.64833	2.074	0.238486
KIF5B	1.119	1.03667	1.06167	1.49467	1.85567	1.60667	0.160311
KIF5C	1.1665	0.984333	0.919667	1.774	2.742	1.98	0.221231
KLC1	1.0525	1.29333	1.10333	1.829	2.08067	1.50133	0.300356
KLC2	1.09	1.06333	0.896333	1.34167	1.182	1.01533	0.486376
KLC4	1.0145	1.06933	1.089	1.18	1.316	1.17767	0.455215
KPNA1	0.941	1.00133	1.159	1.33367	1.228	1.27933	0.296702
KPNA3	1.008	0.809	0.931667	0.961	0.878667	1.19733	0.335502
KRAS	0.8325	0.960667	1.04033	0.978	1.28333	1.686	0.172908
KRT17	0.796	0.907	0.962333	1.02833	1.342	1.24933	0.0790559
KRT5	0.764	1.18027	1.02616	1.70627	1.05576	1.44806	0.323963
KTN1	0.798	1.28133	1.222	1.066	1.25733	1.34567	0.305147
KYAT3	1.0805	0.902	1.04333	1.11833	1.23967	1.45933	0.0654475
LAGE3	0.8005	1.27233	0.595333	1.38567	1.98767	1.12767	0.28101
LAMA4	1.222	0.92867	0.942076	1.05125	1.24808	1.40012	0.156964
LAMA5	0.7225	1.00367	1.26267	1.26867	1.02867	1.11467	0.301355
LAMTOR1	0.982	1.29136	1.10586	1.23996	1.57179	1.60869	0.073299
LAMTOR3	0.855	1.408	1.17167	0.885667	1.20333	1.445	0.437176
LANCL2	1.2085	0.829667	0.996	0.942667	1.29967	1.34067	0.198568
LASP1	1.147	0.989667	0.821667	0.955	1.61	1.25633	0.270256
LCLAT1	0.848	0.852	0.862	0.834	0.941333	0.975667	0.429209
LCMT1	1.2325	0.971667	0.918	0.945	1.226	1.21467	0.323308
LDHA	1.1735	0.927	1.045	1.00433	0.986667	1.24	0.463351
LDHB	1.254	0.789	1.045	0.919	0.931333	1.22133	0.475106
LEMD2	0.831	0.957	1.15633	1.379	1.48967	1.50733	0.111868
LEMD3	1.0195	0.755	0.889333	0.825	0.894667	1.07167	0.395658
LETM1	0.8335	0.910667	0.969667	1.17467	1.17567	1.346	0.0314567
LIMA1	0.846	1.27767	0.946333	0.875	1.27567	1.09267	0.43453
LIMCH1	1.0255	1.13133	1.12967	1.31367	2.02133	2.36	0.183369
LIPA	1.043	0.994949	1.00129	1.08798	1.2598	1.18717	0.253661
LLGL1	1.0425	1.03633	1.18133	1.206	1.60967	2.33267	0.205083
LMAN2L	0.772	1.06867	1.195	1.54433	1.199	1.60333	0.229125
LMCD1	1.0895	0.793	0.812	1.101	1.97333	1.56567	0.197896
LMF2	0.9425	1.025	1.447	1.546	1.96333	2.27533	0.208967
LMNA	0.847	0.86	0.843333	0.781	2.197	1.93467	0.195993
LNPK	0.9955	1.13133	1.37	1.736	2.19333	2.171	0.200388
LONP1	0.9205	0.867667	0.962	0.667	0.893	1.06733	0.452615
LONP2	0.956	0.79	1.02067	0.914	0.886333	1.13433	0.38301
LOXL2	0.86	1.106	1.103	1.41333	1.63233	1.52033	0.2252
LRCH3	1.0925	1.11733	1.12133	1.10733	1.12367	1.61733	0.231438
LRP1	1.015	1.109	1.263	1.065	1.73967	1.59767	0.152088
LRRC20	1.1395	1.11733	1.10433	1.08033	1.45033	1.60633	0.0735866
LRRC40	1.153	0.847667	0.889667	0.88	0.914	1.141	0.456257
LRRC47	1.1575	0.845667	0.760667	0.814667	1.01633	1.03267	0.440064
LRRC57	1.1525	1.61215	1.28951	1.8225	1.99199	2.08614	0.190773
LRSAM1	1.113	0.979333	0.8	1.143	1.81667	1.56567	0.179049
LSS	1.0335	0.909667	1.14333	1.36933	1.498	1.62267	0.0709738
LYPLAL1	1.083	1.04	1.04933	1.01067	1.36467	2.019	0.185477
LYRM2	0.8165	1.065	1.16467	1.50067	1.911	1.97933	0.157707
LZTFL1	1.0875	1.437	1.22733	1.93733	1.716	1.277	0.302355
MACF1	1.037	0.741333	0.785	0.86	1.17	1.32267	0.12627
MAGEA4	1.1065	0.69	0.792667	0.697	0.997667	1.19667	0.262993
MAGED1	0.9925	1.00533	1.064	1.38533	1.23367	1.20433	0.17985
MAN2B1	0.85	1.58233	1.35767	1.21767	1.53233	1.90867	0.294764
MANBAL	0.808	1.141	1.31467	1.44833	1.38333	1.16833	0.407117
MAP1S	1.1215	0.927667	0.902667	0.949667	1.06933	1.18333	0.388825
MAP2K1	1.3135	0.795333	0.768667	0.896333	1.061	1.049	0.437071
MAP2K2	1.215	1.21233	1.01567	1.181	1.46333	1.58067	0.0757718
MAP2K4	0.9325	1.37967	1.30767	1.56867	1.57867	1.44767	0.322556
MAP4	1.083	1.213	0.833	1.109	1.926	2.155	0.203084
MAP4K4	1.1175	0.804667	0.819667	1.18767	1.18667	1.26667	0.263418
MAP7D1	0.937	1.617	1.53967	1.90533	2.11267	2.12167	0.237955
MAPK1	1.185	0.862	1.02467	1.18167	1.87967	2.79133	0.185697
MAPK3	1.0915	0.884333	1.11567	1.21467	1.696	2.23067	0.201506
MAPKAPK2	1.0825	1.14867	1.10567	1.28033	1.32567	1.45533	0.0470359
MAPRE2	1.107	0.999	1.016	1.62133	1.771	1.63933	0.200152
MARCKS	0.982	1.11334	0.911487	1.33909	1.8968	1.57564	0.167342
MARK2	0.901	0.959477	0.817752	1.05965	1.64238	1.72253	0.139535
MARK3	1.082	0.827667	1.009	0.982	1.27767	1.51967	0.116034
MAST1	1.0035	1.43495	0.836111	1.76913	3.00052	1.2348	0.344153
MAVS	0.8415	1.48233	1.105	1.21633	1.583	1	0.477556
MBLAC2	0.84	1.031	0.880333	1.05967	1.186	1.35833	0.0716964
MBOAT7	0.6825	0.711	1.10433	0.877	1.35267	1.77533	0.183411
MCC	0.933	1.09233	0.866667	0.891	1.39967	1.42067	0.147924
MCTS1	1.184	1.13633	0.949333	1.06467	1.40567	1.34	0.164536
MDH1	1.1465	0.949	0.847667	0.880667	1.21467	1.23967	0.22926
ME1	1.105	0.993667	1.036	1.028	1.314	1.735	0.0778519
ME2	0.824	1.02733	1.06533	1.29267	1.11133	1.32233	0.258247
MECP2	0.726	1.72867	1.18467	2.30967	2.41733	2.361	0.207836
METTL26	1.108	1.22779	1.05642	1.06027	1.20123	1.36195	0.298597
MFN2	0.997	0.842667	1.01867	0.898	1.05667	1.30933	0.17475
MGST3	0.631	0.689667	0.812667	0.855	1.32267	1.584	0.156852
MIC13	0.6535	1.10633	0.867333	1.03167	1.44833	1.40867	0.164546
MICAL1	1.104	0.927333	0.989667	1.51867	1.402	1.36633	0.21856
MICAL3	0.9795	1.09723	1.01645	1.0913	1.56118	2.01149	0.166916
MID1	1.1335	0.849991	0.798859	1.038	1.10237	1.12824	0.34039
MIF	1.076	1.23967	1.19767	1.154	1.301	1.66233	0.161126
MLST8	1.182	1.22824	1.10863	1.21745	1.42996	1.40862	0.037589
MMAB	0.896	1.74867	1.64267	1.478	2.14933	2.09467	0.249614
MMP14	0.962	1.03767	1.21233	1.03067	1.53867	1.68333	0.112949
MOB1B	1.212	0.903	1.10933	1.56033	1.237	1.45733	0.353462
MOGS	0.9705	0.984333	1.40933	1.32933	1.16433	1.22567	0.477443
MON2	1.156	0.868667	1.196	1.13733	1.38733	1.58033	0.114869
MOXD1	1.2155	1.00107	1.19786	3.61235	1.68384	2.17468	0.342532
MPST	1.0325	1.36767	1.08367	1.353	1.317	1.31167	0.401966
MPV17	0.8545	1.02167	1.126	1.02133	1.692	2.48333	0.194609
MROH1	0.991	0.833968	0.98056	0.847132	1.38839	1.8615	0.181517
MSN	1.1735	0.857	0.839	1.36333	1.58967	1.623	0.167396
MT-CO2	0.9825	0.707333	0.962667	0.996667	0.864333	1.099	0.399672
MT-CYB	0.947	0.774991	1.0921	0.968881	1.08849	1.15877	0.272173
MTDH	0.9875	1.133	0.965667	1.191	1.511	1.16467	0.3426
MTFP1	0.912	0.733	1.04567	1.12567	1.084	1.34967	0.124563
MTOR	0.9975	0.893333	0.955667	1.06267	1.27433	1.52167	0.101291
MUT	0.778	1.46567	1.39733	1.287	1.724	2.124	0.207551
MVD	1.2045	0.885	0.934333	1.13767	1.54033	1.554	0.118317
MVK	1.2275	0.840667	1.38267	1.59	2.272	2.27733	0.193267
MXRA7	0.6435	1.598	1.459	2.868	3.72367	1.43333	0.342243
MYCBP2	0.886	0.976667	0.738333	0.893333	1.57667	1.75467	0.194497
MYD88	1.1465	0.798	0.931333	1.349	1.54267	1.529	0.157991
MYEF2	0.8175	1.802	1.279	1.42867	1.625	1.38067	0.442214
MYH14	0.882	0.831	1.25733	0.836	1.22367	1.596	0.173962
MYH9	1.072	0.837333	0.966333	0.989333	1.21433	0.886333	0.449469
MYL1	1.0515	1.269	1.35367	0.994	1.636	2.00767	0.209265
MYL6B	0.996	1.57733	1.16667	1.26133	1.73433	1.699	0.23542
MYLK	0.711	1.38	0.524333	0.628667	1.14733	0.961667	0.397506
MYO18A	1.036	1.04833	1.125	1.28067	1.74633	1.658	0.112679
MYO9B	1.104	0.923333	1.07967	1.668	1.74567	1.70167	0.190129
MYOF	0.971	1.09033	1.62433	1.01533	1.40567	2.08233	0.24072
NAA35	0.979	0.767667	0.784333	0.885667	1.12233	0.809	0.33823
NADK2	0.8045	1.52933	1.38	1.219	1.68	2.18767	0.240015
NAE1	1.085	0.891333	1.03133	0.992333	1.11	1.26367	0.197493
NAGA	0.8675	1.363	1.39567	1.074	1.31333	1.70733	0.282173
NAGK	1.2435	0.858667	1.27833	1.119	1.98433	2.37333	0.199731
NAMPT	1.153	0.907	1.05667	0.875667	1.389	1.48	0.184035
NANS	1.104	0.929667	0.738667	0.831333	1.22067	1.09533	0.298536
NAP1L4	1.154	1.12233	0.945	1.59167	1.464	1.44267	0.304359
NAPA	1.022	1.03267	1.19133	1.114	1.314	1.61233	0.0753224
NAPG	1.065	1.179	0.973667	1.14267	1.41767	1.42233	0.162746
NAPRT	1.102	0.927333	0.993667	1.01633	1.24733	1.78233	0.0897965
NARS	1.1815	0.570667	0.703333	0.619333	0.915667	0.867667	0.447478
NAXD	1.0615	1.14722	1.21958	1.17556	1.59354	1.84583	0.108352
NAXE	1.2285	1.07233	1.115	1.33733	1.23233	1.47433	0.134458
NCDN	1.112	0.793	0.810667	1.025	1.29467	1.56633	0.133559
NCKAP1	1.053	0.882	1.089	1.26133	1.61233	2.211	0.197132
NDRG3	1.21	0.903667	1.01033	1.22767	1.23033	1.616	0.175902
NDUFA10	0.8975	1.20967	1.21967	0.901333	1.104	1.29433	0.480457
NDUFA13	0.8135	0.92274	1.05582	0.988451	1.02012	1.11796	0.368475
NDUFB11	0.9105	0.712	0.899667	1.12433	0.968667	1.18767	0.195974
NDUFB4	0.9845	1.202	1.22	1.26033	1.15367	1.55433	0.271934
NDUFB5	0.8555	0.689667	1.02767	1.19667	1.03233	1.17733	0.17875
NDUFB6	0.836	0.793333	0.754333	1.06133	1.50067	0.932667	0.199535
NDUFB7	0.772	1.167	1.098	1.272	1.06667	1.24067	0.420664
NDUFS7	0.835	0.850667	0.901333	0.836333	0.927667	1.119	0.326232
NECAP2	0.9905	2.29374	1.14339	1.0283	1.93649	2.61658	0.252414
NEDD4L	1.1655	0.83	0.874667	1.06733	1.63733	1.85267	0.177659
NEDD8	1.1065	1.161	0.678333	0.879	1.30233	0.94	0.440306
NEFM	0.9725	1.72733	1.959	5.633	2.263	2.989	0.380498
NEK9	1.1545	1.09424	1.19849	1.22108	1.29729	1.52642	0.0791889
NELFB	1.108	0.724333	1.04767	0.994333	0.976	1.14533	0.45881
NEMF	1.125	0.907333	0.923667	1.07233	1.02367	1.18267	0.466558
NEO1	0.959	1.50967	1.08	1.75533	1.502	1.67733	0.170084
NES	0.9725	1.381	1.342	2.212	2.54233	2.314	0.232299
NFKB2	1.128	0.833667	0.956	1.257	2.36533	1.251	0.24884
NHLRC2	0.96	0.925	0.965667	1.66467	1.842	1.563	0.279438
NIF3L1	1.1155	0.944333	0.987333	0.991333	1.02167	1.22233	0.474912
NIPSNAP2	0.896	1.23567	1.18833	1.26767	1.421	1.802	0.105887
NIT1	1.101	1.27367	1.099	1.20767	1.54467	1.49867	0.0783143
NIT2	1.155	0.978333	1.009	1.23833	1.43	1.74233	0.0867845
NOVA1	1.0585	1.33293	1.12139	1.80749	2.42005	2.46158	0.187462
NOVA2	0.685	1.02333	0.824333	1.54467	1.70867	1.36067	0.241694
NPEPPS	1.1795	0.896667	1.25367	1.22733	1.367	1.72667	0.12976
NR2F1	0.8675	1.829	2.562	4.441	2.763	2.534	0.354918
NRP2	1.2725	1.499	1.835	1.56833	2.11167	3.09133	0.228006
NSDHL	0.7785	0.924	1.04633	1.11133	1.321	1.13267	0.193343
NSF	0.9725	1.046	1.33833	1.28267	1.90033	1.83267	0.158718
NSFL1C	1.1265	1.19533	1.09167	1.32433	1.33	1.26533	0.346403
NT5C2	1.2365	0.681333	1.016	1.119	1.029	1.33333	0.351624
NT5DC2	1.0355	0.782333	1.06533	1.06833	0.887	1.08133	0.461177
NUCKS1	1.036	1.56067	1.18333	1.89933	2.26467	1.298	0.379871
NUDCD3	1.025	0.940333	0.942667	1.06367	1.07133	1.132	0.434738
NUDT12	1.057	1.03	0.855	0.912	1.08067	1.27267	0.306381
NUDT16	1.177	1.19367	1.13667	1.56933	1.41633	1.562	0.246624
NUDT16L1	1.1095	0.842	1.01033	0.939333	1.03167	1.23867	0.377094
NUDT2	1.034	1.02433	1.00567	1.133	1.64667	1.41733	0.102611
NUTF2	1.1185	1.325	1.05233	1.70633	1.34633	1.44433	0.401783
OBSL1	0.8425	0.641	0.612667	0.65	0.797333	0.892	0.32718
OCRL	1.1015	1.02481	1.12293	0.983185	1.31229	1.43316	0.112289
OGDH	0.857	1.07967	1.11167	1.008	1.09267	1.17167	0.360142
OGFR	1.0555	0.990333	1.03767	1.354	1.53233	1.27267	0.251285
OLA1	1.1865	1.18933	0.990667	1.21167	1.23867	1.33267	0.284206
OR1M1	1.277	1.013	1.345	1.25933	2.02867	1.46033	0.289466
OSBP	1.2955	0.795	1.07833	1.01733	1.45667	1.389	0.227411
OSBPL9	1.2585	0.748667	0.849333	0.943333	0.923667	1.11367	0.48801
OSGEP	1.141	0.869333	1.01	1.045	1.191	1.45433	0.138175
OTUB1	1.18	0.906667	1.13367	1.28633	1.12433	1.13567	0.43253
OXSR1	1.2085	1.005	1.15967	1.39933	1.34767	1.46767	0.205231
P4HA2	0.859	0.944667	1.20033	1.144	1.691	1.43433	0.154832
P4HTM	1.073	1.27864	1.15665	1.31744	1.2508	1.34894	0.368809
PACS1	1.1795	0.843333	1.017	1.182	1.62267	1.77067	0.162019
PACS2	1.0695	0.844667	0.917	1.25033	1.563	2.13833	0.20188
PAFAH1B1	1.0905	0.984	1.04633	1.09467	1.16933	1.28633	0.290044
PAFAH1B2	1.3955	1.14233	1.164	1.30367	1.58533	1.74067	0.107115
PAFAH1B3	1.209	1.083	1.11433	1.67567	2.41833	2.57967	0.203481
PAIP1	1.308	1.002	1.027	1.211	1.31167	1.312	0.259782
PAK2	1.1265	1.11767	1.09333	1.72933	1.704	1.90733	0.258802
PALLD	1.057	1.419	1.22167	1.34367	2.02233	2.13133	0.167256
PANK4	1.0275	0.999333	1.22833	1.33567	1.90333	1.74067	0.154319
PARK7	1.184	1.18067	0.858333	1.04833	1.61033	1.561	0.131601
PARL	0.952	0.656667	1.06533	0.939667	1.047	1.34767	0.228417
PARVA	1.1435	0.675	0.887667	0.950667	1.39967	1.61067	0.160399
PAXX	1.1005	1.584	1.18333	1.30467	1.52067	1.43733	0.395917
PBXIP1	0.8655	1.08533	0.926333	0.949667	1.919	1.756	0.185157
PC	0.9945	1.22133	1.19133	1.08333	1.78967	2.25833	0.206628
PCMT1	1.0555	1.265	0.987667	1.01867	1.501	1.584	0.137966
PCYOX1	0.91	0.93	1.15	1.14167	1.11667	1.29367	0.229565
PCYOX1L	0.9975	1.059	1.27267	1.48267	1.777	2.23267	0.185911
PCYT1A	1.079	0.894667	0.928333	1.00433	1.03767	1.03367	0.464855
PCYT2	1.1105	0.949667	0.908333	1.48433	2.168	1.83933	0.216968
PDCD6	1.047	0.931667	1.202	1.447	1.65633	2.25867	0.180952
PDCL	1.2665	0.984146	1.1406	1.37685	1.34214	1.2894	0.326982
PDIA5	0.8535	1.05733	0.953	0.863	1.08733	1.27167	0.18807
PDK1	1.0135	1.14633	1.23767	1.073	1.05033	1.48033	0.40013
PDLIM2	1.147	0.864	0.982667	1.03467	1.46967	1.78833	0.165001
PDLIM4	1.086	1.061	1.05767	1.05	1.77067	2.17067	0.206163
PDLIM5	1.181	0.850333	0.961667	1.20367	1.75767	1.82	0.146553
PDXK	0.9605	0.923667	0.852667	0.944667	1.264	1.27467	0.061941
PEBP1	1.2815	1.22033	1.003	1.01267	1.498	1.84267	0.148661
PECR	0.8405	1.077	1.02	0.838333	1.069	1.33467	0.215824
PEF1	0.995	1.02667	1.10033	1.3	1.453	1.54833	0.0167008
PEG10	0.97	1.00099	0.829602	1.18058	1.43444	1.01969	0.310685
PEPD	1.1305	0.931667	0.755	0.841	1.15867	1.412	0.202022
PEX11B	0.7985	1.29667	1.23933	2.019	1.88333	1.906	0.26667
PFKL	1.0595	0.783	0.901	1.04667	1.42367	1.545	0.116836
PFKM	1.2325	0.929333	1.18933	1.19433	1.703	1.883	0.169068
PFKP	1.218	0.617667	0.809	0.73	1.18467	1.57567	0.250616
PGD	1.2775	0.742667	0.906667	1.07067	1.40933	1.53867	0.18422
PGGT1B	1.177	0.825551	1.43082	0.889542	0.901081	1.55691	0.380399
PGLS	1.126	1.144	1.11533	1.27367	1.471	1.989	0.142548
PGM1	1.156	0.724	0.891667	0.83	1.015	1.462	0.225159
PGM2	1.034	0.844	1.01367	1.06433	1.084	1.07	0.388184
PGM2L1	1.286	0.660333	0.756667	0.976667	1.426	1.35967	0.248244
PGM3	1.073	1.01067	1.009	1.07433	1.85367	1.877	0.124531
PGRMC1	0.8935	0.794	1.04633	1.365	0.987333	1.10967	0.443464
PGRMC2	0.8565	0.887333	1.05667	1.20333	1.055	1.08233	0.283244
PHACTR2	0.7425	1.00367	0.725	0.743667	1.27233	1.11733	0.242417
PHF20L1	1.099	1.42533	1.61533	1.47633	1.72867	1.88067	0.222321
PHLDB1	1.018	1.67233	1.137	1.45233	1.79667	1.61333	0.327722
PHPT1	0.9635	2.08633	0.923333	1.40967	2.12167	2.29967	0.215566
PI4KA	0.7405	0.810667	0.813667	0.891333	1.543	1.51667	0.13578
PICALM	0.8095	0.914333	1.009	0.876333	1.11233	1.424	0.104182
PIGK	1.0595	0.825667	1.26833	1.20333	1.10567	1.478	0.324845
PIGS	0.803	0.986333	1.08933	1.49767	1.161	1.24	0.369039
PIGT	0.919	0.864	1.19367	1.36867	0.926667	1.11233	0.472195
PIK3C3	1.238	0.807	0.958333	1.07567	1.059	1.296	0.320953
PIKFYVE	1.073	0.685667	0.81	0.933333	1.43067	1.51233	0.148569
PIP4K2A	1.2135	0.868	0.942667	1.37267	1.409	1.28167	0.246488
PIP5K1C	0.8555	1.38633	0.905333	1.48567	1.683	1.296	0.334616
PIR	1.181	0.928968	0.774415	0.966175	1.5482	1.95803	0.184858
PITHD1	1.1025	1.16267	1.10633	1.099	1.245	1.386	0.202883
PITPNA	1.1775	1.09333	1.31233	1.28267	1.73867	2.221	0.111377
PITPNM1	1.335	1.03867	0.978	1.255	1.46667	1.53733	0.134589
PITRM1	0.868	1.00133	0.968333	0.908333	1.30867	1.30267	0.0784994
PKN1	1.228	0.729	1.09333	1.121	0.975333	1.88133	0.28423
PLBD2	0.908	1.27533	1.274	1.162	1.116	1.56167	0.352302
PLCG1	1.106	1.21433	1.24033	1.635	1.39533	1.47933	0.374473
PLEKHM2	0.906	1.05341	0.9422	1.16196	1.64632	1.90958	0.136309
PLGRKT	0.8185	1.00467	1.22833	1.17233	1.59167	2.06033	0.176851
PLOD1	1.0345	1.389	1.46833	1.421	1.4	1.433	0.486733
PLOD2	1.018	1.019	1.22433	1.34733	1.54267	1.56533	0.0813144
PLPBP	1.198	1.49167	1.25233	1.369	1.68533	2.1	0.141597
PLPP6	1.1385	1.133	1.28033	1.42367	1.398	1.35	0.357411
PLPPR3	0.7055	1.05104	0.904172	1.58748	1.84011	1.70443	0.226817
PLXNA1	1.054	1.26633	1.221	1.50167	1.495	1.63367	0.279977
PLXNB1	1.0715	1.01733	1.09233	1.31167	1.54633	2.27633	0.146602
PLXNB2	0.8965	1.203	1.13333	1.27467	2.01267	2.054	0.194793
PMP2	1.055	0.964716	1.0753	1.16491	2.06101	2.00964	0.168522
PMVK	1.06	0.911333	0.954667	1.31533	1.59133	2.061	0.141086
POFUT2	0.884	0.990667	1.19867	1.309	1.37067	1.19	0.417975
POMGNT2	0.9005	0.957667	1.013	1.66633	1.655	2.08133	0.197468
PON2	0.972	1.15	1.27433	1.81533	2.21433	2.25933	0.202828
PPCS	1.034	0.923667	1.16967	1.334	1.514	1.579	0.0825254
PPIP5K1	0.9175	1.2047	1.04417	1.10282	1.79829	0.874563	0.438646
PPM1A	1.101	0.969667	0.835333	1.09767	1.49033	1.46833	0.102954
PPP1CB	1.029	1.053	0.996667	1.012	1.235	1.15967	0.358296
PPP1R18	0.882	1.29698	0.846068	1.27349	2.15559	1.24561	0.286815
PPP1R7	1.115	1.01767	1.14533	1.29733	1.497	1.554	0.0399049
PPP1R9B	0.8135	1.53333	1.22667	1.53967	2.28967	1.97467	0.235389
PPP2CA	1.0845	0.753	0.812667	0.966667	1.16633	1.17233	0.214924
PPP2R1A	1.1445	0.883667	0.891667	1.00233	1.24633	1.28333	0.156732
PPP2R5C	1.2815	0.828616	1.02984	1.40107	1.33481	1.54495	0.157064
PPP2R5D	1.201	0.791	0.996333	1.243	1.35033	1.55067	0.147812
PPP2R5E	1.174	0.795667	1.075	1.304	1.44767	1.649	0.140294
PPP3CA	1.1135	0.821667	0.818333	1.007	1.36667	1.505	0.132751
PPP3R1	1.023	1.23067	0.961333	1.33933	1.54567	1.432	0.454398
PPP5C	1.1935	0.775333	0.845	0.962333	1.21367	1.28833	0.210107
PPP6C	1.177	0.745	0.944667	0.935667	0.964333	1.155	0.461447
PPP6R2	0.809	1.49667	1.497	1.55033	2.135	1.92733	0.284385
PRCP	0.9955	1.09733	1.147	1.03567	1.89833	2.29933	0.198154
PRDX2	1.054	1.57233	1.197	1.60733	1.964	1.656	0.225042
PRDX5	1.0495	1.09833	0.873	0.941	1.846	1.50867	0.216295
PRDX6	1.237	0.792333	0.828667	0.764667	1.06133	1.61533	0.260555
PRELP	0.934	2.46343	1.8584	2.06869	1.6864	4.60643	0.294345
PREP	1.1815	0.637	0.708333	0.91	0.991	1.02067	0.400791
PREPL	0.947	0.859	0.835333	1.06067	2.11833	2.307	0.182511
PRKAA1	1.044	0.866333	0.985333	1.13733	1.627	1.57067	0.127182
PRKAG1	1.082	0.819	1.33	1.12467	1.495	1.773	0.186694
PRKAR2A	0.978	1.38867	1.103	1.29767	1.871	1.69667	0.190109
PRKAR2B	0.8405	1.20767	0.867333	1.05733	2.09167	1.852	0.205111
PRKRA	0.9845	1.55233	1.14133	1.22967	1.50533	1.57067	0.403191
PRPS2	1.112	0.864667	0.888	0.937333	1.017	1.07733	0.425229
PRPSAP2	1.0285	0.886	0.827333	1.01133	1.12767	1.22967	0.106724
PRR36	0.9035	1.453	1.17867	1.561	2.595	2.12267	0.208116
PRUNE1	1.1945	0.861147	1.05066	0.955424	1.34083	1.84494	0.171856
PSMD1	1.076	0.68	0.975667	0.963333	1.025	1.16067	0.256204
PSMD10	1.1065	1.44267	1.247	1.448	2.033	1.75633	0.140807
PSMD11	1.1555	0.703333	0.951333	0.853	0.945667	1.138	0.402083
PSMD13	1.0665	0.736333	1.00333	0.941333	0.946	1.027	0.466748
PSMD2	1.0915	0.628	0.974	0.973	1.06233	1.109	0.29428
PSMD6	1.1245	0.692667	0.960333	0.967333	0.972333	1.06567	0.366928
PSMD7	1.099	0.751333	1.089	1.10167	1.01967	1.02233	0.445626
PSMD8	1.088	0.748667	1.07633	1.105	1.02967	1.11133	0.426318
PSMD9	1.163	1.59333	1.26067	1.57833	1.79567	1.72833	0.168665
PSME1	1.1605	0.899333	0.922667	1.08667	1.337	1.691	0.112924
PSME2	1.063	0.881	0.932	1.11467	1.173	1.14167	0.174143
PSPH	1.2865	0.703	0.8	0.803	1.181	1.29233	0.327355
PTDSS1	0.783	1.029	0.961333	0.873	1.456	1.193	0.239383
PTGR2	1.0945	1.05833	0.914333	0.925667	1.27567	1.51467	0.118473
PTK2	1.0795	0.983333	1.14	1.22433	1.12633	1.416	0.276697
PTK7	0.865	1.27233	1.139	1.04233	1.26267	1.25133	0.38205
PTMS	1.244	2.31133	1.983	2.52233	2.70067	2.00267	0.401263
PTP4A2	0.989	0.943667	1.07233	1.08967	1.00133	1.32033	0.372094
PTPA	1.1785	0.846667	0.926	1.16767	1.35	1.431	0.132032
PTPMT1	0.888	0.963	1.31067	1.14667	1.44333	2.16733	0.225072
PTPN11	1.1355	1.09733	1.14633	1.127	1.666	1.863	0.150756
PTPN23	1.1695	0.878	0.933667	1.053	1.24933	1.635	0.0976141
PTPRZ1	0.9255	0.730011	0.787568	0.786509	1.29307	1.73141	0.149859
PTS	1.0655	1.1424	1.07791	1.2283	1.58265	1.02167	0.429478
PURB	1.014	1.41233	1.29	1.40567	1.838	1.99467	0.185133
PYGL	1.2155	0.714	0.771667	0.690333	0.903667	1.29967	0.356628
QDPR	1.1885	1.07	1.11333	1.32033	1.68367	1.87033	0.120778
QKI	0.9375	1.71467	1.35767	1.292	1.321	1.855	0.327291
RAB10	0.863	0.859333	0.881667	0.968	1.099	1.12733	0.130462
RAB11B	0.892	0.747	0.861667	1.02533	0.916333	1.07367	0.358197
RAB12	1.0045	0.774	0.780333	0.768	1.19133	1.33467	0.146954
RAB14	0.933	0.963333	0.997333	1.26233	1.579	1.77433	0.112459
RAB18	1.0145	0.817667	0.864	0.935667	1.24367	1.635	0.125232
RAB1A	0.8355	0.803667	0.847667	0.964667	1.198	1.23033	0.0215217
RAB21	0.985	0.868333	1.072	0.862667	1.02333	1.33233	0.254629
RAB24	0.8965	0.849199	1.04865	1.24299	1.41324	1.52981	0.0696445
RAB28	1.003	0.997667	1.08967	1.30333	1.15033	1.34733	0.222769
RAB2A	0.8565	0.889798	1.01668	1.09189	1.30144	1.45398	0.0459826
RAB33B	0.9165	0.858667	0.844	0.828667	0.920333	0.958667	0.487724
RAB35	0.989	0.823667	1.23933	0.828333	1.315	1.55433	0.186447
RAB39B	0.8805	1.09767	1.51067	1.03933	1.86167	1.92467	0.201005
RAB3GAP1	1.128	0.837667	0.899333	1.036	1.07133	1.07433	0.372792
RAB3GAP2	1.1725	0.682667	0.840667	0.821	0.963333	1.05467	0.377297
RAB4A	0.8725	1.04033	1.01667	1.28267	1.48833	1.23333	0.245252
RAB4B	0.984	0.842667	0.954	0.970667	1.426	1.551	0.0865885
RAB5A	0.9025	0.563	0.556	0.790333	1.641	1.84233	0.195788
RAB6A	0.9225	0.816667	0.914667	1.18167	1.58567	1.80333	0.178485
RAB7A	0.978	0.809333	0.958667	0.814667	1.02867	1.45833	0.168101
RAB8B	0.87	1.05767	1.03933	1.487	1.80333	1.801	0.169923
RABAC1	1.0285	0.726333	0.998667	0.874333	1.20333	1.088	0.206101
RABEP1	0.95	1.40533	1.173	1.603	1.48567	1.28	0.41231
RABGAP1	1.124	0.879	1.05267	1.47233	1.71333	2.049	0.181236
RABGEF1	1.2295	1.093	1.19133	1.21567	1.41933	1.64667	0.209428
RAC3	1.03	0.858667	1.04433	1.02967	1.341	1.85567	0.162187
RAD23A	0.9645	1.28333	1.073	1.21567	1.54367	1.17133	0.343266
RALA	0.798	0.718333	0.907667	0.832667	0.878333	1.18933	0.463111
RALB	0.873	1.333	1.328	1.994	1.50167	1.34933	0.425033
RALBP1	1.1795	0.691589	1.13366	1.06999	0.980864	1.45564	0.272353
RALGAPB	1.033	0.827667	0.974	1.30767	1.54367	1.62833	0.143642
RAP1B	0.864	1.20367	1.14933	0.873333	1.27467	1.48567	0.21131
RAP1GDS1	1.1865	0.970667	1.05467	1.58167	2.105	2.78733	0.187473
RAPH1	1.056	1.10214	1.059	1.11952	1.85237	1.95564	0.176486
RBP1	1.0685	1.58533	1.53233	7.51933	1.66	1.895	0.373321
RBSN	0.9955	1.1225	0.850686	1.187	1.90989	1.31494	0.236852
RDH11	1.017	0.713333	0.991333	0.77	0.812667	1.22833	0.384171
RDH13	1.012	0.876333	0.699	0.753333	1.02667	1.20133	0.234414
RDH14	1.0355	0.998	1.245	1.02367	1.31167	1.402	0.414373
RDX	1.11	1.155	1.20433	1.791	2.16667	2.134	0.195902
REEP3	0.9155	1.35867	1.55267	2.02367	1.798	1.81167	0.302788
REEP5	0.9385	0.819667	0.884667	0.864333	1.37533	2.08867	0.213612
REPS1	1.2735	1.04533	0.858667	1.29667	1.409	1.23167	0.286114
RER1	1.083	0.807195	1.33394	1.23473	1.14806	1.46516	0.281101
RHBDD2	0.8395	1.21	1.336	1.20967	1.82867	1.54933	0.231102
RHOA	0.9565	0.925667	1.00533	1.11033	1.11	1.70867	0.276726
RHOB	0.998	1.06	1.11633	1.46967	1.71167	1.91	0.138329
RHPN2	1.0905	0.658252	1.0424	0.839726	1.30643	1.88774	0.207093
RIC8A	1.1595	0.849	1.18667	1.49133	1.70167	1.772	0.134015
RIDA	1.112	1.31	0.934	0.965333	1.32833	1.66167	0.211348
RILPL1	1.039	1.623	1.825	1.703	1.82533	1.74367	0.356242
RIPOR1	1.1815	1.03533	1.37667	1.60567	2.05967	1.83933	0.185669
RMDN1	0.9425	1.314	1.23533	1.104	1.28433	1.32767	0.396652
RMDN3	0.9045	0.902	1.084	0.951333	1.343	1.33833	0.0829674
RNF185	0.768	1.15067	0.904908	0.936446	1.2011	1.41991	0.150825
RNH1	1.066	1.09633	1.05067	1.32067	1.82467	2	0.168156
RNPEP	1.173	0.859333	1.15333	1.108	1.34367	1.56467	0.131556
ROCK2	1.1435	0.894333	0.996	1.48033	1.458	1.532	0.180965
RP2	0.925	1.07433	1.035	1.16867	1.90833	2.41467	0.184542
RPN1	0.821	0.871667	1.17033	1.26033	1.00433	1.119	0.372522
RPTOR	1.0515	0.880667	1.00667	1.003	1.06667	1.48733	0.187939
RRAS	0.6875	0.878333	0.727333	0.579333	1.68933	1.592	0.201922
RRM2B	1.0365	0.616333	0.977667	0.934333	1.191	1.04433	0.31075
RSU1	1.2635	0.679333	0.591	0.795	1.04067	0.982333	0.416843
RTCA	1.0575	0.93	0.86	0.886667	1.37533	1.192	0.208957
RTL8C	1.165	0.888	1.13633	1.62933	1.734	2.23067	0.17855
RTN3	0.9145	0.96	1.07533	1.22867	1.728	2.40667	0.19845
RTN4	0.95	0.824333	0.875	1.15567	1.79467	1.683	0.186727
RUFY1	1.081	1.03633	1.00333	1.361	1.666	2.064	0.194054
S100A11	1.1675	0.705667	1.081	0.608333	1.62	1.206	0.312139
S100A16	1.0055	1.35367	1.54367	1.30033	2.16867	2.108	0.235005
S100A4	1.0645	1.46733	1.295	1.038	2.09933	2.177	0.210912
SACS	1.0075	0.732097	0.869553	1.08671	1.29225	1.60109	0.0977846
SAMM50	0.9545	0.903333	1.14933	1.11633	1.06333	1.18	0.319405
SAR1A	0.8315	0.909	0.774333	0.856	1.27333	0.942	0.343756
SARAF	1.0015	0.906667	1.182	1.37567	1.92533	2.547	0.191702
SARS	1.067	0.902333	1.04333	0.992333	1.13467	1.348	0.147774
SBDS	1.1605	1.02333	1.029	1.192	1.792	2.04167	0.154045
SC5D	0.9175	0.698667	0.841667	0.845333	0.874667	1.51333	0.216349
SCAI	0.769	1.00867	1.04133	0.785333	1.302	1.28467	0.173067
SCAMP1	0.7985	0.878667	0.948667	0.994	1.41	1.46567	0.0788536
SCAMP3	0.974	0.815	1.02233	1.17833	1.60967	1.47633	0.124604
SCAMP4	0.958	0.874667	0.990667	0.802	1.34233	1.692	0.159027
SCP2	0.9285	1.453	1.123	1.05733	1.39533	1.68933	0.238684
SCRIB	0.8945	1.31533	1.13433	1.03267	1.131	1.261	0.485469
SCYL2	1.199	0.970333	1.16367	1.11767	1.22233	1.20867	0.361822
SDCBP	0.983	1.43667	1.48	2.131	1.62167	2.04233	0.315632
SDR39U1	0.7715	1.50833	1.17867	1.35667	1.426	1.736	0.331821
SEC11C	0.6605	0.823667	1.048	2.59667	2.66567	1.83467	0.26816
SEC16A	1.0305	1.078	1.06167	1.36633	1.55633	1.50633	0.0210488
SEC22B	0.8755	0.979	1.20267	1.20733	1.911	1.711	0.191958
SEC23A	1.174	0.797333	0.913	1.13933	1.47667	1.402	0.135242
SEC24A	1.1925	0.712	0.859333	0.928333	1.18	1.19833	0.278497
SEC24B	1.152	0.950333	0.955	1.20233	1.45	1.32967	0.109068
SEC24C	1.0825	0.906333	1.13333	1.17533	1.491	1.79167	0.106414
SEC31A	1.1705	0.989333	1.05933	1.11033	1.599	1.53633	0.0933153
SEC62	0.974	0.940667	1.242	1.42167	1.77633	1.55067	0.157665
SEL1L	0.909	0.99	1.32633	1.551	1.63533	1.65867	0.167254
SELENBP1	1.087	1.397	1.20367	1.109	1.841	2.53233	0.207085
SELENOO	1.1335	1.03907	1.12666	1.5845	1.47905	1.53468	0.121441
SEPT10	1.107	0.809667	0.779667	0.728333	0.806667	1.74767	0.323944
SEPT2	1.007	1.09767	1.07633	1.425	1.619	1.995	0.118617
SEPT7	0.9075	1.27667	0.989333	1.39367	1.90267	1.741	0.213744
SEPT8	1.0995	1.16767	1.03533	1.29133	1.64467	2.26333	0.122395
SERF2	0.9745	1.19767	0.921667	1.22233	1.40233	0.87	0.4497
SERPINB6	1.119	1.04333	1.06167	1.35267	2.02267	2.67367	0.194321
SFXN1	0.885	1.362	1.55633	1.731	1.691	1.985	0.237385
SGSH	0.977	1.10833	1.331	1.18333	1.975	2.548	0.194581
SGTA	0.902	1.36533	1	1.53533	1.61933	1.21233	0.334117
SH2B1	0.6065	1.363	0.503333	1.14833	3.533	1.43067	0.285701
SH3BGRL	1.0445	1.23567	0.856667	1.73333	2.24533	2.56233	0.22006
SH3BGRL3	1.105	1.73433	1.156	1.90433	2.80367	2.309	0.220813
SH3GL1	1.177	0.971	0.891	0.928333	1.261	1.38233	0.200045
SH3GLB1	1.209	1.149	1.072	1.20433	1.777	1.94233	0.12129
SH3GLB2	1.105	1.17933	1.342	1.17633	1.60333	1.946	0.137026
SH3PXD2B	1.1	1.02233	0.938	1.31867	1.809	2.21267	0.188732
SHOC2	0.9265	0.988333	0.962667	1.14033	1.42667	1.17233	0.26236
SHTN1	1.066	1.30367	1.21867	1.29433	2.25567	1.89367	0.213099
SIGMAR1	0.8485	0.813	0.981667	1.26133	1.00067	1.28667	0.157672
SIRT7	0.8715	0.677599	0.721591	1.81537	1.7051	0.731444	0.388288
SKIV2L	1.076	0.987	1.102	1.152	1.212	1.64667	0.0638245
SLC12A2	1.025	1.10767	1.11367	1.74833	1.40233	1.29267	0.392131
SLC12A4	1.1575	0.881667	0.935667	0.97	1.57467	1.32567	0.347958
SLC22A18	0.814	0.947667	1.15	1.13767	1.23167	1.13933	0.151705
SLC25A1	0.8685	0.965333	1.214	1.236	1.31967	1.33767	0.194465
SLC25A10	0.9465	0.858	1.35367	1.07	0.953	1.34333	0.43831
SLC25A11	0.863	0.936667	1.34533	1.45233	1.367	1.656	0.186277
SLC25A12	0.963	0.742	0.918667	1.17233	1.73033	1.78367	0.17711
SLC25A20	0.9825	0.901333	1.216	1.42933	1.89733	2.508	0.175207
SLC25A22	1.0405	1.07367	1.259	1.24967	1.43033	1.604	0.0406473
SLC25A3	0.9175	0.841	1.354	1.13267	1.129	1.23367	0.285906
SLC25A4	0.857	0.658333	0.881667	0.929667	1.35067	1.835	0.171663
SLC25A46	1.081	0.915333	1.312	1.42133	1.741	2.75533	0.204796
SLC44A2	0.8885	1.30967	1.435	1.26667	2.05233	2.77567	0.188401
SLC9A3R2	0.702	1.07	0.635667	0.567667	0.853	0.939	0.481918
SLK	1.094	1.12933	1.11167	1.49167	1.55267	1.22867	0.132991
SMARCC2	0.8225	1.39867	1.286	1.855	1.76933	1.51167	0.394947
SMS	1.1865	0.667333	0.811667	1.15667	1.256	0.978	0.391041
SMYD3	1.3005	1.00233	1.29333	1.34433	1.161	1.33167	0.385746
SNAP29	0.948	1.26467	1.10767	1.31833	1.47367	1.22833	0.328578
SNCA	0.8425	1.57239	1.08651	1.05977	2.14509	1.40458	0.327816
SNF8	1.1605	0.965667	1.225	1.194	1.142	1.255	0.444946
SNTB1	0.9915	0.764	0.707667	0.679667	1.15067	2.00467	0.239216
SNX1	1.1585	0.905667	1.173	1.34	1.32467	1.49233	0.178547
SNX18	1.209	1.04467	1.27767	1.628	1.43167	1.71433	0.176035
SNX2	1.08	0.830333	1.03633	0.982	0.966333	1.26	0.324993
SNX27	1.1015	0.647333	0.735	0.824333	0.953	1.17	0.288539
SNX3	1.0295	1.16167	0.997	1.15	1.47133	1.62767	0.0757356
SNX4	1.1095	1.03333	1.14833	1.28133	1.17767	1.50767	0.17668
SNX6	1.0935	1.117	1.05033	1.15267	1.284	1.30033	0.15723
SNX9	0.7705	1.38233	0.825	1.566	2.215	1.294	0.280175
SOAT1	0.789	2.32114	2.21304	3.28929	2.57819	2.48548	0.333775
SOD1	0.9645	1.68967	1.002	1.159	1.75133	1.57933	0.383519
SOD2	0.806	1.661	1.037	1.43733	2.177	1.652	0.273161
SORD	0.993	1.02833	0.690333	0.948667	0.909333	1.17267	0.396119
SORT1	1.0955	1.09933	1.15133	1.35167	1.46667	1.54967	0.0584897
SPAG9	0.9955	0.965333	1.05933	1.25333	1.38667	1.37367	0.0284676
SPARC	0.905	0.893	0.899333	0.980667	1.49367	1.608	0.069264
SPAST	1.085	1.30733	1.079	1.47833	1.532	1.49367	0.168229
SPATS2L	1.29	0.45675	0.604541	0.474266	0.841411	0.99291	0.454599
SPECC1	0.8425	1.166	0.935667	0.774	1.394	1.41367	0.151354
SPG11	1	0.774	0.717667	0.802667	1.18933	1.95233	0.210008
SPNS1	0.817	0.792	0.973333	0.975333	1.25567	1.22567	0.0701676
SPRYD7	1.0105	1.14067	1.212	0.987333	0.949333	1.23333	0.469583
SPTAN1	0.8965	0.991667	0.841	0.865333	1.20567	1.279	0.0967219
SPTBN1	0.9065	0.777	0.802667	0.791333	1.13467	1.566	0.136547
SPTBN2	0.952	1.203	1.282	1.48367	1.49433	1.77833	0.156988
SRC	1.0005	1.34	1.43633	1.39067	1.831	2.021	0.177714
SRCIN1	1.135	1.2737	1.25444	1.21905	1.46934	1.59501	0.0581884
SRGAP2	0.9425	1.21567	1.202	1.416	2.179	2.53	0.184565
SRI	1.121	1.05333	0.970333	1.10733	1.627	1.89767	0.15265
SRPK2	1.0205	0.851333	1.07067	1.22433	1.312	1.60033	0.0637667
SSBP4	0.753	1.97816	1.93547	1.97269	1.95966	1.7069	0.387359
SSR1	0.924	0.853667	1.47733	1.358	1.013	1.26833	0.435439
SSSCA1	1.093	0.78557	0.692412	0.749518	1.0747	0.991887	0.406311
ST13	1.218	1.27067	1.06433	1.029	1.289	1.561	0.189379
STAG1	1.032	0.944333	1.22533	1.349	1.05267	1.094	0.487512
STAM	1.0955	1.33152	1.24298	1.17396	1.31986	1.42774	0.310948
STARD3NL	0.951	0.873211	1.18632	1.13982	1.37079	1.69797	0.0899557
STAT1	1.1855	0.762333	0.929	0.865333	1.153	1.24	0.238471
STIM1	1.061	1.63233	1.45067	1.98533	2.62567	3.51667	0.26042
STK25	1.084	0.756031	0.95704	1.09576	1.51557	1.50936	0.120056
STK39	1.1135	1.07167	1.026	1.247	1.52	1.147	0.467197
STMN1	1.132	1.386	0.927333	1.591	1.81767	1.61567	0.291575
STT3A	0.7435	0.700667	0.938333	1.03067	0.843667	0.860333	0.475124
STX4	0.6935	0.807	0.878333	0.969667	1.58667	1.53833	0.0924231
STX5	0.738	0.854667	0.934333	0.792	1.023	0.974667	0.376447
STXBP3	0.934	0.757333	0.81	0.733667	0.984	1.221	0.170525
SUCLA2	0.9535	0.973333	1.111	0.907	1.12233	1.328	0.188215
SUCLG1	0.9465	1.33767	1.22567	1.03133	1.24267	1.28433	0.476098
SUCLG2	0.8295	1.51733	1.197	0.923667	1.302	1.42967	0.377561
SULF1	0.925	1.45367	1.264	1.80067	2.80733	2.23767	0.225568
SULT1A1	1.118	1.03067	1.658	0.956667	1.075	1.83833	0.396484
SUN1	0.85	0.774333	0.944333	0.842667	0.932	0.998667	0.399064
SUN2	1.0175	1.136	1.38433	1.88867	1.602	1.703	0.266693
SUPV3L1	1.003	0.764667	1.06467	0.852333	0.822667	1.048	0.409286
SURF1	0.962	0.846667	1.117	1.03133	0.982667	1.264	0.360518
SURF4	1.061	0.86	1.15633	1.078	1.16533	1.19633	0.258601
SV2A	1.072	1.13	0.969333	1.11233	1.84133	1.22133	0.27322
SYNE1	0.967	1.06167	0.998333	1.27833	1.86367	2.25367	0.14929
SYNGR1	0.976	0.903783	1.27412	1.30454	1.42534	1.79467	0.120737
SYPL1	1.058	0.847333	1.18133	1.07433	1.30533	1.819	0.138088
SYT1	1.1075	0.958	1.144	1.39633	2.41767	2.44833	0.188304
SYVN1	0.9685	0.857333	1.169	1.08433	1.212	1.62767	0.149533
TAB1	1.106	0.949333	0.964333	1.06167	1.04667	1.272	0.331328
TAGLN3	1.001	1.25233	1.09333	2.24433	3.10467	2.42933	0.209953
TALDO1	1.1785	0.644333	0.676667	0.698667	0.991	1.144	0.339266
TAOK1	1.0425	1.125	1.094	1.13433	1.55333	1.53733	0.0421496
TBC1D10B	1.1525	1.01502	1.15106	1.15823	1.67242	1.57622	0.0442808
TBC1D15	1.2455	0.746667	0.921	0.790667	0.883667	1.18033	0.461384
TBC1D17	1.029	0.851	0.927667	0.960333	1.17633	1.693	0.1216
TBC1D23	1.112	0.784	0.899	0.893	1.18	1.20767	0.189279
TBC1D9B	1.136	0.944	1.062	1.00433	1.19833	1.41933	0.11847
TBCA	1.2405	1.085	0.913667	1.30733	1.24	1.268	0.434621
TBCB	1.182	0.909	0.795667	1.23267	1.715	1.63067	0.176106
TBCC	1.335	0.928	0.749667	1.193	1.467	1.412	0.265192
TBCD	1.2595	0.752667	0.934	0.974	0.978667	1.25933	0.373073
TCAF1	1.115	0.895679	1.15562	1.4207	1.35544	1.34985	0.158731
TF	0.9975	2.06933	2.06167	3.23967	2.65	1.94733	0.389046
TFG	1.0325	1.12667	1.138	1.36333	1.58067	1.47667	0.0750715
TGFBI	0.9865	1.087	1.07967	1.10333	3.36433	1.69333	0.228679
THOP1	1.1965	0.912	0.919333	1.07267	1.33267	1.53967	0.11621
TIGAR	1.2735	0.943226	1.11319	1.26922	1.32864	1.20394	0.381226
TIMM29	0.547	0.944333	0.935	0.918667	0.994	0.834333	0.483194
TIMP3	1.124	0.993863	1.48128	1.72028	1.68327	2.06779	0.19419
TIPRL	1.0975	0.931	1.164	1.34933	2.212	2.12933	0.192644
TKFC	1.033	1.003	1.086	0.934333	1.105	1.33433	0.243807
TKT	1.1635	0.651333	0.668333	0.586	0.719	1.03433	0.463131
TLDC1	0.9135	1.082	1.05167	1.74167	1.534	1.637	0.265666
TLN1	1.1695	0.975667	0.985333	0.898333	1.34467	1.63	0.167384
TLN2	1.028	1.05267	0.809	0.998667	1.17733	1.363	0.147561
TM7SF2	0.951	1	1.168	1.21733	1.497	1.74133	0.141918
TM9SF1	0.8595	0.870333	0.999333	0.900333	1.02067	1.16433	0.437549
TMCO1	0.948	0.77	1.03167	1.11067	1.05767	1.01667	0.309353
TMED1	1.0275	0.947	1.313	1.50533	1.18133	1.542	0.311963
TMED2	0.727	0.932667	0.904333	1.07433	1.095	0.893667	0.345746
TMED4	0.92	0.953333	1.33	1.26933	1.159	1.34433	0.269143
TMED5	0.7855	0.708286	0.959494	1.12133	1.29295	0.98	0.216677
TMED7	0.8655	1.07233	1.212	1.258	1.33733	1.41733	0.172408
TMEM109	0.9815	1.15233	1.588	2.21033	1.32633	1.352	0.424413
TMEM126A	1.0065	0.733	1.05067	0.964667	0.942667	1.236	0.30321
TMEM179B	1.05	1.17221	1.20124	1.44064	2.41063	1.88057	0.222952
TMEM230	0.911	0.833273	1.00797	1.03979	1.07652	1.10031	0.432404
TMEM232	0.0525	0.52154	0.3916	0.624916	1.40852	0.971237	0.236856
TMEM245	0.6855	0.882667	1.09433	1.17833	0.975	1.16	0.333086
TMEM263	1.0065	1.69073	1.86359	1.98999	2.75013	2.42506	0.237141
TMEM43	0.922	0.843667	1.077	1.568	1.67733	1.92367	0.193728
TMLHE	1.115	1.25247	1.28021	1.16172	1.62527	1.98799	0.137363
TMX3	0.943	0.931667	1.16233	1.40733	1.55733	1.508	0.110409
TMX4	0.917	1.01366	1.19188	1.34823	1.59099	1.55482	0.0948111
TOLLIP	0.9195	1.99938	1.46637	1.58432	2.08351	2.1406	0.251678
TOMM22	1.035	0.767	1.09267	1.11867	0.953	1.16133	0.389313
TOP2B	0.896	0.956	1.00633	1.05633	1.03	1.05667	0.452583
TOR1A	1.04	0.824667	1.302	1.32533	1.35333	1.56333	0.208284
TOR1AIP1	0.795	1.37267	1.059	1.184	1.376	1.124	0.472951
TP53BP1	0.91	1.65933	1.266	1.77667	1.83833	1.55133	0.324367
TP53I3	1.1785	0.858667	0.937	1.21	1.72167	1.89267	0.164292
TPMT	1.265	0.663333	0.718	0.624667	0.806667	1.15333	0.456422
TRAF2	1.3065	1.36767	0.725667	1.05	2.24133	1.029	0.480755
TRAM1	0.838	0.877667	1.249	1.28467	1.32767	1.18567	0.340834
TRAPPC3	1.1225	0.982	1.026	1.07767	1.106	1.452	0.149928
TRIM25	1.1165	0.896	0.937333	0.915333	1.47	1.675	0.177597
TRIM3	1.256	0.899787	1.05666	1.14045	1.72364	2.09707	0.189569
TRIO	1.0975	0.844846	1.00757	1.19939	1.89007	1.84819	0.177466
TROVE2	1.1045	1.046	1.186	1.35433	1.63433	2.088	0.156754
TRPM4	0.627	0.851586	1.36937	1.18947	1.58077	1.84212	0.213982
TSC22D2	1.0245	1.69967	1.25867	1.51667	2.16767	1.451	0.360064
TSG101	1.1125	0.998333	1.09	1.51367	1.62167	1.51	0.145752
TSN	1.193	0.629333	0.722333	0.862667	1.00767	1.034	0.416102
TSNAX	1.1665	0.987667	0.971667	1.07467	1.04867	1.27433	0.307306
TST	0.8675	1.55967	1.41533	1.10267	1.30233	1.719	0.364662
TSTA3	1.2235	0.621667	0.702	0.765333	1.098	1.248	0.287661
TTC37	1.186	0.855333	1.033	1.074	1.16733	1.44067	0.211427
TTC5	1.139	1.26951	1.21964	1.38511	1.52502	1.59807	0.0338131
TUBA4A	1.188	0.618	0.687	0.550667	1.05533	1.56033	0.267608
TUBB	1.2605	0.860706	1.05611	1.18656	1.24434	1.48804	0.184013
TUBB6	1.2065	0.969061	0.989984	1.29722	1.79817	1.97403	0.16441
TUBGCP3	1.2225	0.841802	1.05071	1.07908	1.15502	1.40778	0.212401
TWF1	0.9075	1.00133	1.07833	1.30667	1.35567	1.97133	0.176129
UAP1L1	1.296	0.629	0.812667	0.674	1.37933	2.48067	0.214522
UBA1	1.1035	0.949667	0.916333	1.12933	1.48667	1.687	0.0896348
UBA3	1.1455	0.974333	0.976333	0.947667	1.11167	1.25833	0.304634
UBA5	1.134	0.824667	0.848	0.901333	1.042	1.13433	0.378355
UBA6	1.1945	0.814667	0.933667	1.06033	1.185	1.443	0.19772
UBE2D2	1.2275	0.990667	0.967333	1.195	1.273	1.22767	0.366063
UBE3C	1.2495	0.814667	1.004	1.07033	1.13033	1.36933	0.289941
UBE4A	1.1785	0.858667	1	0.979667	1.35567	1.846	0.201506
UBL4A	1.25	1.01567	1.03433	1.172	1.165	1.286	0.320274
UBLCP1	1.202	0.919	1.039	1.027	0.969	1.261	0.404818
UCHL1	1.2105	1.01667	0.828667	0.909667	1.67933	1.62733	0.212111
UFC1	1.1615	0.993667	0.958333	1.22033	1.30767	1.78133	0.0759137
UFD1	1.1445	1.213	0.913	1.58333	1.72	1.25467	0.356499
UFL1	0.874	0.956333	1.178	0.955	1.17	1.27033	0.168771
UFM1	1.0665	1.25233	1.066	1.419	1.804	1.21	0.34018
UGGT1	0.955	0.887	1.17233	1.22533	1.14967	1.325	0.21395
UPF3A	0.586	1.60933	0.695	1.003	1.49967	1.059	0.392079
UQCRQ	0.8665	0.833667	1.214	1.24533	1.00833	1.48433	0.23026
USE1	0.836	0.925	0.966333	1.20167	1.38233	1.68767	0.127771
USO1	1.159	0.623333	0.741	0.754	1.041	1.06733	0.360698
USP11	1.1595	0.871333	0.98	0.877667	1.25133	1.14367	0.381119
USP15	1.2185	0.824667	0.953667	0.811	0.999667	1.126	0.459906
USP24	0.914	0.806667	0.861333	0.888667	0.972333	1.134	0.312651
USP47	0.835	1.62633	1.11933	1.50167	2.19233	1.69533	0.31978
USP5	1.1485	1.061	1.106	1.12333	1.335	1.30233	0.192053
USP8	1.316	0.680333	0.751	0.844333	1.03767	1.35633	0.300205
UVSSA	0.9175	1.08467	1.108	2.82833	1.591	0.973	0.440726
VAC14	1.066	0.846	1.08767	0.998667	1.33067	1.73133	0.19864
VAMP7	0.9985	0.671	0.872333	0.664333	0.900667	1.43333	0.259796
VANGL2	0.9725	1.06033	1.27567	1.83967	1.224	1.59167	0.270862
VAPA	0.8665	0.956667	1.16333	1.18933	1.54433	1.74633	0.134017
VAPB	0.799	1.22933	1.004	0.873	1.18533	1.18667	0.392392
VAT1	1.122	0.821667	1.02267	1.137	1.13467	1.69267	0.14699
VAV2	1.09	0.989667	1.479	1.99567	1.51733	1.53667	0.345529
VCAN	1.0135	1.21133	1.392	1.45867	1.92967	1.55033	0.0901606
VCPIP1	1.2245	0.991764	1.17228	1.05885	1.14778	1.63489	0.176485
VIPAS39	1.292	0.692333	0.973	0.970333	1.16967	1.473	0.272304
VKORC1	0.738	0.938667	1.04233	1.199	1.251	1.167	0.194614
VKORC1L1	0.848	0.811333	1.07233	1.13267	1.05567	1.07333	0.483866
VMA21	0.986	0.966667	1.19367	1.40433	1.13233	1.30133	0.422991
VPS11	0.9665	0.869667	1.016	1.126	1.17767	1.27867	0.0617181
VPS13C	0.7565	0.900333	0.957333	0.741	1.28267	1.46333	0.117056
VPS16	1.125	0.829333	0.755333	0.947333	1.40367	1.34467	0.150415
VPS18	0.8695	0.999333	0.978333	0.884333	1.05067	1.21767	0.311141
VPS26A	1.224	0.822333	0.952	1.075	1.13867	1.35933	0.336189
VPS26B	1.002	0.985667	1.066	1.25467	2.29167	2.414	0.166228
VPS28	1.089	0.999667	1.11733	1.14933	1.14967	1.29933	0.228734
VPS29	1.1995	0.869333	1.03767	1.13233	1.44533	1.89767	0.158477
VPS33A	1.1465	0.815667	1.07933	1.047	1.234	1.70867	0.17669
VPS33B	1.105	0.863333	1.097	1.10067	1.195	1.34733	0.16615
VPS35	1.101	0.792	0.995667	1.07133	1.258	1.53833	0.129769
VPS45	1.035	0.898667	1.071	0.929667	1.026	1.212	0.363293
VPS50	1.008	0.660215	0.910124	0.980049	1.74239	2.1368	0.189554
VPS53	1.0435	1.05367	1.04533	1.386	1.35767	1.504	0.00614746
VTA1	1.144	0.816667	0.954333	1.081	1.43733	1.62467	0.14608
VTI1B	1.006	1.085	0.996667	1.11933	1.005	1.32133	0.376724
VWA5A	1.197	0.839667	0.863667	0.763333	1.22667	1.512	0.222244
WARS	1.3055	0.853	1.028	1.015	1.64633	1.215	0.320036
WASF2	1.0495	1.19467	1.12133	1.00333	1.426	1.913	0.152715
WASH6P	0.9465	1.21177	1.11566	1.08074	1.69722	1.6509	0.109777
WASHC4	1.1205	0.693667	0.949667	0.802333	1.02967	1.52	0.244344
WASHC5	1.215	0.711667	0.863333	0.858667	1.083	1.62367	0.238327
WASL	1.247	1.103	1.18433	1.21433	1.33833	1.72067	0.112045
WBP2	1.149	0.961	1.023	0.904667	1.212	1.21967	0.333378
WDR1	1.2655	0.698333	0.689333	0.629	0.919	1.00467	0.46823
WDR13	1.2045	1.13797	1.18643	1.49175	1.64534	1.37386	0.180685
WDR26	0.81	1.065	0.882333	0.999667	1.07633	1.04167	0.4714
WDR37	1.1505	1.182	1.171	1.51767	1.85967	2.01767	0.146585
WDR7	1.0785	0.708712	0.847899	0.764488	1.14941	1.13076	0.252357
WDR81	0.6595	0.826	0.850667	1.01633	1.44067	1.42767	0.123877
WFS1	1.009	0.922333	1.095	1.145	1.406	2.016	0.20882
WLS	1.0235	2.06467	2.41067	2.44867	2.08033	1.952	0.379198
WNK1	1.0765	1.087	0.892	1.22	1.541	1.14033	0.182851
WRB	0.692	0.859667	0.808667	1.461	2.14967	1.63367	0.244811
WRNIP1	0.968	0.935	0.957	1.05533	1.32133	1.21067	0.0189059
XPNPEP1	1.1595	1.02267	1.242	1.32	2.07533	2.66533	0.182474
XPO7	1.1405	0.758	0.955	0.853333	0.947333	1.14267	0.388344
XPOT	1.2885	0.576333	0.905	0.776	0.92	1.227	0.365884
XPR1	0.916	0.978667	1.151	1.38933	2.13533	1.71467	0.203735
XXYLT1	0.888	1.02467	1.12033	1.49633	1.102	1.33	0.408235
YARS	1.1725	0.664	0.795667	0.647667	0.903	0.978	0.474814
YIPF3	1.0025	0.962333	1.38067	1.127	1.21767	1.36467	0.234329
YKT6	1.157	0.658	0.779667	0.857667	1.51767	1.488	0.187063
YWHAB	1.201	0.930333	0.812667	0.945	1.30167	1.12733	0.327569
YWHAE	1.078	1.26867	1.181	1.30367	1.55267	1.36333	0.199442
YWHAG	1.0165	1.11433	0.909333	1.33067	1.95767	1.34867	0.234189
YWHAH	1.0865	0.897667	0.704333	0.929333	1.283	1.029	0.326044
YWHAQ	1.0865	0.985667	1.06233	1.58467	2.064	1.647	0.211282
YWHAZ	1.176	1.10667	1.073	1.23467	1.85333	1.44267	0.187851
ZC2HC1A	1.184	1.291	1.11667	1.62467	2.182	2.33167	0.202163
ZDHHC17	0.999	0.971	1.122	1.10333	1.10133	1.281	0.391344
ZFPL1	1.05	1.01007	1.27541	1.00373	1.1436	1.7755	0.186754
ZNF428	0.9655	2.112	1.195	3.17867	2.593	2.19533	0.338299
ZNF512	0.8995	1.39233	1.35233	1.59467	1.55567	1.314	0.402295
ZNF92	0.9885	0.948836	1.01086	0.957719	1.15206	1.28425	0.131749

## Sheet: Cluster 3
Protein name	Relative Protein Expression						membership
	d0	d8	d12	d20	d80	d120
ABAT	0.983	1.085	1.14	2.43967	4.896	5.51233	0.72004
ABCB6	0.8765	0.974667	0.939	1.02933	2.76833	3.435	0.767137
ACP2	1	1.471	1.49367	1.41067	2.461	2.679	0.439064
ACTR1A	1.0425	1.18133	1.03733	1.71867	2.38433	2.937	0.497832
ACTR1B	0.952	1.477	1.12733	1.83433	3.83233	4.46333	0.77066
ACYP2	1.02	1.41433	1.09967	1.786	4.10933	4.9	0.850334
AK1	1.0485	1.20033	1.19767	1.77167	4.35267	6.97167	0.707251
ALCAM	1.037	1.71	1.62633	1.29733	4.12833	2.51267	0.498122
ALDH5A1	0.96	1.48267	1.43633	1.38433	2.85133	4.279	0.800956
ANK2	0.9355	1.044	0.913	1.285	2.93167	3.31833	0.907819
ANXA1	1.127	0.772333	1.263	0.900333	2.36233	3.015	0.666365
ANXA2	1.055	0.771333	1.04667	1.104	2.265	2.859	0.653065
ANXA6	1.1195	0.930333	1.22467	1.38767	2.42133	2.915	0.709504
ARHGEF17	0.6145	2.72901	2.09608	2.80479	3.6602	3.67346	0.557839
ARL6IP5	0.941	1.01167	1.38033	1.54067	2.35	3.327	0.679835
ARL8B	0.9045	0.906667	1.13367	1.05667	1.81433	3.25633	0.704368
ARSA	0.8665	1.50433	1.379	1.846	2.16367	3.20367	0.443842
ATAT1	0.923	1.26033	1.41533	2.06367	3.58767	3.74367	0.745944
ATL1	1.1295	0.980667	1.069	1.70567	2.54667	3.54433	0.77561
ATP1A3	1.0485	0.711667	0.776667	1.475	2.26167	2.555	0.724524
ATP2B2	1.061	1.1926	1.5188	2.66809	14.2344	5.88431	0.410418
ATP2B4	0.9335	1.12167	1.21167	1.10733	2.25233	2.998	0.497619
BCAN	0.8105	1.02733	0.906333	1.31367	3.607	5.82067	0.863376
C4A	1.0965	1.14467	0.964667	1.19467	2.22233	2.83133	0.490007
CA2	1.2375	1.17133	1.452	1.39633	2.67867	4.32967	0.783878
CADM4	1.1485	1.04179	1.04855	1.41239	2.72849	3.88877	0.952361
CALB2	1.2725	1.10667	1.224	0.962667	3.788	2.78867	0.732426
CAMK2A	1.1525	1.24615	1.09334	1.48356	6.21373	4.52814	0.708988
CAMK2B	1.096	0.786333	1.244	1.07533	2.947	4.704	0.881957
CAMK2G	1.0195	1.14367	1.11433	1.03867	2.296	4.839	0.724757
CAPS	1.006	0.935333	0.912667	1.16333	1.436	6.57333	0.531764
CAV1	0.97	0.814	0.749667	1.11633	2.613	2.276	0.734113
CAVIN4	0.495	0.868868	0.674877	0.609248	2.32083	4.7723	0.712867
CD44	1.0685	0.946667	1.106	0.972667	2.96733	4.89033	0.640924
CD47	0.988	1.431	1.80233	1.53567	4.961	5.62167	0.713834
CD99	0.5905	2.601	1.47267	4.14467	7.88	8.41333	0.509724
CDC42EP4	1.007	2.42873	1.622	2.77217	4.44169	5.1171	0.763087
CDH2	0.8515	2.96	1.98267	2.78	3.94667	4.488	0.614492
CEND1	0.871	0.988333	0.885333	1.93133	3.49367	3.29633	0.782413
CES2	0.6425	1.06367	1.335	1.812	3.228	1.94633	0.55152
CLU	0.8485	1.742	1.768	1.60533	2.81167	3.80667	0.84751
CMBL	1.189	1.127	1.341	1.31933	3.33667	4.166	0.908608
CNTN1	0.983	1.052	1.095	1.243	3.108	4.37133	0.937434
COL12A1	0.923	1.00433	0.994333	1.16433	2.91767	3.64333	0.83507
COL1A2	0.7055	2.269	1.88067	2.07433	2.36467	3.18967	0.421058
COL5A2	1.033	1.55467	2.09867	2.61867	3.00667	4.69467	0.685262
COL6A1	0.9915	1.08267	0.970333	1.19667	4.046	3.59167	0.781617
COL6A2	0.9405	0.956667	1.04767	1.13733	3.01767	3.65267	0.755307
COL6A3	1.0545	0.986	1.06167	1.141	4.16633	4.74033	0.754885
COL8A1	1.1895	0.939	1.03167	2.12467	3.88533	6.22333	0.736818
CORO2B	0.9745	0.962333	1.03167	1.25133	2.68767	3.68	0.982783
CPE	0.9485	1.26196	1.4683	2.06524	2.55147	2.80228	0.521684
CPNE2	0.9595	1.01167	1.064	1.57333	2.217	2.65833	0.5441
CPXM1	1.1105	1.56803	2.00121	2.81737	2.96956	3.33207	0.449781
CRAT	0.9485	1.14933	1.19867	1.261	2.35767	3.229	0.845008
CRIP2	1.0195	1.03933	1.23533	1.812	5.297	6.50367	0.63498
CRMP1	1.0285	0.918667	0.902333	1.835	4.395	4.84867	0.852295
CRYAB	1.135	1.004	1.248	1.184	5.71233	9.68667	0.616408
CRYL1	1.173	1.01633	1.21767	1.53767	3.267	6.11233	0.68899
CTNNA2	0.8305	1.47333	1.63833	1.39067	2.00033	2.86933	0.41395
CTNND2	0.8715	2.302	1.71533	1.96267	3.707	4.762	0.763504
CTSB	0.8385	2.644	2.57733	1.65733	2.11433	4.73567	0.461801
CYB5R1	0.9745	0.908	1.15267	1.082	1.64333	2.81933	0.456131
DCLK1	1.1205	0.928	1.03967	1.35	2.86633	4.73533	0.839179
DCLK2	1.1015	1.02833	1.108	1.413	3.29033	5.25433	0.773152
DCN	1.1065	0.956333	1.319	1.22233	5.13433	5.80367	0.644271
DCX	1.039	1.03733	1.10133	2.31533	4.71433	4.726	0.856975
DDAH1	1.034	1.11533	0.96	1.15967	2.65533	4.13133	0.924357
DES	0.7425	0.933178	0.972525	0.876344	1.89974	3.5358	0.815202
DNAJB2	0.9675	1.53667	1.22633	1.84567	4.184	4.05767	0.748469
DNM1	1.174	1.123	1.21033	1.60033	2.83767	2.951	0.556807
DPP10	0.896	0.809	0.95	1.216	1.63767	2.648	0.426292
DPP7	1.004	1.287	1.21867	1.434	2.40133	3.16067	0.759768
DPYSL2	1.141	1.02133	0.987667	1.383	2.185	2.80733	0.556684
DPYSL3	1.1045	1.20433	0.953667	1.16667	2.70067	3.21533	0.883119
DPYSL4	1.147	1.09533	1.083	2.74233	2.89533	3.21067	0.515874
DYNC1LI2	1.0375	1.08133	1.19	1.452	2.34533	2.97333	0.555167
EEF1A2	0.949	0.737	0.708667	0.948333	3.37733	1.93867	0.513192
EFNB3	1.122	1.029	1.142	1.17767	2.54167	3.42667	0.828388
EHD2	1.0305	0.682	0.83	0.98	3.20967	3.95933	0.871386
ENDOD1	0.8535	1.24633	1.391	2.121	3.75367	4.197	0.764877
ENO2	1.0555	1.26033	1.21533	1.793	4.25233	4.46167	0.83315
EPB41L1	0.8215	1.80033	1.62633	1.89433	4.54567	5.13767	0.663781
EPB41L3	1.1435	1.05633	1.3	1.47567	4.09333	4.39133	0.819449
EPDR1	0.831	1.654	1.59167	1.10667	2.55167	3.58	0.600215
EPHB2	0.736	1.685	1.373	3.26133	4.28767	4.18533	0.740335
EPM2AIP1	1.038	1.16366	1.25824	1.91996	2.66574	3.18157	0.593836
EVL	1.031	3	1.64167	4.27133	8.23033	6.43867	0.470452
FABP7	1.1005	1.09233	1.25967	1.719	6.85833	6.21433	0.532951
FAM129B	1.101	0.789	1.006	0.866667	2.079	2.64233	0.489809
FARP1	0.923	1.12033	1.186	1.018	2.064	2.86267	0.510646
FBXW9	1.044	0.873667	1.18667	1.21567	1.82333	2.80033	0.449509
FHL1	1.0985	1.04733	1.212	1.74967	3.683	6.914	0.638861
FRMD4A	0.718	2.346	1.021	1.47833	5.536	1.79633	0.400443
FTL	1.1045	1.09033	1.23833	0.735	2.073	3.079	0.505483
GAP43	0.8075	0.919	0.637667	2.275	15.0083	6.15633	0.414264
GBA	1.052	1.19633	1.59833	1.27367	2.533	3.23533	0.822287
GDI1	1.0795	1.07767	1.17833	2.12633	5.61867	7.71133	0.892759
GFAP	0.9865	1.00867	1.10467	1.28933	4.29333	9.02367	0.594982
GLIPR2	0.9225	1.93167	1.05967	1.25667	2.36867	3.62433	0.484678
GLUD1	0.836	1.28933	1.10567	1.22367	2.14233	3.30633	0.772522
GLUL	1.261	1.495	1.23267	1.28033	3.36533	2.991	0.662489
GNAO1	0.923	0.966333	0.931	1.05933	2.974	4.05	0.928342
GNG2	1.012	1.06533	1.16533	1.42867	5.59567	5.62367	0.642558
GPC1	0.8725	1.186	1.33933	1.252	3.051	3.14933	0.77636
GPD1	1.05	1.14433	1.13033	1.25567	3.21933	7.567	0.66839
GPD1L	1.0435	0.965	1.127	1.159	2.665	3.05933	0.925501
GPM6A	0.8715	1.03925	1.00953	1.2405	4.28829	6.36353	0.651697
GPM6B	1.1235	0.966518	1.05261	1.50707	3.40602	5.70677	0.702682
GSN	0.9805	1.409	1.50733	2.19067	3.70467	3.73733	0.912113
GSTM3	1.2115	1.255	1.74733	3.60933	5.50967	4.629	0.859591
GSTT1	1.2085	0.719	0.864	0.843667	1.698	3.015	0.576658
GYG1	1.2465	1.09587	0.81227	1.11659	2.33549	3.96091	0.819853
HAGH	1.0955	1.58633	1.297	1.71633	3.07833	3.12067	0.699336
HNMT	1.1945	0.851667	1.222	0.841667	1.677	3.669	0.625758
HPCAL1	0.957	1.06467	1.10367	1.66867	3.06	2.726	0.624775
HSPA4L	1.104	0.877667	1.29967	1.626	2.574	2.73967	0.602094
HSPB1	1.2185	0.555667	0.607	0.758333	3.02267	2.73433	0.752733
HTRA1	0.973	1.18067	1.05033	1.65333	3.53067	5.63533	0.649915
IGFBP5	0.952	8.12733	2.02633	3.52533	7.63067	5.40667	0.355329
IGFBP7	0.987	1.342	1.193	1.613	9.70433	13.8743	0.417665
INA	0.968	1.29433	1.13267	2.71833	4.25767	3.82067	0.558138
INS	0.9095	1.00567	1.06467	1.83133	3.48233	6.138	0.640627
ITGB4	0.9405	0.874667	1.059	0.949667	1.731	2.74167	0.59462
JAM2	0.7955	1.091	1.196	2.85833	2.98433	3.55267	0.536513
KATNAL1	1.123	1.038	0.983667	1.443	2.22567	2.438	0.473504
KCTD12	1.0465	0.954333	1.28667	1.46	4.615	3.97667	0.543339
KIAA1211	0.793	2.215	1.27933	2.63067	4.051	2.58467	0.397433
KIFAP3	1.039	1.401	1.47667	1.63533	2.72667	2.72667	0.445211
L1CAM	0.924	0.403	0.52	0.811667	2.95533	3.15133	0.891628
L3HYPDH	0.871	1.02278	0.869776	1.19121	3.37182	3.46839	0.894041
LAMP1	0.9715	1.25167	1.36033	1.10233	2.09633	2.87633	0.434074
LANCL1	1.1055	1.111	1.51267	1.28733	2.14033	3.05	0.49144
LGALS1	0.952	0.842667	0.759333	0.763667	2.50467	2.78267	0.782136
LGALS3	1.071	1.16667	1.23267	1.17933	3.579	3.521	0.93965
LGALS3BP	0.927	1.83667	1.22333	1.39233	2.878	3.42667	0.621102
LSAMP	0.8385	1.12924	1.09092	1.01695	3.05707	3.63479	0.875703
LUM	1.187	0.829049	1.11957	1.0249	1.64997	3.49156	0.532758
LZIC	1.113	1.52867	1.29533	1.48067	2.536	2.60367	0.585937
MAOA	0.9875	0.996116	1.54544	1.0281	2.43343	3.30049	0.775834
MAOB	1.019	0.963	1.11667	1.61067	2.58667	4.86933	0.713725
MAP1A	1.0795	1.08333	1.19233	1.726	3.06033	3.725	0.977725
MAP1B	1.0765	1.34	1.38667	3.10067	4.48633	3.723	0.723231
MAP1LC3B2	1.1775	1.12775	1.12553	1.70781	3.07125	3.19495	0.890174
MAP2	0.98	1.763	1.417	2.494	5.514	4.65233	0.614183
MAP6	0.9425	1.31033	1.17433	3.72767	7.28633	4.46067	0.527899
MAPRE3	1.1285	1.40763	1.44885	1.79579	3.52774	3.93125	0.963393
MAPT	0.9825	1.22967	1.21067	1.806	6.36233	5.46	0.605549
MPC2	1.0035	0.778537	0.950311	1.10214	2.28562	2.3639	0.521432
MPI	1.0265	1.61533	1.06733	1.64833	3.29733	3.56133	0.852573
MRC2	1.0655	1.31367	1.185	1.473	3.65467	3.26967	0.90405
MTMR1	1.094	0.836667	1.225	1.33767	2.30567	3.58167	0.748787
MTSS1L	0.881	1.172	0.908667	1.11767	2.857	2.687	0.722353
MVP	1.0115	0.948667	1.11733	1.25067	3.13033	4.30167	0.818695
MYH3	1.049	1.035	1.10867	1.20867	3.61633	4.66467	0.708984
MYH8	1.0385	1.02667	1.04233	1.02367	1.918	3.72967	0.446624
MYO5A	1.0365	0.912333	1.07867	1.487	2.56733	2.42667	0.488906
NAGLU	0.942	1.234	1.39467	1.09567	1.80967	2.86933	0.409961
NCAM1	1.0575	1.23367	1.04867	1.61533	4.611	4.849	0.771138
NCAM2	1.3605	0.90033	1.12801	1.28772	3.52003	2.99705	0.869511
NDRG1	0.97	1.52767	1.531	2.128	3.342	4.764	0.864451
NDRG2	0.852	0.730333	0.763	1.00067	1.617	3.45133	0.636267
NEFL	1.0025	1.41167	1.32633	3.97167	3.416	6.687	0.618243
NFIB	1.052	1.2042	1.1516	1.30241	2.10181	2.98982	0.474816
NIPSNAP3A	1.0295	1.43767	1.37933	1.491	2.166	3.297	0.565975
NNT	0.9215	0.949	1.14733	1.29	2.078	2.48333	0.430793
NTN1	0.962	1.12567	1.072	1.58967	3.142	2.771	0.649469
OPTN	0.794	1.52533	1.53867	1.96167	3.06533	2.65367	0.421139
PALM	0.806	1.921	1.17533	2.12	3.13867	3.23233	0.448753
PAM	0.631	1.729	1.137	3.48567	5.391	5.50567	0.790206
PCSK1N	0.8055	1.29233	0.630333	1.43483	8.76333	4.69067	0.441679
PDXP	1.1925	1.174	1.24967	1.46167	2.51567	2.68667	0.60465
PEA15	1.1305	1.30333	1.00833	1.78567	2.31067	3.89033	0.784843
PFN2	1.107	1.038	1.06633	1.64367	2.49267	2.82667	0.507499
PGAP1	0.913	1.184	1.00833	1.44833	2.729	2.32833	0.631337
PHYHIPL	1.09	1.07233	1.29933	2.12833	3.924	6.94367	0.689973
PI16	1.2685	1.04167	1.183	1.09433	1.806	6.984	0.558272
PIP4K2B	0.919	1.73433	1.306	1.83933	4.56	3.39933	0.639034
PLCD1	0.9025	1.44533	1.26733	1.63033	2.239	3.67267	0.721615
PLEC	0.898	0.878667	1.03133	0.887667	1.93633	3.13767	0.744692
POSTN	1.057	0.974109	1.2382	1.20034	2.96045	4.49828	0.939897
PRAF2	0.9485	1.05933	1.372	1.52267	2.53067	2.623	0.485689
PRKCA	0.832	1.08967	1.19567	1.09133	2.83867	4.289	0.848731
PRNP	1.0325	1.15675	1.12716	2.61728	4.66792	3.55824	0.641914
PRPH	1.0585	0.924333	1.06033	1.33933	3.38833	5.346	0.987053
REEP1	1.13	1.09672	1.0061	2.53873	4.87167	4.99474	0.973539
PTGFRN	0.92	1.09967	1.162	1.537	2.97967	3.41067	0.400741
PTN	0.857	6.58767	3.394	4.772	5.28567	5.93467	0.480494
PTPN21	0.557	1.70592	1.10894	1.82483	2.51	2.68891	0.459337
PURA	1.0315	1.36733	1.30633	1.45067	2.62367	3.03133	0.561191
PYGB	1.0535	0.986333	1.09633	1.25367	2.39	2.642	0.52118
RAB5B	0.7145	1.17567	1.405	1.61167	2.08233	2.899	0.51902
RAB5C	0.866	0.795	1.04767	1.29133	2.08433	2.507	0.812411
RAB6B	0.919	1.159	1.051	1.882	2.88667	3.50333	0.826579
RANBP6	1.2155	1.06703	1.50445	2.3498	4.08757	6.13024	0.709528
RFTN1	0.953	1.03233	0.966667	1.16833	5.34333	6.99633	0.570296
RHOC	1.0415	0.841667	1.49667	1.71967	3.12467	3.84467	0.796503
RRAGA	1.0325	0.862	1.23433	1.02733	1.66	3.67	0.613274
RTN1	0.9875	1.10967	1.08567	1.674	5.08633	6.01367	0.616492
RUFY3	1.1225	1.03467	1.157	1.82733	2.96833	3.611	0.950781
S100A6	1.076	0.915	1.026	1.19967	2.674	4.105	0.663595
SARM1	1.107	0.781	0.869667	1.67467	2.38567	2.73733	0.607767
SBF1	1.0675	0.928	1.07633	1.36567	2.20133	3.056	0.784272
SCARB2	0.92	1.39433	1.27767	1.173	3.60733	3.15233	0.736631
SCCPDH	0.994	1.58933	1.815	2.18967	2.597	3.74967	0.579605
SCRN1	1.112	0.929667	0.963	1.374	2.44667	3.08467	0.805012
SEPT3	1.009	0.977667	1.08833	1.67	3.576	5.983	0.570979
SEPT5	0.948	1.08167	0.967333	1.896	3.69333	3.55367	0.703065
SEPT6	1.081	0.909333	0.979667	1.63567	2.62	3.07333	0.930835
SEPT11	1.0705	1.62967	1.33233	1.96167	2.67133	3.02133	0.938466
SERINC1	0.7065	1.10833	1.006	1.734	2.974	3.621	0.913416
SIAE	0.7475	1.778	1.43433	1.29333	2.91367	3.33567	0.670996
SIRT2	0.9715	1.006	1.17333	1.333	2.33633	4.00767	0.932069
SLC1A3	0.7615	0.784667	0.925333	0.902333	2.28233	2.74667	0.786679
SLC27A1	0.8395	1.15401	1.36863	0.997571	2.3028	4.10148	0.790315
SOGA3	0.947	1.09133	1.15367	1.75	3.06633	2.99833	0.763301
SORBS1	0.8695	1.092	0.796	1.08567	2.07167	2.53833	0.492056
SPON1	1.013	1.226	1.193	3.26133	3.02567	3.02233	0.416557
SRGAP3	0.9785	0.971667	1.19167	1.96767	2.33	3.11333	0.627681
SST	0.966	1.01133	1.28133	2.00467	6.23233	7.12233	0.601838
STK32C	1.2195	0.895	0.757	1.57567	3.78167	3.47567	0.769693
STX12	0.9045	1.22067	1.20633	1.428	2.455	2.79167	0.708082
STX1B	0.8865	0.740333	0.768	1.01833	2.291	2.222	0.440216
STXBP1	0.983	0.909333	0.886333	1.37033	2.99433	3.02733	0.904685
SYN1	1.112	1.01556	0.893143	1.89066	5.28741	3.90456	0.604353
SYNGR3	0.7805	0.977333	0.787	1.02367	3.00033	3.227	0.885562
SYNM	0.8705	0.987	0.983667	1.17467	2.47233	5.747	0.652999
TAGLN2	1.179	0.869667	0.959333	1.06167	2.26167	2.83133	0.679472
TGFB2	1.001	1.14431	1.05913	1.67991	2.33707	3.31052	0.828435
THBS1	0.753	0.725333	1.105	1.74467	1.979	2.43	0.423712
TMEM231	1	1.29267	1.08567	1.47933	2.96667	3.99433	0.995782
TMEM65	0.919	0.888	1.25233	1.624	2.633	3.64567	0.918912
TMOD1	1.12	0.931	1.22367	1.401	3.207	5.26067	0.749412
TMOD2	1.0895	0.987	1.00333	1.378	3.496	2.58167	0.602321
TNC	1.11	1.112	1.20333	1.33367	5.741	3.11767	0.638676
TNPO2	0.9785	0.641667	0.868	1.21033	3.49133	3.96367	0.850989
TPPP	0.7635	1.166	0.962	1.52133	2.61467	3.51633	0.939747
TPPP3	0.9055	1.28367	1.16567	2.38767	4.975	8.89667	0.516053
TRIM2	1.166	1.246	1.202	1.51467	2.417	3.10267	0.598058
TSPAN3	0.763	2.61433	2.639	2.04233	4.979	5.758	0.708746
TSPO	1.1815	0.798333	1.26567	1.04167	2.14333	3.33367	0.644917
TUBA1C	1.2285	0.916667	0.973	1.29533	2.479	2.725	0.649898
TUBB2A	1.4815	0.689667	0.905667	1.417	3.543	3.96533	0.760257
TUBB3	0.988	0.971	0.951333	3.843	6.103	5.15333	0.660409
VAT1L	1.068	0.721	0.774667	0.899333	1.89	2.573	0.573527
VCAM1	1.0625	1.00767	1.09467	1.259	4.02433	6.08267	0.733936
VIM	1.0025	1.15433	1.23267	1.871	5.24367	4.675	0.739824

## Sheet: Highlighted BPs
	Terms in regard to cluster 1	Applied synonym in Fig. 3	Adjusted p-value	- LOG10 adjusted p-value	Proteins
presented in Figure 3A	gene expression (GO:0010467)		1.98e-126	125.703	RPL4;RPL5;RPL30;NUP107;RPL3;RPL32;RPL31;RPL34;EIF4A3;HNRNPU;RPL8;PWP1;RPL6;RPL7;RPS15;RPS14;ALKBH5;RPS17;RPS16;RPL18A;RPS19;RPS18;MAGOH;RPL36;RPL35;RPL38;RPL37;RPS11;RPS10;RPS13;AGFG1;DDX17;NUP214;NUP210;RPL21;RPL23;RPL22;MRPS18B;SRRM1;NUP93;DDX39A;DDX39B;SARNP;ZC3H11A;XRN2;RPL24;RPL27;NUP98;RPL26;RPL29;RPL28;NUP205;SEH1L;DHX9;MRPL18;BAZ2A;SNU13;AAAS;RPS4Y1;MRPL13;GSPT1;MRPL10;MRPL11;DHX30;NUP85;…
	mRNA processing (GO:0006397)		1.17e-103	102.932	PDCD7;EIF4A3;HNRNPU;HNRNPR;WDR83;CWC27;CCAR1;EFTUD2;PNN;ALKBH5;RAVER1;SNRPD2;SNRPD1;MAGOH;PAPOLA;SNRPD3;CMTR1;SRRM2;AQR;SCAF11;METTL3;THOC1;PRPF4B;THOC3;THOC2;THOC5;WBP11;CRNKL1;GTF2F2;THOC7;SRRM1;THOC6;PRPF4;DDX39A;PRPF6;DDX39B;HNRNPUL1;PSPC1;PRPF3;SARNP;ZC3H11A;SRSF2;CD2BP2;GEMIN5;PPIE;SRSF3;PPIH;SNRPE;SNRPF;SRSF5;SNRNP200;SNRPC;SRSF6;SRSF7;SNRPA;SF1;SNRPB;SRSF9;DDX5;RBM8A;DHX9;CSTF3;CSTF2;SUPT…
	rRNA processing (GO:0006364)		1.95e-94	93.71	RPL4;RPL5;RPL30;RPL3;RPL32;RPL31;RPL34;RPP30;RRP1;FCF1;THUMPD1;PWP2;RPL10A;RPL8;RPL6;RPL7;RRP9;RPS15;FBL;RPS14;RPS17;RPS16;RPL18A;RPS19;RPS18;RPL36;RPL35;RPL38;RPL37;RPS11;RPS10;RPP38;RPS13;RPS9;RPL21;RPS7;RPS8;PIH1D1;RPL23;RPS5;RPL22;RPS6;WDR75;CSNK1D;IMP4;RPSA;EBNA1BP2;DKC1;MRTO4;XRN2;RPL24;RPL27;SRFBP1;RPL26;RPL29;RPL28;NOP2;NOLC1;SNU13;RPS4Y1;EMG1;PDCD11;ERI1;UTP20;LYAR;MDN1;NOP14;RPS26;RPS25…
	ncRNA processing (GO:0034470)		5.57e-94	93.2541	RPL4;RPL5;RPL30;RPL3;RPL32;POP1;RPL31;RPL34;RPP30;RRP1;FCF1;PWP2;RPL10A;RPL8;RPL6;RPL7;RRP9;THG1L;RPS15;FBL;RPS14;RPS17;RPS16;RPL18A;RPS19;RPS18;RPL36;RPL35;RPL38;RPL37;RPS11;RPS10;RPP38;RPS13;RPS9;RPL21;RPS7;RPS8;PIH1D1;RPL23;RPS5;METTL3;RPL22;RPS6;WDR75;CSNK1D;IMP4;RPSA;DICER1;EBNA1BP2;KARS;DKC1;MRTO4;XRN2;RPL24;RPL27;RPL26;RPL29;RPL28;NOLC1;SNU13;RPS4Y1;EMG1;PDCD11;ERI1;UTP20;LYAR;MDN1;SMAD2;N…
	translation (GO:0006412)		2.48e-89	88.6055	RPL4;RPL5;RPL30;RPL3;RPL32;VARS;RPL31;RPL34;APEH;EPRS;RPL10A;RPL8;YARS2;RPL6;RPL7;EEF1B2;EFTUD2;RPS15;RPS14;RPS17;RPS16;RPL18A;RPS19;RPS18;RPL36;RPL35;RPL38;RPL37;RPS11;RPS10;RPS13;RPS9;RPL21;RPS7;RPS8;RPL23;RPS5;RPL22;RPS6;MRPS18B;RPSA;FTSJ1;TUFM;EEF1A1;LARS2;KARS;PPA2;PPA1;RPL7L1;MRTO4;RPL24;RPL27;TARS2;RPL26;RPL29;RPL28;MRPL18;MRPL16;TARS;SNU13;RPS4Y1;MRPL13;GSPT1;MRPL10;MRPL11;LARS;ZC3H15;EEF…
Other highlighted BPs of this cluster	ribonucleoprotein complex assembly (GO:0022618)		1.44e-49	48.8416	RPL5;RPL3;PPAN;PWP2;RPL6;EDC3;RPS15;RPS14;RPS17;RPS19;SNRPD2;SNRPD1;OGFOD1;LUC7L;DENR;EIF2D;RPL38;SNRPD3;RPS10;EIF2A;SCAF11;RPS5;RPSA;DICER1;CRNKL1;WDR77;ATXN2L;PRPF6;DDX39B;CLNS1A;MRTO4;GEMIN4;GEMIN5;RPL24;SNRPE;SNRPF;SRSF5;SNRNP200;SNRPC;SRSF6;SF1;SNRPB;SRSF9;DHX9;YTHDC1;DDX1;NOP2;RPF2;MRPL11;MRPL20;ATXN2;RRS1;BRIX1;SMN1;MDN1;LSM4;LSM3;RPS28;EIF2S3;RPS27;SNW1;EIF6;LSM14A;RSL24D1;RPS23;DDX3X;HSP…
	RNA export from nucleus (GO:0006405)		4.23e-48	47.3737	NUP107;NXT1;EIF4A3;SMG6;ALKBH5;MAGOH;NUP62;XPO5;AGFG1;EIF5A;NDC1;NUP214;UPF2;UPF1;NCBP1;NUP133;NUP210;NCBP2;THOC1;RPSA;THOC3;THOC2;THOC5;THOC7;SRRM1;THOC6;WDR33;NUP93;DDX19A;DDX39A;DDX39B;NUP50;SARNP;ZC3H11A;SRSF2;SRSF3;NUP54;NUP98;SRSF5;SRSF6;SRSF7;NUP58;SRSF9;NUP205;SEH1L;RBM8A;POLDIP3;SRSF1;U2AF1;AAAS;NUP160;NOL6;NXF1;FIP1L1;NUP85;U2AF2;TPR;DHX38;SYMPK;NUP43;NUP88;HNRNPA1;EIF4E;SRSF10;SRSF11;R…
	RNA metabolic process (GO:0016070)		5.53e-40	39.2573	EIF4A1;TP53RK;EIF4A3;HNRNPU;HNRNPR;PAPOLA;DDX17;DDX18;LIG1;METTL3;THOC1;LIG3;DICER1;GTF2F2;SND1;PRPF4;DDX39A;DDX39B;HNRNPUL1;DKC1;XRN2;DDX5;RNASEH2A;DHX9;DDX1;DHX30;ATXN2;PCBP1;DHX36;PCBP2;DHX38;PNPT1;LSM1;HNRNPL;HNRNPM;LSM8;LSM7;HNRNPK;HNRNPF;AGO2;HNRNPD;MPHOSPH10;HNRNPC;DDX3Y;DDX3X;DDX46;DDX47;DDX42;DDX41;RBM3;PTBP1;RBM4;SYNCRIP;DHX15;DHX16;RBM6;NCBP1;PARP1;DIS3;NCBP2;PARP2;PABPC4;RNASET2;DDX56…
	RNA 3'-end processing (GO:0031123)		3.15e-34	33.5017	EIF4A3;PCF11;MAGOH;PAPOLA;NCBP1;NCBP2;THOC1;THOC3;THOC2;THOC5;THOC7;SRRM1;THOC6;WDR33;DDX39A;DDX39B;SARNP;ZC3H11A;SRSF2;SRSF3;SRSF5;SRSF6;SRSF7;SRSF9;ZCCHC6;RBM8A;POLDIP3;CSTF3;CSTF2;SRSF1;CSTF2T;U2AF1;FIP1L1;PABPN1;U2AF2;CSTF1;DHX38;SYMPK;SRSF11;CPSF4;CPSF7;PNPT1;CPSF1;ALYREF;CPSF3;CPSF2;UPF3B;NUDT21;LIN28B;LIN28A
	mitochondrial translation (GO:0032543)		6.77e-29	28.1694	MRPS17;GFM1;MRPS15;MRPS16;MRPL38;MRPL39;MRPL37;MRPL34;MRPL4;MRPL41;MRPL3;MRPL1;MRPL9;EARS2;MRPS28;TSFM;MRPS26;MRPS27;MRPS25;MRPS22;MRPS23;MRPS18B;MRPS2;MRPL47;MRPL48;QRSL1;MRPL46;MRPS6;MRPL43;MRPS5;MRPL44;TUFM;LARS2;MRPL53;MRPL50;MRPS9;DAP3;MRPS35;MRPL18;MRPS33;MRPL19;MRPS34;MRPL16;MRPS31;MRPL17;MRPL14;MRPL58;MRPL15;MRPL13;MRPL10;MRPL11;MRPL55;MRPL20;IARS2;PTCD3;NDUFA7;MRPL27;GATB;MRPL28;HARS2;MR…
	regulation of mRNA stability (GO:0043488)		1.13e-28	27.9469	FMR1;HNRNPU;ELAVL1;XPO1;PSMD4;KHSRP;PSMD3;TNPO1;NUP214;PCID2;DIS3;METTL3;PRKCD;PSMA5;PSMA6;CARHSP1;PSMA3;PSMA4;PSMA1;PSMA2;THRAP3;PSME3;PSME4;PABPC1;PSMD12;SET;ANP32A;PSMD14;PARN;GIGYF2;PSMA7;TBRG4;ZFP36L1;FXR1;PSMB6;EXOSC6;PSMB7;EXOSC5;PSMB4;EXOSC4;LARP1;PSMB5;PSMB2;PSMB3;EXOSC9;PSMB1;IGF2BP1;IGF2BP3;IGF2BP2;EXOSC3;RPS27A;ZC3H14;HSPA8;NPM1;YTHDF2;YTHDF3;PUM1;PSMB8;PSMC5;PSMC6;PSMC3;PSMC4;APEX1;P…
	DNA metabolic process (GO:0006259)		1e-21	21	MRE11;TRRAP;NUDT1;RBPJ;TATDN1;TRIM28;SMARCAD1;KAT7;KPNA2;WDHD1;USP7;LIG1;NSMCE3;RECQL;SETMAR;LIG3;CHD1L;MSH6;CDC34;MSH2;PSME4;TIMELESS;UBE2V2;NUP98;DNMT1;VCP;RNASEH2A;SET;PRKDC;XPC;PDS5B;PDS5A;ORC5;ORC4;ERI1;RAD21;ORC2;ATRIP;XRCC6;XRCC5;INTS3;XRCC1;NASP;CDK2;CDK1;UBE2N;MMS19;TOP2A;FEN1;MCM7;HMGB2;HMGB3;HMGB1;POLB;ING5;SUMO1;RFC5;HELLS;UPF1;RBM14;RFC3;RFC4;PARP1;RFC1;PARP2;RFC2;ATRX;SMC1A;DDB2;DDB…
	regulation of gene silencing by miRNA (GO:0060964)		3.61e-20	19.4425	TRIM71;NUP205;NUP107;SEH1L;DHX9;FMR1;AAAS;ELAVL1;NUP160;FXR1;POLR2A;NUP85;POLR2B;NUP62;TPR;POLR2E;NUP43;NUP88;POLR2H;POLR2K;POLR2L;NDC1;NUP214;RANBP2;NUP133;NUP155;NUP210;H3F3A;NUP153;PUM1;POU5F1;NUP93;NUP50;AGO2;NUP35;NUP54;NUP98;NUP58;RAN;EIF4G1;NUP37
	tRNA-containing ribonucleoprotein complex export from nucleus (GO:0071431)		5.21e-18	17.2832	NUP205;NUP107;SEH1L;AAAS;NUP160;NOL6;NUP85;NUP62;TPR;NUP43;NUP88;NDC1;NUP214;RANBP2;SSB;NUP133;NUP155;NUP210;NUP153;NUP93;NUP50;NUP35;NUP54;NUP98;NUP58;RAN;NUP37
	regulation of carbohydrate catabolic process (GO:0043470)		6.6e-16	15.1805	NUP205;NUP107;SEH1L;AAAS;NUP160;NUP85;NUP62;TPR;NUP43;NUP88;NDC1;NUP214;RANBP2;NUP133;NUP155;NUP210;PGAM1;NUP153;NUP93;EIF6;NUP50;NUP35;NUP54;NUP98;OGT;NUP58;NUP37
	positive regulation of canonical Wnt signaling pathway (GO:0090263)		1.2e-08	7.92082	PSMD12;VCP;DDX3X;PSMD14;ILK;CCAR2;PSMA7;PSMB6;PSMB7;PSMB4;PSMB5;PSMB2;PSMD4;PSMB3;PSMB1;PSMD3;RUVBL1;UBR5;RPS27A;JUP;CSNK1D;PSMB8;PSMA5;PSMA6;PSMA3;PSMC5;PSMA4;PSMC6;SFRP2;PSMA1;PSMC3;PSMA2;PSMC4;PSMC1;PSME3;PSMC2;PSME4;RNF220
	Wnt signaling pathway, planar cell polarity pathway (GO:0060071)		3.12e-08	7.50585	PSMD12;PSMD14;ARRB2;PSMA7;PSMB6;PSMB7;PSMB4;PSMB5;PSMB2;PSMD4;PSMB3;PSMB1;PSMD3;DVL2;RPS27A;FZD2;PSMB8;PSMA5;PSMA6;PSMA3;PSMC5;PSMA4;PSMC6;PSMA1;PSMC3;PSMA2;PSMC4;PSMC1;PSME3;PSMC2;PSME4;PFN1		,
	regulation of establishment of planar polarity (GO:0090175)		4.25e-08	7.37161	PSMD12;PSMD14;ARRB2;PSMA7;PSMB6;PSMB7;PSMB4;PSMB5;PSMB2;PSMD4;PSMB3;PSMB1;PSMD3;DVL2;RPS27A;FZD2;PSMB8;PSMA5;PSMA6;PSMA3;PSMC5;PSMA4;PSMC6;PSMA1;PSMC3;PSMA2;PSMC4;PSMC1;PSME3;PSMC2;PSME4;PFN1
	positive regulation of Wnt signaling pathway (GO:0030177)		6.78e-08	7.16877	PSMD12;VCP;DDX3X;PSMD14;ILK;CCAR2;CDC73;PSMA7;PSMB6;PSMB7;PSMB4;PSMB5;SALL1;PSMB2;PSMD4;PSMB3;PSMB1;PSMD3;RUVBL1;UBR5;RPS27A;JUP;ATP6AP2;CSNK1D;PSMB8;SMARCA4;PSMA5;PSMA6;PSMA3;PSMC5;PSMA4;PSMC6;SFRP2;PSMA1;PSMC3;PSMA2;PSMC4;PSMC1;PSME3;PSMC2;PSME4;RNF220
	negative regulation of canonical Wnt signaling pathway (GO:0090090)		1.08e-06	5.96658	PSMD12;PSMD14;CUL3;CTNND1;STK4;PSMA7;PSMB6;SOX2;PSMB7;PSMB4;PSMB5;PSMB2;PSMD4;PSMB3;RUVBL2;PSMB1;PSMD3;DVL2;APOE;RPS27A;WWTR1;CSNK1A1;IGFBP2;PSMB8;RBX1;PSMA5;PSMA6;PSMA3;PSMC5;PSMA4;PSMC6;SFRP2;PSMA1;PSMC3;PSMA2;PSMC4;PSMC1;PSME3;PSMC2;PSME4;PFDN5
	non-canonical Wnt signaling pathway (GO:0035567)		1.18e-06	5.92812	PSMD12;PSMD14;ARRB2;PSMA7;PSMB6;PSMB7;PSMB4;PSMB5;PSMB2;PSMD4;PSMB3;PSMB1;PSMD3;DVL2;RPS27A;FZD2;PSMB8;PSMA5;MOV10;PSMA6;PLCB3;PSMA3;PSMC5;PSMA4;PSMC6;SFRP2;PSMA1;PSMC3;PSMA2;PSMC4;PSMC1;PSME3;AGO2;PSMC2;PSME4;CALM1;PFN1		,
	regulation of canonical Wnt signaling pathway (GO:0060828)		3.94e-06	5.4045	DDX3X;CTNND1;ILK;CCAR2;SOX2;PSMD4;RUVBL2;PSMD3;RUVBL1;IGFBP2;CSNK1D;RBX1;PSMA5;PSMA6;PSMA3;PSMA4;SFRP2;PSMA1;PSMA2;PSME3;PSME4;PFDN5;PSMD12;VCP;PSMD14;CUL3;STK4;PSMA7;PSMB6;PSMB7;PSMB4;PSMB5;PSMB2;PSMB3;PSMB1;UBR5;DVL2;APOE;RPS27A;WWTR1;JUP;CSNK1A1;PSMB8;PPP1CA;PSMC5;PSMC6;PSMC3;PSMC4;PSMC1;PSMC2;RNF220
	negative regulation of Wnt signaling pathway (GO:0030178)		5.15e-06	5.28819	PSMD12;PSMD14;NXN;CUL3;CTNND1;STK4;PSMA7;PSMB6;SOX2;PSMB7;PSMB4;PSMB5;PSMB2;PSMD4;PSMB3;RUVBL2;PSMB1;PSMD3;DVL2;RACK1;APOE;RPS27A;WWTR1;TLE1;CSNK1A1;IGFBP2;PSMB8;RBX1;PSMA5;PSMA6;PSMA3;PSMC5;PSMA4;PSMC6;SFRP2;PSMA1;PSMC3;PSMA2;PSMC4;PSMC1;PSME3;PSMC2;PSME4;PFDN5
	Terms in regard to cluster 2	Applied synonym in Fig. 3	Adjusted p-value	- LOG10 adjusted p-value	Proteins
presented in Figure 3B	vesicle-mediated transport (GO:0016192)	vesicle transport	1.27866e-24	23.8932	APP;VPS29;CLTC;INPPL1;WASH6P;AP2A1;PTPN23;WASL;FNBP1L;EEA1;CHMP1A;KIF5A;CPNE1;ANKFY1;TMED2;CPNE3;VPS35;ERC1;KIF1A;SNAP29;GIT1;SCYL2;APPL1;TBC1D10B;NSF;VPS18;JAGN1;RALBP1;VPS33A;VPS33B;SCRIB;ARAP1;CSNK1E;RBSN;DNM2;RHOB;RABEP1;VAMP7;BIN1;RAB35;PIK3C3;TBC1D23;SEC22B;ARF6;RAB7A;NAPA;RAB1A;LRP1;DCTN1;USO1;VPS26A;ASAP2;VPS26B;HSPA13;CDC42;SNX4;SNX1;SNX2;VPS50;VPS53;VPS11;ATP6V1H;STX5;SNX9;STX4;RAB6A;TB…
	ephrin receptor signaling pathway (GO:0048013)	Eph receptor signalling pathway	6.77893e-12	11.1688	ROCK2;SRC;ARPC1A;ITSN1;AP2A1;WASL;AP2A2;ACTB;CDC42;SDCBP;CHN1;AP2S1;FYN;AP2M1;GIT1;ACTR3;ACTR2;ARPC4;PTPN11;AP2B1;ARPC5;PTK2;RHOA;VAV2;ARPC2;ARPC3;GPRIN1;ARHGEF7;CRK
	transmembrane receptor protein tyrosine kinase signaling pathway (GO:0007169)	receptor protein tyrosine kinase signalling pathway	9.56342e-12	11.0194	CYFIP2;DDR1;CYFIP1;NCKAP1;GSK3A;ARPC1A;ITSN1;AP2A1;WASL;FGF1;AP2A2;ACTB;AKT2;STMN1;AKT1;ITGAV;AP3S1;ATP6V1E1;AP2M1;GIT1;APPL1;ACTR3;ACTR2;HSP90AA1;ATP6AP1;RHOA;VAV2;GPRIN1;MAPKAPK2;ATP6V1B2;ELMO2;ARHGEF7;ATP6V0D1;CRK;DOCK1;ATP6V1A;ROCK2;SRC;CBL;CDC42;SDCBP;CHN1;ABL1;AP2S1;ATP6V1H;MAPK1;CSK;FYN;SHOC2;ATP6V1D;PAK2;WASF2;ATP6V1C1;ATP6V0A1;ATP6V1F;MAPK3;SORT1;ARPC4;PTPN11;AP2B1;ARPC5;BAIAP2;SULF1;PTK…
	sterol biosynthetic process (GO:0016126)	sterol biosynthesis	2.78e-07	6.56	FDPS;G6PD;ACAA2;MVK;HMGCS1;HSD17B7;LSS;ACAT2;ACAT1;TM7SF2;PLPP6;NSDHL;PMVK;SC5D;MVD;DHCR7	,
	NADP metabolic process (GO:0006739)	NADP metabolism	8.47226e-06	5.072	G6PD;TP53I3;NAXE;ME1;PGM2;TALDO1;PGLS;PGD;DERA;NUDT12	,
	canonical glycolysis (GO:0061621)		0.003031	2.52	GPI;PFKL;ALDOC;ALDOA;PFKM;PFKP;PGM2L1;HK1
Other highlighted BPs of this cluster	regulation of macroautophagy (GO:0016241)		3.65489e-12	11.4371	ATP6V1A;PRKAA1;PRKAG1;VPS26A;VPS26B;HDAC6;RPTOR;UCHL1;CAPNS1;MLST8;AKT1;ATP6V1H;VPS35;CAPN1;ATP6V1E1;ATP6V1D;ATP6V1C1;ATP6V0A1;SNX6;SH3GLB1;EXOC8;EXOC7;BNIP3;MTOR;RAB33B;PIKFYVE;CDK5;ATP6V1B2;EXOC4;LAMTOR1;ATP6V0D1;LAMTOR3;RAB5A;PAFAH1B2;EXOC1
	regulation of cytoskeleton organization (GO:0051493)		1.0708e-08	7.97029	PHLDB1;LRP1;ROCK2;CORO1A;ARHGAP35;BICD2;CDC42;STMN1;ABL1;CAPN2;MLST8;MAPK1;CLASP1;MARK2;MAPK3;HIP1R;BAIAP2;MTOR;PTK2;RHOA;RHOB;CAMSAP3;CCDC88A;TAOK1;FSCN1;PLXNB1;CRK
	regulation of autophagy (GO:0010506)		1.86751e-08	7.72874	ATP6V1A;GSK3A;PRKAA1;PRKAG1;CISD2;VPS26A;VPS26B;HDAC6;MTDH;RPTOR;UCHL1;CAPNS1;IFI16;ABL1;MLST8;AKT1;ATP6V1H;PIP4K2A;VPS35;CAPN1;ATP6V1E1;DNM1L;ATP6V1D;ATP6V1C1;ATP6V0A1;SNX6;SH3GLB1;EXOC8;EXOC7;BNIP3;RAB39B;MTOR;CDK5;ATP6V1B2;BCL2;EXOC4;LAMTOR1;ATP6V0D1;LAMTOR3;EIF4G2;EXOC1
	regulation of adherens junction organization (GO:1903391)		3.95797e-07	6.40253	CAMSAP3;MACF1;SLK;ROCK2;RDX;PTPN23;ADD1;CLASP1;PTK2;RHOA;CORO1C
	fatty acid beta-oxidation (GO:0006635)		2.82e-08	7.55	ACADVL;ABCD3;ACAA2;ETFA;ETFB;ACAT2;ACAT1;HADHB;HADHA;BDH2;SCP2;ACOX1;IVD;ACOX3;ACAA1;HADH;ACADS;HIBCH;DECR1
	macroautophagy (GO:0016236)		1.14247e-05	4.94216	ATG3;GABARAPL2;PRKAA1;TSG101;SRC;EI24;VPS33A;VTA1;PRKAG1;SNF8;STAM;TOMM22;HGS;CHMP2B;CHMP2A;CHMP4B;MFN2;PIK3C3;CHMP6;ATG7;SNAP29;VPS28;ATG5;VPS16
	non-canonical Wnt signaling pathway (GO:0035567)		1.3282e-05	4.87674	PSMD10;PSMD11;PSMD13;CLTC;AP2A1;AP2A2;CELSR2;CDC42;PSMD8;PPP3CA;PSMD9;PPP3R1;PSMD6;PSMD7;PSMD2;AP2S1;PSMD1;AP2M1;AP2B1;RHOA;DAAM1;AGO1;GNB1;PSME1;CTNNB1;PSME2
	Wnt signaling pathway, planar cell polarity pathway (GO:0060071)		1.32912e-05	4.87644	PSMD10;PSMD11;PSMD13;CLTC;AP2A1;AP2B1;AP2A2;CELSR2;RHOA;CDC42;PSMD8;PSMD9;PSMD6;PSMD7;DAAM1;PSMD2;AP2S1;PSME1;PSMD1;PSME2;AP2M1
	insulin receptor signaling pathway (GO:0008286)		1.45e-05	4.84	ATP6V1A;C2CD5;GSK3A;ATP6AP1;BAIAP2;AKT2;ATP6V1B2;AKT1;ATP6V1H;GRB2;AP3S1;ATP6V0D1;ATP6V1E1;ATP6V1D;ATP6V1C1;APPL1;ATP6V0A1;ATP6V1F
	regulation of establishment of planar polarity (GO:0090175)		1.52e-05	4.82	PSMD10;PSMD11;PSMD13;CLTC;AP2A1;AP2B1;AP2A2;CELSR2;RHOA;CDC42;PSMD8;PSMD9;PSMD6;PSMD7;DAAM1;PSMD2;AP2S1;PSME1;PSMD1;PSME2;AP2M1
	regulation of autophagosome assembly (GO:2000785)		0.000213288	3.67103	SH3GLB1;LRSAM1;PIKFYVE;RALB;CHMP4B;PIP4K2A;RAB3GAP2;SEC22B;RAB5A;RAB3GAP1;RAB33B
	positive regulation of autophagosome assembly (GO:2000786)		0.000364874	3.43786	SH3GLB1;LRSAM1;RALB;PIP4K2A;RAB3GAP2;RAB3GAP1
	autophagosome assembly (GO:0000045)		0.00178351	2.74872	ATG3;GABARAPL2;RAB1A;ATG9A;NSFL1C;PACS2;RAB35;MFN2;PIK3C3;ATG7;ATG2B;ATG5;RAB7A
	Terms in regard to cluster 3	Applied synonym in Fig. 3	Adjusted p-value	- LOG10 adjusted p-value	Proteins
presented in Figure 3C	gliogenesis (GO:0042063)		0.0233178	1.63231	TGFB2;CDH2;NFIB
	positive regulation of calcium ion transport (GO:0051928)		0.0234385	1.63007	LGALS3;CAV1;CAMK2A;ANK2
	regulation of filopodium assembly (GO:0051489)		0.0295226	1.52985	GPM6A;GAP43;DPYSL3;PALM
	regulation of nitric-oxide synthase activity (GO:0050999)		0.0295226	1.52985	DDAH1;CAV1;ATP2B4;INS
	response to peptide hormone (GO:0043434)		0.0383981	1.41569	EPM2AIP1;IGFBP5;CAV1;INS
	positive regulation of lipid metabolic process (GO:0045834)	positive regulation of lipid metabolism	0.0475774	1.3226	EEF1A2;SORBS1;INS
Other highlighted BPs of this cluster	extracellular matrix organization (GO:0030198)		2e-09	8.69897	POSTN;TGFB2;VCAM1;ITGB4;LUM;COL12A1;HTRA1;TNC;THBS1;DCN;BCAN;COL1A2;COL6A2;COL5A2;COL6A1;COL6A3;COL8A1;CD47;CD44;GPM6B;JAM2
	nervous system development (GO:0007399)		2.7e-05	4.56864	FARP1;GPM6A;CAMK2A;TMOD2;LSAMP;CRMP1;PTN;L1CAM;DCLK1;BCAN;ALDH5A1;EFNB3;CDH2;DPYSL4;NAGLU;DPYSL2;FABP7;DCX;EVL;EPHB2;CAMK2G;GPM6B
	glycosaminoglycan catabolic process (GO:0006027)		0.00519948	2.28404	BCAN;NAGLU;LUM;GPC1;CD44;DCN
	regulation of microtubule polymerization or depolymerization (GO:0031110)		0.0053148	2.27451	MAP2;MAP1B;MAP1A;MAPT
	protein localization to membrane (GO:0072657)		0.0102721	1.98834	DPP10;EHD2;CAV1;STXBP1;EPB41L3;RFTN1;CPE;MYO5A;ANK2
	regulation of autophagy (GO:0010506)		0.0108877	1.96306	RRAGA;EEF1A2;GBA;HSPB1;PIP4K2B;MAPT;DCN;OPTN;SIRT2;GFAP
	regulation of nitric oxide biosynthetic process (GO:0045428)		0.0231598	1.63527	DDAH1;CAV1;ATP2B4;CLU
	response to steroid hormone (GO:0048545)		0.0312785	1.50475	TGFB2;CAV1;ATP1A3;THBS1
	protein oligomerization (GO:0051259)		0.0383981	1.41569	PRNP;SEPT11;ATL1;CAV1;DPYSL3;ANXA6;MAPT;CAMK2G;CRYAB
	regulation of cell migration (GO:0030334)		0.043848	1.35805	ANXA1;IGFBP5;SST;RUFY3;DPYSL3;CNTN1;PRKCA;SRGAP3;RHOC;THBS1;INS

## Sheet: Legend
Supplementary Table S4: Cluster 1, 2 and 3 tables present each cluster's members, their relative expression, and their membership score. Highlighted BPs table involves the highlighted biological processes of each protein cluster.
	member of cluster 1
	member of cluster 2
	member of cluster 3
