# Supplementary material for: The Dynamic Proteome of Oligodendrocyte Lineage Differentiation Features Planar Cell Polarity and Macroautophagy Pathways
Source: Gigascience. 2020 Oct 31;9(11):giaa116. doi: 10.1093/gigascience/giaa116 (PMC7601170; doi:10.1093/gigascience/giaa116)
Supplement: giaa116_Supplemental_Figures_and_Tables [file giaa116_supplemental_figures_and_tables.zip › Table S5.xlsx]

## Sheet: Fig. 4A_GO
Protein name	Wnt signaling related GO term
SMAD2	SMAD protein complex assembly
CUL3	Wnt signaling pathway; negative regulation of canonical Wnt signaling pathway
ARRB2	Wnt signaling pathway, planar cell polarity pathway
PSMB8	Wnt signaling pathway, planar cell polarity pathway; positive regulation of canonical Wnt signaling pathway; negative regulation of canonical Wnt signaling pathway
PSMD14	Wnt signaling pathway, planar cell polarity pathway; positive regulation of canonical Wnt signaling pathway; negative regulation of canonical Wnt signaling pathway
PSMD3	Wnt signaling pathway, planar cell polarity pathway; positive regulation of canonical Wnt signaling pathway; negative regulation of canonical Wnt signaling pathway
PSMD12	Wnt signaling pathway, planar cell polarity pathway; positive regulation of canonical Wnt signaling pathway; negative regulation of canonical Wnt signaling pathway
RUVBL2	negative regulation of canonical Wnt signaling pathway
CUL1	Wnt signaling pathway
CSNK2A2	Wnt signaling pathway
NXN	Wnt signaling pathway; negative regulation of Wnt signaling pathway
CSNK2B	Wnt signaling pathway; positive regulation of pathway-restricted SMAD protein phosphorylation
CSNK1A1	Wnt signaling pathway; negative regulation of canonical Wnt signaling pathway; beta-catenin destruction complex assembly
TRRAP	beta-catenin-TCF complex assembly
MOV10	Wnt signaling pathway, calcium modulating pathway
NUP93	regulation of SMAD protein import into nucleus; positive regulation of SMAD protein import into nucleus
PSMB3	Wnt signaling pathway, planar cell polarity pathway; positive regulation of canonical Wnt signaling pathway; negative regulation of canonical Wnt signaling pathway
PSMA4	Wnt signaling pathway, planar cell polarity pathway; positive regulation of canonical Wnt signaling pathway; negative regulation of canonical Wnt signaling pathway
PSMC6	Wnt signaling pathway, planar cell polarity pathway; positive regulation of canonical Wnt signaling pathway; negative regulation of canonical Wnt signaling pathway
PSMB5	Wnt signaling pathway, planar cell polarity pathway; positive regulation of canonical Wnt signaling pathway; negative regulation of canonical Wnt signaling pathway
PSMA7	Wnt signaling pathway, planar cell polarity pathway; positive regulation of canonical Wnt signaling pathway; negative regulation of canonical Wnt signaling pathway
PSMB6	Wnt signaling pathway, planar cell polarity pathway; positive regulation of canonical Wnt signaling pathway; negative regulation of canonical Wnt signaling pathway
PSMC3	Wnt signaling pathway, planar cell polarity pathway; positive regulation of canonical Wnt signaling pathway; negative regulation of canonical Wnt signaling pathway
PSMB4	Wnt signaling pathway, planar cell polarity pathway; positive regulation of canonical Wnt signaling pathway; negative regulation of canonical Wnt signaling pathway
PSMD4	Wnt signaling pathway, planar cell polarity pathway; positive regulation of canonical Wnt signaling pathway; negative regulation of canonical Wnt signaling pathway
PSMB7	Wnt signaling pathway, planar cell polarity pathway; positive regulation of canonical Wnt signaling pathway; negative regulation of canonical Wnt signaling pathway
PSMA1	Wnt signaling pathway, planar cell polarity pathway; positive regulation of canonical Wnt signaling pathway; negative regulation of canonical Wnt signaling pathway
PSMA2	Wnt signaling pathway, planar cell polarity pathway; positive regulation of canonical Wnt signaling pathway; negative regulation of canonical Wnt signaling pathway
PFDN5	negative regulation of canonical Wnt signaling pathway
PSMC2	Wnt signaling pathway, planar cell polarity pathway; positive regulation of canonical Wnt signaling pathway; negative regulation of canonical Wnt signaling pathway
PSMC5	Wnt signaling pathway, planar cell polarity pathway; positive regulation of canonical Wnt signaling pathway; negative regulation of canonical Wnt signaling pathway
VCP	positive regulation of canonical Wnt signaling pathway
PSMA3	Wnt signaling pathway, planar cell polarity pathway; positive regulation of canonical Wnt signaling pathway; negative regulation of canonical Wnt signaling pathway
PSMA6	Wnt signaling pathway, planar cell polarity pathway; positive regulation of canonical Wnt signaling pathway; negative regulation of canonical Wnt signaling pathway
PSMA5	Wnt signaling pathway, planar cell polarity pathway; positive regulation of canonical Wnt signaling pathway; negative regulation of canonical Wnt signaling pathway
ILK	positive regulation of canonical Wnt signaling pathway
PLCB3	Wnt signaling pathway, calcium modulating pathway
PSMC1	Wnt signaling pathway, planar cell polarity pathway; positive regulation of canonical Wnt signaling pathway; negative regulation of canonical Wnt signaling pathway
VRK1	Wnt signaling pathway
CDC73	Wnt signaling pathway; positive regulation of Wnt signaling pathway; beta-catenin-TCF complex assembly
SFRP2	canonical Wnt signaling pathway; non-canonical Wnt signaling pathway; positive regulation of canonical Wnt signaling pathway; negative regulation of Wnt signaling pathway; negative regulation of canonical Wnt signaling pathway
DDX3X	Wnt signaling pathway; positive regulation of canonical Wnt signaling pathway
PPP1CA	beta-catenin destruction complex disassembly; regulation of canonical Wnt signaling pathway
PSMB1	Wnt signaling pathway, planar cell polarity pathway; positive regulation of canonical Wnt signaling pathway; negative regulation of canonical Wnt signaling pathway
RNF220	positive regulation of canonical Wnt signaling pathway
EP300	beta-catenin-TCF complex assembly
RUVBL1	positive regulation of canonical Wnt signaling pathway; beta-catenin-TCF complex assembly
STRN	Wnt signaling pathway
PSMC4	Wnt signaling pathway, planar cell polarity pathway; positive regulation of canonical Wnt signaling pathway; negative regulation of canonical Wnt signaling pathway
PSMB2	Wnt signaling pathway, planar cell polarity pathway; positive regulation of canonical Wnt signaling pathway; negative regulation of canonical Wnt signaling pathway
PSME4	Wnt signaling pathway, planar cell polarity pathway; positive regulation of canonical Wnt signaling pathway; negative regulation of canonical Wnt signaling pathway
STRAP	regulation of pathway-restricted SMAD protein phosphorylation; negative regulation of pathway-restricted SMAD protein phosphorylation
TTK	regulation of pathway-restricted SMAD protein phosphorylation; positive regulation of pathway-restricted SMAD protein phosphorylation
PFN1	Wnt signaling pathway, planar cell polarity pathway
RACK1	negative regulation of Wnt signaling pathway
PSME3	Wnt signaling pathway, planar cell polarity pathway; positive regulation of canonical Wnt signaling pathway; negative regulation of canonical Wnt signaling pathway
AGO2	Wnt signaling pathway, calcium modulating pathway
UBR5	positive regulation of canonical Wnt signaling pathway
RPS27A	Wnt signaling pathway
FZD2	canonical Wnt signaling pathway; non-canonical Wnt signaling pathway; Wnt signaling pathway, calcium modulating pathway; Wnt signaling pathway, planar cell polarity pathway; beta-catenin destruction complex disassembly
APOE	negative regulation of canonical Wnt signaling pathway
JUP	positive regulation of canonical Wnt signaling pathway
FGF8	canonical Wnt signaling pathway
ATP6AP2	positive regulation of Wnt signaling pathway
CCAR2	Wnt signaling pathway; positive regulation of canonical Wnt signaling pathway
DVL2	canonical Wnt signaling pathway; canonical Wnt signaling pathway involved in regulation of cell proliferation; non-canonical Wnt signaling pathway; Wnt signaling pathway, planar cell polarity pathway; beta-catenin destruction complex disassembly; negative regulation of canonical Wnt signaling pathway
SMARCA4	positive regulation of Wnt signaling pathway; beta-catenin-TCF complex assembly
STK4	negative regulation of canonical Wnt signaling pathway
RBX1	Wnt signaling pathway; negative regulation of canonical Wnt signaling pathway
ROCK1	Wnt signaling pathway
CTNND1	negative regulation of canonical Wnt signaling pathway
ASH2L	beta-catenin-TCF complex assembly
IGFBP2	negative regulation of canonical Wnt signaling pathway
SALL1	positive regulation of Wnt signaling pathway
CSNK1D	Wnt signaling pathway; positive regulation of canonical Wnt signaling pathway; positive regulation of non-canonical Wnt signaling pathway
TLE1	Wnt signaling pathway; negative regulation of canonical Wnt signaling pathway; beta-catenin-TCF complex assembly
SMAD4	SMAD protein complex assembly; regulation of SMAD protein import into nucleus; positive regulation of SMAD protein import into nucleus; regulation of pathway-restricted SMAD protein phosphorylation; positive regulation of pathway-restricted SMAD protein phosphorylation (GO:0010862)
SOX2	negative regulation of canonical Wnt signaling pathway
CALM1	Wnt signaling pathway, calcium modulating pathway
WWTR1	negative regulation of canonical Wnt signaling pathway
TLE3	beta-catenin-TCF complex assembly
SKP1	Wnt signaling pathway
FKBP1A	SMAD protein complex assembly
PSME2	Wnt signaling pathway, planar cell polarity pathway; positive regulation of canonical Wnt signaling pathway; negative regulation of canonical Wnt signaling pathway
ROCK2	planar cell polarity pathway
PPM1A	Wnt signaling pathway; regulation of Wnt signaling pathway
RAB5A	canonical Wnt signaling pathway
PPP3CA	Wnt signaling pathway, calcium modulating pathway
MACF1	regulation of Wnt signaling pathway
PPP2CA	regulation of Wnt signaling pathway
PPP2R1A	regulation of Wnt signaling pathway
TRPM4	regulation of canonical Wnt signaling pathway
AP2A1	Wnt signaling pathway, planar cell polarity pathway
CTNNB1	Wnt signaling pathway; canonical Wnt signaling pathway; canonical Wnt signaling pathway involved in positive regulation of epithelial to mesenchymal transition; canonical Wnt signaling pathway involved in negative regulation of apoptotic process; beta-catenin destruction complex disassembly; beta-catenin-TCF complex assembly; regulation of canonical Wnt signaling pathway
RHOA	Wnt signaling pathway, planar cell polarity pathway
VPS35	Wnt signaling pathway
PSME1	Wnt signaling pathway, planar cell polarity pathway; positive regulation of canonical Wnt signaling pathway; negative regulation of canonical Wnt signaling pathway
GSK3A	Wnt signaling pathway; negative regulation of canonical Wnt signaling pathway
VPS29	Wnt signaling pathway
AP2B1	Wnt signaling pathway, planar cell polarity pathway
AP2M1	Wnt signaling pathway, planar cell polarity pathway
AP2A2	Wnt signaling pathway, planar cell polarity pathway
RAC3	planar cell polarity pathway
PSMD7	Wnt signaling pathway, planar cell polarity pathway; positive regulation of canonical Wnt signaling pathway; negative regulation of canonical Wnt signaling pathway
PSMD8	Wnt signaling pathway, planar cell polarity pathway; positive regulation of canonical Wnt signaling pathway; negative regulation of canonical Wnt signaling pathway
PSMD13	Wnt signaling pathway, planar cell polarity pathway; positive regulation of canonical Wnt signaling pathway; negative regulation of canonical Wnt signaling pathway
PSMD6	Wnt signaling pathway, planar cell polarity pathway; positive regulation of canonical Wnt signaling pathway; negative regulation of canonical Wnt signaling pathway
SCYL2	regulation of canonical Wnt signaling pathway; negative regulation of canonical Wnt signaling pathway; negative regulation of Wnt signaling pathway; canonical Wnt signaling pathway
PSMD2	Wnt signaling pathway, planar cell polarity pathway; positive regulation of canonical Wnt signaling pathway; negative regulation of canonical Wnt signaling pathway
PSMD1	Wnt signaling pathway, planar cell polarity pathway; positive regulation of canonical Wnt signaling pathway; negative regulation of canonical Wnt signaling pathway
FERMT2	Wnt signaling pathway
USP8	regulation of canonical Wnt signaling pathway
PSMD11	Wnt signaling pathway, planar cell polarity pathway; positive regulation of canonical Wnt signaling pathway; negative regulation of canonical Wnt signaling pathway
USP15	pathway-restricted SMAD protein phosphorylation
VPS26A	Wnt signaling pathway
AP2S1	Wnt signaling pathway, planar cell polarity pathway
CLTC	Wnt signaling pathway, planar cell polarity pathway
AES	regulation of canonical Wnt signaling pathway; negative regulation of canonical Wnt signaling pathway; negative regulation of Wnt signaling pathway
WNK1	regulation of canonical Wnt signaling pathway
CDC42	Wnt signaling pathway, planar cell polarity pathway
LRP1	negative regulation of Wnt signaling pathway
MCC	regulation of canonical Wnt signaling pathway; negative regulation of canonical Wnt signaling pathway; negative regulation of Wnt signaling pathway
GNAQ	regulation of canonical Wnt signaling pathway
GNB1	Wnt signaling pathway, calcium modulating pathway
SNX3	Wnt signaling pathway; regulation of Wnt signaling pathway
PSMD9	Wnt signaling pathway, planar cell polarity pathway; positive regulation of canonical Wnt signaling pathway; negative regulation of canonical Wnt signaling pathway
USP47	regulation of canonical Wnt signaling pathway
PPP3R1	Wnt signaling pathway, calcium modulating pathway
PSMD10	Wnt signaling pathway, planar cell polarity pathway; positive regulation of canonical Wnt signaling pathway; negative regulation of canonical Wnt signaling pathway
SULF1	regulation of Wnt signaling pathway
AGO1	Wnt signaling pathway, calcium modulating pathway
VANGL2	Wnt signaling pathway, planar cell polarity pathway; regulation of Wnt signaling pathway
SDCBP	regulation of pathway-restricted SMAD protein phosphorylation; positive regulation of pathway-restricted SMAD protein phosphorylation
CSNK1E	canonical Wnt signaling pathway; positive regulation of canonical Wnt signaling pathway; positive regulation of non-canonical Wnt signaling pathway
PTK7	Wnt signaling pathway; canonical Wnt signaling pathway
WLS	regulation of canonical Wnt signaling pathway; Wnt signaling pathway; regulation of Wnt signaling pathway
CELSR2	Wnt signaling pathway; Wnt signaling pathway, planar cell polarity pathway
DAAM1	Wnt signaling pathway, planar cell polarity pathway
EMD	regulation of canonical Wnt signaling pathway; regulation of Wnt signaling pathway
GNG2	Wnt signaling pathway, calcium modulating pathway
CAMK2A	Wnt signaling pathway, calcium modulating pathway
CAV1	canonical Wnt signaling pathway; negative regulation of canonical Wnt signaling pathway; positive regulation of Wnt signaling pathway; negative regulation of Wnt signaling pathway; regulation of canonical Wnt signaling pathway (GO:0060828); positive regulation of canonical Wnt signaling pathway (GO:0090263); beta-catenin destruction complex disassembly (GO:1904886)
CPE	Wnt signaling pathway
CTNND2	Wnt signaling pathway; regulation of canonical Wnt signaling pathway
TGFB2	pathway-restricted SMAD protein phosphorylation; regulation of pathway-restricted SMAD protein phosphorylation; positive regulation of pathway-restricted SMAD protein phosphorylation
RHOC	Wnt signaling pathway
GNAO1	Wnt signaling pathway, calcium modulating pathway

## Sheet: Fig. 4A_expression
Wnt signaling associated proteins	Relative Protein Expression
	d0	d8	d12	d20	d80	d120
SMAD2	1.208	1.06053	1.13694	1.18247	1.11295	1.29119
CUL3	1.172	0.810667	1.136	1.057	1.11967	1.236
ARRB2	1.13	0.76911	1.00698	0.940089	0.955219	1.11569
PSMB8	1.059	0.853667	0.944	1.025	0.953	0.871
PSMD14	1.096	0.875	1.05567	1.05367	0.993	0.971667
PSMD3	0.9875	0.703	0.966	1.01167	0.954	0.837667
PSMD12	1.0785	0.637	0.874667	0.779333	0.853333	0.868
RUVBL2	1.0635	0.821667	0.959	0.949667	0.854	0.948333
CUL1	1.1425	0.725	0.854667	0.919333	0.820333	0.87
CSNK2A2	1.056	0.868	1.06867	1.10933	0.936333	1.002
NXN	1.082	0.907667	1.115	1.26467	0.835	0.943667
CSNK2B	1.103	0.957333	1.18433	1.411	0.786333	0.856667
CSNK1A1	1.18	0.897667	1.164	0.979667	0.846	1.04767
TRRAP	1.047	0.764667	1.07267	0.771667	0.713667	0.788333
MOV10	0.918	0.826333	0.959667	0.706	0.614667	0.690333
NUP93	0.9345	0.782333	1.00267	0.868	0.675	0.695333
PSMB3	1.1965	1.10433	0.912667	0.995	1.031	1.057
PSMA4	1.1345	0.999	0.838	0.842333	0.918667	0.963667
PSMC6	1.053	1.00033	0.88	0.892333	0.931333	0.932333
PSMB5	1.244	0.965333	0.787	0.836333	0.783667	0.804667
PSMA7	1.1625	1.01833	0.875	0.947333	0.971333	0.957667
PSMB6	1.1305	0.950333	0.819333	0.835	0.888	0.842667
PSMC3	1.077	1.004	0.911	0.936	0.958333	0.926333
PSMB4	1.1815	1.00367	0.896333	0.845333	0.947667	0.813
PSMD4	1.117	1.011	0.945	0.96	1.032	0.955
PSMB7	1.126	1.138	0.810333	0.925667	1.06833	0.811333
PSMA1	1.1335	1.11733	0.853333	0.923667	0.963333	0.932
PSMA2	1.096	1.06967	0.876667	0.933	0.998667	0.911
PFDN5	1.1665	1.244	1.00233	1.044	1.12567	1.25867
PSMC2	1.0685	0.888	0.903667	0.862333	1.02267	0.980667
PSMC5	1.0505	0.985667	0.905667	0.932	1.04133	0.975667
VCP	1.1765	1.00267	0.859	0.992667	1.05733	1.019
PSMA3	1.156	0.981333	0.862667	0.933333	0.969333	0.996667
PSMA6	1.1575	0.965667	0.883667	0.893333	0.997	1.00033
PSMA5	1.1065	0.939667	0.902333	0.981333	0.964667	1.03233
ILK	1.1645	0.997	0.958667	0.987333	1.074	1.072
PLCB3	1.115	0.656	0.604333	0.743333	0.878	0.979333
PSMC1	1.1535	1.03767	1.03467	1.03333	1.08267	1.11367
VRK1	0.992	1.07667	0.921667	0.759333	0.49	0.497
CDC73	1.0035	0.989667	0.939	0.954667	0.654667	0.672333
SFRP2	0.703	0.865333	0.726333	0.763	0.375667	0.378333
DDX3X	1.132	1.03833	0.934667	0.937	0.766	0.64
PPP1CA	1.022	0.924	0.881333	0.906667	0.794	0.725667
PSMB1	1.0775	0.954333	0.908	0.992333	0.92	0.836333
RNF220	1.077	0.967952	0.827958	0.933542	0.87785	0.747292
EP300	0.9195	0.852333	0.545	0.664667	0.646667	0.350333
RUVBL1	1.0175	0.96	0.928333	0.877667	0.798333	0.923333
STRN	1.064	1.00267	0.852333	0.994667	0.795	0.895667
PSMC4	1.1265	0.967	0.959	0.934	0.978667	0.977
PSMB2	1.1145	0.954667	0.950667	0.972333	0.969667	0.932333
PSME4	1.296	0.505667	0.732667	0.638667	0.594333	0.605
STRAP	1.259	0.805667	0.893333	0.927333	0.826333	0.873667
TTK	1.227	0.628219	0.694594	0.684447	0.612442	0.710069
PFN1	1.2755	0.942333	0.828333	0.707333	0.725667	0.637333
RACK1	1.177	0.914667	0.821	0.706667	0.650333	0.659333
PSME3	1.3035	0.706333	0.895667	0.680667	0.594333	0.671333
AGO2	0.8765	0.743333	0.793667	0.770667	0.727	0.689
UBR5	1.0355	0.708	0.862	0.753333	0.599	0.597667
RPS27A	1.047	1.07978	1.1124	1.41626	1.42036	0.987979
FZD2	1.0155	2.08167	2.235	1.76233	1.349	1.23233
APOE	0.553	0.737	1.143	0.603667	0.339333	0.428
JUP	0.811	1.00533	1.97467	0.721333	0.566333	0.589
FGF8	1.03	2.37667	2.323	3.107	1.37733	1.55567
ATP6AP2	0.7545	0.921	1.313	1.22133	0.896667	0.985
CCAR2	0.8705	1.019	1.168	1.11667	0.901667	0.898333
DVL2	1.077	1.222	1.183	1.317	1.11533	0.889667
SMARCA4	0.805	0.935667	1.05333	1.048	0.731	0.622
STK4	0.9655	0.937	1.09433	1.189	0.712	0.752
RBX1	0.875	1.124	0.796333	0.831333	0.925333	0.588667
ROCK1	0.959	0.997	0.969	0.886333	0.913	0.837
CTNND1	0.866	1.447	1.22433	0.872667	0.912333	0.863667
ASH2L	0.921	1.299	1.00333	0.871333	0.772667	0.742667
IGFBP2	0.624	1.324	0.82	0.811	0.598667	0.586
SALL1	0.8065	2.69269	1.29125	0.936873	0.66368	0.538031
CSNK1D	1.114	1.60833	0.986333	1.052	1.104	1.11567
TLE1	1.175	1.45284	1.08268	1.12716	0.899573	1.01191
SMAD4	1.0335	1.54167	0.940667	1.00967	0.807	0.719
SOX2	0.7825	3.23833	1.46833	2.07667	1.66533	1.39567
CALM1	0.8505	1.77767	0.986	1.982	1.43133	1.00933
WWTR1	1.141	1.77033	1.43067	1.94133	1.56033	1.47633
TLE3	1.112	1.19533	1.12	1.334	0.888333	1.17467
SKP1	0.993	1.374	1.15067	1.14533	0.965	1.23967
FKBP1A	1.0445	1.851	1.323	1.345	0.798667	1.61
PSME2	1.063	0.881	0.932	1.11467	1.173	1.14167
ROCK2	1.1435	0.894333	0.996	1.48033	1.458	1.532
PPM1A	1.101	0.969667	0.835333	1.09767	1.49033	1.46833
RAB5A	0.9025	0.563	0.556	0.790333	1.641	1.84233
PPP3CA	1.1135	0.821667	0.818333	1.007	1.36667	1.505
MACF1	1.037	0.741333	0.785	0.86	1.17	1.32267
PPP2CA	1.0845	0.753	0.812667	0.966667	1.16633	1.17233
PPP2R1A	1.1445	0.883667	0.891667	1.00233	1.24633	1.28333
TRPM4	0.627	0.851586	1.36937	1.18947	1.58077	1.84212
AP2A1	0.991	0.946667	1.02033	0.813333	1.146	1.42733
CTNNB1	0.8835	0.841	1.05633	0.802333	1.02133	1.394
RHOA	0.9565	0.925667	1.00533	1.11033	1.11	1.70867
VPS35	1.101	0.792	0.995667	1.07133	1.258	1.53833
PSME1	1.1605	0.899333	0.922667	1.08667	1.337	1.691
GSK3A	1.227	0.714333	0.923667	1.265	1.74867	2.43367
VPS29	1.1995	0.869333	1.03767	1.13233	1.44533	1.89767
AP2B1	1.032	0.757	0.89	0.831333	1.09067	1.494
AP2M1	0.957	0.767333	0.879667	0.813667	1.11367	1.43233
AP2A2	0.9875	0.897333	0.966	0.920333	1.17133	1.64667
RAC3	1.03	0.858667	1.04433	1.02967	1.341	1.85567
PSMD7	1.099	0.751333	1.089	1.10167	1.01967	1.02233
PSMD8	1.088	0.748667	1.07633	1.105	1.02967	1.11133
PSMD13	1.0665	0.736333	1.00333	0.941333	0.946	1.027
PSMD6	1.1245	0.692667	0.960333	0.967333	0.972333	1.06567
SCYL2	1.199	0.970333	1.16367	1.11767	1.22233	1.20867
PSMD2	1.0915	0.628	0.974	0.973	1.06233	1.109
PSMD1	1.076	0.68	0.975667	0.963333	1.025	1.16067
FERMT2	1.2495	0.694	0.749	0.699	0.908667	1.238
USP8	1.316	0.680333	0.751	0.844333	1.03767	1.35633
PSMD11	1.1555	0.703333	0.951333	0.853	0.945667	1.138
USP15	1.2185	0.824667	0.953667	0.811	0.999667	1.126
VPS26A	1.224	0.822333	0.952	1.075	1.13867	1.35933
AP2S1	1.033	0.732	0.931333	0.800333	1.07133	1.275
CLTC	1.013	0.681	0.843	0.723667	0.932	1.06767
AES	1.0745	0.993812	0.961205	1.11834	1.17852	1.09904
WNK1	1.0765	1.087	0.892	1.22	1.541	1.14033
CDC42	0.7315	0.987908	0.904502	0.925981	1.6992	1.09543
LRP1	1.015	1.109	1.263	1.065	1.73967	1.59767
MCC	0.933	1.09233	0.866667	0.891	1.39967	1.42067
GNAQ	0.7615	0.964667	0.896333	0.843667	1.82367	2.06567
GNB1	1.0255	1.10933	1.05567	1.12267	1.299	1.42267
SNX3	1.0295	1.16167	0.997	1.15	1.47133	1.62767
PSMD9	1.163	1.59333	1.26067	1.57833	1.79567	1.72833
USP47	0.835	1.62633	1.11933	1.50167	2.19233	1.69533
PPP3R1	1.023	1.23067	0.961333	1.33933	1.54567	1.432
PSMD10	1.1065	1.44267	1.247	1.448	2.033	1.75633
SULF1	0.925	1.45367	1.264	1.80067	2.80733	2.23767
AGO1	1.0205	1.09033	0.966667	1.72267	1.166	1.45167
VANGL2	0.9725	1.06033	1.27567	1.83967	1.224	1.59167
SDCBP	0.983	1.43667	1.48	2.131	1.62167	2.04233
CSNK1E	0.792	1.64233	0.898667	1.42267	1.39167	1.242
PTK7	0.865	1.27233	1.139	1.04233	1.26267	1.25133
WLS	1.0235	2.06467	2.41067	2.44867	2.08033	1.952
CELSR2	1.0915	1.57775	1.4617	1.85123	1.96912	1.47474
DAAM1	0.669	0.956333	0.897667	1.406	1.44167	1.296
EMD	0.7225	0.978667	0.979	1.26333	1.118	1.054
GNG2	1.012	1.06533	1.16533	1.42867	5.59567	5.62367
CAMK2A	1.1525	1.24615	1.09334	1.48356	6.21373	4.52814
CAV1	0.97	0.814	0.749667	1.11633	2.613	2.276
CPE	0.9485	1.26196	1.4683	2.06524	2.55147	2.80228
CTNND2	0.8715	2.302	1.71533	1.96267	3.707	4.762
TGFB2	1.001	1.14431	1.05913	1.67991	2.33707	3.31052
RHOC	1.0415	0.841667	1.49667	1.71967	3.12467	3.84467
GNAO1	0.923	0.966333	0.931	1.05933	2.974	4.05

## Sheet: Fig. 4B
Term	Adjusted p-value	- LOG10 adjusted p-value	Proteins
positive regulation of canonical Wnt signaling pathway (GO:0090263)	1.19917e-08	7.92112	VCP;PSMD12;DDX3X;PSMD14;ILK;PSMA7;CCAR2;PSMB6;PSMB7;PSMB4;PSMB5;PSMD4;PSMB2;PSMB3;PSMB1;RUVBL1;PSMD3;UBR5;RPS27A;JUP;CSNK1D;PSMB8;PSMA5;PSMA6;PSMC5;PSMA3;PSMC6;SFRP2;PSMA4;PSMC3;PSMA1;PSMC4;PSMA2;PSME3;PSMC1;PSMC2;PSME4;RNF220
Wnt signaling pathway, planar cell polarity pathway (GO:0060071)	3.12499e-08	7.50515	PSMD12;PSMD14;PSMA7;PSMB6;PSMB7;PSMB4;PSMB5;PSMD4;PSMB2;PSMB3;PSMB1;PSMD3;DVL2;RPS27A;PSMB8;PSMA5;PSMA6;PSMC5;PSMA3;PSMC6;PSMA4;PSMC3;PSMA1;PSMC4;PSMA2;PSME3;PSMC1;PSMC2;PSME4;ARRB2;FZD2;PFN1
positive regulation of Wnt signaling pathway (GO:0030177)	6.78286e-08	7.16859	VCP;PSMD12;DDX3X;PSMD14;ILK;CDC73;PSMA7;CCAR2;PSMB6;PSMB7;PSMB4;SALL1;PSMB5;PSMD4;PSMB2;PSMB3;PSMB1;RUVBL1;PSMD3;UBR5;RPS27A;JUP;ATP6AP2;CSNK1D;PSMB8;SMARCA4;PSMA5;PSMA6;PSMC5;PSMA3;PSMC6;SFRP2;PSMA4;PSMC3;PSMA1;PSMC4;PSMA2;PSME3;PSMC1;PSMC2;PSME4;RNF220
negative regulation of canonical Wnt signaling pathway (GO:0090090)	1.08325e-06	5.96527	PSMD12;PSMD14;CUL3;CTNND1;STK4;PSMA7;SOX2;PSMB6;PSMB7;PSMB4;PSMB5;PSMD4;PSMB2;PSMB3;PSMB1;RUVBL2;PSMD3;DVL2;APOE;RPS27A;WWTR1;CSNK1A1;IGFBP2;PSMB8;RBX1;PSMA5;PSMA6;PSMC5;PSMA3;PSMC6;SFRP2;PSMA4;PSMC3;PSMA1;PSMC4;PSMA2;PSME3;PSMC1;PSMC2;PSME4;PFDN5
non-canonical Wnt signaling pathway (GO:0035567)	1.1813e-06	5.92764	PSMD12;PSMD14;PSMA7;PSMB6;PSMB7;PSMB4;PSMB5;PSMD4;PSMB2;PSMB3;PSMB1;PSMD3;DVL2;RPS27A;PSMB8;PSMA5;PSMA6;PSMC5;PSMA3;PSMC6;SFRP2;PSMA4;PSMC3;PSMA1;PSMC4;PSMA2;PSME3;PSMC1;PSMC2;PSME4;ARRB2;FZD2;PLCB3;AGO2;PFN1;CALM1;MOV10
regulation of canonical Wnt signaling pathway (GO:0060828)	3.93797e-06	5.40473	VCP;PSMD12;DDX3X;CUL3;CTNND1;ILK;STK4;PSMA7;CCAR2;SOX2;PSMB6;PSMB7;PSMB4;PSMB5;PSMD4;PSMB2;PSMB3;PSMB1;RUVBL2;RUVBL1;PSMD3;UBR5;DVL2;APOE;RPS27A;JUP;WWTR1;CSNK1A1;IGFBP2;CSNK1D;PSMB8;RBX1;PSMA5;PSMA6;PSMC5;PSMA3;PSMC6;SFRP2;PSMA4;PSMC3;PSMA1;PPP1CA;PSMC4;PSMA2;PSME3;PSMC1;PSMC2;PSME4;PFDN5;RNF220
negative regulation of Wnt signaling pathway (GO:0030178)	5.15229e-06	5.288	PSMD12;PSMD14;NXN;CUL3;CTNND1;STK4;PSMA7;SOX2;PSMB6;PSMB7;PSMB4;PSMB5;PSMD4;PSMB2;PSMB3;PSMB1;RUVBL2;PSMD3;DVL2;RACK1;APOE;RPS27A;WWTR1;TLE1;CSNK1A1;IGFBP2;PSMB8;RBX1;PSMA5;PSMA6;PSMC5;PSMA3;PSMC6;SFRP2;PSMA4;PSMC3;PSMA1;PSMC4;PSMA2;PSME3;PSMC1;PSMC2;PSME4;PFDN5
non-canonical Wnt signaling pathway (GO:0035567)	1.3282e-05	4.87674	PSMD10;PSMD11;PSMD13;PSMD8;PSMD9;PSMD6;PSMD7;PSMD2;PSME1;PSMD1;PSME2;CLTC;AP2A1;AP2B1;CELSR2;AP2A2;RHOA;CDC42;PPP3CA;PPP3R1;DAAM1;AP2S1;AGO1;GNB1;AP2M1;CTNNB1
Wnt signaling pathway, planar cell polarity pathway (GO:0060071)	1.32912e-05	4.87644	PSMD10;PSMD11;PSMD13;PSMD8;PSMD9;PSMD6;PSMD7;PSMD2;PSME1;PSMD1;PSME2;CLTC;AP2A1;AP2B1;CELSR2;AP2A2;RHOA;CDC42;DAAM1;AP2S1;AP2M1
positive regulation of Wnt signaling pathway (GO:0030177)	0.00537761	2.26941	PSMD10;USP8;MACF1;USP47;PSMD11;PSMD13;CSNK1E;SULF1;PSMD8;COL1A1;PSMD9;PPM1A;PSMD6;PSMD7;WNK1;PSMD2;PSME1;PSMD1;PSME2;WLS;TRPM4
positive regulation of canonical Wnt signaling pathway (GO:0090263)	0.0138357	1.859	PSMD10;USP8;USP47;PSMD11;PSMD13;PSMD8;COL1A1;PSMD9;PSMD6;PSMD7;WNK1;PSMD2;PSME1;PSMD1;PSME2;WLS;TRPM4

## Sheet: Legend
Supplementary Table S5: Wnt signaling related GOs of the demonstrated Wnt signaling associated proteins in Fig. 4A. These proteins relative expression changes, and the resultant GOs of their enrichment analysis are presented in Fig. 4A_GO, Fig. 4A_expression and Fig. 4B sheets respectively.
	member of cluster 1	Clusters were identified based on unsupervised fuzzy c-means clustering presented in figure 3
	member of cluster 2
	member of cluster 3
