# Supplementary material for: The Dynamic Proteome of Oligodendrocyte Lineage Differentiation Features Planar Cell Polarity and Macroautophagy Pathways
Source: Gigascience. 2020 Oct 31;9(11):giaa116. doi: 10.1093/gigascience/giaa116 (PMC7601170; doi:10.1093/gigascience/giaa116)
Supplement: giaa116_Supplemental_Figures_and_Tables [file giaa116_supplemental_figures_and_tables.zip › Table S6.xlsx]

## Sheet: Fig. 5_expression
Autophagy associated proteins	Relative Protein Expression
	d0	d8	d12	d20	d80	d120
MFN1	1.0225	0.914333	1.10867	0.87	0.771333	0.795667
PIP4K2C	1.247	1.05693	1.32242	0.918225	1.09652	1.10375
SNX5	1.1165	0.881	0.964333	0.788333	0.826667	1.01967
EIF4G1	1.223	0.64	0.731667	0.743667	0.798333	0.736
HSPA8	1.1615	0.856667	0.704667	0.783	0.737333	0.778667
ATG16L1	1.211	1.17891	1.0018	1.28716	1.20091	0.991301
CHMP4A	1.257	1.17625	0.895154	1.02086	1.11054	1.05666
ATP6V1G1	1.0685	1.2612	1.07823	1.05628	1.09102	1.02106
TOMM70	0.849	0.975	0.888333	0.746333	0.798	0.795333
VPS4B	1.0555	1.041	1.10467	1.12767	0.996667	0.913
PRKAA2	0.991	0.856	0.943333	0.957667	0.877333	0.807
VPS25	1.227	0.852187	1.15046	1.0533	0.828412	0.749323
ABL1	0.714	1.099	0.596	0.764	1.391	1.033
RAB1B	0.77	0.880667	0.709	0.915333	0.996	0.717333
SNAP29	0.948	1.26467	1.10767	1.31833	1.47367	1.22833
CHMP4B	1.0335	1.16767	0.981	1.297	1.376	1.222
MTDH	0.9875	1.133	0.965667	1.191	1.511	1.16467
TOMM40	0.8135	1.13533	0.862333	1.00433	0.793333	0.910333
VPS36	1.0205	1.55967	1.53667	1.661	1.38267	0.899333
BNIP3	0.325	0.666333	0.525333	0.850667	0.697667	0.647
EI24	0.575	0.980616	0.84571	0.928062	0.985552	0.858097
IFI16	1.0785	1.09467	1.82133	1.38133	2.16667	2.02733
RAB39B	0.8805	1.09767	1.51067	1.03933	1.86167	1.92467
ATP6V1E1	1.016	1.28067	1.213	1.311	1.65533	1.42733
OPTN	0.794	1.52533	1.53867	1.96167	3.06533	2.65367
LAMTOR1	0.982	1.29136	1.10586	1.23996	1.57179	1.60869
SRC	1.0005	1.34	1.43633	1.39067	1.831	2.021
VPS18	0.8695	0.999333	0.978333	0.884333	1.05067	1.21767
GBA	1.052	1.19633	1.59833	1.27367	2.533	3.23533
INS	0.9095	1.00567	1.06467	1.83133	3.48233	6.138
SIRT2	0.9715	1.006	1.17333	1.333	2.33633	4.00767
HGS	1.145	1.271	1.098	1.26167	1.68167	1.557
MLST8	1.182	1.22824	1.10863	1.21745	1.42996	1.40862
MAPT	0.9825	1.22967	1.21067	1.806	6.36233	5.46
PIP4K2B	0.919	1.73433	1.306	1.83933	4.56	3.39933
SNX6	1.0935	1.117	1.05033	1.15267	1.284	1.30033
ATP6V1B2	0.9785	0.987333	0.976	1.25933	1.61533	1.772
GABARAPL2	1.158	1.26233	1.113	1.51867	1.9	2.17567
RAB1A	0.8355	0.803667	0.847667	0.964667	1.198	1.23033
MAP1LC3B2	1.1775	1.12775	1.12553	1.70781	3.07125	3.19495
ATP6V1A	1.0915	1.03033	1.04667	1.13033	1.46967	1.43367
PRKAA1	1.044	0.866333	0.985333	1.13733	1.627	1.57067
DCN	1.1065	0.956333	1.319	1.22233	5.13433	5.80367
VPS26B	1.002	0.985667	1.066	1.25467	2.29167	2.414
RAB5A	0.9025	0.563	0.556	0.790333	1.641	1.84233
SH3GLB1	1.209	1.149	1.072	1.20433	1.777	1.94233
LAMTOR3	0.855	1.408	1.17167	0.885667	1.20333	1.445
STAM	1.0955	1.33152	1.24298	1.17396	1.31986	1.42774
CHMP2B	0.925	0.994	0.790667	0.843667	1.022	1.04333
VPS4A	1.176	1.221	1.11033	1.08133	1.212	1.331
SNF8	1.1605	0.965667	1.225	1.194	1.142	1.255
TOMM22	1.035	0.767	1.09267	1.11867	0.953	1.16133
BCL2	1.281	1.18647	1.41627	1.61077	1.39533	1.46241
CISD2	0.8715	0.975333	1.201	1.19333	1.01367	1.228
ATG2B	0.9385	0.76	0.678	1.054	1.29733	0.885
PIP4K2A	1.2135	0.868	0.942667	1.37267	1.409	1.28167
TSG101	1.1125	0.998333	1.09	1.51367	1.62167	1.51
CHMP6	0.936	1.05233	1.20367	1.51367	1.66133	1.73567
HDAC6	1.0815	1.13767	1.52767	2.00967	2.97333	2.66033
VPS28	1.089	0.999667	1.11733	1.11767	1.275	1.227
ATP6V1D	1.149	0.93	1.12067	1.20267	1.27533	1.418
VPS11	0.9665	0.869667	1.016	1.126	1.17767	1.27867
AKT1	1.0865	0.977	1.32933	1.935	2.18733	2.77533
RAB24	0.8965	0.849199	1.04865	1.24299	1.41324	1.52981
ATG5	1.1855	0.777333	0.887667	0.909667	1.018	1.11567
RAB3GAP2	1.1725	0.682667	0.840667	0.821	0.963333	1.05467
EIF4G2	1.217	0.661333	0.919667	0.868333	0.905667	1.07867
RAB3GAP1	1.128	0.837667	0.899333	1.036	1.07133	1.07433
PIK3C3	1.238	0.807	0.958333	1.07567	1.059	1.296
VPS26A	1.224	0.822333	0.952	1.075	1.13867	1.35933
DNM1L	1.204	0.925667	1.06667	1.138	1.17333	1.259
VTA1	1.144	0.816667	0.954333	1.03167	1.17833	1.31967
CAPN1	1.135	0.704667	0.839333	0.786	1.185	1.443
RAB33B	0.9165	0.858667	0.844	0.828667	0.920333	0.958667
RAB12	1.0045	0.774	0.780333	0.768	1.19133	1.33467
HSPB1	1.2185	0.555667	0.607	0.758333	3.02267	2.73433
UCHL1	1.2105	1.01667	0.828667	0.909667	1.67933	1.62733
PIKFYVE	1.073	0.685667	0.81	0.933333	1.43067	1.51233
VPS16	1.125	0.829333	0.755333	0.947333	1.40367	1.34467
CHMP2A	1.0255	0.861	0.977667	1.04533	1.43033	1.582
CDK5	1.042	0.79	0.963	1.31933	2.02267	2.319
EXOC8	1.064	0.882333	1.035	1.17733	1.54033	1.69633
ATG9A	1.07	0.815333	0.930333	0.984667	1.62167	2.06233
GSK3A	1.227	0.714333	0.923667	1.265	1.74867	2.43367
MTOR	0.9975	0.893333	0.955667	1.06267	1.27433	1.52167
CAPNS1	1.3025	0.831333	1.09133	1.17433	1.79067	2.13733
EXOC4	1.0955	0.769667	0.986667	1.04933	1.313	1.535
VPS35	1.101	0.792	0.995667	1.08533	1.35833	1.65567
ATG3	1.2155	0.731667	0.832667	0.980333	1.337	1.666
PAFAH1B2	1.3955	1.14233	1.164	1.30367	1.58533	1.74067
ATP6V1H	1.1015	0.775	1.15367	0.986	1.47833	1.79467
ATP6V0D1	0.951	0.805667	1.146	0.979	1.26533	1.62833
PRKAG1	1.082	0.819	1.33	1.12467	1.495	1.773
RPTOR	1.0515	0.880667	1.00667	1.003	1.06667	1.48733
VPS33A	1.1465	0.815667	1.07933	1.04167	1.18267	1.58467
RRAGA	1.0325	0.862	1.23433	1.02733	1.66	3.67
EXOC1	1.0565	0.918667	1.12033	1.105	1.31867	1.68667
ATG7	1.0975	0.916333	1.08133	1.04333	1.28567	1.561
ATP6V0A1	1.025	0.882333	1.063	1.00233	1.429	1.87067
ATP6V1C1	1.0965	0.717	0.971	0.807	1.25467	1.66567
EXOC7	1.122	0.923667	1.05633	0.989333	1.23767	1.49167
MFN2	0.997	0.842667	1.01867	0.898	1.05667	1.30933
RAB7A	0.978	0.809333	0.958667	0.814667	1.02867	1.45833

## Sheet: Legend
Supplementary Table S6: This table demonstrates the relative expression of the autophagy associated proteins, which has been illustrated by heatmap in Fig. 5.
	member of cluster 1	Clusters were identified based on unsupervised fuzzy c-means clustering presented in figure 3
	member of cluster 2
	member of cluster 3
