# Supplementary material for: The Dynamic Proteome of Oligodendrocyte Lineage Differentiation Features Planar Cell Polarity and Macroautophagy Pathways
Source: Gigascience. 2020 Oct 31;9(11):giaa116. doi: 10.1093/gigascience/giaa116 (PMC7601170; doi:10.1093/gigascience/giaa116)
Supplement: giaa116_Supplemental_Figures_and_Tables [file giaa116_supplemental_figures_and_tables.zip › Table S7.xlsx]

## Sheet: Fig. 6A
d0	logFC	AveExpr	t	P.Value	adj.P.Val	B	Change
MT2A	1.2093	0.333471	6.14125	1.14825e-05	0.000503014	3.40544	Up
HMOX1	1.1251	0.517765	14.8041	4.58836e-11	1.11244e-07	15.4675	Up
MT1E	1.1188	0.371824	4.17621	0.000648802	0.00997161	-0.616687	Up
ASNS	1.02003	0.600471	12.1785	9.32915e-10	5.99398e-07	12.6586	Up
d0	logFC	AveExpr	t	P.Value	adj.P.Val	B	Change
SDC2	-1.00177	1.39241	-3.63586	0.00207895	0.0230297	-1.76313	Down
TMEM263	-1.1374	2.01009	-3.71502	0.00175231	0.0201046	-1.59564	Down
SSBP4	-1.15758	1.77439	-4.79831	0.000173105	0.0038333	0.695271	Down
WLS	-1.16777	2.05388	-3.96371	0.00102468	0.0139089	-1.06801	Down
H2AFY2	-1.22867	2.05712	-3.3831	0.00358566	0.0354429	-2.29497	Down
HP1BP3	-1.2535	2.02653	-3.90158	0.00117154	0.0151964	-1.19996	Down
TF	-1.3961	2.22935	-3.21188	0.0051793	0.0456893	-2.65149	Down
PTPN21	-1.41072	1.80175	-3.1869	0.00546397	0.0477001	-2.70319	Down
SOAT1	-1.78843	2.36702	-3.83141	0.00136299	0.0168949	-1.34889	Down
SSBP2	-1.94969	2.28582	-3.73197	0.00168935	0.019712	-1.55975	Down
H1F0	-2.01007	2.69059	-3.49425	0.00282199	0.0294469	-2.06175	Down
ARHGEF17	-2.37821	2.71292	-3.6597	0.00197464	0.0222761	-1.71273	Down
PTN	-4.3378	4.68447	-4.14817	0.000689059	0.0104385	-0.676225	Down

## Sheet: Fig. 6B
d8	logFC	AveExpr	t	P.Value	adj.P.Val	B	Change
COL2A1	5.36581	3.95576	3.21018	0.00515188	0.0355133	-2.41849	Up
ZNF740	4.95292	1.95173	7.4821	9.16547e-07	0.00020784	5.9709	Up
VGLL4	4.37503	2.74244	7.78781	5.37625e-07	0.000180644	6.48355	Up
GKAP1	4.2444	3.44794	3.84435	0.00130676	0.0136519	-1.09895	Up
SMOC1	3.12805	3.18029	3.39033	0.00349392	0.0272653	-2.04708	Up
HMGN1	2.98571	1.64218	7.70674	6.18576e-07	0.000180644	6.34895	Up
CA4	2.78133	1.89182	7.55047	8.12606e-07	0.00020784	6.08674	Up
HIST2H2AC	2.72314	2.20187	3.28818	0.00435559	0.0317406	-2.25816	Up
HMGN2	2.20274	1.21665	7.49957	8.88736e-07	0.00020784	6.00056	Up
ZNF652	2.03272	1.398	6.28708	8.32226e-06	0.000594117	3.83366	Up
NPC2	1.8969	1.27018	7.09638	1.82892e-06	0.00026143	5.30428	Up
SALL1	1.84252	1.17533	7.09575	1.83103e-06	0.00026143	5.30317	Up
TPBG	1.74258	1.80348	6.59211	4.65226e-06	0.000448362	4.39933	Up
ATF7	1.72462	0.997059	10.985	3.98802e-09	7.6869e-06	11.0766	Up
SOX2	1.71098	1.82929	3.37547	0.00360793	0.0277063	-2.07787	Up
CRABP1	1.70202	1.916	3.98775	0.00095794	0.0110565	-0.797884	Up
SSBP2	1.64826	2.28582	3.74882	0.00160737	0.0159291	-1.29929	Up
TUFT1	1.62111	1.23436	3.48936	0.00282032	0.023516	-1.84143	Up
RNF169	1.56885	1.20146	6.12123	1.14779e-05	0.000691365	3.52043	Up
NUCB2	1.56826	2.17182	2.9904	0.00824508	0.0491264	-2.86525	Up
CBX5	1.56369	1.46959	5.65028	2.91739e-05	0.00114037	2.60998	Up
PLEKHA7	1.53771	1.85422	3.62928	0.00208286	0.0191177	-1.54954	Up
CSRP2	1.53383	1.27018	7.67291	6.56036e-07	0.000180644	6.29248	Up
TAF15	1.52167	1.16753	8.62142	1.33473e-07	0.000128635	7.81248	Up
HMGN3	1.52119	1.00159	7.18707	1.5519e-06	0.000260113	5.46302	Up
GPALPP1	1.51544	1.56976	5.61385	3.13941e-05	0.00116993	2.53832	Up
SP1	1.50283	0.926706	6.81303	3.07738e-06	0.000340549	4.80044	Up
COL26A1	1.49409	1.51877	4.34336	0.000445087	0.00662475	-0.0523034	Up
ZC3H13	1.43576	1.21394	7.23295	1.42878e-06	0.000250361	5.54285	Up
NCOR1	1.38874	1.595	3.25089	0.00471982	0.0336943	-2.3349	Up
KDELC2	1.384	1.76324	5.54334	3.62005e-05	0.00130193	2.39912	Up
MDC1	1.36298	1.13588	5.3681	5.17165e-05	0.00162087	2.05044	Up
AVEN	1.29564	1.172	3.76706	0.00154507	0.015453	-1.26107	Up
SCAF11	1.29419	0.856529	5.77832	2.25738e-05	0.000988887	2.8605	Up
BOD1L2	1.28354	1.17448	6.43699	6.2434e-06	0.000559728	4.11337	Up
PHF6	1.27229	1.25424	5.97735	1.52156e-05	0.000776733	3.24553	Up
CEP83	1.23393	0.858859	4.61833	0.000247401	0.00452005	0.520571	Up
HMGB2	1.22707	1.40747	3.92318	0.00110162	0.0122177	-0.933466	Up
CNBP	1.16957	0.911824	5.38689	4.97673e-05	0.00158556	2.088	Up
HEXIM1	1.1614	1.24088	4.39464	0.000398745	0.00612415	0.0548634	Up
BRD7	1.15686	1.01429	5.53507	3.68122e-05	0.00130193	2.38274	Up
CBX2	1.13212	1.119	4.31031	0.000477807	0.0069686	-0.121421	Up
TIA1	1.1036	1.05582	7.37837	1.10153e-06	0.000212319	5.79379	Up
PPT1	1.10148	0.871235	5.2198	7.01434e-05	0.00194534	1.75247	Up
RBMS1	1.0869	0.881235	6.05008	1.31904e-05	0.00072237	3.38484	Up
RAB11FIP1	1.078	1.08724	7.01986	2.1026e-06	0.0002795	5.1694	Up
CHAMP1	1.07352	1.16459	6.41264	6.54041e-06	0.000559873	4.06816	Up
NOL8	1.07148	0.822941	7.75122	5.72706e-07	0.000180644	6.4229	Up
CWC15	1.06886	1.27576	6.96674	2.31741e-06	0.000288182	5.07524	Up
MAZ	1.06843	1.03612	4.90088	0.000136224	0.00296692	1.10353	Up
KIAA1143	1.06498	1.20329	5.62229	3.08649e-05	0.00116993	2.55493	Up
RNASET2	1.05512	0.846412	6.81049	3.09189e-06	0.000340549	4.79588	Up
LUZP1	1.05276	1.02535	8.27428	2.35899e-07	0.000129913	7.27115	Up
FIP1L1	1.04824	1.02141	6.94003	2.43392e-06	0.000293212	5.02775	Up
PPA2	1.04033	1.49159	4.32276	0.000465203	0.00684488	-0.095376	Up
PSAP	1.0279	1.35982	5.53561	3.67717e-05	0.00130193	2.38381	Up
ZNF318	1.02581	1.15988	4.62754	0.000242606	0.00448776	0.53968	Up

## Sheet: Fig. 6C
d12	logFC	AveExpr	t	P.Value	adj.P.Val	B	Change
KRT19	4.19312	2.07418	8.71889	1.12358e-07	0.00014438	7.61733	Up
KRT7	3.12607	1.44259	10.2704	1.06231e-08	4.02879e-05	9.58522	Up
HIST1H1A	3.10321	2.14041	4.59447	0.000259083	0.0436694	0.619682	Up
KRT8	2.41898	1.28924	8.08623	3.18894e-07	0.000307334	6.71584	Up
PKP2	1.44174	1.02535	6.3757	6.95667e-06	0.00383114	3.96322	Up
FREM2	1.28048	1.39482	7.24449	1.38384e-06	0.000889119	5.42005	Up
JUP	1.24124	0.952471	9.80677	2.09016e-08	4.02879e-05	9.03138	Up
KRT18	1.22564	0.864647	6.02722	1.36841e-05	0.00527524	3.34487	Up
DSP	1.12514	0.945412	7.41415	1.0217e-06	0.000787734	5.6903	Up

## Sheet: Fig. 6D
d20	logFC	AveExpr	t	P.Value	adj.P.Val	B	Change
MDK	8.04398	3.18188	6.85996	2.76846e-06	0.00126438	4.85111	Up
RBP1	5.93683	2.63018	7.30097	1.23842e-06	0.00117286	5.58866	Up
NEFM	3.57871	2.68582	4.54966	0.000283959	0.0353117	0.513051	Up
HIST1H1C	2.85417	2.19718	6.82541	2.95185e-06	0.00126438	4.79202	Up
H1FX	2.82386	2.42647	6.31044	7.82807e-06	0.00274338	3.88905	Up
H2AFX	2.40407	2.00318	5.46696	4.17537e-05	0.01006	2.3226	Up
MOXD1	2.14068	1.84944	7.18801	1.51798e-06	0.00117286	5.40268	Up
CCK	2.04381	1.51253	5.00789	0.000107783	0.0166202	1.4287	Up
H1F0	2.01945	2.69059	4.98833	0.000112286	0.0166486	1.39006	Up
HIST1H3A	2.01298	1.50359	8.78148	1.00323e-07	0.000386745	7.84351	Up
SOX3	1.97524	1.907	5.28552	6.05642e-05	0.0131087	1.97245	Up
HIST1H1D	1.66455	1.44953	4.39246	0.000397564	0.0450767	0.194746	Up
H2AFZ	1.65417	1.36841	5.87533	1.83513e-05	0.00544187	3.09406	Up
HIST1H1B	1.54679	1.47918	5.17548	7.60299e-05	0.0139569	1.75806	Up
JAM3	1.43552	1.65547	4.74431	0.000187718	0.0262009	0.904458	Up
HIST2H2AB	1.39224	1.54212	7.81074	5.04858e-07	0.000973115	6.40297	Up
CETN2	1.29779	1.73724	5.01095	0.000107096	0.0166202	1.43474	Up
TNFRSF10B	1.23516	1.40751	6.72695	3.54702e-06	0.00136738	4.62261	Up
GPX7	1.19107	1.42212	5.94107	1.61087e-05	0.00517493	3.21601	Up
HIST1H2BM	1.1665	1.47935	7.00218	2.12971e-06	0.00117286	5.09232	Up
FRMPD1	1.15526	1.37594	5.22934	6.80087e-05	0.0131087	1.86318	Up
B3GALT6	1.06052	1.41529	7.04173	1.98086e-06	0.00117286	5.15883	Up

## Sheet: Fig. 6E
d80	logFC	AveExpr	t	P.Value	adj.P.Val	B	Change
GAP43	12.7527	4.50612	7.93374	3.99077e-07	0.000307689	6.63978	Up
ATP2B2	11.6692	4.62451	8.61382	1.28017e-07	0.000164502	7.66247	Up
PCSK1N	6.92365	3.0615	4.58852	0.000259196	0.0277555	0.589426	Up
TNC	4.13243	2.33782	5.19625	7.20331e-05	0.0138844	1.80414	Up
FRMD4A	4.01021	2.23347	8.30891	2.11602e-07	0.000203932	7.2125	Up
SYN1	3.47771	2.42341	4.60789	0.000248699	0.0273924	0.628678	Up
PIP4K2B	2.65464	2.37382	4.78399	0.000171022	0.0235461	0.984157	Up
SH2B1	2.49379	1.47929	5.50702	3.80109e-05	0.00814067	2.40891	Up
ALCAM	2.44883	2.11165	6.44865	5.90435e-06	0.00284516	4.15852	Up
EEF1A2	2.31333	1.47224	6.50644	5.28705e-06	0.00284516	4.26154	Up
TGFBI	2.15983	1.58565	4.27889	0.000503925	0.0422311	-0.0417397	Up
KIAA1211	2.07136	2.34518	4.31873	0.000462435	0.0396153	0.0398059	Up
FN1	2.03976	1.59453	4.62592	0.000239312	0.0271338	0.665206	Up
MAST1	1.72681	1.57844	6.24895	8.67803e-06	0.00326746	3.79853	Up
GPRIN1	1.58152	1.52424	6.21205	9.32348e-06	0.00326746	3.73135	Up
COL3A1	1.40679	1.52947	8.72691	1.06559e-07	0.000164502	7.82588	Up
AK5	1.40161	1.27156	4.48688	0.000322167	0.0335336	0.382927	Up
KIF5C	1.36293	1.61959	5.06456	9.47628e-05	0.0160354	1.54426	Up
GPRASP2	1.33136	1.20254	5.36718	5.06072e-05	0.0102679	2.13833	Up
NFKB2	1.28326	1.30853	4.91196	0.000130519	0.0201261	1.24063	Up
CTIF	1.27991	1.38228	5.85919	1.86867e-05	0.00450232	3.07851	Up
EHBP1	1.24869	1.429	4.16281	0.000647581	0.0499285	-0.279706	Up
TMEM179B	1.04034	1.55387	4.64895	0.000227852	0.0266172	0.711798	Up
PPP1R18	1.03056	1.30689	7.05095	1.90995e-06	0.00122715	5.20655	Up

## Sheet: Fig. 6F
d120	logFC	AveExpr	t	P.Value	adj.P.Val	B	Change
IGFBP7	10.765	5.00906	4.40157	0.000380832	0.00478211	0.0144956	Up
CRYAB	7.56417	3.45735	3.06413	0.00695787	0.0373054	-2.80792	Up
GFAP	7.2336	3.06659	5.96765	1.46165e-05	0.00062915	3.23093	Up
TPPP3	6.66474	3.40806	6.56053	4.60102e-06	0.000286079	4.37093	Up
GPD1	5.97064	2.65	4.48475	0.000318329	0.00427582	0.190753	Up
PI16	5.70457	2.28612	6.48635	5.30319e-06	0.000319434	4.231	Up
CAPS	5.47662	2.06318	20.2661	1.95076e-13	7.52018e-10	19.7572	Up
FHL1	5.10879	2.70676	7.3167	1.12893e-06	0.000128001	5.7517	Up
RFTN1	5.03648	2.84865	4.51725	0.000296834	0.00410141	0.259528	Up
AK1	4.99567	2.85759	5.36936	4.91637e-05	0.00127199	2.03289	Up
PHYHIPL	4.98281	2.84018	4.52872	0.000289605	0.00404503	0.283784	Up
SST	4.72798	3.22871	3.14422	0.0058565	0.0332501	-2.64326	Up
GPM6A	4.61527	2.56272	5.06801	9.20643e-05	0.00185816	1.41345	Up
CRYL1	4.43648	2.45876	8.12618	2.7314e-07	6.19385e-05	7.13769	Up
INS	4.42579	2.49324	5.99212	1.39226e-05	0.000616914	3.27894	Up
SYNM	4.41886	2.10794	7.78991	4.87364e-07	7.82829e-05	6.57339	Up
NEFL	4.374	3.08488	3.81149	0.00137262	0.0121363	-1.24078	Up
VCAM1	4.34824	2.50176	4.49517	0.000311271	0.00422517	0.212809	Up
CRIP2	4.34724	2.92359	4.26281	0.000514105	0.00607284	-0.280187	Up
COL8A1	4.34326	2.64653	4.71707	0.000193487	0.00316057	0.68091	Up
SEPT3	4.272	2.46488	5.46023	4.07736e-05	0.00116989	2.21772	Up
BCAN	4.2361	2.33212	3.64625	0.00196846	0.015455	-1.59153	Up
GPM6B	4.0608	2.36258	6.57485	4.47697e-06	0.00028293	4.39785	Up
RANBP6	4.02613	2.8146	3.31329	0.00406297	0.0257611	-2.29232	Up
RTN1	3.95352	2.75782	4.02815	0.000855917	0.00886979	-0.779629	Up
HTRA1	3.9074	2.41747	5.33254	5.30501e-05	0.00131941	1.95775	Up
PRPH	3.75643	2.25247	3.46829	0.00290109	0.020541	-1.96736	Up
CAVIN4	3.74291	1.6899	7.88381	4.13994e-07	7.40746e-05	6.73258	Up
TMOD1	3.65152	2.25353	6.69519	3.56222e-06	0.000257203	4.6229	Up
DCLK2	3.63133	2.26382	6.10528	1.11298e-05	0.000550071	3.49993	Up
CAMK2G	3.49493	1.96082	8.76763	9.41917e-08	3.30099e-05	8.16999	Up
CD44	3.45355	2.04624	3.07367	0.00681677	0.036702	-2.78837	Up
CD47	3.39552	2.82535	3.65007	0.00195212	0.0153746	-1.58344	Up
MAOB	3.37869	2.08688	6.6351	3.99185e-06	0.000270039	4.5108	Up
ABAT	3.32319	2.77559	3.23323	0.00483232	0.0291587	-2.45901	Up
CAMK2B	3.25043	2.02718	5.524	3.57782e-05	0.00109464	2.34682	Up
DCLK1	3.25012	2.05876	5.6379	2.8364e-05	0.000967639	2.5762	Up
MYH3	3.02152	2.17635	3.59317	0.00221001	0.0168705	-1.70387	Up
TSPAN3	3.01871	3.272	3.36501	0.00363163	0.0240136	-2.1842	Up
COL6A3	3.01362	2.25853	2.8933	0.0100239	0.0477651	-3.155	Up
POSTN	2.98162	2.04283	4.43809	0.000351985	0.00450798	0.0919238	Up
CRMP1	2.97652	2.39741	3.22895	0.00487734	0.0292793	-2.46791	Up
ACYP2	2.95229	2.46871	3.65479	0.00193209	0.0153572	-1.57342	Up
EPB41L1	2.90602	2.74447	3.27825	0.00438366	0.0271717	-2.3654	Up
CNTN1	2.83848	2.03376	3.90776	0.00111265	0.0106573	-1.03598	Up
PRKCA	2.83829	1.95159	5.53453	3.50157e-05	0.00109464	2.3681	Up
NDRG1	2.79786	2.45988	5.20835	6.86521e-05	0.00151231	1.70314	Up
MVP	2.77567	2.01582	4.97924	0.000110964	0.00211765	1.22918	Up
PRELP	2.74224	2.34812	3.53839	0.00249034	0.0184447	-1.81962	Up
SLC27A1	2.73377	1.85014	8.02455	3.24875e-07	6.95774e-05	6.96884	Up
DDAH1	2.7214	1.89018	4.7432	0.000183004	0.00305402	0.735805	Up
CA2	2.71752	2.09171	5.49283	3.81361e-05	0.00113965	2.28378	Up
S100A6	2.70529	1.87712	4.35717	0.000419156	0.00519564	-0.0797148	Up
CTSB	2.68881	2.52135	3.91656	0.00109151	0.0105511	-1.01725	Up
GNAO1	2.64729	1.86988	5.44067	4.24464e-05	0.00118573	2.178	Up
GYG1	2.63422	1.79155	4.30465	0.00046957	0.00569243	-0.19125	Up
SIRT2	2.6156	1.85365	7.37408	1.01798e-06	0.000118918	5.85307	Up
ALDH5A1	2.60871	2.13065	5.64016	2.8234e-05	0.000967639	2.58074	Up
EHD2	2.59033	1.82612	3.80029	0.00140656	0.0122236	-1.26459	Up
CTNND2	2.56171	2.65235	4.23843	0.000541999	0.00624857	-0.332028	Up
CDC42EP4	2.5594	3.00936	3.80507	0.00139197	0.0122222	-1.25442	Up
COL5A2	2.55881	2.58741	3.37837	0.00352773	0.0234877	-2.15622	Up
ACTR1B	2.55498	2.35924	3.48406	0.00280322	0.0200863	-1.93418	Up
EPB41L3	2.52969	2.30806	3.58594	0.00224512	0.0170709	-1.71915	Up
HNMT	2.51429	1.59841	7.40591	9.61392e-07	0.000115818	5.90909	Up
MYH8	2.5076	1.66459	4.95108	0.000117753	0.00222518	1.17059	Up
RRAGA	2.49743	1.61329	10.1902	1.05693e-08	8.96289e-06	10.2645	Up
TNPO2	2.49288	1.91071	3.86376	0.0012247	0.0113171	-1.12961	Up
ENO2	2.48495	2.41524	3.43376	0.00312746	0.0216064	-2.03998	Up
CMBL	2.46957	2.13224	4.72354	0.000190836	0.00313434	0.694508	Up
NDRG2	2.44869	1.43476	10.1251	1.1625e-08	8.96289e-06	10.1742	Up
DES	2.42649	1.53751	8.39143	1.74773e-07	4.49166e-05	7.5715	Up
CADM4	2.38943	1.921	4.08058	0.000763635	0.00820004	-0.667993	Up
TMEM231	2.38912	2.02682	3.84971	0.00126281	0.0115633	-1.1595	Up
PEA15	2.35569	1.95035	3.67656	0.0018425	0.0149849	-1.52729	Up
TUBB2A	2.34898	2.03088	3.28249	0.00434357	0.0270505	-2.35656	Up
LUM	2.33124	1.57171	11.7619	1.20556e-09	1.54915e-06	12.2984	Up
CORO2B	2.26943	1.81106	5.26099	6.15323e-05	0.0014204	1.81126	Up
COL12A1	2.20848	1.82459	3.47899	0.0028343	0.0202307	-1.94484	Up
MTMR1	2.20288	1.76753	5.75995	2.21558e-05	0.000829229	2.82019	Up
COL6A2	2.19845	1.84218	2.953	0.00882678	0.043676	-3.03439	Up
LSAMP	2.16625	1.85082	3.94773	0.00101981	0.0100804	-0.950888	Up
RHOC	2.15674	2.06853	3.30953	0.00409628	0.0258872	-2.30018	Up
TMEM65	2.14352	1.88041	5.48821	3.84988e-05	0.00114062	2.27443	Up
PLCD1	2.13331	1.91582	7.91435	3.92692e-07	7.40746e-05	6.7841	Up
ABCB6	2.08593	1.71718	3.61166	0.0021227	0.0163439	-1.66476	Up
ARL8B	2.07469	1.54776	9.56946	2.66909e-08	1.46991e-05	9.38231	Up
GLIPR2	2.07469	1.91576	4.60092	0.000248037	0.00373859	0.436283	Up
TPPP	2.06498	1.81576	4.50436	0.000305176	0.00415707	0.232262	Up
SERINC1	2.05814	1.92606	3.22548	0.00491405	0.0292793	-2.47511	Up
MAP1A	2.0575	2.03059	4.52266	0.000293404	0.00408329	0.270964	Up
ATP1A2	2.057	1.461	6.49954	5.1706e-06	0.000316392	4.25595	Up
TSPO	2.0401	1.65359	6.63498	3.99279e-06	0.000270039	4.51056	Up
ATL1	2.03255	1.87047	4.23852	0.000541896	0.00624857	-0.33184	Up
MAPRE3	2.01718	2.27005	3.4185	0.00323306	0.022177	-2.07205	Up
L1CAM	2.01433	1.49247	3.01625	0.00771027	0.03979	-2.90579	Up
EFNB3	2.00417	1.77618	5.38363	4.77369e-05	0.00125187	2.06198	Up
PLEC	1.99495	1.49476	7.57626	7.09519e-07	9.43171e-05	6.20642	Up
CLU	1.98681	2.17047	4.60323	0.000246812	0.00373859	0.441158	Up
EPDR1	1.98186	1.94788	4.69365	0.000203409	0.00329471	0.631642	Up
L3HYPDH	1.96062	1.85376	3.07499	0.00679742	0.036649	-2.78566	Up
GSTT1	1.9585	1.40212	8.78196	9.20303e-08	3.30099e-05	8.19242	Up
RUFY3	1.95336	2.00235	4.01769	0.000875642	0.00902567	-0.801914	Up
GLUD1	1.9524	1.69847	6.81315	2.85261e-06	0.000239061	4.84148	Up
RAB6B	1.87662	1.95788	3.61074	0.00212695	0.0163439	-1.6667	Up
SYNGR3	1.87514	1.68276	3.57346	0.00230705	0.0174386	-1.74554	Up
MAOA	1.87304	1.75798	5.4122	4.50067e-05	0.00122184	2.12015	Up
ANK2	1.86176	1.78512	3.43777	0.00310032	0.021515	-2.03156	Up
SCCPDH	1.85245	2.22412	5.63815	2.83498e-05	0.000967639	2.5767	Up
ARL6IP5	1.84629	1.80653	5.15307	7.70436e-05	0.0016409	1.58928	Up
TGFB2	1.83457	1.79969	5.34481	5.17207e-05	0.00131173	1.98281	Up
PTGFRN	1.82674	1.90629	3.39838	0.00337763	0.0227635	-2.11427	Up
FTL	1.8205	1.57976	5.90222	1.66527e-05	0.000690731	3.10215	Up
CRAT	1.81493	1.73435	6.08852	1.15037e-05	0.000558098	3.46732	Up
MPI	1.78005	2.09541	3.12663	0.00608265	0.0341438	-2.67951	Up
DPYSL3	1.7664	1.76065	4.23682	0.000543888	0.00624857	-0.33544	Up
NIPSNAP3A	1.76264	1.84541	7.70662	5.63803e-07	8.35946e-05	6.43112	Up
LGALS3BP	1.72345	2.00735	3.61595	0.00210294	0.0163115	-1.65569	Up
ANXA1	1.71871	1.59959	4.78495	0.000167441	0.00286883	0.823401	Up
SBF1	1.70964	1.64806	5.27315	5.99983e-05	0.0014085	1.83619	Up
SCRN1	1.70152	1.68341	4.9817	0.000110388	0.00211715	1.23431	Up
GBA	1.67048	1.85965	3.8942	0.00114604	0.0109086	-1.06484	Up
DPP7	1.65845	1.79488	5.32439	5.39521e-05	0.00133324	1.9411	Up
CYB5R1	1.65455	1.45676	7.82762	4.56389e-07	7.64948e-05	6.63748	Up
ACOX1	1.64493	1.46935	5.27988	5.91652e-05	0.00140791	1.85	Up
ATP2B4	1.64471	1.64353	5.28979	5.79617e-05	0.00139651	1.8703	Up
GPD1L	1.64255	1.70665	4.15478	0.000649883	0.00717851	-0.510012	Up
SIAE	1.63902	1.98588	3.67346	0.00185501	0.0149917	-1.53386	Up
GALC	1.6275	1.71771	7.62752	6.48022e-07	9.25232e-05	6.29507	Up
ITGB4	1.61852	1.40876	5.84389	1.87148e-05	0.000743767	2.98688	Up
NFIB	1.60524	1.66785	4.18892	0.000603444	0.00682086	-0.437342	Up
LGALS1	1.60302	1.46253	3.84495	0.001276	0.0116133	-1.16963	Up
ARSA	1.60281	1.88371	5.57179	3.24504e-05	0.00103385	2.44325	Up
SEPT6	1.60219	1.75388	3.6207	0.00208124	0.0162085	-1.64562	Up
ANXA2	1.59679	1.544	4.61264	0.000241889	0.00370032	0.460996	Up
LANCL1	1.59536	1.73618	6.62157	4.09585e-06	0.000270429	4.48547	Up
SRGAP3	1.58905	1.80471	3.95872	0.00099567	0.0099438	-0.927486	Up
SLC1A3	1.58902	1.43806	3.93056	0.0010587	0.0103586	-0.98745	Up
FARP1	1.57617	1.56465	5.72286	2.38785e-05	0.00086841	2.74623	Up
TRIM2	1.56902	1.81053	4.04821	0.000819346	0.00863997	-0.736908	Up
STXBP1	1.56683	1.737	3.27085	0.00445446	0.0274751	-2.3808	Up
MAPK1	1.56176	1.50518	6.20025	9.23545e-06	0.000481117	3.68403	Up
GPC1	1.56148	1.86341	2.97732	0.00838009	0.0422291	-2.98505	Up
TAGLN2	1.55883	1.54759	5.04172	9.72894e-05	0.00193325	1.35896	Up
FBXW9	1.55848	1.51688	7.5071	8.0228e-07	9.97674e-05	6.08622	Up
NAGLU	1.5489	1.59376	6.03632	1.2754e-05	0.000578433	3.36548	Up
UAP1L1	1.5466	1.207	4.51319	0.00029944	0.00411724	0.250927	Up
EPM2AIP1	1.53166	1.92021	3.72701	0.00165043	0.0138615	-1.42025	Up
DPP10	1.53157	1.38671	5.17943	7.2918e-05	0.00157039	1.64362	Up
DYNC1LI2	1.52469	1.71771	4.74937	0.000180613	0.00302724	0.748762	Up
MAP1LC3B2	1.51981	1.94335	3.21468	0.00503011	0.0298784	-2.49751	Up
VAT1L	1.50221	1.33588	5.57637	3.21485e-05	0.00103277	2.45249	Up
LAMP1	1.4924	1.64729	4.72297	0.000191069	0.00313434	0.693304	Up
C4A	1.49048	1.60388	4.66364	0.000216877	0.00343215	0.568485	Up
ANXA6	1.47707	1.69859	4.44247	0.000348675	0.00449546	0.101212	Up
ACOT1	1.47155	1.67347	5.10262	8.5621e-05	0.00174958	1.48507	Up
FAM129B	1.46919	1.43241	4.92703	0.00012389	0.00229613	1.12046	Up
RAB5B	1.45236	1.70294	5.58509	3.1582e-05	0.00102858	2.47005	Up
DPYSL2	1.44926	1.61382	5.31328	5.52078e-05	0.00135558	1.91837	Up
ACADS	1.44802	1.89718	3.33857	0.00384616	0.0248357	-2.23951	Up
SLC25A46	1.44598	1.56453	6.68919	3.60285e-06	0.000257203	4.61173	Up
ABCD3	1.44329	1.46241	6.95746	2.17945e-06	0.000200042	5.10611	Up
PURA	1.43798	1.84712	3.66062	0.00190769	0.0152259	-1.56107	Up
ACTR1A	1.43343	1.75653	4.18146	0.000613304	0.00687293	-0.453232	Up
COL14A1	1.42476	1.67	4.59338	0.00025208	0.00374474	0.420364	Up
NRP2	1.40655	1.933	5.10175	8.5777e-05	0.00174958	1.48327	Up
ALAD	1.40343	1.59724	7.57689	7.08726e-07	9.43171e-05	6.20751	Up
RAP1GDS1	1.39383	1.63947	4.7387	0.00018477	0.00307021	0.726337	Up
IFIT5	1.37529	1.69041	5.17128	7.41693e-05	0.00158846	1.62682	Up
D2HGDH	1.36788	1.49118	6.7359	3.29859e-06	0.000257203	4.69857	Up
CTNNA2	1.35726	1.75159	5.39427	4.67002e-05	0.00123428	2.08367	Up
SARM1	1.3554	1.62112	3.12324	0.0061273	0.0343325	-2.6865	Up
SLC44A2	1.34938	1.66441	5.7886	2.09134e-05	0.00079823	2.87718	Up
SERPINB6	1.33945	1.57059	4.48094	0.00032095	0.00428118	0.18269	Up
TUBA1C	1.33579	1.62494	3.78442	0.00145614	0.0125299	-1.29833	Up
SORBS1	1.33298	1.44059	4.59664	0.000250323	0.00374029	0.427251	Up
PFN2	1.33124	1.73035	3.49023	0.00276579	0.019892	-1.92117	Up
FN3K	1.33064	1.80718	5.52792	3.54923e-05	0.00109464	2.35474	Up
MPV17	1.31962	1.39659	6.05008	1.24113e-05	0.000576454	3.39237	Up
HAGH	1.31888	2.03453	2.92119	0.00944615	0.0457474	-3.09874	Up
BDH2	1.31143	1.516	6.82012	2.81558e-06	0.000239061	4.85433	Up
STX12	1.31031	1.71259	3.54814	0.00243799	0.0181788	-1.79904	Up
CNP	1.28855	1.54218	6.73784	3.28657e-06	0.000257203	4.70216	Up
ABHD14B	1.28738	1.55447	4.5873	0.000255386	0.00374474	0.407537	Up
XPNPEP1	1.28683	1.60559	5.63249	2.86775e-05	0.000969751	2.56534	Up
ATP1A3	1.28557	1.49629	3.35627	0.00370115	0.0242652	-2.20248	Up
DGLUCY	1.28407	1.24853	7.87174	4.22734e-07	7.40746e-05	6.71221	Up
GYS1	1.28293	1.26147	6.75259	3.19648e-06	0.000257203	4.72951	Up
EHD1	1.27771	1.64276	5.44373	4.21798e-05	0.00118573	2.18423	Up
RAB5C	1.26507	1.46518	4.29991	0.000474414	0.0057152	-0.201326	Up
PYGB	1.26443	1.60071	3.8769	0.0011901	0.0111878	-1.10165	Up
CPNE2	1.26426	1.61718	3.3325	0.00389713	0.0250643	-2.25219	Up
GSK3A	1.2616	1.39471	4.647	0.000224734	0.00347931	0.533436	Up
CUL5	1.24921	1.58824	4.4647	0.000332374	0.00435844	0.148292	Up
SARAF	1.249	1.51841	3.41374	0.00326668	0.0222492	-2.08203	Up
GNAS	1.24888	1.80718	3.82937	0.00132011	0.0118625	-1.20277	Up
GNPDA2	1.24513	1.51886	5.22183	6.67515e-05	0.00147889	1.73086	Up
HSD17B8	1.24305	1.74265	5.18408	7.22141e-05	0.00156396	1.65319	Up
AKT1	1.24255	1.75206	3.89893	0.00113427	0.0108233	-1.05476	Up
SEPT11	1.2409	1.99941	3.22612	0.00490724	0.0292793	-2.47378	Up
COMT	1.22543	1.35582	5.65232	2.75456e-05	0.000965348	2.60512	Up
BPNT1	1.21557	1.69594	5.14188	7.88676e-05	0.00166139	1.56618	Up
HSPA4L	1.21538	1.73876	3.2091	0.0050912	0.0301483	-2.50909	Up
CFL2	1.20902	1.896	3.5589	0.00238146	0.0178777	-1.77631	Up
SGSH	1.20893	1.55241	4.705	0.000198536	0.00322935	0.655531	Up
RTN3	1.20631	1.41324	6.19326	9.36263e-06	0.000481239	3.67054	Up
ASRGL1	1.20219	1.96529	4.66419	0.000216619	0.00343215	0.569657	Up
SLC25A20	1.20107	1.51888	5.24332	6.38332e-05	0.00144751	1.77501	Up
SELENBP1	1.18762	1.55429	6.57584	4.46852e-06	0.00028293	4.39971	Up
DECR1	1.18514	1.413	7.05341	1.82516e-06	0.0001759	5.28038	Up
NNT	1.18076	1.51094	4.61676	0.000239759	0.00368236	0.469703	Up
CKB	1.1785	1.62347	4.60688	0.000244893	0.00373147	0.448845	Up
GNAI1	1.17495	1.57006	4.84608	0.00014705	0.00258848	0.951436	Up
RP2	1.17117	1.45018	5.14751	7.79447e-05	0.00165097	1.5778	Up
CPXM1	1.16853	2.36975	2.88324	0.0102404	0.0484375	-3.17523	Up
ABI1	1.16729	1.91171	3.70858	0.00171815	0.0142747	-1.45936	Up
SNTB1	1.15545	1.05312	6.99353	2.03854e-06	0.000191673	5.17178	Up
PDXP	1.14467	1.744	3.17265	0.00550813	0.0318826	-2.58454	Up
FGF1	1.13831	1.27724	6.61608	4.13886e-06	0.000270429	4.47519	Up
THBS1	1.13229	1.49753	2.87285	0.0104688	0.0493366	-3.19611	Up
EPHX2	1.12835	1.4609	12.393	5.37299e-10	1.03564e-06	13.0415	Up
PREPL	1.12743	1.37853	3.10566	0.00636354	0.0351958	-2.72267	Up
MPC2	1.12412	1.43815	3.07807	0.00675255	0.0364581	-2.77934	Up
ANKFY1	1.1229	1.46359	5.00143	0.000105896	0.00204114	1.27531	Up
CLIP2	1.1126	1.44041	5.20509	6.91205e-05	0.00151398	1.69643	Up
SH3BGRL	1.11219	1.64641	3.10255	0.00640628	0.0353716	-2.72906	Up
REEP5	1.10945	1.175	7.70859	5.61854e-07	8.35946e-05	6.4345	Up
SRGAP2	1.10693	1.61841	3.80576	0.00138988	0.0122222	-1.25296	Up
LLGL1	1.10517	1.42253	7.93936	3.76099e-07	7.40746e-05	6.82618	Up
NECAP2	1.10324	1.70803	2.95245	0.00883716	0.043676	-3.03551	Up
FMNL2	1.1029	1.43506	5.39763	4.63784e-05	0.00123428	2.0905	Up
PRAF2	1.09793	1.71882	3.10202	0.00641368	0.0353716	-2.73017	Up
CDK5	1.07836	1.43094	3.97797	0.000954781	0.009686	-0.886507	Up
ELMO2	1.07655	1.28576	5.36578	4.95279e-05	0.00127287	2.0256	Up
VPS50	1.07292	1.25322	4.42448	0.000362469	0.00459645	0.0630697	Up
NAGK	1.07276	1.48988	4.43071	0.000357631	0.00455006	0.0762804	Up
VPS26B	1.07129	1.53176	3.37841	0.00352738	0.0234877	-2.15612	Up
ACP2	1.07121	1.79682	3.55847	0.00238369	0.0178777	-1.77721	Up
SPG11	1.06298	1.07694	5.43629	4.28298e-05	0.00118783	2.16912	Up
ARPIN	1.06126	1.91635	3.74081	0.00160148	0.0135092	-1.39096	Up
PLXNB1	1.05876	1.40441	6.22142	8.86064e-06	0.000467915	3.7249	Up
KATNAL1	1.05821	1.56653	3.47736	0.00284437	0.0202307	-1.94827	Up
FYN	1.05448	1.43494	5.87014	1.77559e-05	0.000724669	3.03882	Up
PRCP	1.04748	1.43671	4.04021	0.00083374	0.00866326	-0.753948	Up
MAPK3	1.02245	1.38865	5.42214	4.40949e-05	0.00120557	2.14037	Up
NCKAP1	1.02243	1.369	5.92172	1.60169e-05	0.00067852	3.14059	Up
LIMCH1	1.01436	1.52465	3.19927	0.00520052	0.0306545	-2.52947	Up
CAPN5	1.01245	1.17088	4.91377	0.000127412	0.00233892	1.09281	Up
ARHGAP1	1.00948	1.128	8.19875	2.41517e-07	5.81906e-05	7.25735	Up
PACS2	1.00519	1.31053	5.4583	4.09357e-05	0.00116989	2.2138	Up
SEPT8	1.00505	1.43565	3.84128	0.00128624	0.0116647	-1.17742	Up

## Sheet: Fig. S5
Protein name	Relative Protein Expression
	d0	d8	d12	d20	d80	d120
HMOX1	1.5105	0.446333	0.380333	0.427333	0.330667	0.342333
ASNS	1.5005	0.336333	0.589333	0.459333	0.508667	0.508667
MT2A	1.4005	0.401333	0.181667	0.117667	0.134	0.121333
MT1E	1.359	0.667667	0.178333	0.112667	0.125333	0.117
SSBP4	0.753	1.97816	1.93547	1.97269	1.95966	1.7069
PTN	0.857	6.58767	3.394	4.772	5.28567	5.93467
WLS	1.0235	2.06467	2.41067	2.44867	2.08033	1.952
HP1BP3	0.9205	1.72933	1.75233	2.22233	2.55833	2.60767
SOAT1	0.789	2.32114	2.21304	3.28929	2.57819	2.48548
TMEM263	1.0065	1.69073	1.86359	1.98999	2.75013	2.42506
ARHGEF17	0.6145	2.72901	2.09608	2.80479	3.6602	3.67346
SDC2	0.5085	1.70833	1.56433	1.78833	1.33067	1.15967
H2AFY2	0.973	1.48733	2.03067	2.93667	2.25	2.30367
TF	0.9975	2.06933	2.06167	3.23967	2.65	1.94733
PTPN21	0.557	1.70592	1.10894	1.82483	2.51	2.68891
ATF7	0.81	2.41733	1.02	0.672	0.570667	0.43
TAF15	0.7455	2.42067	1.16767	0.915667	1.08033	0.534667
LUZP1	0.8715	1.89233	1.03633	0.890667	0.785667	0.624333
VGLL4	0.8735	6.34541	2.83788	2.21429	2.25948	1.30111
NOL8	0.621	1.70533	0.884333	0.74	0.598333	0.321333
HMGN1	0.466	4.101	1.098	1.468	1.78333	0.544667
CSRP2	0.813	2.53333	1.165	1.00167	0.976667	0.979
CA4	1.025	4.18233	1.87633	2.056	0.924667	0.997667
HMGN2	0.4325	3.03067	0.566	1.11967	1.40233	0.487333
ZNF740	0.4915	6.0306	1.50907	1.84839	0.934988	0.409075
TIA1	0.845	1.96467	0.978667	1.103	0.736333	0.637
ZC3H13	0.973	2.39633	1.09533	0.931	1.19767	0.61
HMGN3	0.447	2.25433	0.576333	0.988667	1.10533	0.453
NPC2	0.63	2.83233	1.416	0.853333	0.808667	0.867333
SALL1	0.8065	2.69269	1.29125	0.936873	0.66368	0.538031
RAB11FIP1	0.7875	1.975	1.10433	1.055	0.838333	0.663333
CWC15	0.892	2.156	1.231	1.354	1.15567	0.738
FIP1L1	0.948	1.88467	0.891667	1.10133	0.788	0.490333
SP1	0.6405	2.16433	1.05933	0.800333	0.459333	0.341
RNASET2	0.599	1.71533	1.05967	0.548667	0.485333	0.588
TPBG	0.884	3.23855	1.9234	1.46741	1.63309	1.36794
BOD1L2	1.0825	2.23151	1.19506	1.07269	0.827854	0.606595
CHAMP1	0.8435	2.04867	1.33633	1.085	0.803667	0.763333
ZNF652	0.391	3.07201	1.71205	1.12955	1.18633	0.561405
RNF169	1.0285	2.49345	1.18638	1.12245	0.852069	0.468253
RBMS1	0.984	1.77633	1.06767	0.585667	0.497	0.411
PHF6	0.818	2.302	1.388	1.24333	0.860667	0.768
SCAF11	0.4215	1.92233	0.918667	0.841	0.521	0.369667
CBX5	0.705	2.75733	1.44433	1.85433	1.033	0.768667
KIAA1143	1.003	2.08033	1.012	1.30833	1.165	0.584333
GPALPP1	0.961	2.81777	1.30274	1.65782	1.73133	0.744978
KDELC2	1.008	2.903	1.56867	1.86133	1.63433	1.35233
PSAP	0.851	2.20633	1.52067	1.28733	0.982	1.142
BRD7	0.5875	1.967	1.066	1.02633	0.697	0.599667
CNBP	0.8175	1.875	0.962	0.91	0.514333	0.360667
MDC1	0.693	2.25833	1.23633	1.27567	0.694333	0.51
PPT1	0.701	1.77833	1.22333	0.506	0.446	0.516
MAZ	0.8765	1.916	1.18867	0.898667	0.7	0.583667
ZNF318	0.6995	2.00467	1.035	1.20767	0.965667	0.893333
CEP83	0.454	1.87504	1.27855	0.748101	0.371993	0.290522
HEXIM1	0.692	2.19733	1.23867	1.45867	0.927	0.748667
COL26A1	1.027	2.7492	1.63715	1.71233	1.01714	0.80589
PPA2	0.7145	2.34833	1.70267	0.988333	1.443	1.49367
CBX2	0.855	2.05133	1.25367	1.36967	0.634	0.462333
CRABP1	1.191	3.31767	2.568	2.16967	0.926	1.082
HMGB2	1.0785	2.418	1.77833	1.651	0.820667	0.588667
GKAP1	0.5515	6.94333	1.87933	4.938	3.45667	1.95333
AVEN	0.6135	2.239	0.563333	1.35167	1.47633	0.602
SSBP2	0.5655	3.64321	2.1216	2.35628	2.47881	1.97608
PLEKHA7	0.677	3.12057	1.6407	2.34374	1.62768	1.32322
TUFT1	0.779	2.5694	1.95379	0.899447	0.780324	0.272428
SMOC1	0.9675	5.75633	2.21467	3.39733	2.79	3.21833
SOX2	0.7825	3.23833	1.46833	2.07667	1.66533	1.39567
HIST2H2AC	0.5325	4.44445	1.51631	3.16168	1.52769	1.4721
NCOR1	0.6825	2.73867	1.706	1.228	1.766	1.14467
COL2A1	0.853	8.37467	6.79133	3.99267	1.69767	0.991
NUCB2	0.7235	3.46333	2.192	3.27767	1.44633	1.44533
KRT7	0.732	1.231	4.017	0.887333	0.834	0.717333
JUP	0.811	1.00533	1.97467	0.721333	0.566333	0.589
KRT19	0.976	2.657	5.52733	1.127	0.887667	0.904
KRT8	0.8475	1.705	3.28133	0.730333	0.504333	0.519667
DSP	0.87	1.12667	1.872	0.695333	0.551333	0.532
FREM2	1.028	1.05733	2.44933	1.36733	1.08333	1.26133
PKP2	0.7955	1.26467	2.21267	0.798	0.521667	0.483
KRT18	0.8315	1.16133	1.874	0.567333	0.392	0.350667
HIST1H1A	1.174	2.659	4.696	2.37167	0.761667	0.858
HIST1H3A	0.776	1.608	1.28533	3.16133	0.948333	1
HIST2H2AB	0.8825	1.62367	1.487	2.68867	1.19	1.161
RBP1	1.0685	1.58533	1.53233	7.51933	1.66	1.895
MOXD1	1.2155	1.00107	1.19786	3.61235	1.68384	2.17468
B3GALT6	0.948	1.14267	1.287	2.28867	1.446	1.22367
HIST1H2BM	0.833	1.651	1.416	2.44	1.18	1.14067
MDK	0.863	2.145	2.81767	9.80633	1.52867	1.15767
HIST1H1C	0.672	2.259	1.66467	4.54767	1.89767	1.63367
TNFRSF10B	1.062	1.32153	1.41703	2.42471	1.07779	1.02684
H1FX	0.746	2.21867	1.919	4.752	2.47067	1.89233
GPX7	0.8595	1.64633	1.266	2.403	1.299	0.871333
H2AFZ	0.7675	1.606	1.19867	2.73067	1.03633	0.671
H2AFX	0.637	2.12733	1.30667	3.983	1.657	1.85267
SOX3	1.092	2.52033	1.74867	3.53367	1.17433	1.10133
FRMPD1	0.9175	1.48633	1.601	2.32733	0.827667	0.943
HIST1H1B	0.684	1.736	1.325	2.753	1.172	0.94
CETN2	0.901	2.13733	1.448	2.806	1.352	1.50033
CCK	0.6375	1.30533	1.13767	3.19567	1.19633	1.311
H1F0	0.917	2.21333	2.49267	4.35367	3.06367	2.512
JAM3	0.9005	1.54167	1.475	2.83767	1.54367	1.38267
NEFM	0.9725	1.72733	1.959	5.633	2.263	2.989
HIST1H1D	0.682	1.75367	1.40267	2.82033	0.980333	0.802333
COL3A1	0.917	1.22233	1.10467	1.49967	2.688	1.541
ATP2B2	1.061	1.1926	1.5188	2.66809	14.2344	5.88431
FRMD4A	0.718	2.346	1.021	1.47833	5.536	1.79633
GAP43	0.8075	0.919	0.637667	2.275	15.0083	6.15633
PPP1R18	0.882	1.29698	0.846068	1.27349	2.15559	1.24561
EEF1A2	0.949	0.737	0.708667	0.948333	3.37733	1.93867
ALCAM	1.037	1.71	1.62633	1.29733	4.12833	2.51267
MAST1	1.0035	1.43495	0.836111	1.76913	3.00052	1.2348
GPRIN1	1.0415	1.05333	0.772667	1.453	2.82667	1.83733
CTIF	0.8595	0.929592	0.822769	1.42608	2.43633	1.64517
SH2B1	0.6065	1.363	0.503333	1.14833	3.533	1.43067
GPRASP2	0.8555	1.00521	0.735474	1.42815	2.29895	0.776272
TNC	1.11	1.112	1.20333	1.33367	5.741	3.11767
KIF5C	1.1665	0.984333	0.919667	1.774	2.742	1.98
NFKB2	1.128	0.833667	0.956	1.257	2.36533	1.251
PIP4K2B	0.919	1.73433	1.306	1.83933	4.56	3.39933
TMEM179B	1.05	1.17221	1.20124	1.44064	2.41063	1.88057
FN1	0.7715	1.037	1.46667	1.223	3.27433	1.52033
SYN1	1.112	1.01556	0.893143	1.89066	5.28741	3.90456
PCSK1N	0.8055	1.29233	0.630333	1.43483	8.76333	4.69067
AK5	1.131	0.650556	0.464843	1.51245	2.42582	1.39782
KIAA1211	0.793	2.215	1.27933	2.63067	4.051	2.58467
TGFBI	0.9865	1.087	1.07967	1.10333	3.36433	1.69333
EHBP1	0.875	1.39267	0.821667	1.57567	2.45733	1.267
CAPS	1.006	0.935333	0.912667	1.16333	1.436	6.57333
EPHX2	1.0915	1.13489	1.28843	1.2941	1.44325	2.39013
LUM	1.187	0.829049	1.11957	1.0249	1.64997	3.49156
RRAGA	1.0325	0.862	1.23433	1.02733	1.66	3.67
NDRG2	0.852	0.730333	0.763	1.00067	1.617	3.45133
ARL8B	0.9045	0.906667	1.13367	1.05667	1.81433	3.25633
GSTT1	1.2085	0.719	0.864	0.843667	1.698	3.015
CAMK2G	1.0195	1.14367	1.11433	1.03867	2.296	4.839
DES	0.7425	0.933178	0.972525	0.876344	1.89974	3.5358
ARHGAP1	1.221	0.752667	0.851667	0.849667	1.16467	1.95933
CRYL1	1.173	1.01633	1.21767	1.53767	3.267	6.11233
SLC27A1	0.8395	1.15401	1.36863	0.997571	2.3028	4.10148
LLGL1	1.0425	1.03633	1.18133	1.206	1.60967	2.33267
PLCD1	0.9025	1.44533	1.26733	1.63033	2.239	3.67267
CAVIN4	0.495	0.868868	0.674877	0.609248	2.32083	4.7723
DGLUCY	0.736	1.278	0.927	0.849333	1.224	2.306
CYB5R1	0.9745	0.908	1.15267	1.082	1.64333	2.81933
SYNM	0.8705	0.987	0.983667	1.17467	2.47233	5.747
REEP5	0.9385	0.819667	0.884667	0.864333	1.37533	2.08867
NIPSNAP3A	1.0295	1.43767	1.37933	1.491	2.166	3.297
GALC	0.9345	1.21867	1.529	1.606	1.699	3.058
ALAD	1.1745	1.16633	1.301	1.25233	1.79533	2.753
PLEC	0.898	0.878667	1.03133	0.887667	1.93633	3.13767
FBXW9	1.044	0.873667	1.18667	1.21567	1.82333	2.80033
HNMT	1.1945	0.851667	1.222	0.841667	1.677	3.669
SIRT2	0.9715	1.006	1.17333	1.333	2.33633	4.00767
FHL1	1.0985	1.04733	1.212	1.74967	3.683	6.914
DECR1	1.0105	0.996	1.04167	1.213	1.69367	2.389
SNTB1	0.9915	0.764	0.707667	0.679667	1.15067	2.00467
ABCD3	0.9595	0.944333	1.365	1.00067	1.68633	2.651
BDH2	1.1175	1.07167	1.11267	1.25567	1.80967	2.596
GLUD1	0.836	1.28933	1.10567	1.22367	2.14233	3.30633
GYS1	1.1075	0.656	0.923667	1.012	1.50033	2.318
CNP	0.9325	1.20167	1.39267	1.07267	1.847	2.60333
D2HGDH	0.9945	1.07433	1.262	1.095	1.738	2.61767
TMOD1	1.12	0.931	1.22367	1.401	3.207	5.26067
SLC25A46	1.081	0.915333	1.312	1.42133	1.741	2.75533
MAOB	1.019	0.963	1.11667	1.61067	2.58667	4.86933
TSPO	1.1815	0.798333	1.26567	1.04167	2.14333	3.33367
LANCL1	1.1055	1.111	1.51267	1.28733	2.14033	3.05
FGF1	1.0845	0.878667	0.992333	0.863333	1.56567	2.21467
SELENBP1	1.087	1.397	1.20367	1.109	1.841	2.53233
GPM6B	1.1235	0.966518	1.05261	1.50707	3.40602	5.70677
TPPP3	0.9055	1.28367	1.16567	2.38767	4.975	8.89667
ATP1A2	1.043	1.01967	1.08667	0.949667	1.37267	3.155
PI16	1.2685	1.04167	1.183	1.09433	1.806	6.984
PLXNB1	1.0715	1.01733	1.09233	1.31167	1.54633	2.27633
MAPK1	1.185	0.862	1.02467	1.18167	1.87967	2.79133
RTN3	0.9145	0.96	1.07533	1.22867	1.728	2.40667
DCLK2	1.1015	1.02833	1.108	1.413	3.29033	5.25433
CRAT	0.9485	1.14933	1.19867	1.261	2.35767	3.229
MPV17	0.8545	1.02167	1.126	1.02133	1.692	2.48333
NAGLU	0.942	1.234	1.39467	1.09567	1.80967	2.86933
INS	0.9095	1.00567	1.06467	1.83133	3.48233	6.138
GFAP	0.9865	1.00867	1.10467	1.28933	4.29333	9.02367
NCKAP1	1.053	0.882	1.089	1.26133	1.61233	2.211
FTL	1.1045	1.09033	1.23833	0.735	2.073	3.079
FYN	1.072	1.08	1.17467	1.12267	1.736	2.30333
ITGB4	0.9405	0.874667	1.059	0.949667	1.731	2.74167
SLC44A2	0.8885	1.30967	1.435	1.26667	2.05233	2.77567
MTMR1	1.094	0.836667	1.225	1.33767	2.30567	3.58167
FARP1	0.923	1.12033	1.186	1.018	2.064	2.86267
COMT	1.2145	0.742	1.21133	1.175	1.38	2.365
ALDH5A1	0.96	1.48267	1.43633	1.38433	2.85133	4.279
SCCPDH	0.994	1.58933	1.815	2.18967	2.597	3.74967
DCLK1	1.1205	0.928	1.03967	1.35	2.86633	4.73533
XPNPEP1	1.1595	1.02267	1.242	1.32	2.07533	2.66533
RAB5B	0.7145	1.17567	1.405	1.61167	2.08233	2.899
VAT1L	1.068	0.721	0.774667	0.899333	1.89	2.573
ARSA	0.8665	1.50433	1.379	1.846	2.16367	3.20367
PRKCA	0.832	1.08967	1.19567	1.09133	2.83867	4.289
FN3K	0.9015	1.26867	1.70467	1.65667	2.10667	2.903
CAMK2B	1.096	0.786333	1.244	1.07533	2.947	4.704
CA2	1.2375	1.17133	1.452	1.39633	2.67867	4.32967
TMEM65	0.919	0.888	1.25233	1.624	2.633	3.64567
SEPT3	1.009	0.977667	1.08833	1.67	3.576	5.983
PACS2	1.0695	0.844667	0.917	1.25033	1.563	2.13833
EHD1	1.0055	0.956667	1.45333	1.67667	1.857	2.695
GNAO1	0.923	0.966333	0.931	1.05933	2.974	4.05
SPG11	1	0.774	0.717667	0.802667	1.18933	1.95233
MAPK3	1.0915	0.884333	1.11567	1.21467	1.696	2.23067
MAOA	0.9875	0.996116	1.54544	1.0281	2.43343	3.30049
FMNL2	1.001	0.998	1.069	1.24667	1.80767	2.34333
CTNNA2	0.8305	1.47333	1.63833	1.39067	2.00033	2.86933
EFNB3	1.122	1.029	1.142	1.17767	2.54167	3.42667
AK1	1.0485	1.20033	1.19767	1.77167	4.35267	6.97167
ELMO2	1.179	0.89	0.878667	1.152	1.407	2.17233
TGFB2	1.001	1.14431	1.05913	1.67991	2.33707	3.31052
HTRA1	0.973	1.18067	1.05033	1.65333	3.53067	5.63533
DPP7	1.004	1.287	1.21867	1.434	2.40133	3.16067
DPYSL2	1.141	1.02133	0.987667	1.383	2.185	2.80733
ATP2B4	0.9335	1.12167	1.21167	1.10733	2.25233	2.998
ACOX1	0.909	0.739	1.17733	0.975667	2.00433	2.824
SBF1	1.0675	0.928	1.07633	1.36567	2.20133	3.056
CORO2B	0.9745	0.962333	1.03167	1.25133	2.68767	3.68
SLC25A20	0.9825	0.901333	1.216	1.42933	1.89733	2.508
GNPDA2	1.1215	1.00214	1.13539	1.2141	1.9633	2.54425
NDRG1	0.97	1.52767	1.531	2.128	3.342	4.764
CLIP2	1.0915	1.035	0.95	1.23767	1.85533	2.35667
HSD17B8	0.9935	1.70033	1.527	1.23367	1.98533	2.76633
DPP10	0.896	0.809	0.95	1.216	1.63767	2.648
IFIT5	1.146	1.15333	1.24667	1.46267	2.12933	2.823
ARL6IP5	0.941	1.01167	1.38033	1.54067	2.35	3.327
RP2	0.925	1.07433	1.035	1.16867	1.90833	2.41467
BPNT1	1.133	1.23933	1.28067	1.44833	2.18967	2.697
ACOT1	1.1185	1.231	1.61533	1.069	1.93667	2.88533
NRP2	1.2725	1.499	1.835	1.56833	2.11167	3.09133
GPM6A	0.8715	1.03925	1.00953	1.2405	4.28829	6.36353
TAGLN2	1.179	0.869667	0.959333	1.06167	2.26167	2.83133
ANKFY1	1.1	0.956	1.076	1.27133	1.86867	2.38833
SCRN1	1.112	0.929667	0.963	1.374	2.44667	3.08467
MVP	1.0115	0.948667	1.11733	1.25067	3.13033	4.30167
MYH8	1.0385	1.02667	1.04233	1.02367	1.918	3.72967
FAM129B	1.101	0.789	1.006	0.866667	2.079	2.64233
CAPN5	0.883	0.862333	0.848667	0.777667	1.553	2.00467
GNAI1	0.8175	1.172	1.37533	1.34467	1.92233	2.53767
ANXA1	1.127	0.772333	1.263	0.900333	2.36233	3.015
DYNC1LI2	1.0375	1.08133	1.19	1.452	2.34533	2.97333
DDAH1	1.034	1.11533	0.96	1.15967	2.65533	4.13133
RAP1GDS1	1.1865	0.970667	1.05467	1.58167	2.105	2.78733
CMBL	1.189	1.127	1.341	1.31933	3.33667	4.166
LAMP1	0.9715	1.25167	1.36033	1.10233	2.09633	2.87633
COL8A1	1.1895	0.939	1.03167	2.12467	3.88533	6.22333
SGSH	0.977	1.10833	1.331	1.18333	1.975	2.548
EPDR1	0.831	1.654	1.59167	1.10667	2.55167	3.58
ASRGL1	1.0485	1.71767	1.46667	1.98333	2.31467	2.95533
C4A	1.0965	1.14467	0.964667	1.19467	2.22233	2.83133
GSK3A	1.227	0.714333	0.923667	1.265	1.74867	2.43367
NNT	0.9215	0.949	1.14733	1.29	2.078	2.48333
ANXA2	1.055	0.771333	1.04667	1.104	2.265	2.859
CKB	1.134	1.02767	1.06133	1.93067	1.83	2.594
CLU	0.8485	1.742	1.768	1.60533	2.81167	3.80667
GLIPR2	0.9225	1.93167	1.05967	1.25667	2.36867	3.62433
SORBS1	0.8695	1.092	0.796	1.08567	2.07167	2.53833
COL14A1	0.9605	1.08567	1.57067	1.853	1.47033	2.84333
ABHD14B	0.942	1.12933	1.00433	1.311	2.12133	2.61467
PHYHIPL	1.09	1.07233	1.29933	2.12833	3.924	6.94367
MAP1A	1.0795	1.08333	1.19233	1.726	3.06033	3.725
RFTN1	0.953	1.03233	0.966667	1.16833	5.34333	6.99633
UAP1L1	1.296	0.629	0.812667	0.674	1.37933	2.48067
TPPP	0.7635	1.166	0.962	1.52133	2.61467	3.51633
VCAM1	1.0625	1.00767	1.09467	1.259	4.02433	6.08267
GPD1	1.05	1.14433	1.13033	1.25567	3.21933	7.567
SERPINB6	1.119	1.04333	1.06167	1.35267	2.02267	2.67367
CUL5	1.076	0.918	1.24033	1.59367	1.91367	2.617
ANXA6	1.1195	0.930333	1.22467	1.38767	2.42133	2.915
POSTN	1.057	0.974109	1.2382	1.20034	2.96045	4.49828
NAGK	1.2435	0.858667	1.27833	1.119	1.98433	2.37333
VPS50	1.008	0.660215	0.910124	0.980049	1.74239	2.1368
IGFBP7	0.987	1.342	1.193	1.613	9.70433	13.8743
S100A6	1.076	0.915	1.026	1.19967	2.674	4.105
GYG1	1.2465	1.09587	0.81227	1.11659	2.33549	3.96091
RAB5C	0.866	0.795	1.04767	1.29133	2.08433	2.507
CRIP2	1.0195	1.03933	1.23533	1.812	5.297	6.50367
ATL1	1.1295	0.980667	1.069	1.70567	2.54667	3.54433
CTNND2	0.8715	2.302	1.71533	1.96267	3.707	4.762
DPYSL3	1.1045	1.20433	0.953667	1.16667	2.70067	3.21533
NFIB	1.052	1.2042	1.1516	1.30241	2.10181	2.98982
ACTR1A	1.0425	1.18133	1.03733	1.71867	2.38433	2.937
GPD1L	1.0435	0.965	1.127	1.159	2.665	3.05933
CADM4	1.1485	1.04179	1.04855	1.41239	2.72849	3.88877
TRIM2	1.166	1.246	1.202	1.51467	2.417	3.10267
PRCP	0.9955	1.09733	1.147	1.03567	1.89833	2.29933
RTN1	0.9875	1.10967	1.08567	1.674	5.08633	6.01367
RUFY3	1.1225	1.03467	1.157	1.82733	2.96833	3.611
CDK5	1.042	0.79	0.963	1.31933	2.02267	2.319
SRGAP3	0.9785	0.971667	1.19167	1.96767	2.33	3.11333
LSAMP	0.8385	1.12924	1.09092	1.01695	3.05707	3.63479
SLC1A3	0.7615	0.784667	0.925333	0.902333	2.28233	2.74667
CTSB	0.8385	2.644	2.57733	1.65733	2.11433	4.73567
CNTN1	0.983	1.052	1.095	1.243	3.108	4.37133
AKT1	1.0865	0.977	1.32933	1.935	2.18733	2.77533
GBA	1.052	1.19633	1.59833	1.27367	2.533	3.23533
PYGB	1.0535	0.986333	1.09633	1.25367	2.39	2.642
TNPO2	0.9785	0.641667	0.868	1.21033	3.49133	3.96367
TMEM231	1	1.29267	1.08567	1.47933	2.96667	3.99433
LGALS1	0.952	0.842667	0.759333	0.763667	2.50467	2.78267
SEPT8	1.0995	1.16767	1.03533	1.29133	1.64467	2.26333
GNAS	0.966	1.21567	1.703	1.472	2.37033	2.83567
NEFL	1.0025	1.41167	1.32633	3.97167	3.416	6.687
SRGAP2	0.9425	1.21567	1.202	1.416	2.179	2.53
CDC42EP4	1.007	2.42873	1.622	2.77217	4.44169	5.1171
EHD2	1.0305	0.682	0.83	0.98	3.20967	3.95933
TUBA1C	1.2285	0.916667	0.973	1.29533	2.479	2.725
ARPIN	1.172	1.67467	1.42	1.72633	2.46667	2.79033
EPM2AIP1	1.038	1.16366	1.25824	1.91996	2.66574	3.18157
ABI1	1.095	1.30667	1.48433	2.005	2.434	2.873
PEA15	1.1305	1.30333	1.00833	1.78567	2.31067	3.89033
SIAE	0.7475	1.778	1.43433	1.29333	2.91367	3.33567
PURA	1.0315	1.36733	1.30633	1.45067	2.62367	3.03133
ACYP2	1.02	1.41433	1.09967	1.786	4.10933	4.9
CD47	0.988	1.431	1.80233	1.53567	4.961	5.62167
BCAN	0.8105	1.02733	0.906333	1.31367	3.607	5.82067
SEPT6	1.081	0.909333	0.979667	1.63567	2.62	3.07333
LGALS3BP	0.927	1.83667	1.22333	1.39233	2.878	3.42667
ABCB6	0.8765	0.974667	0.939	1.02933	2.76833	3.435
RAB6B	0.919	1.159	1.051	1.882	2.88667	3.50333
MYH3	1.049	1.035	1.10867	1.20867	3.61633	4.66467
EPB41L3	1.1435	1.05633	1.3	1.47567	4.09333	4.39133
SYNGR3	0.7805	0.977333	0.787	1.02367	3.00033	3.227
CFL2	1.1385	1.31333	1.24767	2.08667	2.44567	2.89167
ACP2	1	1.471	1.49367	1.41067	2.461	2.679
STX12	0.9045	1.22067	1.20633	1.428	2.455	2.79167
PRELP	0.934	2.46343	1.8584	2.06869	1.6864	4.60643
PFN2	1.107	1.038	1.06633	1.64367	2.49267	2.82667
ACTR1B	0.952	1.477	1.12733	1.83433	3.83233	4.46333
COL12A1	0.923	1.00433	0.994333	1.16433	2.91767	3.64333
KATNAL1	1.123	1.038	0.983667	1.443	2.22567	2.438
PRPH	1.0585	0.924333	1.06033	1.33933	3.38833	5.346
ANK2	0.9355	1.044	0.913	1.285	2.93167	3.31833
ENO2	1.0555	1.26033	1.21533	1.793	4.25233	4.46167
MAPRE3	1.1285	1.40763	1.44885	1.79579	3.52774	3.93125
SARAF	1.0015	0.906667	1.182	1.37567	1.92533	2.547
PTGFRN	0.92	1.09967	1.162	1.537	2.97967	3.41067
VPS26B	1.002	0.985667	1.066	1.25467	2.29167	2.414
COL5A2	1.033	1.55467	2.09867	2.61867	3.00667	4.69467
TSPAN3	0.763	2.61433	2.639	2.04233	4.979	5.758
ATP1A3	1.0485	0.711667	0.776667	1.475	2.26167	2.555
ACADS	0.954	1.36033	2.303	1.38267	1.979	3.08967
CPNE2	0.9595	1.01167	1.064	1.57333	2.217	2.65833
RANBP6	1.2155	1.06703	1.50445	2.3498	4.08757	6.13024
RHOC	1.0415	0.841667	1.49667	1.71967	3.12467	3.84467
TUBB2A	1.4815	0.689667	0.905667	1.417	3.543	3.96533
EPB41L1	0.8215	1.80033	1.62633	1.89433	4.54567	5.13767
STXBP1	0.983	0.909333	0.886333	1.37033	2.99433	3.02733
ABAT	0.983	1.085	1.14	2.43967	4.896	5.51233
CRMP1	1.0285	0.918667	0.902333	1.835	4.395	4.84867
SEPT11	1.0705	1.62967	1.33233	1.96167	2.67133	3.02133
SERINC1	0.7065	1.10833	1.006	1.734	2.974	3.621
MAP1LC3B2	1.1775	1.12775	1.12553	1.70781	3.07125	3.19495
HSPA4L	1.104	0.877667	1.29967	1.626	2.574	2.73967
LIMCH1	1.0255	1.13133	1.12967	1.31367	2.02133	2.36
PDXP	1.1925	1.174	1.24967	1.46167	2.51567	2.68667
SST	0.966	1.01133	1.28133	2.00467	6.23233	7.12233
MPI	1.0265	1.61533	1.06733	1.64833	3.29733	3.56133
SARM1	1.107	0.781	0.869667	1.67467	2.38567	2.73733
PREPL	0.947	0.859	0.835333	1.06067	2.11833	2.307
SH3BGRL	1.0445	1.23567	0.856667	1.73333	2.24533	2.56233
PRAF2	0.9485	1.05933	1.372	1.52267	2.53067	2.623
MPC2	1.0035	0.778537	0.950311	1.10214	2.28562	2.3639
L3HYPDH	0.871	1.02278	0.869776	1.19121	3.37182	3.46839
CD44	1.0685	0.946667	1.106	0.972667	2.96733	4.89033
CRYAB	1.135	1.004	1.248	1.184	5.71233	9.68667
L1CAM	0.924	0.403	0.52	0.811667	2.95533	3.15133
GPC1	0.8725	1.186	1.33933	1.252	3.051	3.14933
COL6A2	0.9405	0.956667	1.04767	1.13733	3.01767	3.65267
NECAP2	0.9905	2.29374	1.14339	1.0283	1.93649	2.61658
HAGH	1.0955	1.58633	1.297	1.71633	3.07833	3.12067
COL6A3	1.0545	0.986	1.06167	1.141	4.16633	4.74033
CPXM1	1.1105	1.56803	2.00121	2.81737	2.96956	3.33207
THBS1	0.753	0.725333	1.105	1.74467	1.979	2.43

## Sheet: Legend
Supplementary Table S7: The first six sheets (named Fig. 6A-F) provide the tabular illustration of the stage-specific proteins of the oligodendrocyte lineage differentiation. The table in 'Fig. S5' sheet demonstrates the relative expression changes of the stage-specific proteins. Each table is a supporting data for the figure with the same name. For the identification of the stage-specific protei…
