# Supplementary material for: The Dynamic Proteome of Oligodendrocyte Lineage Differentiation Features Planar Cell Polarity and Macroautophagy Pathways
Source: Gigascience. 2020 Oct 31;9(11):giaa116. doi: 10.1093/gigascience/giaa116 (PMC7601170; doi:10.1093/gigascience/giaa116)
Supplement: giaa116_Supplemental_Figures_and_Tables [file giaa116_supplemental_figures_and_tables.zip › Table S8.xlsx]

## Sheet: Fig. 7A
d0 vs. d8	logFC	AveExpr	t	P.Value	adj.P.Val	B	Change
ASNS	-1.16417	0.600471	-17.893	1.81e-10	2.32e-07	14.2955	Down
HMOX1	-1.06417	0.517765	-13.119	8.05e-09	3.45e-06	10.7672	Down
d0 vs. d8	logFC	AveExpr	t	P.Value	adj.P.Val	B	Change
CWC15	1.264	1.27576	10.9082	7.19528e-08	1.21362e-05	8.62816	Up
CBX5	2.05233	1.46959	10.7332	8.69068e-08	1.28856e-05	8.44117	Up
CBX1	1.09067	1.11976	10.3343	1.34929e-07	1.62547e-05	8.00418	Up
ATF7	1.60733	0.997059	10.1978	1.57354e-07	1.64481e-05	7.85102	Up
NUCB1	1.3625	1.34047	9.5526	3.32828e-07	2.51579e-05	7.10185	Up
TAF15	1.67517	1.16753	9.34334	4.27964e-07	2.99964e-05	6.84941	Up
HNRNPA0	1.0325	1.09918	9.1058	5.7231e-07	3.55418e-05	6.55701	Up
ZNF652	2.68101	1.398	9.04547	6.16713e-07	3.60216e-05	6.48174	Up
NOL8	1.08433	0.822941	8.79987	8.3925e-07	4.2017e-05	6.17098	Up
NUCB2	2.73983	2.17182	8.76177	8.80835e-07	4.29825e-05	6.12215	Up
HMGN1	3.635	1.64218	8.68738	9.68497e-07	4.39242e-05	6.02631	Up
HMGN2	2.59817	1.21665	8.46953	1.28311e-06	5.15247e-05	5.74183	Up
DLG3	1.04433	1.13671	8.42989	1.35125e-06	5.19327e-05	5.68945	Up
LAMB1	1.25217	1.17082	8.4246	1.36062e-06	5.19327e-05	5.68245	Up
CA4	3.15733	1.89182	8.33206	1.53645e-06	5.45945e-05	5.55936	Up
ADNP	1.0225	1.207	8.32159	1.55782e-06	5.45945e-05	5.54537	Up
VGLL4	5.47191	2.74244	8.28996	1.62432e-06	5.59217e-05	5.50301	Up
HMGN3	1.80733	1.00159	8.23069	1.75719e-06	5.6924e-05	5.42332	Up
RNASET2	1.11633	0.846412	7.66499	3.79894e-06	9.38853e-05	4.64023	Up
GPALPP1	1.85677	1.56976	7.65799	3.83628e-06	9.38853e-05	4.63028	Up
TPBG	2.35455	1.80348	7.62161	4.03672e-06	9.66555e-05	4.57846	Up
PPA2	1.63383	1.49159	7.45488	5.10842e-06	0.000114494	4.33876	Up
ARSB	1.01683	1.40641	7.36443	5.8128e-06	0.000123445	4.20717	Up
CRABP1	2.12667	1.916	7.34358	5.98938e-06	0.000125788	4.17668	Up
HINT2	1.02233	1.35282	7.29823	6.39336e-06	0.000128196	4.11016	Up
FSTL1	1.1715	1.146	7.27789	6.58392e-06	0.000128838	4.08023	Up
SSBP2	3.07771	2.28582	7.2076	7.28991e-06	0.000135109	3.97638	Up
CHAMP1	1.20517	1.16459	7.12477	8.2264e-06	0.000145471	3.85313	Up
GM2A	1.0425	1.15659	6.99058	1.00244e-05	0.000170613	3.65146	Up
CRABP2	1.54217	1.72371	6.95758	1.05275e-05	0.00017541	3.60148	Up
PPP1R12C	1.31117	1.14347	6.93279	1.09231e-05	0.000179185	3.56384	Up
RCN1	1.365	1.51759	6.91397	1.12338e-05	0.000182727	3.53521	Up
ZNF513	1.33099	0.982737	6.84703	1.24173e-05	0.000193717	3.43295	Up
LUZP1	1.02083	1.02535	6.70718	1.5337e-05	0.00021817	3.2173	Up
CNN3	1.31667	1.56994	6.56575	1.90389e-05	0.000257527	2.99641	Up
PSAP	1.35533	1.35982	6.47768	2.18128e-05	0.000287974	2.85742	Up
ARGLU1	1.04617	1.27765	6.45229	2.26895e-05	0.00029751	2.81715	Up
TIA1	1.11967	1.05582	6.38151	2.53357e-05	0.000324887	2.70441	Up
RAB11FIP1	1.1875	1.08724	6.35621	2.63591e-05	0.000330991	2.66393	Up
NPC2	2.20233	1.27018	6.14541	3.6788e-05	0.000408696	2.32315	Up
TPP1	1.94533	1.74418	6.1188	3.8386e-05	0.000420392	2.27967	Up
HEXB	1.156	1.19253	6.00192	4.63213e-05	0.000478736	2.08755	Up
PHF6	1.484	1.25424	5.99122	4.71299e-05	0.000484495	2.06986	Up
CDC42EP4	1.42173	3.00936	5.96765	4.89634e-05	0.000494071	2.03084	Up
KDELC2	1.895	1.76324	5.96449	4.92149e-05	0.000494071	2.0256	Up
SP1	1.52383	0.926706	5.91098	5.36849e-05	0.000529297	1.93672	Up
ZNF22	1.6505	1.49482	5.90065	5.45966e-05	0.000536913	1.9195	Up
PTN	5.73067	4.68447	5.89067	5.5492e-05	0.000541574	1.90287	Up
ZNF740	5.5391	1.95173	5.8448	5.98132e-05	0.000566535	1.82621	Up
HMGN4	1.47033	1.17894	5.74976	6.99312e-05	0.000638826	1.66644	Up
HMGB2	1.3395	1.40747	5.69711	7.62968e-05	0.000679271	1.57738	Up
CETN2	1.23633	1.73724	5.62624	8.58438e-05	0.000743658	1.45688	Up
KIAA1143	1.07733	1.20329	5.59125	9.10111e-05	0.000772792	1.39714	Up
SALL1	1.88619	1.17533	5.57169	9.40412e-05	0.000788193	1.36367	Up
CSRP2	1.72033	1.27018	5.57163	9.40515e-05	0.000788193	1.36356	Up
ZC3H13	1.42333	1.21394	5.56951	9.43868e-05	0.000789287	1.35992	Up
MDC1	1.56533	1.13588	5.56674	9.48258e-05	0.000789532	1.35518	Up
FAM168A	1.30786	1.91109	5.55332	9.6985e-05	0.00080577	1.33217	Up
ZC3H4	1.1145	1.15665	5.51415	0.000103588	0.00084425	1.26487	Up
CEP83	1.42104	0.858859	5.49549	0.000106896	0.000864371	1.23275	Up
PPT1	1.07733	0.871235	5.48604	0.000108614	0.000870493	1.21646	Up
GKAP1	6.39183	3.44794	5.44112	0.000117187	0.000916958	1.13885	Up
HDGF	1.12367	1.34812	5.33315	0.000140821	0.00106654	0.951197	Up
CIRBP	1.83617	2.04382	5.30513	0.000147738	0.00111237	0.902233	Up
SCAF4	1.179	1.15271	5.26789	0.000157486	0.00116527	0.836998	Up
H1F0	1.29633	2.69059	5.10996	0.000206932	0.00145836	0.558326	Up
MSI1	1.34967	1.88747	5.09294	0.000213154	0.00148591	0.528107	Up
SCAF11	1.50083	0.856529	5.0866	0.000215523	0.00149701	0.51683	Up
BRD7	1.3795	1.01429	5.00011	0.000250712	0.00168968	0.362597	Up
PTPN21	1.14892	1.80175	4.90943	0.000294115	0.00190237	0.199858	Up
ENO3	1.581	1.99382	4.90548	0.000296171	0.00190926	0.192759	Up
PLEKHA7	2.44357	1.85422	4.87974	0.000309966	0.00197834	0.146375	Up
HMGA2	2.924	1.77947	4.86885	0.000316006	0.00200363	0.126715	Up
DPF2	1.0421	1.04341	4.78962	0.00036378	0.00222599	-0.0166578	Up
SOX3	1.42833	1.907	4.71929	0.000412491	0.00248461	-0.144555	Up
COL4A2	1.03833	1.36835	4.68091	0.000441889	0.00261672	-0.214592	Up
CBX2	1.19633	1.119	4.65792	0.000460528	0.0026899	-0.256611	Up
BOD1L2	1.14901	1.17448	4.61	0.00050207	0.00286812	-0.34442	Up
HEXIM1	1.50533	1.24088	4.53914	0.000570747	0.00315219	-0.474692	Up
SMG6	1.03756	1.29706	4.46463	0.000653544	0.0035385	-0.612237	Up
COL2A1	7.52167	3.95576	4.43532	0.000689429	0.0037016	-0.666481	Up
RNF169	1.46495	1.20146	4.39145	0.000747017	0.00393947	-0.747858	Up
TOLLIP	1.07988	1.7448	4.34516	0.000813198	0.00421354	-0.833916	Up
OLFML3	1.32067	0.873647	4.25923	0.000952572	0.00475054	-0.994158	Up
RCN2	1.175	1.42124	4.16758	0.00112866	0.0054184	-1.16577	Up
UHRF1	1.084	1.44747	4.07654	0.00133695	0.00615763	-1.33688	Up
SDC2	1.19983	1.39241	4.00308	0.0015336	0.00682363	-1.47535	Up
MEIS1	4.81333	3.89324	4.00114	0.00153917	0.00683271	-1.47901	Up
AVEN	1.6255	1.172	3.99781	0.00154879	0.00683271	-1.48529	Up
VEZF1	1.037	1.09094	3.98308	0.00159212	0.00697457	-1.51311	Up
ZNF318	1.30517	1.15988	3.97365	0.0016205	0.00705879	-1.53092	Up
SVIL	1.34417	1.42294	3.94975	0.00169481	0.00725138	-1.5761	Up
CENPV	1.15617	1.53829	3.94642	0.00170542	0.00728062	-1.58238	Up
CNBP	1.0575	0.911824	3.9394	0.00172806	0.00735283	-1.59567	Up
COL26A1	1.7222	1.51877	3.93161	0.00175349	0.00743641	-1.61038	Up
NSD2	1.44483	1.388	3.92065	0.00178997	0.00754134	-1.63112	Up
KRT19	1.681	2.07418	3.91109	0.00182243	0.00763639	-1.64921	Up
SSBP4	1.22516	1.77439	3.89531	0.00187733	0.00781544	-1.67909	Up
BCL7A	1.468	1.43088	3.86612	0.00198336	0.00815122	-1.73436	Up
NECAP2	1.30324	1.70803	3.77289	0.00236493	0.0094182	-1.91119	Up
ANP32E	1.28501	1.26795	3.71646	0.00263155	0.0102678	-2.01837	Up
FZD2	1.06617	1.64776	3.70485	0.00269012	0.0104121	-2.04044	Up
FBN2	1.74183	1.64306	3.67213	0.00286238	0.0109144	-2.10264	Up
SMOC1	4.78883	3.18029	3.64435	0.00301743	0.0114271	-2.15546	Up
PHC2	1.98733	2.45594	3.59457	0.00331692	0.0122949	-2.25013	Up
MAZ	1.0395	1.03612	3.56817	0.00348791	0.0128423	-2.30037	Up
HIST2H2AC	3.91195	2.20187	3.50921	0.00390263	0.0140294	-2.41254	Up
WDR83	1.07933	1.03876	3.50585	0.00392777	0.0140852	-2.41894	Up
UPF3A	1.02333	1.10412	3.44518	0.00441	0.015455	-2.53436	Up
NCOR1	2.05617	1.595	3.40477	0.00476398	0.0163975	-2.6112	Up
SIAE	1.0305	1.98588	3.38166	0.00497915	0.0169454	-2.65513	Up
TUFT1	1.7904	1.23436	3.34031	0.005389	0.0180649	-2.7337	Up
KIAA1211	1.422	2.34518	3.3332	0.0054629	0.0182491	-2.74722	Up
SOX2	2.45583	1.82929	3.29546	0.00587218	0.0194645	-2.81888	Up
ARHGEF17	2.11451	2.71292	3.13553	0.00797733	0.0248808	-3.12175	Up
HIST1H1C	1.587	2.19718	3.08051	0.00886432	0.0270453	-3.22556	Up
PHF14	1.087	1.23594	3.02373	0.0098829	0.0294371	-3.33242	Up
TF	1.07183	2.22935	2.99932	0.0103558	0.0306315	-3.37826	Up
FHOD3	2.51391	1.91221	2.96269	0.0111079	0.0323665	-3.44694	Up
WLS	1.04117	2.05388	2.94204	0.0115557	0.0333187	-3.4856	Up
CANT1	1.15672	1.10436	2.93249	0.0117686	0.033781	-3.50345	Up
SOAT1	1.53214	2.36702	2.91103	0.0122615	0.03491	-3.54353	Up
HIST1H1B	1.052	1.47918	2.89181	0.0127205	0.0359776	-3.5794	Up
GGH	2.45667	1.61071	2.82165	0.0145439	0.0401912	-3.70986	Up
H1FX	1.47267	2.42647	2.75451	0.0165289	0.0448092	-3.83402	Up
FRMD4A	1.628	2.23347	2.7421	0.0169239	0.0455424	-3.85689	Up
CTNND2	1.4305	2.65235	2.74194	0.0169292	0.0455424	-3.85719	Up
DNAAF2	1.34706	1.36165	2.70789	0.0180615	0.048085	-3.91981	Up
TMSB10	1.32117	1.722	2.69776	0.0184121	0.048749	-3.93838	Up

## Sheet: Fig. 7B
d8 vs. d12	logFC	AveExpr	t	P.Value	adj.P.Val	B	Change
ATF7	-1.39733	0.997059	-9.91183	2.18279e-07	0.000280489	7.45813	Down
HMGN2	-2.46467	1.21665	-8.98267	6.66867e-07	0.000388648	6.41368	Down
HMGN3	-1.678	1.00159	-8.54368	1.16528e-06	0.000483243	5.88452	Down
HMGN1	-3.003	1.64218	-8.02407	2.31859e-06	0.000648654	5.22643	Down
TAF15	-1.253	1.16753	-7.81358	3.09112e-06	0.000662014	4.94963	Down
CBX5	-1.313	1.46959	-7.67718	3.73486e-06	0.000739722	4.76702	Down
GPALPP1	-1.51503	1.56976	-6.98607	1.00917e-05	0.00125495	3.8015	Down
CA4	-2.306	1.89182	-6.80372	1.32529e-05	0.00159656	3.53521	Down
PPP1R12C	-1.049	1.14347	-6.20127	3.36575e-05	0.00228553	2.62026	Down
KIAA1143	-1.06833	1.20329	-6.19899	3.37798e-05	0.00228553	2.61669	Down
VGLL4	-3.50753	2.74244	-5.94114	5.11149e-05	0.00281924	2.20831	Down
HMGN4	-1.35867	1.17894	-5.94021	5.11924e-05	0.00281924	2.20681	Down
ZC3H13	-1.301	1.21394	-5.69171	7.69843e-05	0.00325588	1.80374	Down
ZNF740	-4.52153	1.95173	-5.33421	0.000140566	0.00432699	1.20784	Down
PBDC1	-1.03576	0.829251	-5.23111	0.000167773	0.00475562	1.03254	Down
ZNF652	-1.35996	1.398	-5.12996	0.00019986	0.00523744	0.859094	Down
FAM168A	-1.0549	1.91109	-5.00795	0.000247292	0.00581205	0.647994	Down
CSRP2	-1.36833	1.27018	-4.95469	0.000271548	0.00612175	0.555225	Down
GKAP1	-5.064	3.44794	-4.8196	0.000344873	0.00688852	0.318232	Down
SP1	-1.105	0.926706	-4.79225	0.000362082	0.00715807	0.269955	Down
TPBG	-1.31515	1.80348	-4.7596	0.0003838	0.00747247	0.212205	Down
KDELC2	-1.33433	1.76324	-4.69551	0.000430454	0.0080136	0.0984787	Down
BOD1L2	-1.03645	1.17448	-4.64923	0.000467789	0.00823438	0.0160315	Down
CIC	-1.07967	1.53824	-4.64013	0.000475516	0.00825726	-0.000205038	Down
CIRBP	-1.43333	2.04382	-4.63005	0.00048423	0.0083348	-0.018205	Down
SALL1	-1.40144	1.17533	-4.62841	0.000485671	0.0083348	-0.0211488	Down
AVEN	-1.67567	1.172	-4.60764	0.000504213	0.00838828	-0.0582832	Down
NUCB2	-1.27133	2.17182	-4.54551	0.000564192	0.00910026	-0.169664	Down
NPC2	-1.41633	1.27018	-4.41864	0.000710769	0.0102578	-0.398443	Down
LSM12	-1.104	0.950118	-4.38318	0.000758422	0.0106275	-0.462699	Down
RNF169	-1.30707	1.20146	-4.38064	0.000761948	0.0106275	-0.467292	Down
MDC1	-1.022	1.13588	-4.0635	0.00136986	0.0144285	-1.04739	Down
SSBP2	-1.52161	2.28582	-3.98402	0.00158931	0.0157881	-1.19407	Down
SCAF11	-1.00367	0.856529	-3.80312	0.00223364	0.0187479	-1.52949	Down
NECAP2	-1.15034	1.70803	-3.72335	0.00259742	0.020603	-1.67791	Down
LSM14B	-1.07933	0.991353	-3.68392	0.00279906	0.0217987	-1.75138	Down
PTN	-3.19367	4.68447	-3.67032	0.0028722	0.0221491	-1.77672	Down
HMGA2	-1.962	1.77947	-3.65261	0.00297046	0.0224766	-1.80975	Down
PLEKHA7	-1.47987	1.85422	-3.30409	0.00577593	0.0339424	-2.46022	Down
PHPT1	-1.163	1.67347	-3.06171	0.00918939	0.0474886	-2.91085	Down
SMOC1	-3.54167	3.18029	-3.01337	0.0100809	0.0496954	-3.00027	Down
d8 vs. d12	logFC	AveExpr	t	P.Value	adj.P.Val	B	Change
KRT8	1.57633	1.28924	7.86996	2.86047e-06	0.000648654	5.02436	Up
KRT19	2.87033	2.07418	7.46651	5.02463e-06	0.000863116	4.47991	Up
KRT7	2.786	1.44259	6.7079	1.53202e-05	0.00173704	3.39332	Up
FREM2	1.392	1.39482	6.08861	4.02876e-05	0.00250498	2.4431	Up
MEST	1.76233	1.43253	5.94349	5.09205e-05	0.00281924	2.21207	Up

## Sheet: Fig. 7C
d12 vs. d20	logFC	AveExpr	t	P.Value	adj.P.Val	B	Change
KRT8	-2.551	1.28924	-12.7361	1.1487e-08	3.24271e-05	10.1598	Down
DSP	-1.17667	0.945412	-12.0893	2.13991e-08	3.24271e-05	9.60934	Down
KRT19	-4.40033	2.07418	-11.4464	4.0873e-08	3.24271e-05	9.0277	Down
JUP	-1.25333	0.952471	-11.4187	4.20585e-08	3.24271e-05	9.00179	Down
KRT18	-1.30667	0.864647	-9.90075	2.211e-07	9.47045e-05	7.47151	Down
KRT7	-3.12967	1.44259	-7.53535	4.55767e-06	0.000774075	4.57244	Down
PKP2	-1.41467	1.02535	-6.49395	2.12697e-05	0.00210243	3.05926	Down
FREM2	-1.082	1.39482	-4.73267	0.000402727	0.0114155	0.137612	Down
ESPN	-1.27339	0.840164	-4.00461	0.00152921	0.0245629	-1.18775	Down
HAPLN1	-2.08867	2.07471	-3.85404	0.00202903	0.0286517	-1.46751	Down
TPP1	-1.09533	1.74418	-3.85189	0.00203728	0.0286632	-1.47152	Down
SFN	-1.09467	0.762529	-3.78535	0.0023099	0.0305694	-1.59556	Down
d12 vs. d20	logFC	AveExpr	t	P.Value	adj.P.Val	B	Change
HIST1H2BM	1.024	1.47935	11.7239	3.08017e-08	3.24271e-05	9.28307	Up
MOXD1	2.41449	1.84944	10.4806	1.14647e-07	7.36606e-05	8.08313	Up
CLGN	1.30368	2.08009	9.92848	2.14116e-07	9.47045e-05	7.50157	Up
HIST1H3E	1.876	1.50359	8.27909	1.64786e-06	0.00050292	5.55989	Up
HIST2H2AB	1.20167	1.54212	8.24569	1.7225e-06	0.00050292	5.51712	Up
H1F0	1.861	2.69059	8.20167	1.82643e-06	0.00050292	5.46054	Up
GPX7	1.137	1.42212	7.60507	4.13148e-06	0.000774075	4.66819	Up
CETN2	1.358	1.73724	6.90935	1.13116e-05	0.00136269	3.68174	Up
SOX3	1.785	1.907	6.59387	1.82338e-05	0.00195254	3.21132	Up
HIST1H1C	2.883	2.19718	6.2567	3.08277e-05	0.0026409	2.69224	Up
H1FX	2.833	2.42647	5.92437	5.25279e-05	0.00366991	2.16396	Up
B3GALT6	1.00167	1.41529	5.88927	5.56192e-05	0.00369676	2.10721	Up
DCHS1	2.23487	1.81945	5.65456	8.18864e-05	0.00478291	1.72297	Up
CDC42EP4	1.15018	3.00936	5.39767	0.000126156	0.00631598	1.29314	Up
H2AFX	2.67633	2.00318	5.30186	0.000148567	0.00681818	1.13041	Up
FAM168A	1.11521	1.91109	5.29423	0.000150525	0.00682674	1.11738	Up
TAGLN3	1.151	1.90435	5.21185	0.000173439	0.00694093	0.976327	Up
H2AFZ	1.532	1.36841	5.17432	0.000185065	0.00695441	0.911742	Up
RBP1	5.987	2.63018	5.07431	0.000220192	0.00785962	0.73871	Up
HIST1H1E	2.83833	2.35106	4.71434	0.000416166	0.0115796	0.10494	Up
ZNF428	1.98367	2.10312	4.67114	0.000449715	0.0122088	0.0277808	Up
DPYSL4	1.65933	2.08082	4.57482	0.000535023	0.013659	-0.145043	Up
RCN2	1.12167	1.42124	4.448	0.000673656	0.01535	-0.374183	Up
TNFRSF10B	1.00768	1.40751	4.43456	0.000690391	0.0153841	-0.398577	Up
MAP1B	1.714	2.60371	4.42781	0.000698952	0.0154454	-0.410828	Up
HIST1H1B	1.428	1.47918	4.38871	0.000750775	0.0161689	-0.481917	Up
MDK	6.98867	3.18188	4.29759	0.000887542	0.0178202	-0.648172	Up
H2AFY	1.32667	1.85671	4.24906	0.000970643	0.0188032	-0.737043	Up
HMGA2	2.194	1.77947	4.08451	0.00131721	0.0228954	-1.0399	Up
DPYSL5	1.463	2.16453	4.00864	0.00151772	0.0245629	-1.18028	Up
NUCB2	1.08567	2.17182	3.88168	0.00192611	0.0279453	-1.41606	Up
HOMER3	1.07967	1.76841	3.75003	0.00246945	0.031627	-1.66147	Up
AK5	1.0476	1.27156	3.71281	0.00264984	0.0333504	-1.731	Up
TF	1.178	2.22935	3.6855	0.00279068	0.0342614	-1.78204	Up
CCK	2.058	1.51253	3.61595	0.00318476	0.036895	-1.91212	Up
NEFM	3.674	2.68582	3.56593	0.0035028	0.0397156	-2.00574	Up
KIAA1211	1.35133	2.34518	3.54143	0.00367013	0.0405694	-2.0516	Up
SPON1	2.06833	2.18888	3.53596	0.00370858	0.040704	-2.06184	Up

## Sheet: Fig. 7D
d20 vs. d80	logFC	AveExpr	t	P.Value	adj.P.Val	B	Change
HIST1H2BM	-1.26	1.47935	-14.4258	2.55136e-09	3.2785e-06	11.7311	Down
HIST2H2AB	-1.49867	1.54212	-10.2837	1.42822e-07	4.9447e-05	7.94978	Down
NID1	-1.147	1.22371	-10.1128	1.73285e-07	5.13856e-05	7.76192	Down
HIST1H4H	-1.02767	1.34082	-9.97312	2.03366e-07	5.59983e-05	7.60605	Down
HIST1H3E	-2.213	1.50359	-9.76633	2.58574e-07	5.78356e-05	7.37161	Down
FRMPD1	-1.49967	1.37594	-9.35376	4.22595e-07	7.08306e-05	6.89012	Down
SOX3	-2.35933	1.907	-8.71549	9.34334e-07	0.000120062	6.10726	Down
MOXD1	-1.92851	1.84944	-8.37111	1.45948e-06	0.000152062	5.66469	Down
CETN2	-1.454	1.73724	-7.39779	5.54172e-06	0.000303364	4.33184	Down
GPX7	-1.104	1.42212	-7.38434	5.64936e-06	0.000303364	4.31254	Down
COX5A	-1.019	1.13082	-6.82532	1.2829e-05	0.000520586	3.48794	Down
NUCB2	-1.83133	2.17182	-6.54772	1.95748e-05	0.000661936	3.06198	Down
CRABP2	-1.27333	1.72371	-6.4228	2.37548e-05	0.000763122	2.86666	Down
TNFRSF10B	-1.34691	1.40751	-5.92747	5.22631e-05	0.00127468	2.06994	Down
LBR	-1.04333	1.19482	-5.92382	5.25743e-05	0.00127468	2.06394	Down
HIST1H1C	-2.65	2.19718	-5.75104	6.9783e-05	0.00149579	1.77757	Down
H2AFZ	-1.69433	1.36841	-5.7226	7.31427e-05	0.00154926	1.73001	Down
H1F0	-1.29	2.69059	-5.6852	7.78205e-05	0.00159573	1.6673	Down
HMGA2	-2.74867	1.77947	-5.11712	0.00020437	0.00281314	0.690698	Down
MDK	-8.27767	3.18188	-5.09024	0.00021416	0.0028567	0.643389	Down
RBP1	-5.85933	2.63018	-4.9661	0.000266149	0.00325715	0.423724	Down
HMGA1	-1.102	0.899941	-4.89072	0.000304003	0.00351321	0.289365	Down
HIST1H1B	-1.581	1.47918	-4.85893	0.000321612	0.00365727	0.23249	Down
CRABP1	-1.24367	1.916	-4.80139	0.000356231	0.0038793	0.129249	Down
H1FX	-2.28133	2.42647	-4.77072	0.000376252	0.00399573	0.0740434	Down
MEST	-1.383	1.43253	-4.66418	0.000455374	0.00459546	-0.11857	Down
H2AFX	-2.326	2.00318	-4.60785	0.000504021	0.0048575	-0.220946	Down
CENPA	-1.38533	1.479	-4.2671	0.000938838	0.00747773	-0.847276	Down
RCN2	-1.07067	1.42124	-4.24576	0.000976565	0.00769869	-0.886875	Down
HIST1H1D	-1.84	1.44953	-4.14767	0.00117116	0.00881801	-1.06937	Down
MEIS1	-4.169	3.89324	-3.87458	0.00195201	0.0126897	-1.5811	Down
CCK	-1.99933	1.51253	-3.51287	0.00387549	0.0204378	-2.2641	Down
CA4	-1.13133	1.89182	-3.33793	0.00541361	0.0258592	-2.59484	Down
NEFM	-3.37	2.68582	-3.27087	0.00615525	0.0281143	-2.72143	Down
JAM3	-1.294	1.65547	-3.2059	0.00697109	0.0305625	-2.8439	Down
d20 vs. d80	logFC	AveExpr	t	P.Value	adj.P.Val	B	Change
TAGLN2	1.2	1.54759	14.4686	2.46119e-09	3.2785e-06	11.7636	Up
STXBP1	1.624	1.737	14.4282	2.54629e-09	3.2785e-06	11.7329	Up
HSPB1	2.26433	1.49829	12.8683	1.0149e-08	9.78106e-06	10.4656	Up
GNAO1	1.91467	1.86988	11.5226	3.77991e-08	2.08165e-05	9.22793	Up
CRAT	1.09667	1.73435	11.0658	6.08329e-08	2.93138e-05	8.77324	Up
LMNA	1.416	1.26718	10.4419	1.1967e-07	4.9447e-05	8.12121	Up
SCRN1	1.07267	1.68341	10.3534	1.32083e-07	4.9447e-05	8.02559	Up
LGALS1	1.741	1.46253	10.2173	1.53921e-07	4.9447e-05	7.87711	Up
GLUL	2.085	1.97735	9.87823	2.26949e-07	5.78356e-05	7.49904	Up
VIM	3.37267	2.61971	9.7293	2.70049e-07	5.78356e-05	7.32916	Up
COL3A1	1.18833	1.52947	9.25471	4.76667e-07	7.65647e-05	6.77171	Up
ATP2B2	11.5663	4.62451	9.16362	5.3294e-07	8.21794e-05	6.66184	Up
PRKAR2B	1.03433	1.34759	9.10202	5.7499e-07	8.52533e-05	6.587	Up
GPD1L	1.506	1.70665	8.83824	7.99477e-07	0.000114148	6.26153	Up
EPB41L3	2.61767	2.30806	8.67593	9.82801e-07	0.000122216	6.05716	Up
ENO2	2.45933	2.41524	8.64399	1.02388e-06	0.000123346	6.01658	Up
MAOA	1.40533	1.75798	8.5224	1.19787e-06	0.000131937	5.86091	Up
GAP43	12.7333	4.50612	8.2671	1.67424e-06	0.00015904	5.52813	Up
MAP1A	1.33433	2.03059	8.24899	1.71496e-06	0.00015904	5.50422	Up
TUBA1C	1.18367	1.62494	8.22	1.78236e-06	0.000159791	5.46584	Up
SYNGR3	1.97667	1.68276	8.18789	1.8603e-06	0.000162988	5.42321	Up
CMBL	2.01733	2.13224	8.15354	1.94771e-06	0.000166854	5.37747	Up
TNPO2	2.281	1.91071	8.11341	2.05543e-06	0.000168721	5.32383	Up
FAM129B	1.21233	1.43241	8.06522	2.19317e-06	0.000172545	5.25915	Up
ANXA1	1.462	1.59959	7.93591	2.61372e-06	0.000190433	5.0841	Up
CDC42EP4	1.66952	3.00936	7.83488	3.00174e-06	0.000204865	4.94582	Up
ADK	1.08967	1.47447	7.74087	3.41816e-06	0.00022719	4.81592	Up
FRMD4A	4.05767	2.23347	7.64118	3.92755e-06	0.000252803	4.6769	Up
GPRIN1	1.37367	1.52424	7.63374	3.96866e-06	0.000252803	4.66648	Up
ALCAM	2.831	2.11165	7.62787	4.0014e-06	0.000252803	4.65825	Up
PYGB	1.13633	1.60071	7.6147	4.07598e-06	0.000252803	4.63976	Up
CTIF	1.01025	1.38228	7.50634	4.74859e-06	0.000277361	4.48673	Up
MAPT	4.55633	2.95124	7.37266	5.74463e-06	0.000303364	4.29576	Up
EEF1A2	2.429	1.47224	7.18668	7.5152e-06	0.000366723	4.02599	Up
PLEC	1.04867	1.49476	6.98964	1.00383e-05	0.000466238	3.73489	Up
SNCA	1.08532	1.38177	6.87762	1.18609e-05	0.000515474	3.56695	Up
PIP4K2B	2.72067	2.37382	6.7933	1.34627e-05	0.000529577	3.43936	Up
S100A11	1.01167	1.05871	6.75194	1.43306e-05	0.000550043	3.37641	Up
RTN1	3.41233	2.75782	6.66731	1.62965e-05	0.000592972	3.24683	Up
CRIP2	3.485	2.92359	6.66697	1.63048e-05	0.000592972	3.24632	Up
SYN1	3.39675	2.42341	6.43646	2.32547e-05	0.000758562	2.88814	Up
SCARB2	2.43433	1.97965	6.37233	2.57022e-05	0.000817448	2.78711	Up
NTN1	1.55233	1.825	6.35004	2.66152e-05	0.000827432	2.75187	Up
RFTN1	4.175	2.84865	6.13961	3.71305e-05	0.00103809	2.41552	Up
GNG12	1.14733	1.20276	6.11292	3.87488e-05	0.00107465	2.3724	Up
DPYSL3	1.534	1.76065	6.0794	4.08877e-05	0.00111001	2.3181	Up
TMEM65	1.009	1.88041	6.04493	4.32169e-05	0.00112568	2.2621	Up
EFNB3	1.364	1.77618	5.97277	4.85586e-05	0.00123013	2.14428	Up
SIAE	1.62033	1.98588	5.94486	5.08071e-05	0.00125446	2.09851	Up
SOGA3	1.31633	1.88665	5.85039	5.92682e-05	0.00138472	1.94275	Up
CAV1	1.49667	1.44982	5.83211	6.10695e-05	0.00140972	1.91247	Up
ANXA6	1.03367	1.69859	5.79614	6.47856e-05	0.00146911	1.85272	Up
FTL	1.338	1.57976	5.77837	6.67083e-05	0.0014783	1.82315	Up
ACP2	1.05033	1.79682	5.70425	7.53988e-05	0.00157294	1.69928	Up
VPS26B	1.037	1.53176	5.68891	7.73426e-05	0.00159442	1.67353	Up
RRAS	1.11	1.04553	5.64965	8.25588e-05	0.00165763	1.60751	Up
CD47	3.42533	2.82535	5.5655	9.50237e-05	0.00179603	1.46526	Up
MTSS1L	1.73933	1.64641	5.4275	0.000119923	0.00208035	1.22984	Up
ATP2B4	1.145	1.64353	5.40554	0.000124478	0.00212075	1.19213	Up
LGALS3	2.39967	2.01047	5.40063	0.000125522	0.00212232	1.18367	Up
DNAJB2	2.33833	2.38153	5.38734	0.000128391	0.0021523	1.16081	Up
SLC27A1	1.30523	1.85014	5.3711	0.00013199	0.00217931	1.13285	Up
MAP1LC3B2	1.36344	1.94335	5.29529	0.00015025	0.00229532	1.00179	Up
TSPO	1.10167	1.65359	5.29503	0.000150319	0.00229532	1.00133	Up
FARP1	1.046	1.56465	5.28919	0.00015183	0.00229532	0.991207	Up
CORO2B	1.43633	1.81106	5.22458	0.000169673	0.00245899	0.878833	Up
LSAMP	2.04012	1.85082	5.19548	0.000178412	0.00253792	0.828047	Up
ANXA2	1.161	1.544	5.128	0.000200544	0.00279096	0.709805	Up
TMOD1	1.806	2.25353	5.0417	0.000233097	0.00301761	0.557737	Up
L3HYPDH	2.1806	1.85376	4.95458	0.000271603	0.0032728	0.403227	Up
PRAF2	1.008	1.71882	4.83048	0.000338268	0.00375561	0.181497	Up
CRYL1	1.72933	2.45876	4.80251	0.000355522	0.0038793	0.131261	Up
MAP2	3.02	2.91065	4.70404	0.000423918	0.00436953	-0.0463485	Up
MVP	1.87967	2.01582	4.64915	0.000467855	0.00468463	-0.145848	Up
MPC2	1.18348	1.43815	4.62361	0.000489891	0.00478109	-0.192269	Up
TNC	4.40733	2.33782	4.58819	0.000522242	0.00502056	-0.256757	Up
STK32C	2.206	1.99376	4.50439	0.000607911	0.00574387	-0.40986	Up
HAGH	1.362	2.03453	4.48038	0.000635052	0.00590656	-0.453866	Up
CALB2	2.82533	1.89147	4.46449	0.000653711	0.00600014	-0.483036	Up
GPC1	1.799	1.86341	4.44243	0.000680539	0.00617289	-0.523542	Up
DES	1.02339	1.53751	4.4169	0.000713035	0.00640734	-0.57051	Up
CAVIN4	1.71158	1.6899	4.37613	0.000768277	0.00670872	-0.645621	Up
GNG2	4.167	2.74471	4.35777	0.000794585	0.00680138	-0.679502	Up
SLC1A3	1.38	1.43806	4.29016	0.000899766	0.00731772	-0.804542	Up
GPM6B	1.89895	2.36258	4.2807	0.000915594	0.00738839	-0.822074	Up
MAST1	1.23139	1.57844	4.25413	0.000961597	0.00761182	-0.871352	Up
ACOX1	1.02867	1.46935	4.18111	0.00110068	0.00845246	-1.00706	Up
STX1B	1.27267	1.34659	4.177	0.00110911	0.00848334	-1.01472	Up
GPM6A	3.0478	2.56272	4.16424	0.00113568	0.00861823	-1.03849	Up
TSPAN3	2.93667	3.272	4.13952	0.00118904	0.00888674	-1.08457	Up
TPP1	1.17667	1.74418	4.13791	0.00119261	0.00889264	-1.08758	Up
SH2B1	2.38467	1.47929	4.09788	0.00128481	0.00947022	-1.1623	Up
C4A	1.02767	1.60388	4.08162	0.00132434	0.00968754	-1.19269	Up
DCLK2	1.87733	2.26382	4.07908	0.00133063	0.00971127	-1.19744	Up
MYO5A	1.08033	1.617	4.07098	0.00135088	0.00972264	-1.21259	Up
PRNP	2.05064	2.43806	4.0706	0.00135184	0.00972264	-1.2133	Up
PRKCA	1.74733	1.95159	4.05217	0.00139913	0.0100067	-1.24777	Up
PCSK1N	7.3285	3.0615	4.03683	0.00143979	0.0102595	-1.27648	Up
FABP7	5.13933	3.15482	3.9883	0.00157664	0.0109513	-1.36744	Up
2020-09-05	1.79733	2.08659	3.97641	0.00161215	0.0111267	-1.38974	Up
L1CAM	2.14367	1.49247	3.91359	0.0018139	0.0120354	-1.50774	Up
MRC2	2.18167	2.04818	3.88677	0.00190775	0.0125074	-1.55818	Up
EHD2	2.22967	1.82612	3.83279	0.00211198	0.0135695	-1.65981	Up
IGFBP7	8.09133	5.00906	3.80462	0.00222732	0.014007	-1.7129	Up
GSN	1.514	2.32988	3.79346	0.00227474	0.0141822	-1.73392	Up
SULF1	1.00667	1.79647	3.79288	0.00227724	0.0141822	-1.73502	Up
EPDR1	1.445	1.94788	3.74573	0.00248966	0.0151288	-1.82398	Up
PRR36	1.034	1.67871	3.74503	0.00249296	0.0151288	-1.8253	Up
CTNND2	1.74433	2.65235	3.73813	0.00252575	0.0152738	-1.83833	Up
KIAA1211	1.42033	2.34518	3.72226	0.0026028	0.0155804	-1.86828	Up
TUBB2A	2.126	2.03088	3.72123	0.00260787	0.0155865	-1.87022	Up
MAPRE3	1.73195	2.27005	3.70503	0.00268918	0.0159244	-1.90081	Up
ANK2	1.64667	1.78512	3.69305	0.00275098	0.0161662	-1.92345	Up
S100A4	1.06133	1.55053	3.65282	0.00296923	0.0168577	-1.99946	Up
LGALS3BP	1.48567	2.00735	3.6448	0.00301484	0.0170493	-2.01462	Up
MPI	1.649	2.09541	3.62093	0.00315474	0.0175999	-2.05974	Up
NCAM2	2.23231	1.89532	3.58092	0.00340423	0.018562	-2.13539	Up
MAP1B	1.38567	2.60371	3.57962	0.00341265	0.0185816	-2.13785	Up
CRMP1	2.56	2.39741	3.56595	0.00350268	0.0190181	-2.16371	Up
PDXP	1.054	1.744	3.5538	0.00358466	0.0193542	-2.18669	Up
ALDH5A1	1.467	2.13065	3.53951	0.00368361	0.0196408	-2.21371	Up
SYT1	1.02133	1.60635	3.49721	0.00399297	0.0208576	-2.29371	Up
EPB41L1	2.65133	2.74447	3.47064	0.00420071	0.0216205	-2.34398	Up
COL6A1	2.84933	2.03794	3.46691	0.00423069	0.0217457	-2.35102	Up
PURA	1.173	1.84712	3.46215	0.00426937	0.0218282	-2.36004	Up
ACYP2	2.32333	2.46871	3.43768	0.00447361	0.0224847	-2.40631	Up
SIRT2	1.00333	1.85365	3.42812	0.00455603	0.0228394	-2.42438	Up
CAMK2B	1.87167	2.02718	3.41479	0.0046736	0.0231876	-2.44959	Up
FHL1	1.93333	2.70676	3.39074	0.00489352	0.024012	-2.49506	Up
STX12	1.027	1.71259	3.37905	0.00500409	0.0243263	-2.51715	Up
FN1	2.05133	1.59453	3.36304	0.00515974	0.0249125	-2.54741	Up
TPPP3	2.58733	3.40806	3.35443	0.00524544	0.0252449	-2.56368	Up
RUFY3	1.141	2.00235	3.34332	0.00535813	0.025691	-2.58467	Up
PREPL	1.05767	1.37853	3.22295	0.00674704	0.0299424	-2.81179	Up
ACTR1B	1.998	2.35924	3.21929	0.00679453	0.0300722	-2.81868	Up
EVL	3.959	4.28282	3.21314	0.00687503	0.0303936	-2.83026	Up
TGFBI	2.261	1.58565	3.18155	0.00730403	0.0315662	-2.88974	Up
NFKB2	1.10833	1.30853	3.14271	0.00786836	0.0335537	-2.96278	Up
CLU	1.20633	2.17047	3.14023	0.00790578	0.0336286	-2.96743	Up
TMOD2	2.118	1.79512	3.12676	0.00811261	0.0340703	-2.99275	Up
CAMK2G	1.25733	1.96082	3.08785	0.00874049	0.0362307	-3.06577	Up
PTGFRN	1.44267	1.90629	3.07844	0.0088996	0.0366147	-3.08342	Up
LZIC	1.05533	1.79759	3.05807	0.00925369	0.0375901	-3.12158	Up
KCTD12	3.155	2.29241	3.03079	0.00975009	0.0393165	-3.17263	Up
ABCB6	1.739	1.71718	3.02403	0.00987722	0.0395397	-3.18528	Up
SST	4.22767	3.22871	3.02256	0.00990508	0.0395718	-3.18803	Up
ABAT	2.45633	2.77559	3.02177	0.00992005	0.0395718	-3.18951	Up
HPCAL1	1.39133	1.81076	3.00887	0.0101681	0.0401621	-3.21361	Up
AK1	2.581	2.85759	3.00062	0.0103301	0.0406353	-3.22903	Up
CAVIN1	1.04267	1.22253	2.95488	0.0112753	0.0434917	-3.31433	Up
NDRG1	1.214	2.45988	2.93333	0.0117498	0.0448067	-3.35444	Up
KIFAP3	1.09133	1.881	2.92068	0.0120375	0.0456287	-3.37796	Up

## Sheet: Fig. 7E
d80 vs. d120	logFC	AveExpr	t	P.Value	adj.P.Val	B	Change
COL3A1	-1.147	1.52947	-8.93281	7.09783e-07	0.000210478	6.38213	Down
FRMD4A	-3.73967	2.23347	-7.04234	9.28597e-06	0.00087773	3.85379	Down
ATP2B2	-8.35011	4.62451	-6.61552	1.76387e-05	0.00132058	3.21502	Down
MAST1	-1.76572	1.57844	-6.10011	3.9552e-05	0.00217818	2.40818	Down
GAP43	-8.852	4.50612	-5.74715	7.0233e-05	0.00312684	1.83306	Down
GPRASP2	-1.52268	1.20254	-5.29799	0.000149557	0.0051477	1.07501	Down
CIRBP	-1.359	2.04382	-4.38994	0.000749088	0.0151986	-0.539832	Down
ALCAM	-1.61567	2.11165	-4.35327	0.000801177	0.0157578	-0.60705	Down
EEF1A2	-1.43867	1.47224	-4.25658	0.000957242	0.0177412	-0.784899	Down
KIAA1211	-1.46633	2.34518	-3.84281	0.00207243	0.0303773	-1.55448	Down
MXRA7	-2.29033	2.03135	-3.81007	0.00220449	0.0319485	-1.61583	Down
AK5	-1.028	1.27156	-3.64335	0.00302317	0.0384631	-1.92889	Down
SH2B1	-2.10233	1.47929	-3.61271	0.00320443	0.0399776	-1.9865	Down
d80 vs. d120	logFC	AveExpr	t	P.Value	adj.P.Val	B	Change
CAPS	5.13733	2.06318	14.3099	2.81437e-09	5.4247e-06	11.5092	Up
GSTT1	1.317	1.40212	13.5051	5.67481e-09	7.29214e-06	10.8922	Up
ARL8B	1.442	1.54776	11.5266	3.76445e-08	3.15131e-05	9.17346	Up
LUM	1.84159	1.57171	11.4464	4.08731e-08	3.15131e-05	9.09712	Up
PLCD1	1.43367	1.91582	9.15578	5.38106e-07	0.000172867	6.65045	Up
NDRG2	1.83433	1.43476	8.72849	9.18957e-07	0.000221237	6.13105	Up
NIPSNAP3A	1.131	1.84541	8.39793	1.40898e-06	0.000236158	5.71397	Up
PLEC	1.20133	1.49476	8.00721	2.37217e-06	0.000365789	5.2031	Up
CRYL1	2.84533	2.45876	7.90175	2.73859e-06	0.000406049	5.06179	Up
RRAGA	2.01	1.61329	7.52837	4.60286e-06	0.000572388	4.5495	Up
SLC27A1	1.79869	1.85014	7.40174	5.51052e-06	0.000643729	4.37143	Up
DES	1.63607	1.53751	7.06116	9.03189e-06	0.00087773	3.88135	Up
DGLUCY	1.082	1.24853	6.91673	1.11876e-05	0.000937573	3.66855	Up
GNAO1	1.076	1.86988	6.47542	2.18892e-05	0.00153911	2.99958	Up
CAVIN4	2.45147	1.6899	6.26787	3.02883e-05	0.00188263	2.6751	Up
GALC	1.359	1.71771	6.25796	3.07666e-05	0.00188263	2.65944	Up
CAMK2G	2.543	1.96082	6.24529	3.1389e-05	0.0018907	2.63941	Up
TMEM65	1.01267	1.88041	6.0669	4.17167e-05	0.00221946	2.35485	Up
GLUD1	1.164	1.69847	5.796	6.48004e-05	0.00297387	1.91374	Up
TMOD1	2.05367	2.25353	5.7331	7.18831e-05	0.00312684	1.80978	Up
TSPO	1.19033	1.65359	5.72119	7.33131e-05	0.00312684	1.79003	Up
SIRT2	1.67133	1.85365	5.7105	7.46224e-05	0.00312684	1.77229	Up
FHL1	3.231	2.70676	5.66662	8.02596e-05	0.00332689	1.69928	Up
CYB5R1	1.176	1.45676	5.57004	9.4302e-05	0.00370953	1.53761	Up
SCCPDH	1.15267	2.22412	5.45216	0.000115016	0.00418289	1.33845	Up
GPM6B	2.30075	2.36258	5.18647	0.000181215	0.00586896	0.882385	Up
SLC25A46	1.01433	1.56453	5.11526	0.000205034	0.00628239	0.758496	Up
TPPP3	3.92167	3.40806	5.08436	0.000216365	0.0065163	0.704538	Up
SYNM	3.27467	2.10794	4.93985	0.000278742	0.00781272	0.450447	Up
HNMT	1.992	1.59841	4.7247	0.000408514	0.00972113	0.0672268	Up
ARSA	1.04	1.88371	4.4166	0.000713421	0.0149469	-0.491039	Up
FTL	1.006	1.57976	4.34457	0.000814068	0.0157784	-0.623008	Up
DCLK2	1.964	2.26382	4.26739	0.000938347	0.0175598	-0.764985	Up
MAOB	2.28267	2.08688	4.23619	0.00099399	0.0181603	-0.822522	Up
PI16	5.178	2.28612	4.04338	0.00142228	0.0233314	-1.17993	Up
ATP1A2	1.78233	1.461	3.97648	0.00161195	0.0252605	-1.3046	Up
INS	2.65567	2.49324	3.76235	0.00241256	0.0336971	-1.70534	Up
NAGLU	1.05967	1.59376	3.74871	0.00247565	0.0340308	-1.73094	Up
COL14A1	1.373	1.67	3.71883	0.00261975	0.0350665	-1.78704	Up
MTMR1	1.276	1.76753	3.57823	0.00342172	0.0414345	-2.05137	Up

## Sheet: Fig. 7F
STSP name	Manner/Mood
	down-regulated trhough d0 to d8 transition	up-regulated trhough d0 to d8 transition	down-regulated trhough d8 to d12 transition	up-regulated trhough d8 to d12 transition	down-regulated trhough d12 to d20 transition	up-regulated trhough d12 to d20 transition	down-regulated trhough d20 to d80 transition	up-regulated trhough d20 to d80 transition	down-regulated trhough d80 to d120 transition	up-regulated trhough d80 to d120 transition
											Relative Protein Expression Changes
											(fold-Change)
											d0	d8	d12	d20	d80	d120
HMOX1											1.5105	0.446333	0.380333	0.427333	0.330667	0.342333
ASNS											1.5005	0.336333	0.589333	0.459333	0.508667	0.508667
COL2A1											0.853	8.37467	6.79133	3.99267	1.69767	0.991
MEIS1											0.89	5.70333	4.109	6.95733	2.78833	1.91033
HIST2H2AC											0.5325	4.44445	1.51631	3.16168	1.52769	1.4721
FHOD3											0.3975	2.91141	1.41268	3.18713	1.83487	1.22479
GGH											0.523	2.97967	1.62733	2.058	1.241	0.872667
SOX2											0.7825	3.23833	1.46833	2.07667	1.66533	1.39567
CRABP1											1.191	3.31767	2.568	2.16967	0.926	1.082
ARHGEF17											0.6145	2.72901	2.09608	2.80479	3.6602	3.67346
NCOR1											0.6825	2.73867	1.706	1.228	1.766	1.14467
PHC2											1.092	3.07933	2.47367	3.166	2.255	2.215
TPP1											0.651	2.59633	2.06967	0.974333	2.151	1.65833
TUFT1											0.779	2.5694	1.95379	0.899447	0.780324	0.272428
FBN2											0.7775	0.990667	1.36533	0.927333	1.882	1.30767
COL26A1											1.027	2.7492	1.63715	1.71233	1.01714	0.80589
KRT19											0.976	2.657	5.52733	1.127	0.887667	0.904
ZNF22											0.6605	2.311	2.12067	1.397	1.191	1.01067
PPA2											0.7145	2.34833	1.70267	0.988333	1.443	1.49367
FRMD4A											0.718	2.346	1.021	1.47833	5.536	1.79633
HIST1H1C											0.672	2.259	1.66467	4.54767	1.89767	1.63367
ENO3											1.13	2.711	2.56967	1.72867	1.588	1.94767
CRABP2											1.0005	2.54267	2.826	2.13833	0.865	0.728667
SOAT1											0.789	2.32114	2.21304	3.28929	2.57819	2.48548
HEXIM1											0.692	2.19733	1.23867	1.45867	0.927	0.748667
PHF6											0.818	2.302	1.388	1.24333	0.860667	0.768
H1FX											0.746	2.21867	1.919	4.752	2.47067	1.89233
BCL7A											0.708	2.176	1.44467	1.517	1.37067	1.128
NSD2											0.7445	2.18933	1.63067	1.77933	1.092	0.677667
CTNND2											0.8715	2.302	1.71533	1.96267	3.707	4.762
SOX3											1.092	2.52033	1.74867	3.53367	1.17433	1.10133
KIAA1211											0.793	2.215	1.27933	2.63067	4.051	2.58467
CDC42EP4											1.007	2.42873	1.622	2.77217	4.44169	5.1171
CEP83											0.454	1.87504	1.27855	0.748101	0.371993	0.290522
BRD7											0.5875	1.967	1.066	1.02633	0.697	0.599667
RCN1											0.85	2.215	1.70867	1.88633	1.18267	1.04033
NUCB1											0.7385	2.101	1.309	1.80833	0.961	0.924333
PSAP											0.851	2.20633	1.52067	1.28733	0.982	1.142
MSI1											0.892	2.24167	2.28333	2.64167	1.76067	1.17367
DNAAF2											0.707	2.05406	0.968685	1.55448	1.76347	0.903985
SVIL											0.7445	2.08867	1.21533	1.82	1.38533	1.05767
HMGB2											1.0785	2.418	1.77833	1.651	0.820667	0.588667
ZNF513											0.433	1.76399	0.996049	0.776953	1.00115	0.742032
TMSB10											0.9365	2.25767	0.968333	2.442	2.25767	1.208
OLFML3											0.367	1.68767	1.54133	0.561	0.470333	0.445667
CNN3											1.019	2.33567	1.40833	1.60533	1.561	1.30667
ZNF318											0.6995	2.00467	1.035	1.20767	0.965667	0.893333
H1F0											0.917	2.21333	2.49267	4.35367	3.06367	2.512
ANP32E											0.664	1.94901	0.996731	1.71565	1.43841	0.64257
CWC15											0.892	2.156	1.231	1.354	1.15567	0.738
LAMB1											0.6055	1.85767	1.624	1.23767	0.863667	0.648
CETN2											0.901	2.13733	1.448	2.806	1.352	1.50033
SSBP4											0.753	1.97816	1.93547	1.97269	1.95966	1.7069
CHAMP1											0.8435	2.04867	1.33633	1.085	0.803667	0.763333
SDC2											0.5085	1.70833	1.56433	1.78833	1.33067	1.15967
CBX2											0.855	2.05133	1.25367	1.36967	0.634	0.462333
RAB11FIP1											0.7875	1.975	1.10433	1.055	0.838333	0.663333
SCAF4											0.641	1.82	1.057	1.37733	1.00867	0.841667
RCN2											0.701	1.876	1.14867	2.27033	1.19967	1.09167
FSTL1											0.5965	1.768	1.22833	1.03967	1.16333	0.897
CANT1											0.6035	1.76022	0.999829	1.37134	1.18445	0.539878
CENPV											0.9435	2.09967	1.69167	1.73333	1.348	1.21533
HEXB											0.729	1.885	1.21567	0.945333	1.12	1.10567
PTPN21											0.557	1.70592	1.10894	1.82483	2.51	2.68891
HDGF											0.855	1.97867	1.12267	1.26367	1.61167	1.09267
TIA1											0.845	1.96467	0.978667	1.103	0.736333	0.637
RNASET2											0.599	1.71533	1.05967	0.548667	0.485333	0.588
ZC3H4											0.7495	1.864	0.978333	1.29133	1.21533	0.705667
CBX1											0.785	1.87567	1.23933	1.176	0.790333	0.740667
PHF14											0.793	1.88	1.11367	1.33467	1.241	0.905667
NOL8											0.621	1.70533	0.884333	0.74	0.598333	0.321333
UHRF1											1.161	2.245	2.259	1.57667	0.678	0.669667
TOLLIP											0.9195	1.99938	1.46637	1.58432	2.08351	2.1406
WDR83											0.674	1.75333	1.043	1.201	0.925333	0.514333
PPT1											0.701	1.77833	1.22333	0.506	0.446	0.516
TF											0.9975	2.06933	2.06167	3.23967	2.65	1.94733
FZD2											1.0155	2.08167	2.235	1.76233	1.349	1.23233
CNBP											0.8175	1.875	0.962	0.91	0.514333	0.360667
HIST1H1B											0.684	1.736	1.325	2.753	1.172	0.94
ARGLU1											0.8625	1.90867	1.19933	1.42967	1.329	0.798333
DLG3											0.867	1.91133	1.01867	1.06	1.062	0.811333
GM2A											0.7115	1.754	1.26667	0.803	0.972	1.284
DPF2											0.7625	1.8046	1.19986	1.04283	0.673673	0.683341
WLS											1.0235	2.06467	2.41067	2.44867	2.08033	1.952
MAZ											0.8765	1.916	1.18867	0.898667	0.7	0.583667
COL4A2											0.844	1.88233	1.51867	1.497	1.34867	0.944667
SMG6											0.722	1.75956	1.03622	1.85616	1.53206	0.684705
VEZF1											0.812	1.849	1.393	0.980333	0.734	0.684333
HNRNPA0											0.8455	1.878	1.078	1.38467	0.800333	0.524
SIAE											0.7475	1.778	1.43433	1.29333	2.91367	3.33567
ADNP											0.8835	1.906	1.28233	1.35433	0.967333	0.740667
UPF3A											0.586	1.60933	0.695	1.003	1.49967	1.059
HINT2											0.819	1.84133	1.347	1.118	1.34767	1.466
LUZP1											0.8715	1.89233	1.03633	0.890667	0.785667	0.624333
ARSB											0.7895	1.80633	1.32133	1.16533	1.52667	1.62367
GKAP1											0.5515	6.94333	1.87933	4.938	3.45667	1.95333
PTN											0.857	6.58767	3.394	4.772	5.28567	5.93467
ZNF740											0.4915	6.0306	1.50907	1.84839	0.934988	0.409075
VGLL4											0.8735	6.34541	2.83788	2.21429	2.25948	1.30111
SMOC1											0.9675	5.75633	2.21467	3.39733	2.79	3.21833
HMGN1											0.466	4.101	1.098	1.468	1.78333	0.544667
CA4											1.025	4.18233	1.87633	2.056	0.924667	0.997667
SSBP2											0.5655	3.64321	2.1216	2.35628	2.47881	1.97608
HMGA2											0.488	3.412	1.45	3.644	0.895333	0.357
NUCB2											0.7235	3.46333	2.192	3.27767	1.44633	1.44533
ZNF652											0.391	3.07201	1.71205	1.12955	1.18633	0.561405
HMGN2											0.4325	3.03067	0.566	1.11967	1.40233	0.487333
PLEKHA7											0.677	3.12057	1.6407	2.34374	1.62768	1.32322
TPBG											0.884	3.23855	1.9234	1.46741	1.63309	1.36794
NPC2											0.63	2.83233	1.416	0.853333	0.808667	0.867333
CBX5											0.705	2.75733	1.44433	1.85433	1.033	0.768667
KDELC2											1.008	2.903	1.56867	1.86133	1.63433	1.35233
SALL1											0.8065	2.69269	1.29125	0.936873	0.66368	0.538031
GPALPP1											0.961	2.81777	1.30274	1.65782	1.73133	0.744978
CIRBP											0.9475	2.78367	1.35033	2.29767	2.93867	1.57967
HMGN3											0.447	2.25433	0.576333	0.988667	1.10533	0.453
CSRP2											0.813	2.53333	1.165	1.00167	0.976667	0.979
TAF15											0.7455	2.42067	1.16767	0.915667	1.08033	0.534667
AVEN											0.6135	2.239	0.563333	1.35167	1.47633	0.602
ATF7											0.81	2.41733	1.02	0.672	0.570667	0.43
MDC1											0.693	2.25833	1.23633	1.27567	0.694333	0.51
SP1											0.6405	2.16433	1.05933	0.800333	0.459333	0.341
SCAF11											0.4215	1.92233	0.918667	0.841	0.521	0.369667
HMGN4											0.453	1.92333	0.564667	1.41467	1.68733	0.788667
RNF169											1.0285	2.49345	1.18638	1.12245	0.852069	0.468253
ZC3H13											0.973	2.39633	1.09533	0.931	1.19767	0.61
PPP1R12C											0.6145	1.92567	0.876667	0.979667	1.53633	0.751667
FAM168A											1.06	2.36786	1.31295	2.42816	2.35696	1.6569
NECAP2											0.9905	2.29374	1.14339	1.0283	1.93649	2.61658
BOD1L2											1.0825	2.23151	1.19506	1.07269	0.827854	0.606595
KIAA1143											1.003	2.08033	1.012	1.30833	1.165	0.584333
PBDC1											0.8995	1.55033	0.514571	1.08827	0.638476	0.307774
LSM14B											0.73	1.476	0.396667	1.04267	1.4	0.815667
CIC											1.0095	1.954	0.874333	1.14367	2.035	2.03667
LSM12											0.909	1.736	0.632	0.805	1.023	0.582
PHPT1											0.9635	2.08633	0.923333	1.40967	2.12167	2.29967
MEST											1.079	0.999333	2.76167	2.13467	0.751667	0.751
KRT7											0.732	1.231	4.017	0.887333	0.834	0.717333
KRT8											0.8475	1.705	3.28133	0.730333	0.504333	0.519667
FREM2											1.028	1.05733	2.44933	1.36733	1.08333	1.26133
SFN											0.9475	1.10067	1.53433	0.439667	0.355333	0.259333
DSP											0.87	1.12667	1.872	0.695333	0.551333	0.532
JUP											0.811	1.00533	1.97467	0.721333	0.566333	0.589
ESPN											0.701	1.33371	1.81642	0.543021	0.382787	0.217668
KRT18											0.8315	1.16133	1.874	0.567333	0.392	0.350667
PKP2											0.7955	1.26467	2.21267	0.798	0.521667	0.483
HAPLN1											0.9425	2.17033	3.50367	1.415	1.88367	2.15567
HIST1H1E											0.704	1.99667	1.46967	4.308	2.63667	2.44233
DCHS1											0.9725	1.0086	0.971701	3.20658	2.86289	1.61212
SPON1											1.013	1.226	1.193	3.26133	3.02567	3.02233
ZNF428											0.9655	2.112	1.195	3.17867	2.593	2.19533
MAP1B											1.0765	1.34	1.38667	3.10067	4.48633	3.723
DPYSL4											1.147	1.09533	1.083	2.74233	2.89533	3.21067
DPYSL5											0.984	1.54233	1.47767	2.94067	2.89467	2.75433
H2AFY											0.94	1.19367	1.52467	2.85133	2.19633	2.12867
CLGN											1.244	1.61045	1.67154	2.97522	2.18248	2.51818
TAGLN3											1.001	1.25233	1.09333	2.24433	3.10467	2.42933
HOMER3											1.001	1.41433	1.18533	2.265	2.282	2.207
AK5											1.131	0.650556	0.464843	1.51245	2.42582	1.39782
B3GALT6											0.948	1.14267	1.287	2.28867	1.446	1.22367
MDK											0.863	2.145	2.81767	9.80633	1.52867	1.15767
RBP1											1.0685	1.58533	1.53233	7.51933	1.66	1.895
NEFM											0.9725	1.72733	1.959	5.633	2.263	2.989
H2AFX											0.637	2.12733	1.30667	3.983	1.657	1.85267
MOXD1											1.2155	1.00107	1.19786	3.61235	1.68384	2.17468
CCK											0.6375	1.30533	1.13767	3.19567	1.19633	1.311
HIST1H3A											0.776	1.608	1.28533	3.16133	0.948333	1
H2AFZ											0.7675	1.606	1.19867	2.73067	1.03633	0.671
HIST2H2AB											0.8825	1.62367	1.487	2.68867	1.19	1.161
GPX7											0.8595	1.64633	1.266	2.403	1.299	0.871333
HIST1H2BM											0.833	1.651	1.416	2.44	1.18	1.14067
TNFRSF10B											1.062	1.32153	1.41703	2.42471	1.07779	1.02684
COX5A											0.896	1.379	1.104	1.70833	0.689333	0.93
HIST1H4A											0.893	1.132	1.49167	2.13033	1.10267	1.146
LBR											0.8825	1.116	1.343	1.96667	0.923333	0.833333
HMGA1											0.7015	1.67833	0.694333	1.55033	0.448333	0.260667
NID1											0.6715	1.53533	1.34433	1.976	0.829	0.802
JAM3											0.9005	1.54167	1.475	2.83767	1.54367	1.38267
CENPA											0.9635	1.36567	1.70133	2.43433	1.049	1.18833
FRMPD1											0.9175	1.48633	1.601	2.32733	0.827667	0.943
HIST1H1D											0.682	1.75367	1.40267	2.82033	0.980333	0.802333
IGFBP7											0.987	1.342	1.193	1.613	9.70433	13.8743
PCSK1N											0.8055	1.29233	0.630333	1.43483	8.76333	4.69067
FABP7											1.1005	1.09233	1.25967	1.719	6.85833	6.21433
MAPT											0.9825	1.22967	1.21067	1.806	6.36233	5.46
TNC											1.11	1.112	1.20333	1.33367	5.741	3.11767
SST											0.966	1.01133	1.28133	2.00467	6.23233	7.12233
RFTN1											0.953	1.03233	0.966667	1.16833	5.34333	6.99633
GNG2											1.012	1.06533	1.16533	1.42867	5.59567	5.62367
EVL											1.031	3	1.64167	4.27133	8.23033	6.43867
CRIP2											1.0195	1.03933	1.23533	1.812	5.297	6.50367
CD47											0.988	1.431	1.80233	1.53567	4.961	5.62167
RTN1											0.9875	1.10967	1.08567	1.674	5.08633	6.01367
SYN1											1.112	1.01556	0.893143	1.89066	5.28741	3.90456
VIM											1.0025	1.15433	1.23267	1.871	5.24367	4.675
KCTD12											1.0465	0.954333	1.28667	1.46	4.615	3.97667
GPM6A											0.8715	1.03925	1.00953	1.2405	4.28829	6.36353
MAP2											0.98	1.763	1.417	2.494	5.514	4.65233
TSPAN3											0.763	2.61433	2.639	2.04233	4.979	5.758
COL6A1											0.9915	1.08267	0.970333	1.19667	4.046	3.59167
CALB2											1.2725	1.10667	1.224	0.962667	3.788	2.78867
PIP4K2B											0.919	1.73433	1.306	1.83933	4.56	3.39933
EPB41L1											0.8215	1.80033	1.62633	1.89433	4.54567	5.13767
EPB41L3											1.1435	1.05633	1.3	1.47567	4.09333	4.39133
TPPP3											0.9055	1.28367	1.16567	2.38767	4.975	8.89667
AK1											1.0485	1.20033	1.19767	1.77167	4.35267	6.97167
CRMP1											1.0285	0.918667	0.902333	1.835	4.395	4.84867
ENO2											1.0555	1.26033	1.21533	1.793	4.25233	4.46167
ABAT											0.983	1.085	1.14	2.43967	4.896	5.51233
SCARB2											0.92	1.39433	1.27767	1.173	3.60733	3.15233
LGALS3											1.071	1.16667	1.23267	1.17933	3.579	3.521
DNAJB2											0.9675	1.53667	1.22633	1.84567	4.184	4.05767
ACYP2											1.02	1.41433	1.09967	1.786	4.10933	4.9
TNPO2											0.9785	0.641667	0.868	1.21033	3.49133	3.96367
HSPB1											1.2185	0.555667	0.607	0.758333	3.02267	2.73433
TGFBI											0.9865	1.087	1.07967	1.10333	3.36433	1.69333
NCAM2											1.3605	0.90033	1.12801	1.28772	3.52003	2.99705
EHD2											1.0305	0.682	0.83	0.98	3.20967	3.95933
STK32C											1.2195	0.895	0.757	1.57567	3.78167	3.47567
MRC2											1.0655	1.31367	1.185	1.473	3.65467	3.26967
L3HYPDH											0.871	1.02278	0.869776	1.19121	3.37182	3.46839
L1CAM											0.924	0.403	0.52	0.811667	2.95533	3.15133
TUBB2A											1.4815	0.689667	0.905667	1.417	3.543	3.96533
TMOD2											1.0895	0.987	1.00333	1.378	3.496	2.58167
GLUL											1.261	1.495	1.23267	1.28033	3.36533	2.991
FN1											0.7715	1.037	1.46667	1.223	3.27433	1.52033
PRNP											1.0325	1.15675	1.12716	2.61728	4.66792	3.55824
LSAMP											0.8385	1.12924	1.09092	1.01695	3.05707	3.63479
CMBL											1.189	1.127	1.341	1.31933	3.33667	4.166
ACTR1B											0.952	1.477	1.12733	1.83433	3.83233	4.46333
SYNGR3											0.7805	0.977333	0.787	1.02367	3.00033	3.227
FHL1											1.0985	1.04733	1.212	1.74967	3.683	6.914
GNAO1											0.923	0.966333	0.931	1.05933	2.974	4.05
GPM6B											1.1235	0.966518	1.05261	1.50707	3.40602	5.70677
MVP											1.0115	0.948667	1.11733	1.25067	3.13033	4.30167
DCLK2											1.1015	1.02833	1.108	1.413	3.29033	5.25433
CAMK2B											1.096	0.786333	1.244	1.07533	2.947	4.704
TMOD1											1.12	0.931	1.22367	1.401	3.207	5.26067
GPC1											0.8725	1.186	1.33933	1.252	3.051	3.14933
SEPT5											0.948	1.08167	0.967333	1.896	3.69333	3.55367
PRKCA											0.832	1.08967	1.19567	1.09133	2.83867	4.289
LGALS1											0.952	0.842667	0.759333	0.763667	2.50467	2.78267
MTSS1L											0.881	1.172	0.908667	1.11767	2.857	2.687
ABCB6											0.8765	0.974667	0.939	1.02933	2.76833	3.435
MAPRE3											1.1285	1.40763	1.44885	1.79579	3.52774	3.93125
CRYL1											1.173	1.01633	1.21767	1.53767	3.267	6.11233
CAVIN4											0.495	0.868868	0.674877	0.609248	2.32083	4.7723
MPI											1.0265	1.61533	1.06733	1.64833	3.29733	3.56133
ANK2											0.9355	1.044	0.913	1.285	2.93167	3.31833
STXBP1											0.983	0.909333	0.886333	1.37033	2.99433	3.02733
NTN1											0.962	1.12567	1.072	1.58967	3.142	2.771
DPYSL3											1.1045	1.20433	0.953667	1.16667	2.70067	3.21533
GSN											0.9805	1.409	1.50733	2.19067	3.70467	3.73733
GPD1L											1.0435	0.965	1.127	1.159	2.665	3.05933
CAV1											0.97	0.814	0.749667	1.11633	2.613	2.276
LGALS3BP											0.927	1.83667	1.22333	1.39233	2.878	3.42667
ALDH5A1											0.96	1.48267	1.43633	1.38433	2.85133	4.279
ANXA1											1.127	0.772333	1.263	0.900333	2.36233	3.015
EPDR1											0.831	1.654	1.59167	1.10667	2.55167	3.58
PTGFRN											0.92	1.09967	1.162	1.537	2.97967	3.41067
CORO2B											0.9745	0.962333	1.03167	1.25133	2.68767	3.68
LMNA											0.847	0.86	0.843333	0.781	2.197	1.93467
MAOA											0.9875	0.996116	1.54544	1.0281	2.43343	3.30049
HPCAL1											0.957	1.06467	1.10367	1.66867	3.06	2.726
SLC1A3											0.7615	0.784667	0.925333	0.902333	2.28233	2.74667
GPRIN1											1.0415	1.05333	0.772667	1.453	2.82667	1.83733
EFNB3											1.122	1.029	1.142	1.17767	2.54167	3.42667
MAP1LC3B2											1.1775	1.12775	1.12553	1.70781	3.07125	3.19495
HAGH											1.0955	1.58633	1.297	1.71633	3.07833	3.12067
FTL											1.1045	1.09033	1.23833	0.735	2.073	3.079
MAP1A											1.0795	1.08333	1.19233	1.726	3.06033	3.725
SOGA3											0.947	1.09133	1.15367	1.75	3.06633	2.99833
SLC27A1											0.8395	1.15401	1.36863	0.997571	2.3028	4.10148
STX1B											0.8865	0.740333	0.768	1.01833	2.291	2.222
CAMK2G											1.0195	1.14367	1.11433	1.03867	2.296	4.839
NDRG1											0.97	1.52767	1.531	2.128	3.342	4.764
FAM129B											1.101	0.789	1.006	0.866667	2.079	2.64233
CLU											0.8485	1.742	1.768	1.60533	2.81167	3.80667
TAGLN2											1.179	0.869667	0.959333	1.06167	2.26167	2.83133
TUBA1C											1.2285	0.916667	0.973	1.29533	2.479	2.725
MPC2											1.0035	0.778537	0.950311	1.10214	2.28562	2.3639
PURA											1.0315	1.36733	1.30633	1.45067	2.62367	3.03133
ANXA2											1.055	0.771333	1.04667	1.104	2.265	2.859
GNG12											0.791	0.833	0.707667	0.790667	1.938	2.019
ATP2B4											0.9335	1.12167	1.21167	1.10733	2.25233	2.998
RUFY3											1.1225	1.03467	1.157	1.82733	2.96833	3.611
PYGB											1.0535	0.986333	1.09633	1.25367	2.39	2.642
RRAS											0.6875	0.878333	0.727333	0.579333	1.68933	1.592
NFKB2											1.128	0.833667	0.956	1.257	2.36533	1.251
TSPO											1.1815	0.798333	1.26567	1.04167	2.14333	3.33367
CRAT											0.9485	1.14933	1.19867	1.261	2.35767	3.229
KIFAP3											1.039	1.401	1.47667	1.63533	2.72667	2.72667
ADK											1.052	1.147	1.075	1.138	2.22767	2.06633
SNCA											0.8425	1.57239	1.08651	1.05977	2.14509	1.40458
MYO5A											1.0365	0.912333	1.07867	1.487	2.56733	2.42667
SCRN1											1.112	0.929667	0.963	1.374	2.44667	3.08467
S100A4											1.0645	1.46733	1.295	1.038	2.09933	2.177
PREPL											0.947	0.859	0.835333	1.06067	2.11833	2.307
LZIC											1.113	1.52867	1.29533	1.48067	2.536	2.60367
PDXP											1.1925	1.174	1.24967	1.46167	2.51567	2.68667
ACP2											1	1.471	1.49367	1.41067	2.461	2.679
PLEC											0.898	0.878667	1.03133	0.887667	1.93633	3.13767
FARP1											0.923	1.12033	1.186	1.018	2.064	2.86267
CAVIN1											0.9385	0.744333	0.805667	1.023	2.06567	1.66333
VPS26B											1.002	0.985667	1.066	1.25467	2.29167	2.414
PRKAR2B											0.8405	1.20767	0.867333	1.05733	2.09167	1.852
PRR36											0.9035	1.453	1.17867	1.561	2.595	2.12267
ANXA6											1.1195	0.930333	1.22467	1.38767	2.42133	2.915
ACOX1											0.909	0.739	1.17733	0.975667	2.00433	2.824
C4A											1.0965	1.14467	0.964667	1.19467	2.22233	2.83133
STX12											0.9045	1.22067	1.20633	1.428	2.455	2.79167
DES											0.7425	0.933178	0.972525	0.876344	1.89974	3.5358
SYT1											1.1075	0.958	1.144	1.39633	2.41767	2.44833
S100A11											1.1675	0.705667	1.081	0.608333	1.62	1.206
CTIF											0.8595	0.929592	0.822769	1.42608	2.43633	1.64517
TMEM65											0.919	0.888	1.25233	1.624	2.633	3.64567
PRAF2											0.9485	1.05933	1.372	1.52267	2.53067	2.623
SULF1											0.925	1.45367	1.264	1.80067	2.80733	2.23767
SIRT2											0.9715	1.006	1.17333	1.333	2.33633	4.00767
GAP43											0.8075	0.919	0.637667	2.275	15.0083	6.15633
ATP2B2											1.061	1.1926	1.5188	2.66809	14.2344	5.88431
ALCAM											1.037	1.71	1.62633	1.29733	4.12833	2.51267
EEF1A2											0.949	0.737	0.708667	0.948333	3.37733	1.93867
SH2B1											0.6065	1.363	0.503333	1.14833	3.533	1.43067
MAST1											1.0035	1.43495	0.836111	1.76913	3.00052	1.2348
COL3A1											0.917	1.22233	1.10467	1.49967	2.688	1.541
GPRASP2											0.8555	1.00521	0.735474	1.42815	2.29895	0.776272
MXRA7											0.6435	1.598	1.459	2.868	3.72367	1.43333
PI16											1.2685	1.04167	1.183	1.09433	1.806	6.984
CAPS											1.006	0.935333	0.912667	1.16333	1.436	6.57333
SYNM											0.8705	0.987	0.983667	1.17467	2.47233	5.747
INS											0.9095	1.00567	1.06467	1.83133	3.48233	6.138
MAOB											1.019	0.963	1.11667	1.61067	2.58667	4.86933
RRAGA											1.0325	0.862	1.23433	1.02733	1.66	3.67
HNMT											1.1945	0.851667	1.222	0.841667	1.677	3.669
LUM											1.187	0.829049	1.11957	1.0249	1.64997	3.49156
NDRG2											0.852	0.730333	0.763	1.00067	1.617	3.45133
ATP1A2											1.043	1.01967	1.08667	0.949667	1.37267	3.155
ARL8B											0.9045	0.906667	1.13367	1.05667	1.81433	3.25633
PLCD1											0.9025	1.44533	1.26733	1.63033	2.239	3.67267
COL14A1											0.9605	1.08567	1.57067	1.853	1.47033	2.84333
GALC											0.9345	1.21867	1.529	1.606	1.699	3.058
GSTT1											1.2085	0.719	0.864	0.843667	1.698	3.015
MTMR1											1.094	0.836667	1.225	1.33767	2.30567	3.58167
CYB5R1											0.9745	0.908	1.15267	1.082	1.64333	2.81933
GLUD1											0.836	1.28933	1.10567	1.22367	2.14233	3.30633
SCCPDH											0.994	1.58933	1.815	2.18967	2.597	3.74967
NIPSNAP3A											1.0295	1.43767	1.37933	1.491	2.166	3.297
DGLUCY											0.736	1.278	0.927	0.849333	1.224	2.306
NAGLU											0.942	1.234	1.39467	1.09567	1.80967	2.86933
ARSA											0.8665	1.50433	1.379	1.846	2.16367	3.20367
SLC25A46											1.081	0.915333	1.312	1.42133	1.741	2.75533

## Sheet: Legend
Supplementary Table S8: The first five sheets (named Fig.7A-E) provide the tabular illustration of the stage transition specific proteins (STSPs) in the oligodendrocyte lineage differentiation. Each sheet is supporting data for the figure with the same name. In this analysis, the expression of each protein at a specific time point was compared by its expression at the next time point using the R/…
