# Supplementary material for: The Dynamic Proteome of Oligodendrocyte Lineage Differentiation Features Planar Cell Polarity and Macroautophagy Pathways
Source: Gigascience. 2020 Oct 31;9(11):giaa116. doi: 10.1093/gigascience/giaa116 (PMC7601170; doi:10.1093/gigascience/giaa116)
Supplement: giaa116_Supplemental_Figures_and_Tables [file giaa116_supplemental_figures_and_tables.zip › Table S9.xlsx]

## Sheet: Sheet1
Media	Components	Provider	Final Conc.
NI medium	DMEM/F12	Life Technologies
	Knock-Out Serum❊	Life Technologies	0.05
	MEM Non-Essential Amino Acids (100X)	Life Technologies	1X
	GlutaMAX-I (100X)	Life Technologies	1X
	Penicillin-Streptomycin (100X)	Life Technologies	1X
	2-Mercaptoethanol (1000X)	Life Technologies	1X
	Insulin-Transferrin-Selenium (100X)	Life Technologies	1X
	N-2 Supplement (100X)	Life Technologies	1X
	SB431542	Stemgent	10 µM
	LDN193189	Stemgent	250 nM
	All Trans-Retinoic Acid	Sigma	100 nM
N2 medium	DMEM/F12	Life Technologies
	MEM Non-Essential Amino Acids (100X)	Life Technologies	1X
	GlutaMAX-I (100X)	Life Technologies	1X
	Penicillin-Streptomycin (100X)	Life Technologies	1X
	2-Mercaptoethanol (1000X)	Life Technologies	1X
	Insulin-Transferrin-Selenium (100X)	Life Technologies	1X
	N-2 Supplement (100X)	Life Technologies	1X
	All Trans-Retinoic Acid	Sigma	100 nM
	Agonist of Sonic Hedgehog (SAG)	Stemgent	1 µM
N2B27 medium	DMEM/F12	Life Technologies
	MEM Non-Essential Amino Acids (100X)	Life Technologies	1X
	GlutaMAX-I (100X)	Life Technologies	1X
	Penicillin-Streptomycin (100X)	Life Technologies	1X
	2-Mercaptoethanol (1000X)	Life Technologies	1X
	Insulin-Transferrin-Selenium (100X)	Life Technologies	1X
	N-2 Supplement (100X)	Life Technologies	1X
	B-27 Supplement without Vitamin A (50X)	Life Technologies	1X
	All Trans-Retinoic Acid	Sigma	100 nM
	SAG	Stemgent	1 µM
PDGF medium	DMEM/F12	Life Technologies
	MEM Non-Essential Amino Acids (100X)	Life Technologies	1X
	GlutaMAX-I (100X)	Life Technologies	1X
	Penicillin-Streptomycin (100X)	Life Technologies	1X
	2-Mercaptoethanol (1000X)	Life Technologies	1X
	N-2 Supplement (100X)	Life Technologies	1X
	B-27 Supplement without Vitamin A (50X)	Life Technologies	1X
	Insulin	Sigma	25 µg/ml
	PDGF-AA	Sigma	10 ng/ml
	HGF	Sigma	5 ng/ml
	IGF-1	Sigma	10 ng/ml
	NT3	Royan Biotech	10 ng/ml
	T3	Sigma	60 ng/ml
	Biotin	Sigma	100ng/ml
	cAMP	Sigma	1µM
Glial medium	DMEM/F12	Life Technologies
	MEM Non-Essential Amino Acids (100X)	Life Technologies	1X
	GlutaMAX-I (100X)	Life Technologies	1X
	Penicillin-Streptomycin (100X)	Life Technologies	1X
	2-Mercaptoethanol (1000X)	Life Technologies	1X
	N-2 Supplement (100X)	Life Technologies	1X
	B-27 Supplement without Vitamin A (50X)	Life Technologies	1X
	Insulin	Sigma	25 µg/ml
	HEPES	Sigma	10 mM
	T3	Sigma	60 ng/ml
	Biotin	Sigma	100ng/ml
	cAMP	Sigma	1µM
	AA	Sigma	20 µg/ml
❊ From day four of differentiation, Knock-Out serum was gradually replaced by N-2 supplement (25%, 50%, 75%) as described previously by Piao et al. (2015).

## Sheet: Legend
Supplementary Table S9: Detailed compositions of the culture media used in the experiments.
